# Supplementary material for: A large-scale crop protection bioassay data set
Source: Sci Data. 2015 Jul 7;2:150032. doi: 10.1038/sdata.2015.32 (PMC4493826; doi:10.1038/sdata.2015.32)
Supplement: Supplementary file 1 [file sdata201532-isa1.zip]

Archive with 3 entries (3 files):
- i_Investigation.txt
- s_study_Overington.txt
- a_assay_Overington.txt
