# Supplementary material for: A large-scale crop protection bioassay data set
Source: Sci Data. 2015 Jul 7;2:150032. doi: 10.1038/sdata.2015.32 (PMC4493826; doi:10.1038/sdata.2015.32)
Supplement: Supplementary file 1 [file sdata201532-isa1.zip › s_study_Overington.txt]

Source Name	Comment[source publication]	Protocol REF	Sample Name	Comment [publication record URI]
Literature search	J Agric Food Chem (2002), 50(6), 1451-1454 (PMID:11879019)	Content identification	CHEMBL3044526	https://www.ebi.ac.uk/chembl/doc/inspect/CHEMBL3044526
Literature search	Crop Protection (2007), 26(3), 294-298 (DOI:10.1016/j.cropro.2005.06.011)	Content identification	CHEMBL3044527	https://www.ebi.ac.uk/chembl/doc/inspect/CHEMBL3044527
Literature search	J Pesticide Sci (2012), 37(1), 89-94 (DOI:10.1584/jpestics.D11-004)	Content identification	CHEMBL3044528	https://www.ebi.ac.uk/chembl/doc/inspect/CHEMBL3044528
Literature search	Med Chem Res (2011), 20(5), 535-541 (DOI:10.1007/s00044-010-9347-9)	Content identification	CHEMBL3044529	https://www.ebi.ac.uk/chembl/doc/inspect/CHEMBL3044529
Literature search	Med Chem Res (2013), 22(10), 4615-4621 (DOI:10.1007/s00044-012-0415-1)	Content identification	CHEMBL3044530	https://www.ebi.ac.uk/chembl/doc/inspect/CHEMBL3044530
Literature search	J Agric Food Chem (2007), 55(13), 5171-5179 (PMID:17542610)	Content identification	CHEMBL3044531	https://www.ebi.ac.uk/chembl/doc/inspect/CHEMBL3044531
Literature search	Crop Protection (2009), 28(4), 295-301 (DOI:10.1016/j.cropro.2008.11.004)	Content identification	CHEMBL3044532	https://www.ebi.ac.uk/chembl/doc/inspect/CHEMBL3044532
Literature search	Alkaloids Chem Biol (2007), 64(), 139-214 (PMID:18085331)	Content identification	CHEMBL3044533	https://www.ebi.ac.uk/chembl/doc/inspect/CHEMBL3044533
Literature search	Med Chem Res (2013), 22(5), 2207-2221 (DOI:10.1007/s00044-012-0213-9)	Content identification	CHEMBL3044534	https://www.ebi.ac.uk/chembl/doc/inspect/CHEMBL3044534
Literature search	Med Chem Res (2012), 21(11), 3347-3360 (DOI:10.1007/s00044-011-9800-4)	Content identification	CHEMBL3044535	https://www.ebi.ac.uk/chembl/doc/inspect/CHEMBL3044535
Literature search	Med Chem Res (2013), 22(3), 1450-1455 (DOI:10.1007/s00044-012-0109-8)	Content identification	CHEMBL3044536	https://www.ebi.ac.uk/chembl/doc/inspect/CHEMBL3044536
Literature search	Med Chem Res (2012), 21(2), 224-228 (DOI:10.1007/s00044-010-9535-7)	Content identification	CHEMBL3044537	https://www.ebi.ac.uk/chembl/doc/inspect/CHEMBL3044537
Literature search	Med Chem Res (2006), 15(7), 393-406 (DOI:10.1007/s00044-006-0010-4)	Content identification	CHEMBL3044538	https://www.ebi.ac.uk/chembl/doc/inspect/CHEMBL3044538
Literature search	J Agric Food Chem (2003), 51(1), 95-99 (PMID:12502391)	Content identification	CHEMBL3044539	https://www.ebi.ac.uk/chembl/doc/inspect/CHEMBL3044539
Literature search	J Pesticide Sci (1998), 23(2), 137-140 (DOI:10.1584/jpestics.23.137)	Content identification	CHEMBL3044540	https://www.ebi.ac.uk/chembl/doc/inspect/CHEMBL3044540
Literature search	Crop Protection (2007), 26(11), 1667-1673 (DOI:10.1016/j.cropro.2007.02.008)	Content identification	CHEMBL3044541	https://www.ebi.ac.uk/chembl/doc/inspect/CHEMBL3044541
Literature search	J Agric Food Chem (2011), 59(7), 2938-2942 (PMID:20919736)	Content identification	CHEMBL3044542	https://www.ebi.ac.uk/chembl/doc/inspect/CHEMBL3044542
Literature search	Med Chem Res (2009), 18(6), 477-494 (DOI:10.1007/s00044-008-9139-7)	Content identification	CHEMBL3044543	https://www.ebi.ac.uk/chembl/doc/inspect/CHEMBL3044543
Literature search	Med Chem Res (2012), 21(8), 1861-1868 (DOI:10.1007/s00044-011-9703-4)	Content identification	CHEMBL3044544	https://www.ebi.ac.uk/chembl/doc/inspect/CHEMBL3044544
Literature search	Med Chem Res (2012), 21(7), 1395-1402 (DOI:10.1007/s00044-011-9656-7)	Content identification	CHEMBL3044545	https://www.ebi.ac.uk/chembl/doc/inspect/CHEMBL3044545
Literature search	Bioorg. Med. Chem. Lett. (1996), 6(5), 547-552 (DOI:10.1016/0960-894X(96)00076-5)	Content identification	CHEMBL3044546	https://www.ebi.ac.uk/chembl/doc/inspect/CHEMBL3044546
Literature search	Med Chem Res (2011), 20(1), 125-129 (DOI:10.1007/s00044-009-9290-9)	Content identification	CHEMBL3044547	https://www.ebi.ac.uk/chembl/doc/inspect/CHEMBL3044547
Literature search	J Agric Food Chem (2004), 52(5), 1077-1082 (PMID:14995101)	Content identification	CHEMBL3044548	https://www.ebi.ac.uk/chembl/doc/inspect/CHEMBL3044548
Literature search	Med Chem Res (2013), 22(2), 531-547 (DOI:10.1007/s00044-012-0077-z)	Content identification	CHEMBL3044549	https://www.ebi.ac.uk/chembl/doc/inspect/CHEMBL3044549
Literature search	Journal of Saudi Chemical Society (2011), (), - (DOI:10.1016/j.jscs.2011.12.003)	Content identification	CHEMBL3044550	https://www.ebi.ac.uk/chembl/doc/inspect/CHEMBL3044550
Literature search	Biosci. Biotechnol. Biochem. (2001), 65(7), 1482-1488 (PMID:11515529)	Content identification	CHEMBL3044551	https://www.ebi.ac.uk/chembl/doc/inspect/CHEMBL3044551
Literature search	Med Chem Res (2013), 22(6), 2578-2588 (DOI:10.1007/s00044-012-0255-z)	Content identification	CHEMBL3044552	https://www.ebi.ac.uk/chembl/doc/inspect/CHEMBL3044552
Literature search	Med Chem Res (2008), 17(2), 326-334 (DOI:10.1007/s00044-007-9068-x)	Content identification	CHEMBL3044553	https://www.ebi.ac.uk/chembl/doc/inspect/CHEMBL3044553
Literature search	J Pesticide Sci (1999), 24(1), 28-32 (DOI:10.1584/jpestics.24.28)	Content identification	CHEMBL3044554	https://www.ebi.ac.uk/chembl/doc/inspect/CHEMBL3044554
Literature search	J Agric Food Chem (2004), 52(9), 2549-2551 (PMID:15113155)	Content identification	CHEMBL3044555	https://www.ebi.ac.uk/chembl/doc/inspect/CHEMBL3044555
Literature search	Crop Protection (2008), 27(1), 101-103 (DOI:10.1016/j.cropro.2007.04.012)	Content identification	CHEMBL3044556	https://www.ebi.ac.uk/chembl/doc/inspect/CHEMBL3044556
Literature search	J Pesticide Sci (1997), 22(4), 309-313 (DOI:10.1584/jpestics.22.309)	Content identification	CHEMBL3044557	https://www.ebi.ac.uk/chembl/doc/inspect/CHEMBL3044557
Literature search	J Agric Food Chem (2007), 55(18), 7517-7526 (PMID:17696361)	Content identification	CHEMBL3044558	https://www.ebi.ac.uk/chembl/doc/inspect/CHEMBL3044558
Literature search	Med Chem Res (2011), 20(8), 1273-1279 (DOI:10.1007/s00044-010-9470-7)	Content identification	CHEMBL3044559	https://www.ebi.ac.uk/chembl/doc/inspect/CHEMBL3044559
Literature search	Med Chem Res (2012), 21(8), 1550-1556 (DOI:10.1007/s00044-011-9671-8)	Content identification	CHEMBL3044560	https://www.ebi.ac.uk/chembl/doc/inspect/CHEMBL3044560
Literature search	Med Chem Res (2011), 20(4), 522-530 (DOI:10.1007/s00044-010-9326-1)	Content identification	CHEMBL3044561	https://www.ebi.ac.uk/chembl/doc/inspect/CHEMBL3044561
Literature search	Crop Protection (2011), 30(10), 1285-1290 (DOI:10.1016/j.cropro.2011.05.023)	Content identification	CHEMBL3044562	https://www.ebi.ac.uk/chembl/doc/inspect/CHEMBL3044562
Literature search	J Agric Food Chem (2009), 57(15), 6656-6660 (PMID:19594161)	Content identification	CHEMBL3044563	https://www.ebi.ac.uk/chembl/doc/inspect/CHEMBL3044563
Literature search	Med Chem Res (2012), 21(8), 1647-1651 (DOI:10.1007/s00044-011-9680-7)	Content identification	CHEMBL3044564	https://www.ebi.ac.uk/chembl/doc/inspect/CHEMBL3044564
Literature search	Med Chem Res (2012), 21(11), 3656-3668 (DOI:10.1007/s00044-011-9885-9)	Content identification	CHEMBL3044565	https://www.ebi.ac.uk/chembl/doc/inspect/CHEMBL3044565
Literature search	Med Chem Res (2013), 22(12), 5973-5981 (DOI:10.1007/s00044-013-0584-6)	Content identification	CHEMBL3044566	https://www.ebi.ac.uk/chembl/doc/inspect/CHEMBL3044566
Literature search	Med Chem Res (2013), 22(8), 3719-3727 (DOI:10.1007/s00044-012-0358-6)	Content identification	CHEMBL3044567	https://www.ebi.ac.uk/chembl/doc/inspect/CHEMBL3044567
Literature search	Med Chem Res (2013), 22(1), 340-350 (DOI:10.1007/s00044-012-0037-7)	Content identification	CHEMBL3044568	https://www.ebi.ac.uk/chembl/doc/inspect/CHEMBL3044568
Literature search	Crop Protection (2006), 25(8), 890-892 (DOI:10.1016/j.cropro.2005.10.006)	Content identification	CHEMBL3044569	https://www.ebi.ac.uk/chembl/doc/inspect/CHEMBL3044569
Literature search	Biochem. Biophys. Res. Commun. (1998), 244(1), 110-114 (PMID:9514851)	Content identification	CHEMBL3044570	https://www.ebi.ac.uk/chembl/doc/inspect/CHEMBL3044570
Literature search	J. Biol. Chem. (2010), 285(43), 33445-33456 (PMID:20682786)	Content identification	CHEMBL3044571	https://www.ebi.ac.uk/chembl/doc/inspect/CHEMBL3044571
Literature search	Med Chem Res (2012), 21(12), 4177-4192 (DOI:10.1007/s00044-011-9950-4)	Content identification	CHEMBL3044572	https://www.ebi.ac.uk/chembl/doc/inspect/CHEMBL3044572
Literature search	Med Chem Res (2013), 22(6), 2902-2911 (DOI:10.1007/s00044-012-0284-7)	Content identification	CHEMBL3044573	https://www.ebi.ac.uk/chembl/doc/inspect/CHEMBL3044573
Literature search	J Agric Food Chem (2010), 58(1), 434-440 (PMID:20000567)	Content identification	CHEMBL3044574	https://www.ebi.ac.uk/chembl/doc/inspect/CHEMBL3044574
Literature search	Med Chem Res (2013), 22(10), 4953-4963 (DOI:10.1007/s00044-013-0507-6)	Content identification	CHEMBL3044575	https://www.ebi.ac.uk/chembl/doc/inspect/CHEMBL3044575
Literature search	Med Chem Res (2013), 22(3), 1172-1183 (DOI:10.1007/s00044-012-0121-z)	Content identification	CHEMBL3044576	https://www.ebi.ac.uk/chembl/doc/inspect/CHEMBL3044576
Literature search	Med Chem Res (2011), 20(7), 1102-1110 (DOI:10.1007/s00044-010-9442-y)	Content identification	CHEMBL3044577	https://www.ebi.ac.uk/chembl/doc/inspect/CHEMBL3044577
Literature search	J Agric Food Chem (2011), 59(9), 4828-4835 (PMID:21469732)	Content identification	CHEMBL3044578	https://www.ebi.ac.uk/chembl/doc/inspect/CHEMBL3044578
Literature search	J Agric Food Chem (2008), 56(21), 9941-9948 (PMID:18922010)	Content identification	CHEMBL3044579	https://www.ebi.ac.uk/chembl/doc/inspect/CHEMBL3044579
Literature search	Crop Protection (2011), 30(12), 1535-1540 (DOI:10.1016/j.cropro.2011.08.013)	Content identification	CHEMBL3044580	https://www.ebi.ac.uk/chembl/doc/inspect/CHEMBL3044580
Literature search	Chem Pharm Bull (Tokyo) (2001), 49(7), 909-911 (PMID:11456101)	Content identification	CHEMBL3044581	https://www.ebi.ac.uk/chembl/doc/inspect/CHEMBL3044581
Literature search	Med Chem Res (2008), 17(9), 604-617 (DOI:10.1007/s00044-008-9101-8)	Content identification	CHEMBL3044582	https://www.ebi.ac.uk/chembl/doc/inspect/CHEMBL3044582
Literature search	Med Chem Res (2004), 13(1), 105-114 (DOI:10.1007/s00044-004-0016-8)	Content identification	CHEMBL3044583	https://www.ebi.ac.uk/chembl/doc/inspect/CHEMBL3044583
Literature search	Chem Pharm Bull (Tokyo) (2000), 48(4), 509-515 (PMID:10783070)	Content identification	CHEMBL3044584	https://www.ebi.ac.uk/chembl/doc/inspect/CHEMBL3044584
Literature search	J Agric Food Chem (2011), 59(22), 12210-12216 (PMID:21992072)	Content identification	CHEMBL3044585	https://www.ebi.ac.uk/chembl/doc/inspect/CHEMBL3044585
Literature search	Med Chem Res (2012), 21(10), 2807-2822 (DOI:10.1007/s00044-011-9805-z)	Content identification	CHEMBL3044586	https://www.ebi.ac.uk/chembl/doc/inspect/CHEMBL3044586
Literature search	Med Chem Res (2013), 22(9), 4293-4299 (DOI:10.1007/s00044-012-0423-1)	Content identification	CHEMBL3044587	https://www.ebi.ac.uk/chembl/doc/inspect/CHEMBL3044587
Literature search	Med Chem Res (2012), 21(5), 543-551 (DOI:10.1007/s00044-011-9569-5)	Content identification	CHEMBL3044588	https://www.ebi.ac.uk/chembl/doc/inspect/CHEMBL3044588
Literature search	Crop Protection (2007), 26(12), 1839-1842 (DOI:10.1016/j.cropro.2007.03.013)	Content identification	CHEMBL3044589	https://www.ebi.ac.uk/chembl/doc/inspect/CHEMBL3044589
Literature search	J Agric Food Chem (2008), 56(16), 7316-7320 (PMID:18605734)	Content identification	CHEMBL3044590	https://www.ebi.ac.uk/chembl/doc/inspect/CHEMBL3044590
Literature search	J Pesticide Sci (1994), 19(4), 305-308 (DOI:10.1584/jpestics.19.4_305)	Content identification	CHEMBL3044591	https://www.ebi.ac.uk/chembl/doc/inspect/CHEMBL3044591
Literature search	Med Chem Res (2012), 21(10), 3312-3320 (DOI:10.1007/s00044-011-9879-7)	Content identification	CHEMBL3044592	https://www.ebi.ac.uk/chembl/doc/inspect/CHEMBL3044592
Literature search	Med Chem Res (2012), 21(11), 3785-3796 (DOI:10.1007/s00044-011-9914-8)	Content identification	CHEMBL3044593	https://www.ebi.ac.uk/chembl/doc/inspect/CHEMBL3044593
Literature search	Biochim. Biophys. Acta (1996), 1273(1), 21-30 (PMID:8573592)	Content identification	CHEMBL3044594	https://www.ebi.ac.uk/chembl/doc/inspect/CHEMBL3044594
Literature search	J Agric Food Chem (2009), 57(13), 5707-5712 (PMID:19499920)	Content identification	CHEMBL3044595	https://www.ebi.ac.uk/chembl/doc/inspect/CHEMBL3044595
Literature search	J. Nat. Prod. (2008), 71(11), 1897-1901 (PMID:18959441)	Content identification	CHEMBL3044596	https://www.ebi.ac.uk/chembl/doc/inspect/CHEMBL3044596
Literature search	Med Chem Res (2013), 22(4), 1730-1739 (DOI:10.1007/s00044-012-0172-1)	Content identification	CHEMBL3044597	https://www.ebi.ac.uk/chembl/doc/inspect/CHEMBL3044597
Literature search	J Agric Food Chem (2010), 58(5), 2720-2725 (PMID:20000417)	Content identification	CHEMBL3044598	https://www.ebi.ac.uk/chembl/doc/inspect/CHEMBL3044598
Literature search	J Agric Food Chem (2012), 60(17), 4336-4341 (PMID:22500738)	Content identification	CHEMBL3044599	https://www.ebi.ac.uk/chembl/doc/inspect/CHEMBL3044599
Literature search	Biochem Syst Ecol (2008), 36(3), 153-166 (DOI:10.1016/jbse.2007.08.015)	Content identification	CHEMBL3044600	https://www.ebi.ac.uk/chembl/doc/inspect/CHEMBL3044600
Literature search	Crop Protection (2009), 28(10), 838-844 (DOI:10.1016/j.cropro.2009.06.015)	Content identification	CHEMBL3044601	https://www.ebi.ac.uk/chembl/doc/inspect/CHEMBL3044601
Literature search	Med Chem Res (2013), 22(2), 548-557 (DOI:10.1007/s00044-012-0050-x)	Content identification	CHEMBL3044602	https://www.ebi.ac.uk/chembl/doc/inspect/CHEMBL3044602
Literature search	Pest Manag Sci (2013), 69(5), 559-563 (PMID:23471898)	Content identification	CHEMBL3044603	https://www.ebi.ac.uk/chembl/doc/inspect/CHEMBL3044603
Literature search	Med Chem Res (2011), 20(7), 865-876 (DOI:10.1007/s00044-010-9394-2)	Content identification	CHEMBL3044604	https://www.ebi.ac.uk/chembl/doc/inspect/CHEMBL3044604
Literature search	J Am Chem Soc (2010), 132(19), 6719-6727 (PMID:20426416)	Content identification	CHEMBL3044605	https://www.ebi.ac.uk/chembl/doc/inspect/CHEMBL3044605
Literature search	Med Chem Res (2010), 19(9), 1287-1295 (DOI:10.1007/s00044-009-9270-0)	Content identification	CHEMBL3044606	https://www.ebi.ac.uk/chembl/doc/inspect/CHEMBL3044606
Literature search	J Pesticide Sci (2006), 31(2), 110-115 (DOI:10.1584/jpestics.31.110)	Content identification	CHEMBL3044607	https://www.ebi.ac.uk/chembl/doc/inspect/CHEMBL3044607
Literature search	J Pesticide Sci (2012), 37(2), 164-168 (DOI:10.1584/jpestics.G11-41)	Content identification	CHEMBL3044608	https://www.ebi.ac.uk/chembl/doc/inspect/CHEMBL3044608
Literature search	J Pesticide Sci (2002), 27(4), 353-359 (DOI:10.1584/jpestics.27.353)	Content identification	CHEMBL3044609	https://www.ebi.ac.uk/chembl/doc/inspect/CHEMBL3044609
Literature search	Tetrahedron (2001), 57(1), 119-126 (DOI:10.1016/S0040-4020(00)00994-7)	Content identification	CHEMBL3044610	https://www.ebi.ac.uk/chembl/doc/inspect/CHEMBL3044610
Literature search	Med Chem Res (2010), 19(4), 344-363 (DOI:10.1007/s00044-009-9195-7)	Content identification	CHEMBL3044611	https://www.ebi.ac.uk/chembl/doc/inspect/CHEMBL3044611
Literature search	Med Chem Res (2012), 21(8), 1780-1784 (DOI:10.1007/s00044-011-9694-1)	Content identification	CHEMBL3044612	https://www.ebi.ac.uk/chembl/doc/inspect/CHEMBL3044612
Literature search	J Pesticide Sci (2002), 27(3), 267-271 (DOI:10.1584/jpestics.27.267)	Content identification	CHEMBL3044613	https://www.ebi.ac.uk/chembl/doc/inspect/CHEMBL3044613
Literature search	Med Chem Res (2007), 16(3), 119-129 (DOI:10.1007/s00044-007-9015-x)	Content identification	CHEMBL3044614	https://www.ebi.ac.uk/chembl/doc/inspect/CHEMBL3044614
Literature search	Med Chem Res (2011), 20(1), 93-100 (DOI:10.1007/s00044-009-9288-3)	Content identification	CHEMBL3044615	https://www.ebi.ac.uk/chembl/doc/inspect/CHEMBL3044615
Literature search	Med Chem Res (2012), 21(11), 3885-3896 (DOI:10.1007/s00044-011-9929-1)	Content identification	CHEMBL3044616	https://www.ebi.ac.uk/chembl/doc/inspect/CHEMBL3044616
Literature search	Med Chem Res (2012), 21(1), 116-123 (DOI:10.1007/s00044-010-9504-1)	Content identification	CHEMBL3044617	https://www.ebi.ac.uk/chembl/doc/inspect/CHEMBL3044617
Literature search	J Agric Food Chem (2011), 59(18), 9910-9915 (PMID:21819085)	Content identification	CHEMBL3044618	https://www.ebi.ac.uk/chembl/doc/inspect/CHEMBL3044618
Literature search	J Agric Food Chem (2003), 51(4), 890-896 (PMID:12568545)	Content identification	CHEMBL3044619	https://www.ebi.ac.uk/chembl/doc/inspect/CHEMBL3044619
Literature search	J Agric Food Chem (2008), 56(4), 1316-1321 (PMID:18211014)	Content identification	CHEMBL3044620	https://www.ebi.ac.uk/chembl/doc/inspect/CHEMBL3044620
Literature search	Med Chem Res (2012), 21(11), 3615-3619 (DOI:10.1007/s00044-011-9894-8)	Content identification	CHEMBL3044621	https://www.ebi.ac.uk/chembl/doc/inspect/CHEMBL3044621
Literature search	Pest Manag Sci (2010), 66(1), 51-58 (PMID:19697446)	Content identification	CHEMBL3044622	https://www.ebi.ac.uk/chembl/doc/inspect/CHEMBL3044622
Literature search	Pest Manag Sci (2009), 65(9), 969-974 (PMID:19449341)	Content identification	CHEMBL3044623	https://www.ebi.ac.uk/chembl/doc/inspect/CHEMBL3044623
Literature search	Pest Manag Sci (2009), 65(10), 1065-1070 (PMID:19479950)	Content identification	CHEMBL3044624	https://www.ebi.ac.uk/chembl/doc/inspect/CHEMBL3044624
Literature search	Pest Manag Sci (2012), 68(7), 1077-1082 (PMID:22383419)	Content identification	CHEMBL3044625	https://www.ebi.ac.uk/chembl/doc/inspect/CHEMBL3044625
Literature search	Med Chem Res (2011), 20(9), 1643-1649 (DOI:10.1007/s00044-010-9478-z)	Content identification	CHEMBL3044626	https://www.ebi.ac.uk/chembl/doc/inspect/CHEMBL3044626
Literature search	Crop Protection (2006), 25(6), 542-548 (DOI:10.1016/j.cropro.2005.08.010)	Content identification	CHEMBL3044627	https://www.ebi.ac.uk/chembl/doc/inspect/CHEMBL3044627
Literature search	Agric Biol Chem (1991), 55(12), 3143-3145 (DOI:10.1271/bbb1961.55.3143)	Content identification	CHEMBL3044628	https://www.ebi.ac.uk/chembl/doc/inspect/CHEMBL3044628
Literature search	Med Chem Res (2013), 22(8), 3888-3896 (DOI:10.1007/s00044-012-0390-6)	Content identification	CHEMBL3044629	https://www.ebi.ac.uk/chembl/doc/inspect/CHEMBL3044629
Literature search	Med Chem Res (2011), 20(5), 576-586 (DOI:10.1007/s00044-010-9353-y)	Content identification	CHEMBL3044630	https://www.ebi.ac.uk/chembl/doc/inspect/CHEMBL3044630
Literature search	Med Chem Res (2013), 22(9), 4110-4124 (DOI:10.1007/s00044-012-0411-5)	Content identification	CHEMBL3044631	https://www.ebi.ac.uk/chembl/doc/inspect/CHEMBL3044631
Literature search	J Agric Food Chem (2010), 58(5), 2630-2636 (PMID:20014761)	Content identification	CHEMBL3044632	https://www.ebi.ac.uk/chembl/doc/inspect/CHEMBL3044632
Literature search	J Pesticide Sci (2002), 27(4), 365-373 (DOI:10.1584/jpestics.27.365)	Content identification	CHEMBL3044633	https://www.ebi.ac.uk/chembl/doc/inspect/CHEMBL3044633
Literature search	Med Chem Res (2013), 22(10), 4715-4726 (DOI:10.1007/s00044-013-0480-0)	Content identification	CHEMBL3044634	https://www.ebi.ac.uk/chembl/doc/inspect/CHEMBL3044634
Literature search	Crop Protection (2006), 25(9), 1024-1031 (DOI:10.1016/j.cropro.2006.02.001)	Content identification	CHEMBL3044635	https://www.ebi.ac.uk/chembl/doc/inspect/CHEMBL3044635
Literature search	Pest Manag Sci (2010), 66(3), 308-312 (PMID:19937976)	Content identification	CHEMBL3044636	https://www.ebi.ac.uk/chembl/doc/inspect/CHEMBL3044636
Literature search	Eur. J. Biochem. (1989), 185(3), 605-614 (PMID:2591378)	Content identification	CHEMBL3044637	https://www.ebi.ac.uk/chembl/doc/inspect/CHEMBL3044637
Literature search	J Pesticide Sci (2011), 36(1), 58-62 (DOI:10.1584/jpestics.G10-66)	Content identification	CHEMBL3044638	https://www.ebi.ac.uk/chembl/doc/inspect/CHEMBL3044638
Literature search	Med Chem Res (2013), 22(8), 3969-3983 (DOI:10.1007/s00044-012-0401-7)	Content identification	CHEMBL3044639	https://www.ebi.ac.uk/chembl/doc/inspect/CHEMBL3044639
Literature search	Ind Crops Prod (2013), 42(), 137-144 (DOI:10.1016/j.indcrop.2012.05.014)	Content identification	CHEMBL3044640	https://www.ebi.ac.uk/chembl/doc/inspect/CHEMBL3044640
Literature search	Med Chem Res (2011), 20(9), 1638-1642 (DOI:10.1007/s00044-010-9475-2)	Content identification	CHEMBL3044641	https://www.ebi.ac.uk/chembl/doc/inspect/CHEMBL3044641
Literature search	Med Chem Res (2012), 21(7), 1283-1289 (DOI:10.1007/s00044-011-9639-8)	Content identification	CHEMBL3044642	https://www.ebi.ac.uk/chembl/doc/inspect/CHEMBL3044642
Literature search	J Agric Food Chem (2007), 55(21), 8430-8435 (PMID:17894463)	Content identification	CHEMBL3044643	https://www.ebi.ac.uk/chembl/doc/inspect/CHEMBL3044643
Literature search	Med Chem Res (2013), 22(1), 409-414 (DOI:10.1007/s00044-012-0047-5)	Content identification	CHEMBL3044644	https://www.ebi.ac.uk/chembl/doc/inspect/CHEMBL3044644
Literature search	J Pesticide Sci (1997), 22(3), 187-192 (DOI:10.1584/jpestics.22.187)	Content identification	CHEMBL3044645	https://www.ebi.ac.uk/chembl/doc/inspect/CHEMBL3044645
Literature search	Crop Protection (2007), 26(6), 845-851 (DOI:10.1016/j.cropro.2006.08.005)	Content identification	CHEMBL3044646	https://www.ebi.ac.uk/chembl/doc/inspect/CHEMBL3044646
Literature search	J Pesticide Sci (2005), 30(1), 11-16 (DOI:10.1584/jpestics.30.11)	Content identification	CHEMBL3044647	https://www.ebi.ac.uk/chembl/doc/inspect/CHEMBL3044647
Literature search	Pest Manag Sci (2012), 68(8), 1122-1129 (PMID:22461383)	Content identification	CHEMBL3044648	https://www.ebi.ac.uk/chembl/doc/inspect/CHEMBL3044648
Literature search	Med Chem Res (2012), 21(7), 1188-1198 (DOI:10.1007/s00044-011-9628-y)	Content identification	CHEMBL3044649	https://www.ebi.ac.uk/chembl/doc/inspect/CHEMBL3044649
Literature search	Med Chem Res (2012), 21(7), 1149-1155 (DOI:10.1007/s00044-011-9627-z)	Content identification	CHEMBL3044650	https://www.ebi.ac.uk/chembl/doc/inspect/CHEMBL3044650
Literature search	J Agric Food Chem (2010), 58(5), 2659-2663 (PMID:20041703)	Content identification	CHEMBL3044651	https://www.ebi.ac.uk/chembl/doc/inspect/CHEMBL3044651
Literature search	Med Chem Res (2013), 22(3), 1090-1101 (DOI:10.1007/s00044-012-0084-0)	Content identification	CHEMBL3044652	https://www.ebi.ac.uk/chembl/doc/inspect/CHEMBL3044652
Literature search	J Agric Food Chem (2012), 60(31), 7581-7587 (PMID:22816730)	Content identification	CHEMBL3044653	https://www.ebi.ac.uk/chembl/doc/inspect/CHEMBL3044653
Literature search	J Pesticide Sci (2012), 37(4), 333-337 (DOI:10.1584/jpestics.D11-055)	Content identification	CHEMBL3044654	https://www.ebi.ac.uk/chembl/doc/inspect/CHEMBL3044654
Literature search	Med Chem Res (2012), 21(8), 2006-2011 (DOI:10.1007/s00044-011-9731-0)	Content identification	CHEMBL3044655	https://www.ebi.ac.uk/chembl/doc/inspect/CHEMBL3044655
Literature search	Crop Protection (2006), 25(10), 1095-1100 (DOI:10.1016/j.cropro.2006.02.010)	Content identification	CHEMBL3044656	https://www.ebi.ac.uk/chembl/doc/inspect/CHEMBL3044656
Literature search	Med Chem Res (2013), 22(2), 879-889 (DOI:10.1007/s00044-012-0064-4)	Content identification	CHEMBL3044657	https://www.ebi.ac.uk/chembl/doc/inspect/CHEMBL3044657
Literature search	Med Chem Res (2011), 20(4), 435-442 (DOI:10.1007/s00044-010-9335-0)	Content identification	CHEMBL3044658	https://www.ebi.ac.uk/chembl/doc/inspect/CHEMBL3044658
Literature search	Med Chem Res (2013), 22(7), 3177-3184 (DOI:10.1007/s00044-012-0256-y)	Content identification	CHEMBL3044659	https://www.ebi.ac.uk/chembl/doc/inspect/CHEMBL3044659
Literature search	Pest Manag Sci (2011), 67(8), 986-992 (PMID:21438123)	Content identification	CHEMBL3044660	https://www.ebi.ac.uk/chembl/doc/inspect/CHEMBL3044660
Literature search	J Agric Food Chem (2003), 51(26), 7607-7610 (PMID:14664515)	Content identification	CHEMBL3044661	https://www.ebi.ac.uk/chembl/doc/inspect/CHEMBL3044661
Literature search	Med Chem Res (2013), 22(9), 4125-4132 (DOI:10.1007/s00044-012-0417-z)	Content identification	CHEMBL3044662	https://www.ebi.ac.uk/chembl/doc/inspect/CHEMBL3044662
Literature search	Med Chem Res (2011), 20(3), 293-299 (DOI:10.1007/s00044-010-9321-6)	Content identification	CHEMBL3044663	https://www.ebi.ac.uk/chembl/doc/inspect/CHEMBL3044663
Literature search	Med Chem Res (2013), 22(1), 195-210 (DOI:10.1007/s00044-012-0026-x)	Content identification	CHEMBL3044664	https://www.ebi.ac.uk/chembl/doc/inspect/CHEMBL3044664
Literature search	Crop Protection (2006), 25(6), 613-617 (DOI:10.1016/j.cropro.2005.09.013)	Content identification	CHEMBL3044665	https://www.ebi.ac.uk/chembl/doc/inspect/CHEMBL3044665
Literature search	Med Chem Res (2013), 22(12), 5707-5716 (DOI:10.1007/s00044-013-0561-0)	Content identification	CHEMBL3044666	https://www.ebi.ac.uk/chembl/doc/inspect/CHEMBL3044666
Literature search	Crop Protection (2010), 29(10), 1124-1129 (DOI:10.1016/j.cropro.2010.06.009)	Content identification	CHEMBL3044667	https://www.ebi.ac.uk/chembl/doc/inspect/CHEMBL3044667
Literature search	Med Chem Res (2012), 21(4), 459-467 (DOI:10.1007/s00044-011-9552-1)	Content identification	CHEMBL3044668	https://www.ebi.ac.uk/chembl/doc/inspect/CHEMBL3044668
Literature search	Med Chem Res (2013), 22(4), 1795-1803 (DOI:10.1007/s00044-012-0183-y)	Content identification	CHEMBL3044669	https://www.ebi.ac.uk/chembl/doc/inspect/CHEMBL3044669
Literature search	Med Chem Res (2013), 22(3), 1330-1338 (DOI:10.1007/s00044-012-0104-0)	Content identification	CHEMBL3044670	https://www.ebi.ac.uk/chembl/doc/inspect/CHEMBL3044670
Literature search	Med Chem Res (2013), 22(2), 635-646 (DOI:10.1007/s00044-012-0060-8)	Content identification	CHEMBL3044671	https://www.ebi.ac.uk/chembl/doc/inspect/CHEMBL3044671
Literature search	Med Chem Res (2005), 14(8), 445-474 (DOI:10.1007/s00044-006-0150-6)	Content identification	CHEMBL3044672	https://www.ebi.ac.uk/chembl/doc/inspect/CHEMBL3044672
Literature search	J Agric Food Chem (2010), 58(8), 4992-4998 (PMID:20349960)	Content identification	CHEMBL3044673	https://www.ebi.ac.uk/chembl/doc/inspect/CHEMBL3044673
Literature search	Med Chem Res (2013), 22(3), 1229-1237 (DOI:10.1007/s00044-012-0131-x)	Content identification	CHEMBL3044674	https://www.ebi.ac.uk/chembl/doc/inspect/CHEMBL3044674
Literature search	Molecules (2011), 16(7), 5618-5628 (DOI:10.3390/molecules16075618)	Content identification	CHEMBL3044675	https://www.ebi.ac.uk/chembl/doc/inspect/CHEMBL3044675
Literature search	J Pesticide Sci (2003), 28(2), 183-187 (DOI:10.1584/jpestics.28.183)	Content identification	CHEMBL3044676	https://www.ebi.ac.uk/chembl/doc/inspect/CHEMBL3044676
Literature search	J Agric Food Chem (2012), 60(32), 7792-7798 (PMID:22823278)	Content identification	CHEMBL3044677	https://www.ebi.ac.uk/chembl/doc/inspect/CHEMBL3044677
Literature search	Molecules (2005), 10(2), 427-434 (PMID:18007314)	Content identification	CHEMBL3044678	https://www.ebi.ac.uk/chembl/doc/inspect/CHEMBL3044678
Literature search	Med Chem Res (2011), 20(8), 1349-1356 (DOI:10.1007/s00044-010-9484-1)	Content identification	CHEMBL3044679	https://www.ebi.ac.uk/chembl/doc/inspect/CHEMBL3044679
Literature search	Med Chem Res (2012), 21(7), 1199-1206 (DOI:10.1007/s00044-011-9632-2)	Content identification	CHEMBL3044680	https://www.ebi.ac.uk/chembl/doc/inspect/CHEMBL3044680
Literature search	Med Chem Res (2009), 18(9), 703-711 (DOI:10.1007/s00044-008-9161-9)	Content identification	CHEMBL3044681	https://www.ebi.ac.uk/chembl/doc/inspect/CHEMBL3044681
Literature search	Med Chem Res (2012), 21(7), 964-973 (DOI:10.1007/s00044-011-9593-5)	Content identification	CHEMBL3044682	https://www.ebi.ac.uk/chembl/doc/inspect/CHEMBL3044682
Literature search	J Pesticide Sci (2012), 37(1), 95-98 (DOI:10.1584/jpestics.G11-47)	Content identification	CHEMBL3044683	https://www.ebi.ac.uk/chembl/doc/inspect/CHEMBL3044683
Literature search	Med Chem Res (2011), 20(4), 466-474 (DOI:10.1007/s00044-010-9340-3)	Content identification	CHEMBL3044684	https://www.ebi.ac.uk/chembl/doc/inspect/CHEMBL3044684
Literature search	Med Chem Res (2009), 18(7), 579-588 (DOI:10.1007/s00044-008-9151-y)	Content identification	CHEMBL3044685	https://www.ebi.ac.uk/chembl/doc/inspect/CHEMBL3044685
Literature search	Med Chem Res (2013), 22(7), 3282-3288 (DOI:10.1007/s00044-012-0293-6)	Content identification	CHEMBL3044686	https://www.ebi.ac.uk/chembl/doc/inspect/CHEMBL3044686
Literature search	Med Chem Res (2012), 21(7), 1098-1106 (DOI:10.1007/s00044-011-9611-7)	Content identification	CHEMBL3044687	https://www.ebi.ac.uk/chembl/doc/inspect/CHEMBL3044687
Literature search	J Pesticide Sci (2004), 29(3), 214-216 (DOI:10.1584/jpestics.29.214)	Content identification	CHEMBL3044688	https://www.ebi.ac.uk/chembl/doc/inspect/CHEMBL3044688
Literature search	J Pesticide Sci (1992), 17(2), 131-135 (DOI:10.1584/jpestics.17.2_131)	Content identification	CHEMBL3044689	https://www.ebi.ac.uk/chembl/doc/inspect/CHEMBL3044689
Literature search	J Agric Food Chem (2004), 52(7), 1918-1922 (PMID:15053529)	Content identification	CHEMBL3044690	https://www.ebi.ac.uk/chembl/doc/inspect/CHEMBL3044690
Literature search	Pest Manag Sci (2010), 66(3), 248-252 (PMID:19834883)	Content identification	CHEMBL3044691	https://www.ebi.ac.uk/chembl/doc/inspect/CHEMBL3044691
Literature search	Biol. Pharm. Bull. (2004), 27(6), 899-902 (PMID:15187442)	Content identification	CHEMBL3044692	https://www.ebi.ac.uk/chembl/doc/inspect/CHEMBL3044692
Literature search	Med Chem Res (2013), 22(9), 4286-4292 (DOI:10.1007/s00044-012-0263-z)	Content identification	CHEMBL3044693	https://www.ebi.ac.uk/chembl/doc/inspect/CHEMBL3044693
Literature search	Crop Protection (2006), 25(9), 956-962 (DOI:10.1016/j.cropro.2005.12.009)	Content identification	CHEMBL3044694	https://www.ebi.ac.uk/chembl/doc/inspect/CHEMBL3044694
Literature search	Tetrahedron (1999), 55(36), 11051-11076 (DOI:10.1016/S0040-4020(99)00613-4)	Content identification	CHEMBL3044695	https://www.ebi.ac.uk/chembl/doc/inspect/CHEMBL3044695
Literature search	Med Chem Res (2013), 22(8), 3703-3711 (DOI:10.1007/s00044-012-0371-9)	Content identification	CHEMBL3044696	https://www.ebi.ac.uk/chembl/doc/inspect/CHEMBL3044696
Literature search	Ind Crops Prod (2013), 42(), 520-526 (DOI:10.1016/j.indcrop.2012.06.045)	Content identification	CHEMBL3044697	https://www.ebi.ac.uk/chembl/doc/inspect/CHEMBL3044697
Literature search	Med Chem Res (2012), 21(10), 3161-3169 (DOI:10.1007/s00044-011-9851-6)	Content identification	CHEMBL3044698	https://www.ebi.ac.uk/chembl/doc/inspect/CHEMBL3044698
Literature search	J Agric Food Chem (2000), 48(7), 2995-3002 (PMID:10898655)	Content identification	CHEMBL3044699	https://www.ebi.ac.uk/chembl/doc/inspect/CHEMBL3044699
Literature search	Med Chem Res (2012), 21(11), 3767-3776 (DOI:10.1007/s00044-011-9904-x)	Content identification	CHEMBL3044700	https://www.ebi.ac.uk/chembl/doc/inspect/CHEMBL3044700
Literature search	Med Chem Res (2012), 21(10), 2969-2974 (DOI:10.1007/s00044-011-9830-y)	Content identification	CHEMBL3044701	https://www.ebi.ac.uk/chembl/doc/inspect/CHEMBL3044701
Literature search	J Agric Food Chem (2008), 56(22), 10799-10804 (PMID:18959411)	Content identification	CHEMBL3044702	https://www.ebi.ac.uk/chembl/doc/inspect/CHEMBL3044702
Literature search	Crop Protection (2007), 26(3), 278-284 (DOI:10.1016/j.cropro.2005.07.015)	Content identification	CHEMBL3044703	https://www.ebi.ac.uk/chembl/doc/inspect/CHEMBL3044703
Literature search	Med Chem Res (2011), 20(7), 1074-1080 (DOI:10.1007/s00044-010-9436-9)	Content identification	CHEMBL3044704	https://www.ebi.ac.uk/chembl/doc/inspect/CHEMBL3044704
Literature search	Molecules (2012), 17(12), 13989-14001 (PMID:23183889)	Content identification	CHEMBL3044705	https://www.ebi.ac.uk/chembl/doc/inspect/CHEMBL3044705
Literature search	J Agric Food Chem (2003), 51(21), 6165-6172 (PMID:14518939)	Content identification	CHEMBL3044706	https://www.ebi.ac.uk/chembl/doc/inspect/CHEMBL3044706
Literature search	Med Chem Res (2013), 22(6), 2665-2676 (DOI:10.1007/s00044-012-0269-6)	Content identification	CHEMBL3044707	https://www.ebi.ac.uk/chembl/doc/inspect/CHEMBL3044707
Literature search	Bioorg. Med. Chem. Lett. (2012), 22(22), 6858-6861 (PMID:23044368)	Content identification	CHEMBL3044708	https://www.ebi.ac.uk/chembl/doc/inspect/CHEMBL3044708
Literature search	J Agric Food Chem (2002), 50(15), 4310-4316 (PMID:12105963)	Content identification	CHEMBL3044709	https://www.ebi.ac.uk/chembl/doc/inspect/CHEMBL3044709
Literature search	J Agric Food Chem (2010), 58(2), 828-834 (PMID:20000774)	Content identification	CHEMBL3044710	https://www.ebi.ac.uk/chembl/doc/inspect/CHEMBL3044710
Literature search	Med Chem Res (2013), 22(5), 2266-2272 (DOI:10.1007/s00044-012-0220-x)	Content identification	CHEMBL3044711	https://www.ebi.ac.uk/chembl/doc/inspect/CHEMBL3044711
Literature search	Biochem Syst Ecol (2012), 44(), 333-337 (DOI:10.1016/j.bse.2012.06.004)	Content identification	CHEMBL3044712	https://www.ebi.ac.uk/chembl/doc/inspect/CHEMBL3044712
Literature search	Med Chem Res (2012), 21(9), 2208-2216 (DOI:10.1007/s00044-011-9743-9)	Content identification	CHEMBL3044713	https://www.ebi.ac.uk/chembl/doc/inspect/CHEMBL3044713
Literature search	Med Chem Res (2011), 20(1), 47-54 (DOI:10.1007/s00044-009-9281-x)	Content identification	CHEMBL3044714	https://www.ebi.ac.uk/chembl/doc/inspect/CHEMBL3044714
Literature search	Med Chem Res (2012), 21(7), 1313-1321 (DOI:10.1007/s00044-011-9646-9)	Content identification	CHEMBL3044715	https://www.ebi.ac.uk/chembl/doc/inspect/CHEMBL3044715
Literature search	J Agric Food Chem (2011), 59(7), 2887-2896 (PMID:20718435)	Content identification	CHEMBL3044716	https://www.ebi.ac.uk/chembl/doc/inspect/CHEMBL3044716
Literature search	Med Chem Res (2013), 22(5), 2476-2485 (DOI:10.1007/s00044-012-0242-4)	Content identification	CHEMBL3044717	https://www.ebi.ac.uk/chembl/doc/inspect/CHEMBL3044717
Literature search	Crop Protection (2013), 43(), 146-156 (DOI:10.1016/j.cropro.2012.09.015)	Content identification	CHEMBL3044718	https://www.ebi.ac.uk/chembl/doc/inspect/CHEMBL3044718
Literature search	Med Chem Res (2012), 21(9), 2465-2475 (DOI:10.1007/s00044-011-9774-2)	Content identification	CHEMBL3044719	https://www.ebi.ac.uk/chembl/doc/inspect/CHEMBL3044719
Literature search	J Agric Food Chem (2007), 55(26), 10656-10663 (PMID:18044832)	Content identification	CHEMBL3044720	https://www.ebi.ac.uk/chembl/doc/inspect/CHEMBL3044720
Literature search	Med Chem Res (2011), 20(9), 1704-1712 (DOI:10.1007/s00044-010-9497-9)	Content identification	CHEMBL3044721	https://www.ebi.ac.uk/chembl/doc/inspect/CHEMBL3044721
Literature search	J Agric Food Chem (2002), 50(3), 473-476 (PMID:11804515)	Content identification	CHEMBL3044722	https://www.ebi.ac.uk/chembl/doc/inspect/CHEMBL3044722
Literature search	J Agric Food Chem (2004), 52(11), 3345-3349 (PMID:15161195)	Content identification	CHEMBL3044723	https://www.ebi.ac.uk/chembl/doc/inspect/CHEMBL3044723
Literature search	Pest Manag Sci (2010), 66(2), 147-154 (PMID:19757481)	Content identification	CHEMBL3044724	https://www.ebi.ac.uk/chembl/doc/inspect/CHEMBL3044724
Literature search	Med Chem Res (2010), 19(7), 629-642 (DOI:10.1007/s00044-009-9218-4)	Content identification	CHEMBL3044725	https://www.ebi.ac.uk/chembl/doc/inspect/CHEMBL3044725
Literature search	J Pesticide Sci (2001), 26(2), 121-126 (DOI:10.1584/jpestics.26.121)	Content identification	CHEMBL3044726	https://www.ebi.ac.uk/chembl/doc/inspect/CHEMBL3044726
Literature search	Med Chem Res (2012), 21(12), 4129-4138 (DOI:10.1007/s00044-011-9944-2)	Content identification	CHEMBL3044727	https://www.ebi.ac.uk/chembl/doc/inspect/CHEMBL3044727
Literature search	J Agric Food Chem (2010), 58(5), 2664-2667 (PMID:19961182)	Content identification	CHEMBL3044728	https://www.ebi.ac.uk/chembl/doc/inspect/CHEMBL3044728
Literature search	J Agric Food Chem (2007), 55(23), 9365-9372 (PMID:17927202)	Content identification	CHEMBL3044729	https://www.ebi.ac.uk/chembl/doc/inspect/CHEMBL3044729
Literature search	Med Chem Res (2012), 21(8), 1557-1576 (DOI:10.1007/s00044-011-9664-7)	Content identification	CHEMBL3044730	https://www.ebi.ac.uk/chembl/doc/inspect/CHEMBL3044730
Literature search	Met Based Drugs (1994), 1(1), 1-17 (PMID:18476213)	Content identification	CHEMBL3044731	https://www.ebi.ac.uk/chembl/doc/inspect/CHEMBL3044731
Literature search	Biosci. Biotechnol. Biochem. (2003), 67(12), 2614-2620 (PMID:14730140)	Content identification	CHEMBL3044732	https://www.ebi.ac.uk/chembl/doc/inspect/CHEMBL3044732
Literature search	Bioorg Chem (2009), 37(4), 101-105 (PMID:19481235)	Content identification	CHEMBL3044733	https://www.ebi.ac.uk/chembl/doc/inspect/CHEMBL3044733
Literature search	Lett Appl Microbiol (2006), 43(2), 143-148 (PMID:16869896)	Content identification	CHEMBL3044734	https://www.ebi.ac.uk/chembl/doc/inspect/CHEMBL3044734
Literature search	Med Chem Res (2011), 20(9), 1515-1522 (DOI:10.1007/s00044-010-9402-6)	Content identification	CHEMBL3044735	https://www.ebi.ac.uk/chembl/doc/inspect/CHEMBL3044735
Literature search	Med Chem Res (2013), 22(9), 4075-4086 (DOI:10.1007/s00044-012-0395-1)	Content identification	CHEMBL3044736	https://www.ebi.ac.uk/chembl/doc/inspect/CHEMBL3044736
Literature search	Med Chem Res (2009), 18(7), 538-544 (DOI:10.1007/s00044-008-9147-7)	Content identification	CHEMBL3044737	https://www.ebi.ac.uk/chembl/doc/inspect/CHEMBL3044737
Literature search	Med Chem Res (2011), 20(9), 1465-1472 (DOI:10.1007/s00044-010-9387-1)	Content identification	CHEMBL3044738	https://www.ebi.ac.uk/chembl/doc/inspect/CHEMBL3044738
Literature search	Med Chem Res (2013), 22(1), 267-277 (DOI:10.1007/s00044-012-0025-y)	Content identification	CHEMBL3044739	https://www.ebi.ac.uk/chembl/doc/inspect/CHEMBL3044739
Literature search	Med Chem Res (2012), 21(8), 2064-2071 (DOI:10.1007/s00044-011-9730-1)	Content identification	CHEMBL3044740	https://www.ebi.ac.uk/chembl/doc/inspect/CHEMBL3044740
Literature search	Med Chem Res (2013), 22(12), 5752-5763 (DOI:10.1007/s00044-013-0567-7)	Content identification	CHEMBL3044741	https://www.ebi.ac.uk/chembl/doc/inspect/CHEMBL3044741
Literature search	Biochem Syst Ecol (2004), 32(1), 15-25 (DOI:10.1016/S0305-1978(03)00160-1)	Content identification	CHEMBL3044742	https://www.ebi.ac.uk/chembl/doc/inspect/CHEMBL3044742
Literature search	J Pesticide Sci (2003), 28(3), 293-300 (DOI:10.1584/jpestics.28.293)	Content identification	CHEMBL3044743	https://www.ebi.ac.uk/chembl/doc/inspect/CHEMBL3044743
Literature search	J Agric Food Chem (2002), 50(24), 7029-7033 (PMID:12428955)	Content identification	CHEMBL3044744	https://www.ebi.ac.uk/chembl/doc/inspect/CHEMBL3044744
Literature search	Med Chem Res (2013), 22(4), 1925-1937 (DOI:10.1007/s00044-012-0195-7)	Content identification	CHEMBL3044745	https://www.ebi.ac.uk/chembl/doc/inspect/CHEMBL3044745
Literature search	Med Chem Res (2013), 22(11), 5390-5407 (DOI:10.1007/s00044-013-0499-2)	Content identification	CHEMBL3044746	https://www.ebi.ac.uk/chembl/doc/inspect/CHEMBL3044746
Literature search	Med Chem Res (2013), 22(11), 5141-5152 (DOI:10.1007/s00044-013-0485-8)	Content identification	CHEMBL3044747	https://www.ebi.ac.uk/chembl/doc/inspect/CHEMBL3044747
Literature search	Tetrahedron (2008), 64(8), 1612-1619 (DOI:10.1016/j.tet.2007.12.010)	Content identification	CHEMBL3044748	https://www.ebi.ac.uk/chembl/doc/inspect/CHEMBL3044748
Literature search	Med Chem Res (2013), 22(11), 5120-5128 (DOI:10.1007/s00044-013-0516-5)	Content identification	CHEMBL3044749	https://www.ebi.ac.uk/chembl/doc/inspect/CHEMBL3044749
Literature search	Biosci. Biotechnol. Biochem. (2002), 66(2), 422-425 (PMID:11999420)	Content identification	CHEMBL3044750	https://www.ebi.ac.uk/chembl/doc/inspect/CHEMBL3044750
Literature search	Med Chem Res (2012), 21(9), 2630-2643 (DOI:10.1007/s00044-011-9786-y)	Content identification	CHEMBL3044751	https://www.ebi.ac.uk/chembl/doc/inspect/CHEMBL3044751
Literature search	Pest Manag Sci (2009), 65(1), 47-51 (PMID:18785219)	Content identification	CHEMBL3044752	https://www.ebi.ac.uk/chembl/doc/inspect/CHEMBL3044752
Literature search	Med Chem Res (2004), 13(1), 63-73 (DOI:10.1007/s00044-004-0010-1)	Content identification	CHEMBL3044753	https://www.ebi.ac.uk/chembl/doc/inspect/CHEMBL3044753
Literature search	Pest Manag Sci (2010), 66(7), 718-724 (PMID:20205209)	Content identification	CHEMBL3044754	https://www.ebi.ac.uk/chembl/doc/inspect/CHEMBL3044754
Literature search	J Agric Food Chem (2010), 58(13), 7846-7855 (PMID:20557096)	Content identification	CHEMBL3044755	https://www.ebi.ac.uk/chembl/doc/inspect/CHEMBL3044755
Literature search	Crop Protection (2009), 28(8), 655-661 (DOI:10.1016/j.cropro.2009.03.012)	Content identification	CHEMBL3044756	https://www.ebi.ac.uk/chembl/doc/inspect/CHEMBL3044756
Literature search	Med Chem Res (2013), 22(6), 2975-2983 (DOI:10.1007/s00044-012-0314-5)	Content identification	CHEMBL3044757	https://www.ebi.ac.uk/chembl/doc/inspect/CHEMBL3044757
Literature search	Crop Protection (2011), 30(1), 70-73 (DOI:10.1016/j.cropro.2010.08.021)	Content identification	CHEMBL3044758	https://www.ebi.ac.uk/chembl/doc/inspect/CHEMBL3044758
Literature search	Agric Biol Chem (1991), 55(12), 3075-3084 (DOI:10.1271/bbb1961.55.3075)	Content identification	CHEMBL3044759	https://www.ebi.ac.uk/chembl/doc/inspect/CHEMBL3044759
Literature search	J Agric Food Chem (2010), 58(5), 2736-2740 (PMID:20014763)	Content identification	CHEMBL3044760	https://www.ebi.ac.uk/chembl/doc/inspect/CHEMBL3044760
Literature search	J Pesticide Sci (1994), 19(1), 39-42 (DOI:10.1584/jpestics.19.39)	Content identification	CHEMBL3044761	https://www.ebi.ac.uk/chembl/doc/inspect/CHEMBL3044761
Literature search	Med Chem Res (2005), 14(2), 74-105 (DOI:10.1007/s00044-005-0126-y)	Content identification	CHEMBL3044762	https://www.ebi.ac.uk/chembl/doc/inspect/CHEMBL3044762
Literature search	Biosci. Biotechnol. Biochem. (1996), 60(8), 1368-1371 (DOI:10.1271/bbb.60.1368)	Content identification	CHEMBL3044763	https://www.ebi.ac.uk/chembl/doc/inspect/CHEMBL3044763
Literature search	Bioorg. Med. Chem. Lett. (2010), 20(11), 3348-3351 (PMID:20452764)	Content identification	CHEMBL3044764	https://www.ebi.ac.uk/chembl/doc/inspect/CHEMBL3044764
Literature search	Med Chem Res (2010), 19(9), 1121-1140 (DOI:10.1007/s00044-009-9257-x)	Content identification	CHEMBL3044765	https://www.ebi.ac.uk/chembl/doc/inspect/CHEMBL3044765
Literature search	Med Chem Res (2012), 21(10), 2744-2748 (DOI:10.1007/s00044-011-9802-2)	Content identification	CHEMBL3044766	https://www.ebi.ac.uk/chembl/doc/inspect/CHEMBL3044766
Literature search	Med Chem Res (2012), 21(12), 4261-4273 (DOI:10.1007/s00044-011-9962-0)	Content identification	CHEMBL3044767	https://www.ebi.ac.uk/chembl/doc/inspect/CHEMBL3044767
Literature search	Biochem Syst Ecol (1997), 25(3), 189-193 (DOI:10.1016/S0305-1978(96)00100-7)	Content identification	CHEMBL3044768	https://www.ebi.ac.uk/chembl/doc/inspect/CHEMBL3044768
Literature search	Chemosphere (1994), 28(10), 1791-1794 (DOI:10.1016/0045-6535(94)90026-4)	Content identification	CHEMBL3044769	https://www.ebi.ac.uk/chembl/doc/inspect/CHEMBL3044769
Literature search	Med Chem Res (2011), 20(9), 1611-1615 (DOI:10.1007/s00044-010-9405-3)	Content identification	CHEMBL3044770	https://www.ebi.ac.uk/chembl/doc/inspect/CHEMBL3044770
Literature search	Med Chem Res (2013), 22(9), 4522-4528 (DOI:10.1007/s00044-012-0458-3)	Content identification	CHEMBL3044771	https://www.ebi.ac.uk/chembl/doc/inspect/CHEMBL3044771
Literature search	Med Chem Res (2010), 19(2), 177-185 (DOI:10.1007/s00044-009-9182-z)	Content identification	CHEMBL3044772	https://www.ebi.ac.uk/chembl/doc/inspect/CHEMBL3044772
Literature search	J Agric Food Chem (2011), 59(15), 8193-8198 (PMID:21728333)	Content identification	CHEMBL3044773	https://www.ebi.ac.uk/chembl/doc/inspect/CHEMBL3044773
Literature search	Pest Manag Sci (2011), 67(3), 287-293 (PMID:21308954)	Content identification	CHEMBL3044774	https://www.ebi.ac.uk/chembl/doc/inspect/CHEMBL3044774
Literature search	Med Chem Res (2013), 22(12), 5948-5960 (DOI:10.1007/s00044-013-0585-5)	Content identification	CHEMBL3044775	https://www.ebi.ac.uk/chembl/doc/inspect/CHEMBL3044775
Literature search	Med Chem Res (2012), 21(12), 4311-4323 (DOI:10.1007/s00044-012-9969-1)	Content identification	CHEMBL3044776	https://www.ebi.ac.uk/chembl/doc/inspect/CHEMBL3044776
Literature search	Crop Protection (2011), 30(7), 789-793 (DOI:10.1016/j.cropro.2011.03.026)	Content identification	CHEMBL3044777	https://www.ebi.ac.uk/chembl/doc/inspect/CHEMBL3044777
Literature search	Crop Protection (2012), 32(), 83-89 (DOI:10.1016/j.cropro.2011.10.005)	Content identification	CHEMBL3044778	https://www.ebi.ac.uk/chembl/doc/inspect/CHEMBL3044778
Literature search	Pest Manag Sci (2010), 66(7), 794-800 (PMID:20533380)	Content identification	CHEMBL3044779	https://www.ebi.ac.uk/chembl/doc/inspect/CHEMBL3044779
Literature search	Biosci. Biotechnol. Biochem. (1993), 57(8), 1389-1390 (DOI:10.1271/bbb.57.1389)	Content identification	CHEMBL3044780	https://www.ebi.ac.uk/chembl/doc/inspect/CHEMBL3044780
Literature search	Carbohydr Res (2011), 346(14), 2200-2205 (PMID:21861991)	Content identification	CHEMBL3044781	https://www.ebi.ac.uk/chembl/doc/inspect/CHEMBL3044781
Literature search	J Agric Food Chem (2004), 52(10), 2997-3001 (PMID:15137845)	Content identification	CHEMBL3044782	https://www.ebi.ac.uk/chembl/doc/inspect/CHEMBL3044782
Literature search	Pest Manag Sci (2009), 65(7), 823-830 (PMID:19378265)	Content identification	CHEMBL3044783	https://www.ebi.ac.uk/chembl/doc/inspect/CHEMBL3044783
Literature search	J Pesticide Sci (2001), 26(3), 236-243 (DOI:10.1584/jpestics.26.236)	Content identification	CHEMBL3044784	https://www.ebi.ac.uk/chembl/doc/inspect/CHEMBL3044784
Literature search	J Agric Food Chem (2005), 53(20), 7741-7748 (PMID:16190626)	Content identification	CHEMBL3044785	https://www.ebi.ac.uk/chembl/doc/inspect/CHEMBL3044785
Literature search	J Pesticide Sci (2007), 32(1), 49-52 (DOI:10.1584/jpestics.G06-44)	Content identification	CHEMBL3044786	https://www.ebi.ac.uk/chembl/doc/inspect/CHEMBL3044786
Literature search	J Pesticide Sci (1996), 21(4), 425-429 (DOI:10.1584/jpestics.21.425)	Content identification	CHEMBL3044787	https://www.ebi.ac.uk/chembl/doc/inspect/CHEMBL3044787
Literature search	J Agric Food Chem (2013), 61(10), 2479-2488 (PMID:23398199)	Content identification	CHEMBL3044788	https://www.ebi.ac.uk/chembl/doc/inspect/CHEMBL3044788
Literature search	Crop Protection (2006), 25(12), 1221-1226 (DOI:10.1016/j.cropro.2005.09.017)	Content identification	CHEMBL3044789	https://www.ebi.ac.uk/chembl/doc/inspect/CHEMBL3044789
Literature search	Med Chem Res (2012), 21(12), 4158-4167 (DOI:10.1007/s00044-011-9961-1)	Content identification	CHEMBL3044790	https://www.ebi.ac.uk/chembl/doc/inspect/CHEMBL3044790
Literature search	Med Chem Res (2005), 14(6), 347-368 (DOI:10.1007/s00044-006-0141-7)	Content identification	CHEMBL3044791	https://www.ebi.ac.uk/chembl/doc/inspect/CHEMBL3044791
Literature search	Med Chem Res (2010), 19(7), 617-628 (DOI:10.1007/s00044-009-9217-5)	Content identification	CHEMBL3044792	https://www.ebi.ac.uk/chembl/doc/inspect/CHEMBL3044792
Literature search	Med Chem Res (2012), 21(10), 2955-2960 (DOI:10.1007/s00044-011-9825-8)	Content identification	CHEMBL3044793	https://www.ebi.ac.uk/chembl/doc/inspect/CHEMBL3044793
Literature search	Fitoterapia (2000), 71(4), 317-320 (DOI:10.1016/S0367-326X(99)00155-0)	Content identification	CHEMBL3044794	https://www.ebi.ac.uk/chembl/doc/inspect/CHEMBL3044794
Literature search	Med Chem Res (2013), 22(2), 841-851 (DOI:10.1007/s00044-012-0076-0)	Content identification	CHEMBL3044795	https://www.ebi.ac.uk/chembl/doc/inspect/CHEMBL3044795
Literature search	Med Chem Res (2013), 22(11), 5610-5616 (DOI:10.1007/s00044-013-0552-1)	Content identification	CHEMBL3044796	https://www.ebi.ac.uk/chembl/doc/inspect/CHEMBL3044796
Literature search	Crop Protection (2008), 27(1), 90-95 (DOI:10.1016/j.cropro.2007.04.010)	Content identification	CHEMBL3044797	https://www.ebi.ac.uk/chembl/doc/inspect/CHEMBL3044797
Literature search	Crop Protection (2009), 28(7), 573-576 (DOI:10.1016/j.cropro.2009.03.003)	Content identification	CHEMBL3044798	https://www.ebi.ac.uk/chembl/doc/inspect/CHEMBL3044798
Literature search	Pest Manag Sci (2012), 68(6), 858-864 (PMID:22262495)	Content identification	CHEMBL3044799	https://www.ebi.ac.uk/chembl/doc/inspect/CHEMBL3044799
Literature search	Med Chem Res (2012), 21(12), 4002-4009 (DOI:10.1007/s00044-011-9925-5)	Content identification	CHEMBL3044800	https://www.ebi.ac.uk/chembl/doc/inspect/CHEMBL3044800
Literature search	Med Chem Res (2011), 20(3), 364-369 (DOI:10.1007/s00044-010-9334-1)	Content identification	CHEMBL3044801	https://www.ebi.ac.uk/chembl/doc/inspect/CHEMBL3044801
Literature search	Med Chem Res (2011), 20(8), 1318-1324 (DOI:10.1007/s00044-010-9474-3)	Content identification	CHEMBL3044802	https://www.ebi.ac.uk/chembl/doc/inspect/CHEMBL3044802
Literature search	Pest Manag Sci (2013), 69(2), 278-284 (PMID:22933369)	Content identification	CHEMBL3044803	https://www.ebi.ac.uk/chembl/doc/inspect/CHEMBL3044803
Literature search	J Pesticide Sci (1991), 16(2), 267-269 (DOI:10.1584/jpestics.16.267)	Content identification	CHEMBL3044804	https://www.ebi.ac.uk/chembl/doc/inspect/CHEMBL3044804
Literature search	Crop Protection (2009), 28(2), 151-154 (DOI:10.1016/j.cropro.2008.09.009)	Content identification	CHEMBL3044805	https://www.ebi.ac.uk/chembl/doc/inspect/CHEMBL3044805
Literature search	Pest Manag Sci (2012), 68(9), 1248-1254 (PMID:22488875)	Content identification	CHEMBL3044806	https://www.ebi.ac.uk/chembl/doc/inspect/CHEMBL3044806
Literature search	J Agric Food Chem (2009), 57(21), 10107-10115 (PMID:19886678)	Content identification	CHEMBL3044807	https://www.ebi.ac.uk/chembl/doc/inspect/CHEMBL3044807
Literature search	Pest Manag Sci (2011), 67(11), 1375-1385 (PMID:21800409)	Content identification	CHEMBL3044808	https://www.ebi.ac.uk/chembl/doc/inspect/CHEMBL3044808
Literature search	J Agric Food Chem (2007), 55(8), 3004-3010 (PMID:17371044)	Content identification	CHEMBL3044809	https://www.ebi.ac.uk/chembl/doc/inspect/CHEMBL3044809
Literature search	J Pesticide Sci (2007), 32(1), 42-44 (DOI:10.1584/jpestics.G06-05)	Content identification	CHEMBL3044810	https://www.ebi.ac.uk/chembl/doc/inspect/CHEMBL3044810
Literature search	Pest Manag Sci (2009), 65(10), 1140-1146 (PMID:19548292)	Content identification	CHEMBL3044811	https://www.ebi.ac.uk/chembl/doc/inspect/CHEMBL3044811
Literature search	Med Chem Res (2011), 20(9), 1713-1723 (DOI:10.1007/s00044-010-9499-7)	Content identification	CHEMBL3044812	https://www.ebi.ac.uk/chembl/doc/inspect/CHEMBL3044812
Literature search	Med Chem Res (2012), 21(7), 1334-1340 (DOI:10.1007/s00044-011-9649-6)	Content identification	CHEMBL3044813	https://www.ebi.ac.uk/chembl/doc/inspect/CHEMBL3044813
Literature search	Biochem Syst Ecol (1999), 27(7), 673-679 (DOI:10.1016/S0305-1978(98)00131-8)	Content identification	CHEMBL3044814	https://www.ebi.ac.uk/chembl/doc/inspect/CHEMBL3044814
Literature search	Med Chem Res (2011), 20(6), 790-793 (DOI:10.1007/s00044-010-9409-z)	Content identification	CHEMBL3044815	https://www.ebi.ac.uk/chembl/doc/inspect/CHEMBL3044815
Literature search	J Pesticide Sci (2002), 27(3), 272-274 (DOI:10.1584/jpestics.27.272)	Content identification	CHEMBL3044816	https://www.ebi.ac.uk/chembl/doc/inspect/CHEMBL3044816
Literature search	J Agric Food Chem (2000), 48(2), 503-506 (PMID:10691665)	Content identification	CHEMBL3044817	https://www.ebi.ac.uk/chembl/doc/inspect/CHEMBL3044817
Literature search	Pest Manag Sci (2013), 69(1), 15-26 (PMID:23073993)	Content identification	CHEMBL3044818	https://www.ebi.ac.uk/chembl/doc/inspect/CHEMBL3044818
Literature search	J Agric Food Chem (2009), 57(16), 7417-7421 (PMID:19630386)	Content identification	CHEMBL3044819	https://www.ebi.ac.uk/chembl/doc/inspect/CHEMBL3044819
Literature search	J Pesticide Sci (1996), 21(1), 31-35 (DOI:10.1584/jpestics.21.31)	Content identification	CHEMBL3044820	https://www.ebi.ac.uk/chembl/doc/inspect/CHEMBL3044820
Literature search	Med Chem Res (2013), 22(6), 2954-2963 (DOI:10.1007/s00044-012-0301-x)	Content identification	CHEMBL3044821	https://www.ebi.ac.uk/chembl/doc/inspect/CHEMBL3044821
Literature search	J Pesticide Sci (1998), 23(2), 145-147 (DOI:10.1584/jpestics.23.145)	Content identification	CHEMBL3044822	https://www.ebi.ac.uk/chembl/doc/inspect/CHEMBL3044822
Literature search	Med Chem Res (2012), 21(11), 3581-3590 (DOI:10.1007/s00044-011-9895-7)	Content identification	CHEMBL3044823	https://www.ebi.ac.uk/chembl/doc/inspect/CHEMBL3044823
Literature search	J Pesticide Sci (2001), 26(4), 393-398 (DOI:10.1584/jpestics.26.393)	Content identification	CHEMBL3044824	https://www.ebi.ac.uk/chembl/doc/inspect/CHEMBL3044824
Literature search	Med Chem Res (2011), 20(7), 1054-1067 (DOI:10.1007/s00044-010-9443-x)	Content identification	CHEMBL3044825	https://www.ebi.ac.uk/chembl/doc/inspect/CHEMBL3044825
Literature search	Med Chem Res (2013), 22(11), 5566-5577 (DOI:10.1007/s00044-013-0546-z)	Content identification	CHEMBL3044826	https://www.ebi.ac.uk/chembl/doc/inspect/CHEMBL3044826
Literature search	Med Chem Res (2008), 17(9), 578-586 (DOI:10.1007/s00044-008-9099-y)	Content identification	CHEMBL3044827	https://www.ebi.ac.uk/chembl/doc/inspect/CHEMBL3044827
Literature search	J Agric Food Chem (2010), 58(5), 2668-2672 (PMID:20102200)	Content identification	CHEMBL3044828	https://www.ebi.ac.uk/chembl/doc/inspect/CHEMBL3044828
Literature search	Med Chem Res (2013), 22(10), 4700-4707 (DOI:10.1007/s00044-013-0472-0)	Content identification	CHEMBL3044829	https://www.ebi.ac.uk/chembl/doc/inspect/CHEMBL3044829
Literature search	Med Chem Res (2010), 19(9), 1210-1221 (DOI:10.1007/s00044-009-9264-y)	Content identification	CHEMBL3044830	https://www.ebi.ac.uk/chembl/doc/inspect/CHEMBL3044830
Literature search	Med Chem Res (2011), 20(3), 388-400 (DOI:10.1007/s00044-010-9332-3)	Content identification	CHEMBL3044831	https://www.ebi.ac.uk/chembl/doc/inspect/CHEMBL3044831
Literature search	J Pesticide Sci (1999), 24(4), 393-396 (DOI:10.1584/jpestics.24.393)	Content identification	CHEMBL3044832	https://www.ebi.ac.uk/chembl/doc/inspect/CHEMBL3044832
Literature search	Med Chem Res (2011), 20(5), 607-614 (DOI:10.1007/s00044-010-9358-6)	Content identification	CHEMBL3044833	https://www.ebi.ac.uk/chembl/doc/inspect/CHEMBL3044833
Literature search	J Agric Food Chem (2008), 56(20), 9535-9542 (PMID:18808144)	Content identification	CHEMBL3044834	https://www.ebi.ac.uk/chembl/doc/inspect/CHEMBL3044834
Literature search	J Agric Food Chem (2005), 53(3), 608-613 (PMID:15686409)	Content identification	CHEMBL3044835	https://www.ebi.ac.uk/chembl/doc/inspect/CHEMBL3044835
Literature search	Med Chem Res (2013), 22(4), 1747-1755 (DOI:10.1007/s00044-012-0168-x)	Content identification	CHEMBL3044836	https://www.ebi.ac.uk/chembl/doc/inspect/CHEMBL3044836
Literature search	Med Chem Res (2013), 22(3), 1065-1072 (DOI:10.1007/s00044-012-0100-4)	Content identification	CHEMBL3044837	https://www.ebi.ac.uk/chembl/doc/inspect/CHEMBL3044837
Literature search	J Agric Food Chem (2010), 58(7), 4353-4355 (PMID:20232851)	Content identification	CHEMBL3044838	https://www.ebi.ac.uk/chembl/doc/inspect/CHEMBL3044838
Literature search	J Agric Food Chem (2009), 57(19), 8860-8867 (PMID:19769365)	Content identification	CHEMBL3044839	https://www.ebi.ac.uk/chembl/doc/inspect/CHEMBL3044839
Literature search	J Agric Food Chem (2013), 61(7), 1521-1524 (PMID:23360202)	Content identification	CHEMBL3044840	https://www.ebi.ac.uk/chembl/doc/inspect/CHEMBL3044840
Literature search	Med Chem Res (2012), 21(1), 1-9 (DOI:10.1007/s00044-010-9498-8)	Content identification	CHEMBL3044841	https://www.ebi.ac.uk/chembl/doc/inspect/CHEMBL3044841
Literature search	J Agric Food Chem (2002), 50(23), 6688-6691 (PMID:12405762)	Content identification	CHEMBL3044842	https://www.ebi.ac.uk/chembl/doc/inspect/CHEMBL3044842
Literature search	Med Chem Res (2013), 22(7), 3160-3169 (DOI:10.1007/s00044-012-0312-7)	Content identification	CHEMBL3044843	https://www.ebi.ac.uk/chembl/doc/inspect/CHEMBL3044843
Literature search	Med Chem Res (2013), 22(7), 3134-3147 (DOI:10.1007/s00044-012-0302-9)	Content identification	CHEMBL3044844	https://www.ebi.ac.uk/chembl/doc/inspect/CHEMBL3044844
Literature search	Med Chem Res (2010), 19(5), 490-497 (DOI:10.1007/s00044-009-9206-8)	Content identification	CHEMBL3044845	https://www.ebi.ac.uk/chembl/doc/inspect/CHEMBL3044845
Literature search	Med Chem Res (2012), 21(8), 1762-1770 (DOI:10.1007/s00044-011-9699-9)	Content identification	CHEMBL3044846	https://www.ebi.ac.uk/chembl/doc/inspect/CHEMBL3044846
Literature search	Crop Protection (2009), 28(6), 533-538 (DOI:10.1016/j.cropro.2009.02.005)	Content identification	CHEMBL3044847	https://www.ebi.ac.uk/chembl/doc/inspect/CHEMBL3044847
Literature search	Med Chem Res (2008), 17(8), 515-529 (DOI:10.1007/s00044-008-9095-2)	Content identification	CHEMBL3044848	https://www.ebi.ac.uk/chembl/doc/inspect/CHEMBL3044848
Literature search	J Agric Food Chem (2007), 55(23), 9614-9619 (PMID:17941694)	Content identification	CHEMBL3044849	https://www.ebi.ac.uk/chembl/doc/inspect/CHEMBL3044849
Literature search	J Agric Food Chem (2008), 56(22), 10805-10810 (PMID:18959421)	Content identification	CHEMBL3044850	https://www.ebi.ac.uk/chembl/doc/inspect/CHEMBL3044850
Literature search	Med Chem Res (2013), 22(2), 573-579 (DOI:10.1007/s00044-012-0048-4)	Content identification	CHEMBL3044851	https://www.ebi.ac.uk/chembl/doc/inspect/CHEMBL3044851
Literature search	Med Chem Res (2012), 21(8), 1905-1911 (DOI:10.1007/s00044-011-9713-2)	Content identification	CHEMBL3044852	https://www.ebi.ac.uk/chembl/doc/inspect/CHEMBL3044852
Literature search	Med Chem Res (2012), 21(11), 3741-3749 (DOI:10.1007/s00044-011-9912-x)	Content identification	CHEMBL3044853	https://www.ebi.ac.uk/chembl/doc/inspect/CHEMBL3044853
Literature search	Med Chem Res (2013), 22(9), 4164-4172 (DOI:10.1007/s00044-012-0410-6)	Content identification	CHEMBL3044854	https://www.ebi.ac.uk/chembl/doc/inspect/CHEMBL3044854
Literature search	Med Chem Res (2013), 22(3), 1277-1286 (DOI:10.1007/s00044-012-0128-5)	Content identification	CHEMBL3044855	https://www.ebi.ac.uk/chembl/doc/inspect/CHEMBL3044855
Literature search	Med Chem Res (2013), 22(1), 156-164 (DOI:10.1007/s00044-012-0014-1)	Content identification	CHEMBL3044856	https://www.ebi.ac.uk/chembl/doc/inspect/CHEMBL3044856
Literature search	Med Chem Res (2012), 21(3), 269-283 (DOI:10.1007/s00044-010-9533-9)	Content identification	CHEMBL3044857	https://www.ebi.ac.uk/chembl/doc/inspect/CHEMBL3044857
Literature search	Med Chem Res (2013), 22(2), 707-725 (DOI:10.1007/s00044-012-0057-3)	Content identification	CHEMBL3044858	https://www.ebi.ac.uk/chembl/doc/inspect/CHEMBL3044858
Literature search	Med Chem Res (2013), 22(9), 4455-4458 (DOI:10.1007/s00044-012-0452-9)	Content identification	CHEMBL3044859	https://www.ebi.ac.uk/chembl/doc/inspect/CHEMBL3044859
Literature search	Fitoterapia (2009), 80(5), 286-289 (PMID:19318121)	Content identification	CHEMBL3044860	https://www.ebi.ac.uk/chembl/doc/inspect/CHEMBL3044860
Literature search	J Pesticide Sci (2002), 27(2), 97-105 (DOI:10.1584/jpestics.27.97)	Content identification	CHEMBL3044861	https://www.ebi.ac.uk/chembl/doc/inspect/CHEMBL3044861
Literature search	J Pesticide Sci (1995), 20(3), 279-290 (DOI:10.1584/jpestics.20.279)	Content identification	CHEMBL3044862	https://www.ebi.ac.uk/chembl/doc/inspect/CHEMBL3044862
Literature search	Crop Protection (2009), 28(9), 765-773 (DOI:10.1016/j.cropro.2009.04.005)	Content identification	CHEMBL3044863	https://www.ebi.ac.uk/chembl/doc/inspect/CHEMBL3044863
Literature search	Med Chem Res (2012), 21(12), 3994-4001 (DOI:10.1007/s00044-011-9937-1)	Content identification	CHEMBL3044864	https://www.ebi.ac.uk/chembl/doc/inspect/CHEMBL3044864
Literature search	J Pesticide Sci (2002), 27(1), 39-46 (DOI:10.1584/jpestics.27.39)	Content identification	CHEMBL3044865	https://www.ebi.ac.uk/chembl/doc/inspect/CHEMBL3044865
Literature search	Med Chem Res (2012), 21(8), 1785-1795 (DOI:10.1007/s00044-011-9695-0)	Content identification	CHEMBL3044866	https://www.ebi.ac.uk/chembl/doc/inspect/CHEMBL3044866
Literature search	J Agric Food Chem (2010), 58(17), 9483-9487 (PMID:20666365)	Content identification	CHEMBL3044867	https://www.ebi.ac.uk/chembl/doc/inspect/CHEMBL3044867
Literature search	Crop Protection (2009), 28(6), 503-507 (DOI:10.1016/j.cropro.2009.01.013)	Content identification	CHEMBL3044868	https://www.ebi.ac.uk/chembl/doc/inspect/CHEMBL3044868
Literature search	Pest Manag Sci (2012), 68(2), 285-289 (PMID:21858910)	Content identification	CHEMBL3044869	https://www.ebi.ac.uk/chembl/doc/inspect/CHEMBL3044869
Literature search	Crop Protection (2007), 26(7), 943-947 (DOI:10.1016/j.cropro.2006.08.014)	Content identification	CHEMBL3044870	https://www.ebi.ac.uk/chembl/doc/inspect/CHEMBL3044870
Literature search	Med Chem Res (2012), 21(10), 2854-2862 (DOI:10.1007/s00044-011-9816-9)	Content identification	CHEMBL3044871	https://www.ebi.ac.uk/chembl/doc/inspect/CHEMBL3044871
Literature search	J Agric Food Chem (2001), 49(11), 5279-5284 (PMID:11714317)	Content identification	CHEMBL3044872	https://www.ebi.ac.uk/chembl/doc/inspect/CHEMBL3044872
Literature search	J Pesticide Sci (1990), 15(2), 175-187 (DOI:10.1584/jpestics.15.175)	Content identification	CHEMBL3044873	https://www.ebi.ac.uk/chembl/doc/inspect/CHEMBL3044873
Literature search	Med Chem Res (2011), 20(7), 1091-1101 (DOI:10.1007/s00044-010-9441-z)	Content identification	CHEMBL3044874	https://www.ebi.ac.uk/chembl/doc/inspect/CHEMBL3044874
Literature search	Med Chem Res (2011), 20(8), 1214-1219 (DOI:10.1007/s00044-010-9459-2)	Content identification	CHEMBL3044875	https://www.ebi.ac.uk/chembl/doc/inspect/CHEMBL3044875
Literature search	Pest Manag Sci (2011), 67(8), 904-912 (PMID:21370394)	Content identification	CHEMBL3044876	https://www.ebi.ac.uk/chembl/doc/inspect/CHEMBL3044876
Literature search	Med Chem Res (2012), 21(4), 444-452 (DOI:10.1007/s00044-011-9549-9)	Content identification	CHEMBL3044877	https://www.ebi.ac.uk/chembl/doc/inspect/CHEMBL3044877
Literature search	Med Chem Res (2013), 22(3), 1465-1469 (DOI:10.1007/s00044-012-0136-5)	Content identification	CHEMBL3044878	https://www.ebi.ac.uk/chembl/doc/inspect/CHEMBL3044878
Literature search	Med Chem Res (2013), 22(4), 1660-1673 (DOI:10.1007/s00044-012-0164-1)	Content identification	CHEMBL3044879	https://www.ebi.ac.uk/chembl/doc/inspect/CHEMBL3044879
Literature search	Med Chem Res (2013), 22(11), 5105-5111 (DOI:10.1007/s00044-013-0533-4)	Content identification	CHEMBL3044880	https://www.ebi.ac.uk/chembl/doc/inspect/CHEMBL3044880
Literature search	Med Chem Res (2012), 21(9), 2292-2299 (DOI:10.1007/s00044-011-9746-6)	Content identification	CHEMBL3044881	https://www.ebi.ac.uk/chembl/doc/inspect/CHEMBL3044881
Literature search	Med Chem Res (2011), 20(2), 184-191 (DOI:10.1007/s00044-010-9305-6)	Content identification	CHEMBL3044882	https://www.ebi.ac.uk/chembl/doc/inspect/CHEMBL3044882
Literature search	Med Chem Res (2011), 20(7), 981-995 (DOI:10.1007/s00044-010-9427-x)	Content identification	CHEMBL3044883	https://www.ebi.ac.uk/chembl/doc/inspect/CHEMBL3044883
Literature search	J Agric Food Chem (2006), 54(4), 1031-1035 (PMID:16478213)	Content identification	CHEMBL3044884	https://www.ebi.ac.uk/chembl/doc/inspect/CHEMBL3044884
Literature search	J Agric Food Chem (2000), 48(11), 5312-5315 (PMID:11087478)	Content identification	CHEMBL3044885	https://www.ebi.ac.uk/chembl/doc/inspect/CHEMBL3044885
Literature search	Med Chem Res (2012), 21(11), 3920-3928 (DOI:10.1007/s00044-011-9872-1)	Content identification	CHEMBL3044886	https://www.ebi.ac.uk/chembl/doc/inspect/CHEMBL3044886
Literature search	J Agric Food Chem (2006), 54(20), 7517-7521 (PMID:17002416)	Content identification	CHEMBL3044887	https://www.ebi.ac.uk/chembl/doc/inspect/CHEMBL3044887
Literature search	J Pesticide Sci (2010), 35(4), 431-440 (DOI:10.1584/jpestics.G09-66)	Content identification	CHEMBL3044888	https://www.ebi.ac.uk/chembl/doc/inspect/CHEMBL3044888
Literature search	J Agric Food Chem (2013), 61(3), 618-625 (PMID:23278333)	Content identification	CHEMBL3044889	https://www.ebi.ac.uk/chembl/doc/inspect/CHEMBL3044889
Literature search	J Pesticide Sci (1996), 21(2), 187-193 (DOI:10.1584/jpestics.21.187)	Content identification	CHEMBL3044890	https://www.ebi.ac.uk/chembl/doc/inspect/CHEMBL3044890
Literature search	Proc. Natl. Acad. Sci. U.S.A. (2006), 103(3), 569-573 (PMID:16407096)	Content identification	CHEMBL3044891	https://www.ebi.ac.uk/chembl/doc/inspect/CHEMBL3044891
Literature search	J Agric Food Chem (2010), 58(5), 2726-2729 (PMID:20050666)	Content identification	CHEMBL3044892	https://www.ebi.ac.uk/chembl/doc/inspect/CHEMBL3044892
Literature search	Med Chem Res (2013), 22(7), 3119-3125 (DOI:10.1007/s00044-012-0323-4)	Content identification	CHEMBL3044893	https://www.ebi.ac.uk/chembl/doc/inspect/CHEMBL3044893
Literature search	Med Chem Res (2012), 21(3), 373-381 (DOI:10.1007/s00044-010-9540-x)	Content identification	CHEMBL3044894	https://www.ebi.ac.uk/chembl/doc/inspect/CHEMBL3044894
Literature search	J Pesticide Sci (1991), 16(1), 9-18 (DOI:10.1584/jpestics.16.9)	Content identification	CHEMBL3044895	https://www.ebi.ac.uk/chembl/doc/inspect/CHEMBL3044895
Literature search	Med Chem Res (2013), 22(7), 3329-3340 (DOI:10.1007/s00044-012-0331-4)	Content identification	CHEMBL3044896	https://www.ebi.ac.uk/chembl/doc/inspect/CHEMBL3044896
Literature search	Med Chem Res (2007), 16(5), 213-229 (DOI:10.1007/s00044-007-9025-8)	Content identification	CHEMBL3044897	https://www.ebi.ac.uk/chembl/doc/inspect/CHEMBL3044897
Literature search	Med Chem Res (2012), 21(10), 3053-3062 (DOI:10.1007/s00044-011-9819-6)	Content identification	CHEMBL3044898	https://www.ebi.ac.uk/chembl/doc/inspect/CHEMBL3044898
Literature search	Med Chem Res (2012), 21(10), 3263-3271 (DOI:10.1007/s00044-011-9864-1)	Content identification	CHEMBL3044899	https://www.ebi.ac.uk/chembl/doc/inspect/CHEMBL3044899
Literature search	Med Chem Res (2011), 20(7), 847-853 (DOI:10.1007/s00044-010-9408-0)	Content identification	CHEMBL3044900	https://www.ebi.ac.uk/chembl/doc/inspect/CHEMBL3044900
Literature search	Biosci. Biotechnol. Biochem. (2002), 66(11), 2406-2414 (PMID:12506980)	Content identification	CHEMBL3044901	https://www.ebi.ac.uk/chembl/doc/inspect/CHEMBL3044901
Literature search	Biosci. Biotechnol. Biochem. (1999), 63(10), 1831-1833 (DOI:10.1271/bbb.63.1831)	Content identification	CHEMBL3044902	https://www.ebi.ac.uk/chembl/doc/inspect/CHEMBL3044902
Literature search	J Pesticide Sci (2004), 29(4), 339-347 (DOI:10.1584/jpestics.29.339)	Content identification	CHEMBL3044903	https://www.ebi.ac.uk/chembl/doc/inspect/CHEMBL3044903
Literature search	Med Chem Res (2013), 22(4), 1788-1794 (DOI:10.1007/s00044-012-0178-8)	Content identification	CHEMBL3044904	https://www.ebi.ac.uk/chembl/doc/inspect/CHEMBL3044904
Literature search	J Agric Food Chem (2009), 57(7), 2719-2725 (PMID:19253962)	Content identification	CHEMBL3044905	https://www.ebi.ac.uk/chembl/doc/inspect/CHEMBL3044905
Literature search	Med Chem Res (2012), 21(4), 428-436 (DOI:10.1007/s00044-010-9539-3)	Content identification	CHEMBL3044906	https://www.ebi.ac.uk/chembl/doc/inspect/CHEMBL3044906
Literature search	Crop Protection (2012), 39(), 106-109 (DOI:10.1016/j.cropro.2012.03.016)	Content identification	CHEMBL3044907	https://www.ebi.ac.uk/chembl/doc/inspect/CHEMBL3044907
Literature search	J Agric Food Chem (2012), 60(21), 5273-5278 (PMID:22568524)	Content identification	CHEMBL3044908	https://www.ebi.ac.uk/chembl/doc/inspect/CHEMBL3044908
Literature search	Med Chem Res (2012), 21(11), 3858-3862 (DOI:10.1007/s00044-011-9923-7)	Content identification	CHEMBL3044909	https://www.ebi.ac.uk/chembl/doc/inspect/CHEMBL3044909
Literature search	J Agric Food Chem (2003), 51(7), 1952-1955 (PMID:12643657)	Content identification	CHEMBL3044910	https://www.ebi.ac.uk/chembl/doc/inspect/CHEMBL3044910
Literature search	Pest Manag Sci (2013), 69(2), 285-291 (PMID:22933384)	Content identification	CHEMBL3044911	https://www.ebi.ac.uk/chembl/doc/inspect/CHEMBL3044911
Literature search	Crop Protection (2011), 30(1), 33-37 (DOI:10.1016/j.cropro.2010.09.004)	Content identification	CHEMBL3044912	https://www.ebi.ac.uk/chembl/doc/inspect/CHEMBL3044912
Literature search	Med Chem Res (2013), 22(5), 2163-2173 (DOI:10.1007/s00044-012-0209-5)	Content identification	CHEMBL3044913	https://www.ebi.ac.uk/chembl/doc/inspect/CHEMBL3044913
Literature search	Eur. J. Med. Chem. (2012), 58(), 470-477 (PMID:23153816)	Content identification	CHEMBL3044914	https://www.ebi.ac.uk/chembl/doc/inspect/CHEMBL3044914
Literature search	J Pesticide Sci (1996), 21(3), 305-310 (DOI:10.1584/jpestics.21.305)	Content identification	CHEMBL3044915	https://www.ebi.ac.uk/chembl/doc/inspect/CHEMBL3044915
Literature search	Pest Manag Sci (2010), 66(5), 490-496 (PMID:20063267)	Content identification	CHEMBL3044916	https://www.ebi.ac.uk/chembl/doc/inspect/CHEMBL3044916
Literature search	Med Chem Res (2012), 21(10), 3321-3325 (DOI:10.1007/s00044-011-9884-x)	Content identification	CHEMBL3044917	https://www.ebi.ac.uk/chembl/doc/inspect/CHEMBL3044917
Literature search	Crop Protection (2007), 26(11), 1674-1681 (DOI:10.1016/j.cropro.2007.02.012)	Content identification	CHEMBL3044918	https://www.ebi.ac.uk/chembl/doc/inspect/CHEMBL3044918
Literature search	Med Chem Res (2005), 14(3), 158-168 (DOI:10.1007/s00044-005-0131-1)	Content identification	CHEMBL3044919	https://www.ebi.ac.uk/chembl/doc/inspect/CHEMBL3044919
Literature search	Crop Protection (2010), 29(7), 643-651 (DOI:10.1016/j.cropro.2010.02.019)	Content identification	CHEMBL3044920	https://www.ebi.ac.uk/chembl/doc/inspect/CHEMBL3044920
Literature search	Med Chem Res (2013), 22(9), 4437-4454 (DOI:10.1007/s00044-012-0451-x)	Content identification	CHEMBL3044921	https://www.ebi.ac.uk/chembl/doc/inspect/CHEMBL3044921
Literature search	Med Chem Res (2012), 21(10), 3073-3079 (DOI:10.1007/s00044-011-9854-3)	Content identification	CHEMBL3044922	https://www.ebi.ac.uk/chembl/doc/inspect/CHEMBL3044922
Literature search	Med Chem Res (2012), 21(8), 1641-1646 (DOI:10.1007/s00044-011-9678-1)	Content identification	CHEMBL3044923	https://www.ebi.ac.uk/chembl/doc/inspect/CHEMBL3044923
Literature search	J Agric Food Chem (2010), 58(11), 6858-6863 (PMID:20450195)	Content identification	CHEMBL3044924	https://www.ebi.ac.uk/chembl/doc/inspect/CHEMBL3044924
Literature search	Med Chem Res (2011), 20(3), 381-387 (DOI:10.1007/s00044-010-9316-3)	Content identification	CHEMBL3044925	https://www.ebi.ac.uk/chembl/doc/inspect/CHEMBL3044925
Literature search	Crop Protection (2012), 42(), 338-344 (DOI:10.1016/j.cropro.2012.06.009)	Content identification	CHEMBL3044926	https://www.ebi.ac.uk/chembl/doc/inspect/CHEMBL3044926
Literature search	Med Chem Res (2013), 22(6), 2815-2827 (DOI:10.1007/s00044-012-0280-y)	Content identification	CHEMBL3044927	https://www.ebi.ac.uk/chembl/doc/inspect/CHEMBL3044927
Literature search	Med Chem Res (2007), 16(5), 205-212 (DOI:10.1007/s00044-007-9024-9)	Content identification	CHEMBL3044928	https://www.ebi.ac.uk/chembl/doc/inspect/CHEMBL3044928
Literature search	Ind Crops Prod (2013), 42(), 268-272 (DOI:10.1016/j.indcrop.2012.05.026)	Content identification	CHEMBL3044929	https://www.ebi.ac.uk/chembl/doc/inspect/CHEMBL3044929
Literature search	Med Chem Res (2013), 22(3), 1313-1319 (DOI:10.1007/s00044-012-0108-9)	Content identification	CHEMBL3044930	https://www.ebi.ac.uk/chembl/doc/inspect/CHEMBL3044930
Literature search	Med Chem Res (2005), 14(6), 309-331 (DOI:10.1007/s00044-006-0143-5)	Content identification	CHEMBL3044931	https://www.ebi.ac.uk/chembl/doc/inspect/CHEMBL3044931
Literature search	Med Chem Res (2013), 22(7), 3076-3084 (DOI:10.1007/s00044-012-0309-2)	Content identification	CHEMBL3044932	https://www.ebi.ac.uk/chembl/doc/inspect/CHEMBL3044932
Literature search	J Agric Food Chem (2007), 55(3), 700-705 (PMID:17263463)	Content identification	CHEMBL3044933	https://www.ebi.ac.uk/chembl/doc/inspect/CHEMBL3044933
Literature search	J Agric Food Chem (2010), 58(23), 12337-12342 (PMID:21058739)	Content identification	CHEMBL3044934	https://www.ebi.ac.uk/chembl/doc/inspect/CHEMBL3044934
Literature search	Med Chem Res (2012), 21(12), 3965-3972 (DOI:10.1007/s00044-011-9949-x)	Content identification	CHEMBL3044935	https://www.ebi.ac.uk/chembl/doc/inspect/CHEMBL3044935
Literature search	Ind Crops Prod (1999), 10(1), 35-40 (DOI:10.1016/S0926-6690(99)00003-5)	Content identification	CHEMBL3044936	https://www.ebi.ac.uk/chembl/doc/inspect/CHEMBL3044936
Literature search	Pest Manag Sci (2010), 66(11), 1208-1214 (PMID:20681007)	Content identification	CHEMBL3044937	https://www.ebi.ac.uk/chembl/doc/inspect/CHEMBL3044937
Literature search	J Agric Food Chem (2003), 51(26), 7589-7595 (PMID:14664512)	Content identification	CHEMBL3044938	https://www.ebi.ac.uk/chembl/doc/inspect/CHEMBL3044938
Literature search	Fitoterapia (2001), 72(5), 568-571 (PMID:11429258)	Content identification	CHEMBL3044939	https://www.ebi.ac.uk/chembl/doc/inspect/CHEMBL3044939
Literature search	Crop Protection (2010), 29(3), 295-299 (DOI:10.1016/j.cropro.2009.12.007)	Content identification	CHEMBL3044940	https://www.ebi.ac.uk/chembl/doc/inspect/CHEMBL3044940
Literature search	J Pesticide Sci (2004), 29(4), 356-363 (DOI:10.1584/jpestics.29.356)	Content identification	CHEMBL3044941	https://www.ebi.ac.uk/chembl/doc/inspect/CHEMBL3044941
Literature search	J Pesticide Sci (2010), 35(2), 124-130 (DOI:10.1584/jpestics.G09-46)	Content identification	CHEMBL3044942	https://www.ebi.ac.uk/chembl/doc/inspect/CHEMBL3044942
Literature search	Phytochemistry (2008), 69(3), 759-764 (PMID:17904597)	Content identification	CHEMBL3044943	https://www.ebi.ac.uk/chembl/doc/inspect/CHEMBL3044943
Literature search	Med Chem Res (2013), 22(1), 382-391 (DOI:10.1007/s00044-012-0038-6)	Content identification	CHEMBL3044944	https://www.ebi.ac.uk/chembl/doc/inspect/CHEMBL3044944
Literature search	Med Chem Res (2012), 21(11), 3376-3381 (DOI:10.1007/s00044-011-9871-2)	Content identification	CHEMBL3044945	https://www.ebi.ac.uk/chembl/doc/inspect/CHEMBL3044945
Literature search	Crop Protection (2012), 32(), 12-16 (DOI:10.1016/j.cropro.2011.09.021)	Content identification	CHEMBL3044946	https://www.ebi.ac.uk/chembl/doc/inspect/CHEMBL3044946
Literature search	J Pesticide Sci (2007), 32(2), 124-127 (DOI:10.1584/jpestics.G06-36)	Content identification	CHEMBL3044947	https://www.ebi.ac.uk/chembl/doc/inspect/CHEMBL3044947
Literature search	Agric Biol Chem (1991), 55(11), 2733-2736 (DOI:10.1271/bbb1961.55.2733)	Content identification	CHEMBL3044948	https://www.ebi.ac.uk/chembl/doc/inspect/CHEMBL3044948
Literature search	Med Chem Res (2012), 21(12), 4150-4157 (DOI:10.1007/s00044-011-9959-8)	Content identification	CHEMBL3044949	https://www.ebi.ac.uk/chembl/doc/inspect/CHEMBL3044949
Literature search	J Agric Food Chem (2006), 54(8), 2921-2925 (PMID:16608209)	Content identification	CHEMBL3044950	https://www.ebi.ac.uk/chembl/doc/inspect/CHEMBL3044950
Literature search	Antimicrob. Agents Chemother. (1994), 38(5), 945-952 (PMID:8067774)	Content identification	CHEMBL3044951	https://www.ebi.ac.uk/chembl/doc/inspect/CHEMBL3044951
Literature search	Tetrahedron (1999), 55(36), 11077-11094 (DOI:10.1016/S0040-4020(99)00612-2)	Content identification	CHEMBL3044952	https://www.ebi.ac.uk/chembl/doc/inspect/CHEMBL3044952
Literature search	Med Chem Res (2012), 21(4), 531-537 (DOI:10.1007/s00044-011-9560-1)	Content identification	CHEMBL3044953	https://www.ebi.ac.uk/chembl/doc/inspect/CHEMBL3044953
Literature search	J Pesticide Sci (2000), 25(4), 395-397 (DOI:10.1584/jpestics.25.395)	Content identification	CHEMBL3044954	https://www.ebi.ac.uk/chembl/doc/inspect/CHEMBL3044954
Literature search	J Agric Food Chem (2007), 55(16), 6460-6465 (PMID:17616139)	Content identification	CHEMBL3044955	https://www.ebi.ac.uk/chembl/doc/inspect/CHEMBL3044955
Literature search	J Agric Food Chem (2011), 59(20), 11160-11167 (PMID:21910504)	Content identification	CHEMBL3044956	https://www.ebi.ac.uk/chembl/doc/inspect/CHEMBL3044956
Literature search	Med Chem Res (2013), 22(12), 5878-5889 (DOI:10.1007/s00044-013-0575-7)	Content identification	CHEMBL3044957	https://www.ebi.ac.uk/chembl/doc/inspect/CHEMBL3044957
Literature search	Med Chem Res (2012), 21(8), 1741-1750 (DOI:10.1007/s00044-011-9688-z)	Content identification	CHEMBL3044958	https://www.ebi.ac.uk/chembl/doc/inspect/CHEMBL3044958
Literature search	J Agric Food Chem (2011), 59(8), 3701-3706 (PMID:21417277)	Content identification	CHEMBL3044959	https://www.ebi.ac.uk/chembl/doc/inspect/CHEMBL3044959
Literature search	Crop Protection (2008), 27(1), 71-76 (DOI:10.1016/j.cropro.2007.04.007)	Content identification	CHEMBL3044960	https://www.ebi.ac.uk/chembl/doc/inspect/CHEMBL3044960
Literature search	Med Chem Res (2012), 21(9), 2548-2556 (DOI:10.1007/s00044-011-9778-y)	Content identification	CHEMBL3044961	https://www.ebi.ac.uk/chembl/doc/inspect/CHEMBL3044961
Literature search	J Agric Food Chem (2004), 52(10), 2821-2826 (PMID:15137820)	Content identification	CHEMBL3044962	https://www.ebi.ac.uk/chembl/doc/inspect/CHEMBL3044962
Literature search	Med Chem Res (2013), 22(5), 2421-2429 (DOI:10.1007/s00044-012-0236-2)	Content identification	CHEMBL3044963	https://www.ebi.ac.uk/chembl/doc/inspect/CHEMBL3044963
Literature search	Med Chem Res (2013), 22(9), 4367-4375 (DOI:10.1007/s00044-012-0441-z)	Content identification	CHEMBL3044964	https://www.ebi.ac.uk/chembl/doc/inspect/CHEMBL3044964
Literature search	Med Chem Res (2008), 17(1), 19-29 (DOI:10.1007/s00044-008-9089-0)	Content identification	CHEMBL3044965	https://www.ebi.ac.uk/chembl/doc/inspect/CHEMBL3044965
Literature search	J Agric Food Chem (2008), 56(15), 6761-6767 (PMID:18598040)	Content identification	CHEMBL3044966	https://www.ebi.ac.uk/chembl/doc/inspect/CHEMBL3044966
Literature search	Med Chem Res (2013), 22(5), 2467-2475 (DOI:10.1007/s00044-012-0241-5)	Content identification	CHEMBL3044967	https://www.ebi.ac.uk/chembl/doc/inspect/CHEMBL3044967
Literature search	Med Chem Res (2011), 20(5), 601-606 (DOI:10.1007/s00044-010-9357-7)	Content identification	CHEMBL3044968	https://www.ebi.ac.uk/chembl/doc/inspect/CHEMBL3044968
Literature search	Biosci. Biotechnol. Biochem. (1996), 60(10), 1643-1645 (PMID:8987662)	Content identification	CHEMBL3044969	https://www.ebi.ac.uk/chembl/doc/inspect/CHEMBL3044969
Literature search	Med Chem Res (2012), 21(12), 3940-3957 (DOI:10.1007/s00044-011-9948-y)	Content identification	CHEMBL3044970	https://www.ebi.ac.uk/chembl/doc/inspect/CHEMBL3044970
Literature search	J Agric Food Chem (2010), 58(8), 4983-4991 (PMID:20225858)	Content identification	CHEMBL3044971	https://www.ebi.ac.uk/chembl/doc/inspect/CHEMBL3044971
Literature search	Med Chem Res (2013), 22(9), 4278-4285 (DOI:10.1007/s00044-012-0439-6)	Content identification	CHEMBL3044972	https://www.ebi.ac.uk/chembl/doc/inspect/CHEMBL3044972
Literature search	Med Chem Res (2009), 18(4), 317-325 (DOI:10.1007/s00044-008-9129-9)	Content identification	CHEMBL3044973	https://www.ebi.ac.uk/chembl/doc/inspect/CHEMBL3044973
Literature search	Pest Manag Sci (2012), 68(7), 986-994 (PMID:22555940)	Content identification	CHEMBL3044974	https://www.ebi.ac.uk/chembl/doc/inspect/CHEMBL3044974
Literature search	Biochim. Biophys. Acta (2002), 1556(2), 106-112 (PMID:12460667)	Content identification	CHEMBL3044975	https://www.ebi.ac.uk/chembl/doc/inspect/CHEMBL3044975
Literature search	Med Chem Res (2006), 15(7), 443-451 (DOI:10.1007/s00044-006-0021-1)	Content identification	CHEMBL3044976	https://www.ebi.ac.uk/chembl/doc/inspect/CHEMBL3044976
Literature search	Bioorg. Med. Chem. (2004), 12(13), 3561-3567 (PMID:15186840)	Content identification	CHEMBL3044977	https://www.ebi.ac.uk/chembl/doc/inspect/CHEMBL3044977
Literature search	Crop Protection (2006), 25(8), 814-820 (DOI:10.1016/j.cropro.2005.06.008)	Content identification	CHEMBL3044978	https://www.ebi.ac.uk/chembl/doc/inspect/CHEMBL3044978
Literature search	Med Chem Res (2013), 22(5), 2531-2537 (DOI:10.1007/s00044-012-0248-y)	Content identification	CHEMBL3044979	https://www.ebi.ac.uk/chembl/doc/inspect/CHEMBL3044979
Literature search	Med Chem Res (2013), 22(5), 2524-2530 (DOI:10.1007/s00044-012-0247-z)	Content identification	CHEMBL3044980	https://www.ebi.ac.uk/chembl/doc/inspect/CHEMBL3044980
Literature search	Med Chem Res (2012), 21(10), 3140-3145 (DOI:10.1007/s00044-011-9845-4)	Content identification	CHEMBL3044981	https://www.ebi.ac.uk/chembl/doc/inspect/CHEMBL3044981
Literature search	Pest Manag Sci (2009), 65(11), 1189-1194 (PMID:19562662)	Content identification	CHEMBL3044982	https://www.ebi.ac.uk/chembl/doc/inspect/CHEMBL3044982
Literature search	J Agric Food Chem (2005), 53(15), 6035-6039 (PMID:16028992)	Content identification	CHEMBL3044983	https://www.ebi.ac.uk/chembl/doc/inspect/CHEMBL3044983
Literature search	J Pesticide Sci (2001), 26(3), 266-270 (DOI:10.1584/jpestics.26.266)	Content identification	CHEMBL3044984	https://www.ebi.ac.uk/chembl/doc/inspect/CHEMBL3044984
Literature search	Med Chem Res (2012), 21(6), 810-815 (DOI:10.1007/s00044-011-9638-9)	Content identification	CHEMBL3044985	https://www.ebi.ac.uk/chembl/doc/inspect/CHEMBL3044985
Literature search	Med Chem Res (2012), 21(10), 2945-2954 (DOI:10.1007/s00044-011-9823-x)	Content identification	CHEMBL3044986	https://www.ebi.ac.uk/chembl/doc/inspect/CHEMBL3044986
Literature search	Med Chem Res (2012), 21(10), 2831-2836 (DOI:10.1007/s00044-011-9813-z)	Content identification	CHEMBL3044987	https://www.ebi.ac.uk/chembl/doc/inspect/CHEMBL3044987
Literature search	Med Chem Res (2012), 21(2), 145-151 (DOI:10.1007/s00044-010-9518-8)	Content identification	CHEMBL3044988	https://www.ebi.ac.uk/chembl/doc/inspect/CHEMBL3044988
Literature search	Med Chem Res (2012), 21(8), 1921-1928 (DOI:10.1007/s00044-011-9716-z)	Content identification	CHEMBL3044989	https://www.ebi.ac.uk/chembl/doc/inspect/CHEMBL3044989
Literature search	J Pesticide Sci (1991), 16(3), 397-404 (DOI:10.1584/jpestics.16.397)	Content identification	CHEMBL3044990	https://www.ebi.ac.uk/chembl/doc/inspect/CHEMBL3044990
Literature search	Molecules (2010), 15(2), 1074-1081 (PMID:20335962)	Content identification	CHEMBL3044991	https://www.ebi.ac.uk/chembl/doc/inspect/CHEMBL3044991
Literature search	Med Chem Res (2012), 21(7), 1403-1410 (DOI:10.1007/s00044-011-9655-8)	Content identification	CHEMBL3044992	https://www.ebi.ac.uk/chembl/doc/inspect/CHEMBL3044992
Literature search	Biosci. Biotechnol. Biochem. (2001), 65(8), 1805-1811 (PMID:11577721)	Content identification	CHEMBL3044993	https://www.ebi.ac.uk/chembl/doc/inspect/CHEMBL3044993
Literature search	Med Chem Res (2013), 22(4), 1648-1659 (DOI:10.1007/s00044-012-0162-3)	Content identification	CHEMBL3044994	https://www.ebi.ac.uk/chembl/doc/inspect/CHEMBL3044994
Literature search	Pest Manag Sci (2011), 67(8), 956-964 (PMID:21394886)	Content identification	CHEMBL3044995	https://www.ebi.ac.uk/chembl/doc/inspect/CHEMBL3044995
Literature search	Crop Protection (2009), 28(2), 123-127 (DOI:10.1016/j.cropro.2008.09.012)	Content identification	CHEMBL3044996	https://www.ebi.ac.uk/chembl/doc/inspect/CHEMBL3044996
Literature search	Med Chem Res (2005), 14(2), 118-124 (DOI:10.1007/s00044-005-0128-9)	Content identification	CHEMBL3044997	https://www.ebi.ac.uk/chembl/doc/inspect/CHEMBL3044997
Literature search	Med Chem Res (2004), 13(1), 78-87 (DOI:10.1007/s00044-004-0012-z)	Content identification	CHEMBL3044998	https://www.ebi.ac.uk/chembl/doc/inspect/CHEMBL3044998
Literature search	J Agric Food Chem (2004), 52(9), 2598-2601 (PMID:15113164)	Content identification	CHEMBL3044999	https://www.ebi.ac.uk/chembl/doc/inspect/CHEMBL3044999
Literature search	Agric Biol Chem (1991), 55(12), 3097-3098 (DOI:10.1271/bbb1961.55.3097)	Content identification	CHEMBL3045000	https://www.ebi.ac.uk/chembl/doc/inspect/CHEMBL3045000
Literature search	Med Chem Res (2013), 22(2), 782-793 (DOI:10.1007/s00044-012-0072-4)	Content identification	CHEMBL3045001	https://www.ebi.ac.uk/chembl/doc/inspect/CHEMBL3045001
Literature search	Med Chem Res (2012), 21(12), 4506-4511 (DOI:10.1007/s00044-012-9987-z)	Content identification	CHEMBL3045002	https://www.ebi.ac.uk/chembl/doc/inspect/CHEMBL3045002
Literature search	J Agric Food Chem (2010), 58(5), 2696-2702 (PMID:20000569)	Content identification	CHEMBL3045003	https://www.ebi.ac.uk/chembl/doc/inspect/CHEMBL3045003
Literature search	Med Chem Res (2011), 20(5), 587-594 (DOI:10.1007/s00044-010-9354-x)	Content identification	CHEMBL3045004	https://www.ebi.ac.uk/chembl/doc/inspect/CHEMBL3045004
Literature search	J Agric Food Chem (2000), 48(8), 3682-3688 (PMID:10956170)	Content identification	CHEMBL3045005	https://www.ebi.ac.uk/chembl/doc/inspect/CHEMBL3045005
Literature search	Med Chem Res (2012), 21(9), 2587-2594 (DOI:10.1007/s00044-011-9771-5)	Content identification	CHEMBL3045006	https://www.ebi.ac.uk/chembl/doc/inspect/CHEMBL3045006
Literature search	Med Chem Res (2010), 19(1), 33-57 (DOI:10.1007/s00044-009-9170-3)	Content identification	CHEMBL3045007	https://www.ebi.ac.uk/chembl/doc/inspect/CHEMBL3045007
Literature search	Crop Protection (2011), 30(6), 605-610 (DOI:10.1016/j.cropro.2010.11.012)	Content identification	CHEMBL3045008	https://www.ebi.ac.uk/chembl/doc/inspect/CHEMBL3045008
Literature search	Biosci. Biotechnol. Biochem. (1992), 56(10), 1623-1631 (DOI:10.1271/bbb.56.1623)	Content identification	CHEMBL3045009	https://www.ebi.ac.uk/chembl/doc/inspect/CHEMBL3045009
Literature search	Med Chem Res (2009), 18(1), 1-7 (DOI:10.1007/s00044-007-9081-0)	Content identification	CHEMBL3045010	https://www.ebi.ac.uk/chembl/doc/inspect/CHEMBL3045010
Literature search	J Pesticide Sci (1998), 23(3), 255-261 (DOI:10.1584/jpestics.23.255)	Content identification	CHEMBL3045011	https://www.ebi.ac.uk/chembl/doc/inspect/CHEMBL3045011
Literature search	Med Chem Res (2013), 22(2), 647-658 (DOI:10.1007/s00044-012-0061-7)	Content identification	CHEMBL3045012	https://www.ebi.ac.uk/chembl/doc/inspect/CHEMBL3045012
Literature search	Pest Manag Sci (2010), 66(6), 634-639 (PMID:20151406)	Content identification	CHEMBL3045013	https://www.ebi.ac.uk/chembl/doc/inspect/CHEMBL3045013
Literature search	J Pesticide Sci (2008), 33(1), 14-16 (DOI:10.1584/jpestics.R07-08)	Content identification	CHEMBL3045014	https://www.ebi.ac.uk/chembl/doc/inspect/CHEMBL3045014
Literature search	Med Chem Res (2012), 21(8), 2056-2063 (DOI:10.1007/s00044-011-9729-7)	Content identification	CHEMBL3045015	https://www.ebi.ac.uk/chembl/doc/inspect/CHEMBL3045015
Literature search	Pest Manag Sci (2011), 67(10), 1253-1257 (PMID:21520395)	Content identification	CHEMBL3045016	https://www.ebi.ac.uk/chembl/doc/inspect/CHEMBL3045016
Literature search	Fitoterapia (2000), 71(2), 105-112 (PMID:10727804)	Content identification	CHEMBL3045017	https://www.ebi.ac.uk/chembl/doc/inspect/CHEMBL3045017
Literature search	Med Chem Res (2009), 18(9), 770-781 (DOI:10.1007/s00044-009-9166-z)	Content identification	CHEMBL3045018	https://www.ebi.ac.uk/chembl/doc/inspect/CHEMBL3045018
Literature search	Med Chem Res (2012), 21(9), 2340-2348 (DOI:10.1007/s00044-011-9755-5)	Content identification	CHEMBL3045019	https://www.ebi.ac.uk/chembl/doc/inspect/CHEMBL3045019
Literature search	J Agric Food Chem (2003), 51(2), 389-393 (PMID:12517100)	Content identification	CHEMBL3045020	https://www.ebi.ac.uk/chembl/doc/inspect/CHEMBL3045020
Literature search	Med Chem Res (2009), 18(5), 341-350 (DOI:10.1007/s00044-008-9131-2)	Content identification	CHEMBL3045021	https://www.ebi.ac.uk/chembl/doc/inspect/CHEMBL3045021
Literature search	Med Chem Res (2013), 22(12), 5832-5843 (DOI:10.1007/s00044-013-0571-y)	Content identification	CHEMBL3045022	https://www.ebi.ac.uk/chembl/doc/inspect/CHEMBL3045022
Literature search	J Agric Food Chem (2012), 60(35), 8544-8551 (PMID:22880628)	Content identification	CHEMBL3045023	https://www.ebi.ac.uk/chembl/doc/inspect/CHEMBL3045023
Literature search	Molecules (2012), 17(9), 10414-10428 (PMID:22941222)	Content identification	CHEMBL3045024	https://www.ebi.ac.uk/chembl/doc/inspect/CHEMBL3045024
Literature search	Med Chem Res (2013), 22(10), 4766-4774 (DOI:10.1007/s00044-013-0481-z)	Content identification	CHEMBL3045025	https://www.ebi.ac.uk/chembl/doc/inspect/CHEMBL3045025
Literature search	Phytochemistry (2005), 66(24), 2844-2850 (PMID:16289257)	Content identification	CHEMBL3045026	https://www.ebi.ac.uk/chembl/doc/inspect/CHEMBL3045026
Literature search	Med Chem Res (2013), 22(4), 1773-1787 (DOI:10.1007/s00044-012-0179-7)	Content identification	CHEMBL3045027	https://www.ebi.ac.uk/chembl/doc/inspect/CHEMBL3045027
Literature search	Biosci. Biotechnol. Biochem. (1992), 56(2), 199-206 (DOI:10.1271/bbb.56.199)	Content identification	CHEMBL3045028	https://www.ebi.ac.uk/chembl/doc/inspect/CHEMBL3045028
Literature search	Med Chem Res (2012), 21(11), 3541-3548 (DOI:10.1007/s00044-011-9859-y)	Content identification	CHEMBL3045029	https://www.ebi.ac.uk/chembl/doc/inspect/CHEMBL3045029
Literature search	J Agric Food Chem (2002), 50(18), 5048-5052 (PMID:12188606)	Content identification	CHEMBL3045030	https://www.ebi.ac.uk/chembl/doc/inspect/CHEMBL3045030
Literature search	Med Chem Res (2012), 21(7), 953-963 (DOI:10.1007/s00044-011-9603-7)	Content identification	CHEMBL3045031	https://www.ebi.ac.uk/chembl/doc/inspect/CHEMBL3045031
Literature search	Med Chem Res (2012), 21(7), 1347-1352 (DOI:10.1007/s00044-011-9650-0)	Content identification	CHEMBL3045032	https://www.ebi.ac.uk/chembl/doc/inspect/CHEMBL3045032
Literature search	Med Chem Res (2012), 21(11), 3568-3580 (DOI:10.1007/s00044-011-9893-9)	Content identification	CHEMBL3045033	https://www.ebi.ac.uk/chembl/doc/inspect/CHEMBL3045033
Literature search	J Agric Food Chem (2005), 53(13), 5200-5206 (PMID:15969497)	Content identification	CHEMBL3045034	https://www.ebi.ac.uk/chembl/doc/inspect/CHEMBL3045034
Literature search	Med Chem Res (2013), 22(5), 2196-2206 (DOI:10.1007/s00044-012-0212-x)	Content identification	CHEMBL3045035	https://www.ebi.ac.uk/chembl/doc/inspect/CHEMBL3045035
Literature search	J Agric Food Chem (2003), 51(4), 1030-1034 (PMID:12568568)	Content identification	CHEMBL3045036	https://www.ebi.ac.uk/chembl/doc/inspect/CHEMBL3045036
Literature search	J Pesticide Sci (2003), 28(1), 8-17 (DOI:10.1584/jpestics.28.8)	Content identification	CHEMBL3045037	https://www.ebi.ac.uk/chembl/doc/inspect/CHEMBL3045037
Literature search	Med Chem Res (2013), 22(4), 1866-1883 (DOI:10.1007/s00044-012-0186-8)	Content identification	CHEMBL3045038	https://www.ebi.ac.uk/chembl/doc/inspect/CHEMBL3045038
Literature search	Med Chem Res (2010), 19(1), 58-70 (DOI:10.1007/s00044-009-9171-2)	Content identification	CHEMBL3045039	https://www.ebi.ac.uk/chembl/doc/inspect/CHEMBL3045039
Literature search	Med Chem Res (2007), 16(6), 292-299 (DOI:10.1007/s00044-007-9031-x)	Content identification	CHEMBL3045040	https://www.ebi.ac.uk/chembl/doc/inspect/CHEMBL3045040
Literature search	J Pesticide Sci (2012), 37(1), 45-55 (DOI:10.1584/jpestics.D11-022)	Content identification	CHEMBL3045041	https://www.ebi.ac.uk/chembl/doc/inspect/CHEMBL3045041
Literature search	Pest Manag Sci (2011), 67(9), 1141-1146 (DOI:21452169)	Content identification	CHEMBL3045042	https://www.ebi.ac.uk/chembl/doc/inspect/CHEMBL3045042
Literature search	Med Chem Res (2010), 19(7), 674-689 (DOI:10.1007/s00044-009-9222-8)	Content identification	CHEMBL3045043	https://www.ebi.ac.uk/chembl/doc/inspect/CHEMBL3045043
Literature search	Med Chem Res (2007), 16(7), 418-426 (DOI:10.1007/s00044-007-9082-z)	Content identification	CHEMBL3045044	https://www.ebi.ac.uk/chembl/doc/inspect/CHEMBL3045044
Literature search	J Agric Food Chem (2009), 57(13), 5750-5755 (PMID:19566082)	Content identification	CHEMBL3045045	https://www.ebi.ac.uk/chembl/doc/inspect/CHEMBL3045045
Literature search	J Agric Food Chem (2008), 56(1), 204-212 (PMID:18052098)	Content identification	CHEMBL3045046	https://www.ebi.ac.uk/chembl/doc/inspect/CHEMBL3045046
Literature search	J Agric Food Chem (2010), 58(13), 7856-7863 (PMID:20527965)	Content identification	CHEMBL3045047	https://www.ebi.ac.uk/chembl/doc/inspect/CHEMBL3045047
Literature search	J Agric Food Chem (2004), 52(7), 2003-2009 (PMID:15053543)	Content identification	CHEMBL3045048	https://www.ebi.ac.uk/chembl/doc/inspect/CHEMBL3045048
Literature search	Med Chem Res (2012), 21(12), 4139-4149 (DOI:10.1007/s00044-011-9960-2)	Content identification	CHEMBL3045049	https://www.ebi.ac.uk/chembl/doc/inspect/CHEMBL3045049
Literature search	Med Chem Res (2012), 21(3), 362-372 (DOI:10.1007/s00044-010-9538-4)	Content identification	CHEMBL3045050	https://www.ebi.ac.uk/chembl/doc/inspect/CHEMBL3045050
Literature search	Med Chem Res (2011), 20(2), 210-219 (DOI:10.1007/s00044-010-9309-2)	Content identification	CHEMBL3045051	https://www.ebi.ac.uk/chembl/doc/inspect/CHEMBL3045051
Literature search	Med Chem Res (2012), 21(4), 415-420 (DOI:10.1007/s00044-010-9547-3)	Content identification	CHEMBL3045052	https://www.ebi.ac.uk/chembl/doc/inspect/CHEMBL3045052
Literature search	Biochem. Biophys. Res. Commun. (1999), 258(3), 797-801 (PMID:10329466)	Content identification	CHEMBL3045053	https://www.ebi.ac.uk/chembl/doc/inspect/CHEMBL3045053
Literature search	J Pesticide Sci (2010), 35(1), 15-22 (DOI:10.1584/jpestics.G09-50)	Content identification	CHEMBL3045054	https://www.ebi.ac.uk/chembl/doc/inspect/CHEMBL3045054
Literature search	J Agric Food Chem (2012), 60(15), 3817-3823 (PMID:22443262)	Content identification	CHEMBL3045055	https://www.ebi.ac.uk/chembl/doc/inspect/CHEMBL3045055
Literature search	J Pesticide Sci (1998), 23(3), 281-288 (DOI:10.1584/jpestics.23.281)	Content identification	CHEMBL3045056	https://www.ebi.ac.uk/chembl/doc/inspect/CHEMBL3045056
Literature search	Med Chem Res (2012), 21(3), 351-361 (DOI:10.1007/s00044-010-9529-5)	Content identification	CHEMBL3045057	https://www.ebi.ac.uk/chembl/doc/inspect/CHEMBL3045057
Literature search	Med Chem Res (2013), 22(12), 5772-5788 (DOI:10.1007/s00044-013-0554-z)	Content identification	CHEMBL3045058	https://www.ebi.ac.uk/chembl/doc/inspect/CHEMBL3045058
Literature search	Crop Protection (2012), 42(), 305-311 (DOI:10.1016/j.cropro.2012.07.024)	Content identification	CHEMBL3045059	https://www.ebi.ac.uk/chembl/doc/inspect/CHEMBL3045059
Literature search	Med Chem Res (2009), 18(4), 287-308 (DOI:10.1007/s00044-008-9127-y)	Content identification	CHEMBL3045060	https://www.ebi.ac.uk/chembl/doc/inspect/CHEMBL3045060
Literature search	J Agric Food Chem (2011), 59(5), 1673-1682 (PMID:21314127)	Content identification	CHEMBL3045061	https://www.ebi.ac.uk/chembl/doc/inspect/CHEMBL3045061
Literature search	Med Chem Res (2011), 20(3), 300-306 (DOI:10.1007/s00044-010-9322-5)	Content identification	CHEMBL3045062	https://www.ebi.ac.uk/chembl/doc/inspect/CHEMBL3045062
Literature search	Med Chem Res (2011), 20(8), 1229-1234 (DOI:10.1007/s00044-010-9458-3)	Content identification	CHEMBL3045063	https://www.ebi.ac.uk/chembl/doc/inspect/CHEMBL3045063
Literature search	Med Chem Res (2012), 21(2), 202-211 (DOI:10.1007/s00044-010-9523-y)	Content identification	CHEMBL3045064	https://www.ebi.ac.uk/chembl/doc/inspect/CHEMBL3045064
Literature search	Med Chem Res (2011), 20(2), 152-157 (DOI:10.1007/s00044-010-9300-y)	Content identification	CHEMBL3045065	https://www.ebi.ac.uk/chembl/doc/inspect/CHEMBL3045065
Literature search	Int J Mol Sci (2013), 14(1), 1293-1309 (PMID:23306152)	Content identification	CHEMBL3045066	https://www.ebi.ac.uk/chembl/doc/inspect/CHEMBL3045066
Literature search	Med Chem Res (2013), 22(1), 134-146 (DOI:10.1007/s00044-012-0023-0)	Content identification	CHEMBL3045067	https://www.ebi.ac.uk/chembl/doc/inspect/CHEMBL3045067
Literature search	Pest Manag Sci (2011), 67(5), 507-513 (PMID:21438120)	Content identification	CHEMBL3045068	https://www.ebi.ac.uk/chembl/doc/inspect/CHEMBL3045068
Literature search	Fitoterapia (2001), 72(6), 671-675 (DOI:10.1016/S0367-326X(01)00280-5)	Content identification	CHEMBL3045069	https://www.ebi.ac.uk/chembl/doc/inspect/CHEMBL3045069
Literature search	Med Chem Res (2008), 17(2), 182-188 (DOI:10.1007/s00044-007-9048-1)	Content identification	CHEMBL3045070	https://www.ebi.ac.uk/chembl/doc/inspect/CHEMBL3045070
Literature search	Med Chem Res (2008), 17(2), 212-218 (DOI:10.1007/s00044-007-9055-2)	Content identification	CHEMBL3045071	https://www.ebi.ac.uk/chembl/doc/inspect/CHEMBL3045071
Literature search	Med Chem Res (2013), 22(9), 4173-4182 (DOI:10.1007/s00044-012-0419-x)	Content identification	CHEMBL3045072	https://www.ebi.ac.uk/chembl/doc/inspect/CHEMBL3045072
Literature search	Med Chem Res (2013), 22(10), 4787-4797 (DOI:10.1007/s00044-013-0494-7)	Content identification	CHEMBL3045073	https://www.ebi.ac.uk/chembl/doc/inspect/CHEMBL3045073
Literature search	Med Chem Res (2013), 22(4), 1711-1722 (DOI:10.1007/s00044-012-0169-9)	Content identification	CHEMBL3045074	https://www.ebi.ac.uk/chembl/doc/inspect/CHEMBL3045074
Literature search	Med Chem Res (2013), 22(7), 3109-3118 (DOI:10.1007/s00044-012-0317-2)	Content identification	CHEMBL3045075	https://www.ebi.ac.uk/chembl/doc/inspect/CHEMBL3045075
Literature search	Biosci. Biotechnol. Biochem. (1992), 56(11), 1744-1750 (DOI:10.1271/bbb.56.1744)	Content identification	CHEMBL3045076	https://www.ebi.ac.uk/chembl/doc/inspect/CHEMBL3045076
Literature search	Med Chem Res (2011), 20(9), 1627-1631 (DOI:10.1007/s00044-010-9445-8)	Content identification	CHEMBL3045077	https://www.ebi.ac.uk/chembl/doc/inspect/CHEMBL3045077
Literature search	J Agric Food Chem (2011), 59(13), 7114-7119 (PMID:21639116)	Content identification	CHEMBL3045078	https://www.ebi.ac.uk/chembl/doc/inspect/CHEMBL3045078
Literature search	Med Chem Res (2010), 19(8), 993-999 (DOI:10.1007/s00044-009-9245-1)	Content identification	CHEMBL3045079	https://www.ebi.ac.uk/chembl/doc/inspect/CHEMBL3045079
Literature search	Crop Protection (2012), 35(), 97-101 (DOI:10.1016/j.cropro.2012.01.013)	Content identification	CHEMBL3045080	https://www.ebi.ac.uk/chembl/doc/inspect/CHEMBL3045080
Literature search	Med Chem Res (2013), 22(5), 2273-2278 (DOI:10.1007/s00044-012-0221-9)	Content identification	CHEMBL3045081	https://www.ebi.ac.uk/chembl/doc/inspect/CHEMBL3045081
Literature search	Med Chem Res (2013), 22(2), 507-519 (DOI:10.1007/s00044-012-0079-x)	Content identification	CHEMBL3045082	https://www.ebi.ac.uk/chembl/doc/inspect/CHEMBL3045082
Literature search	Pest Manag Sci (2013), 69(1), 27-34 (PMID:22730139)	Content identification	CHEMBL3045083	https://www.ebi.ac.uk/chembl/doc/inspect/CHEMBL3045083
Literature search	Med Chem Res (2013), 22(8), 3863-3880 (DOI:10.1007/s00044-012-0385-3)	Content identification	CHEMBL3045084	https://www.ebi.ac.uk/chembl/doc/inspect/CHEMBL3045084
Literature search	Med Chem Res (2013), 22(5), 2385-2394 (DOI:10.1007/s00044-012-0232-6)	Content identification	CHEMBL3045085	https://www.ebi.ac.uk/chembl/doc/inspect/CHEMBL3045085
Literature search	Med Chem Res (2012), 21(12), 3984-3993 (DOI:10.1007/s00044-011-9938-0)	Content identification	CHEMBL3045086	https://www.ebi.ac.uk/chembl/doc/inspect/CHEMBL3045086
Literature search	Med Chem Res (2011), 20(8), 1385-1393 (DOI:10.1007/s00044-010-9487-y)	Content identification	CHEMBL3045087	https://www.ebi.ac.uk/chembl/doc/inspect/CHEMBL3045087
Literature search	Med Chem Res (2010), 19(9), 1296-1306 (DOI:10.1007/s00044-009-9271-z)	Content identification	CHEMBL3045088	https://www.ebi.ac.uk/chembl/doc/inspect/CHEMBL3045088
Literature search	Arabian Journal of Chemistry (2011), (), 1-10 (DOI:10.1016/j.arabjc.2010.10.034)	Content identification	CHEMBL3045089	https://www.ebi.ac.uk/chembl/doc/inspect/CHEMBL3045089
Literature search	J Agric Food Chem (2010), 58(20), 10999-11006 (PMID:20886882)	Content identification	CHEMBL3045090	https://www.ebi.ac.uk/chembl/doc/inspect/CHEMBL3045090
Literature search	Med Chem Res (2012), 21(1), 10-15 (DOI:10.1007/s00044-010-9503-2)	Content identification	CHEMBL3045091	https://www.ebi.ac.uk/chembl/doc/inspect/CHEMBL3045091
Literature search	Molecules (2000), 5(9), 1055-1061 (DOI:10.3390/50901055)	Content identification	CHEMBL3045092	https://www.ebi.ac.uk/chembl/doc/inspect/CHEMBL3045092
Literature search	Journal of Saudi Chemical Society (2013), (), - (DOI:10.1016/j.jscs.2012.11.013)	Content identification	CHEMBL3045093	https://www.ebi.ac.uk/chembl/doc/inspect/CHEMBL3045093
Literature search	Med Chem Res (2012), 21(10), 2975-2980 (DOI:10.1007/s00044-011-9832-9)	Content identification	CHEMBL3045094	https://www.ebi.ac.uk/chembl/doc/inspect/CHEMBL3045094
Literature search	Med Chem Res (2013), 22(6), 2921-2928 (DOI:10.1007/s00044-012-0294-5)	Content identification	CHEMBL3045095	https://www.ebi.ac.uk/chembl/doc/inspect/CHEMBL3045095
Literature search	Med Chem Res (2013), 22(10), 4685-4699 (DOI:10.1007/s00044-012-0447-6)	Content identification	CHEMBL3045096	https://www.ebi.ac.uk/chembl/doc/inspect/CHEMBL3045096
Literature search	Med Chem Res (2013), 22(6), 2746-2754 (DOI:10.1007/s00044-012-0271-z)	Content identification	CHEMBL3045097	https://www.ebi.ac.uk/chembl/doc/inspect/CHEMBL3045097
Literature search	Med Chem Res (2012), 21(8), 1984-1990 (DOI:10.1007/s00044-011-9723-0)	Content identification	CHEMBL3045098	https://www.ebi.ac.uk/chembl/doc/inspect/CHEMBL3045098
Literature search	J Pesticide Sci (2012), 37(3), 261-262 (DOI:10.1584/jpestics.J12-05)	Content identification	CHEMBL3045099	https://www.ebi.ac.uk/chembl/doc/inspect/CHEMBL3045099
Literature search	Med Chem Res (2013), 22(6), 2570-2577 (DOI:10.1007/s00044-012-0251-3)	Content identification	CHEMBL3045100	https://www.ebi.ac.uk/chembl/doc/inspect/CHEMBL3045100
Literature search	Med Chem Res (2012), 21(9), 2363-2367 (DOI:10.1007/s00044-011-9765-3)	Content identification	CHEMBL3045101	https://www.ebi.ac.uk/chembl/doc/inspect/CHEMBL3045101
Literature search	Med Chem Res (2013), 22(2), 964-975 (DOI:10.1007/s00044-012-0089-8)	Content identification	CHEMBL3045102	https://www.ebi.ac.uk/chembl/doc/inspect/CHEMBL3045102
Literature search	Med Chem Res (2013), 22(8), 3629-3639 (DOI:10.1007/s00044-012-0318-1)	Content identification	CHEMBL3045103	https://www.ebi.ac.uk/chembl/doc/inspect/CHEMBL3045103
Literature search	Med Chem Res (2009), 18(5), 327-340 (DOI:10.1007/s00044-008-9130-3)	Content identification	CHEMBL3045104	https://www.ebi.ac.uk/chembl/doc/inspect/CHEMBL3045104
Literature search	Med Chem Res (2013), 22(5), 2228-2234 (DOI:10.1007/s00044-012-0215-7)	Content identification	CHEMBL3045105	https://www.ebi.ac.uk/chembl/doc/inspect/CHEMBL3045105
Literature search	Bioorg. Med. Chem. (2004), 12(23), 6183-6191 (PMID:15519162)	Content identification	CHEMBL3045106	https://www.ebi.ac.uk/chembl/doc/inspect/CHEMBL3045106
Literature search	Med Chem Res (2012), 21(11), 3826-3834 (DOI:10.1007/s00044-011-9908-6)	Content identification	CHEMBL3045107	https://www.ebi.ac.uk/chembl/doc/inspect/CHEMBL3045107
Literature search	Med Chem Res (2012), 21(12), 4357-4368 (DOI:10.1007/s00044-012-9977-1)	Content identification	CHEMBL3045108	https://www.ebi.ac.uk/chembl/doc/inspect/CHEMBL3045108
Literature search	Pest Manag Sci (2009), 65(12), 1337-1343 (PMID:19685448)	Content identification	CHEMBL3045109	https://www.ebi.ac.uk/chembl/doc/inspect/CHEMBL3045109
Literature search	Med Chem Res (2011), 20(7), 1081-1090 (DOI:10.1007/s00044-010-9438-7)	Content identification	CHEMBL3045110	https://www.ebi.ac.uk/chembl/doc/inspect/CHEMBL3045110
Literature search	Pest Manag Sci (2012), 68(2), 276-284 (PMID:22076665)	Content identification	CHEMBL3045111	https://www.ebi.ac.uk/chembl/doc/inspect/CHEMBL3045111
Literature search	Med Chem Res (2012), 21(8), 1611-1624 (DOI:10.1007/s00044-011-9676-3)	Content identification	CHEMBL3045112	https://www.ebi.ac.uk/chembl/doc/inspect/CHEMBL3045112
Literature search	Appl Environ Microbiol (2006), 72(5), 3302-3308 (PMID:16672470)	Content identification	CHEMBL3045113	https://www.ebi.ac.uk/chembl/doc/inspect/CHEMBL3045113
Literature search	J Agric Food Chem (2002), 50(7), 1911-1917 (PMID:11902932)	Content identification	CHEMBL3045114	https://www.ebi.ac.uk/chembl/doc/inspect/CHEMBL3045114
Literature search	Med Chem Res (2006), 15(9), 463-470 (DOI:10.1007/s00044-007-9000-4)	Content identification	CHEMBL3045115	https://www.ebi.ac.uk/chembl/doc/inspect/CHEMBL3045115
Literature search	Med Chem Res (2013), 22(4), 2014-2022 (DOI:10.1007/s00044-012-0184-x)	Content identification	CHEMBL3045116	https://www.ebi.ac.uk/chembl/doc/inspect/CHEMBL3045116
Literature search	J Agric Food Chem (2011), 59(2), 635-644 (PMID:21175191)	Content identification	CHEMBL3045117	https://www.ebi.ac.uk/chembl/doc/inspect/CHEMBL3045117
Literature search	Med Chem Res (2011), 20(4), 443-452 (DOI:10.1007/s00044-010-9338-x)	Content identification	CHEMBL3045118	https://www.ebi.ac.uk/chembl/doc/inspect/CHEMBL3045118
Literature search	J Agric Food Chem (2010), 58(6), 3651-3660 (PMID:20166721)	Content identification	CHEMBL3045119	https://www.ebi.ac.uk/chembl/doc/inspect/CHEMBL3045119
Literature search	Med Chem Res (2013), 22(1), 440-452 (DOI:10.1007/s00044-012-0046-6)	Content identification	CHEMBL3045120	https://www.ebi.ac.uk/chembl/doc/inspect/CHEMBL3045120
Literature search	Biosci. Biotechnol. Biochem. (1995), 59(10), 1999-2000 (DOI:10.1271/bbb.59.1999)	Content identification	CHEMBL3045121	https://www.ebi.ac.uk/chembl/doc/inspect/CHEMBL3045121
Literature search	Med Chem Res (2013), 22(4), 1957-1971 (DOI:10.1007/s00044-012-0181-0)	Content identification	CHEMBL3045122	https://www.ebi.ac.uk/chembl/doc/inspect/CHEMBL3045122
Literature search	J Agric Food Chem (2008), 56(13), 5062-5068 (PMID:18557621)	Content identification	CHEMBL3045123	https://www.ebi.ac.uk/chembl/doc/inspect/CHEMBL3045123
Literature search	Med Chem Res (2013), 22(10), 4755-4765 (DOI:10.1007/s00044-013-0488-5)	Content identification	CHEMBL3045124	https://www.ebi.ac.uk/chembl/doc/inspect/CHEMBL3045124
Literature search	J Pesticide Sci (1991), 16(1), 96-93 (DOI:10.1584/jpestics.16.93)	Content identification	CHEMBL3045125	https://www.ebi.ac.uk/chembl/doc/inspect/CHEMBL3045125
Literature search	J Agric Food Chem (2006), 54(11), 3936-3940 (PMID:16719518)	Content identification	CHEMBL3045126	https://www.ebi.ac.uk/chembl/doc/inspect/CHEMBL3045126
Literature search	Pest Manag Sci (2011), 67(12), 1549-1556 (PMID:21656898)	Content identification	CHEMBL3045127	https://www.ebi.ac.uk/chembl/doc/inspect/CHEMBL3045127
Literature search	J Agric Food Chem (2012), 60(39), 9874-9881 (PMID:22967236)	Content identification	CHEMBL3045128	https://www.ebi.ac.uk/chembl/doc/inspect/CHEMBL3045128
Literature search	Med Chem Res (2012), 21(8), 1722-1733 (DOI:10.1007/s00044-011-9691-4)	Content identification	CHEMBL3045129	https://www.ebi.ac.uk/chembl/doc/inspect/CHEMBL3045129
Literature search	Med Chem Res (2012), 21(9), 2557-2570 (DOI:10.1007/s00044-011-9779-x)	Content identification	CHEMBL3045130	https://www.ebi.ac.uk/chembl/doc/inspect/CHEMBL3045130
Literature search	J Agric Food Chem (2000), 48(4), 1400-1404 (PMID:10775404)	Content identification	CHEMBL3045131	https://www.ebi.ac.uk/chembl/doc/inspect/CHEMBL3045131
Literature search	J Agric Food Chem (2005), 53(20), 7886-7891 (PMID:16190646)	Content identification	CHEMBL3045132	https://www.ebi.ac.uk/chembl/doc/inspect/CHEMBL3045132
Literature search	Med Chem Res (2013), 22(6), 3012-3025 (DOI:10.1007/s00044-012-0308-3)	Content identification	CHEMBL3045133	https://www.ebi.ac.uk/chembl/doc/inspect/CHEMBL3045133
Literature search	Med Chem Res (2012), 21(12), 4369-4380 (DOI:10.1007/s00044-012-9975-3)	Content identification	CHEMBL3045134	https://www.ebi.ac.uk/chembl/doc/inspect/CHEMBL3045134
Literature search	Med Chem Res (2012), 21(9), 2145-2152 (DOI:10.1007/s00044-011-9739-5)	Content identification	CHEMBL3045135	https://www.ebi.ac.uk/chembl/doc/inspect/CHEMBL3045135
Literature search	Med Chem Res (2012), 21(8), 1665-1676 (DOI:10.1007/s00044-011-9681-6)	Content identification	CHEMBL3045136	https://www.ebi.ac.uk/chembl/doc/inspect/CHEMBL3045136
Literature search	Med Chem Res (2011), 20(5), 642-647 (DOI:10.1007/s00044-010-9359-5)	Content identification	CHEMBL3045137	https://www.ebi.ac.uk/chembl/doc/inspect/CHEMBL3045137
Literature search	J Pesticide Sci (1995), 20(2), 137-143 (DOI:10.1584/jpestics.20.137)	Content identification	CHEMBL3045138	https://www.ebi.ac.uk/chembl/doc/inspect/CHEMBL3045138
Literature search	J Agric Food Chem (2012), 60(20), 5028-5034 (PMID:22546079)	Content identification	CHEMBL3045139	https://www.ebi.ac.uk/chembl/doc/inspect/CHEMBL3045139
Literature search	Med Chem Res (2013), 22(9), 4059-4068 (DOI:10.1007/s00044-012-0413-3)	Content identification	CHEMBL3045140	https://www.ebi.ac.uk/chembl/doc/inspect/CHEMBL3045140
Literature search	J Pesticide Sci (1992), 17(1), 55-60 (DOI:10.1584/jpestics.17.55)	Content identification	CHEMBL3045141	https://www.ebi.ac.uk/chembl/doc/inspect/CHEMBL3045141
Literature search	Biosci. Biotechnol. Biochem. (1992), 56(11), 1835-1838 (DOI:10.1271/bbb.56.1835)	Content identification	CHEMBL3045142	https://www.ebi.ac.uk/chembl/doc/inspect/CHEMBL3045142
Literature search	J Agric Food Chem (2011), 59(18), 10162-10168 (PMID:21870840)	Content identification	CHEMBL3045143	https://www.ebi.ac.uk/chembl/doc/inspect/CHEMBL3045143
Literature search	Molecules (2005), 10(9), 1197-1208 (PMID:18007386)	Content identification	CHEMBL3045144	https://www.ebi.ac.uk/chembl/doc/inspect/CHEMBL3045144
Literature search	Med Chem Res (2013), 22(3), 1497-1503 (DOI:10.1007/s00044-012-0103-1)	Content identification	CHEMBL3045145	https://www.ebi.ac.uk/chembl/doc/inspect/CHEMBL3045145
Literature search	Molecules (2010), 15(12), 9024-9034 (PMID:21150822)	Content identification	CHEMBL3045146	https://www.ebi.ac.uk/chembl/doc/inspect/CHEMBL3045146
Literature search	Med Chem Res (2013), 22(10), 5066-5075 (DOI:10.1007/s00044-013-0486-7)	Content identification	CHEMBL3045147	https://www.ebi.ac.uk/chembl/doc/inspect/CHEMBL3045147
Literature search	J Agric Food Chem (2010), 58(21), 11390-11394 (PMID:20925380)	Content identification	CHEMBL3045148	https://www.ebi.ac.uk/chembl/doc/inspect/CHEMBL3045148
Literature search	Biochem Syst Ecol (1992), 20(4), 311-315 (DOI:10.1016/0305-1978(92)90042-C)	Content identification	CHEMBL3045149	https://www.ebi.ac.uk/chembl/doc/inspect/CHEMBL3045149
Literature search	Med Chem Res (2013), 22(6), 2633-2644 (DOI:10.1007/s00044-012-0265-x)	Content identification	CHEMBL3045150	https://www.ebi.ac.uk/chembl/doc/inspect/CHEMBL3045150
Literature search	Crop Protection (2011), 30(9), 1227-1232 (DOI:10.1016/j.cropro.2011.05.013)	Content identification	CHEMBL3045151	https://www.ebi.ac.uk/chembl/doc/inspect/CHEMBL3045151
Literature search	Med Chem Res (2007), 16(7), 352-369 (DOI:10.1007/s00044-007-9035-6)	Content identification	CHEMBL3045152	https://www.ebi.ac.uk/chembl/doc/inspect/CHEMBL3045152
Literature search	Med Chem Res (2013), 22(6), 2706-2716 (DOI:10.1007/s00044-012-0268-7)	Content identification	CHEMBL3045153	https://www.ebi.ac.uk/chembl/doc/inspect/CHEMBL3045153
Literature search	J Pesticide Sci (1991), 16(3), 387-395 (DOI:10.1584/jpestics.16.387)	Content identification	CHEMBL3045154	https://www.ebi.ac.uk/chembl/doc/inspect/CHEMBL3045154
Literature search	J Agric Food Chem (2011), 59(4), 1171-1177 (PMID:21275401)	Content identification	CHEMBL3045155	https://www.ebi.ac.uk/chembl/doc/inspect/CHEMBL3045155
Literature search	J Agric Food Chem (2009), 57(11), 4854-4860 (PMID:19422214)	Content identification	CHEMBL3045156	https://www.ebi.ac.uk/chembl/doc/inspect/CHEMBL3045156
Literature search	Med Chem Res (2011), 20(7), 854-864 (DOI:10.1007/s00044-010-9399-x)	Content identification	CHEMBL3045157	https://www.ebi.ac.uk/chembl/doc/inspect/CHEMBL3045157
Literature search	J Agric Food Chem (2009), 57(4), 1383-1388 (PMID:19199594)	Content identification	CHEMBL3045158	https://www.ebi.ac.uk/chembl/doc/inspect/CHEMBL3045158
Literature search	Med Chem Res (2013), 22(3), 1203-1211 (DOI:10.1007/s00044-012-0127-6)	Content identification	CHEMBL3045159	https://www.ebi.ac.uk/chembl/doc/inspect/CHEMBL3045159
Literature search	Bioorg. Med. Chem. Lett. (2004), 14(7), 1729-1731 (PMID:15026059)	Content identification	CHEMBL3045160	https://www.ebi.ac.uk/chembl/doc/inspect/CHEMBL3045160
Literature search	Crop Protection (2008), 27(3), 689-694 (DOI:10.1016/j.cropro.2007.09.014)	Content identification	CHEMBL3045161	https://www.ebi.ac.uk/chembl/doc/inspect/CHEMBL3045161
Literature search	Bioorg. Med. Chem. Lett. (2013), 23(3), 606-609 (PMID:23290051)	Content identification	CHEMBL3045162	https://www.ebi.ac.uk/chembl/doc/inspect/CHEMBL3045162
Literature search	Med Chem Res (2012), 21(9), 2661-2670 (DOI:10.1007/s00044-011-9791-1)	Content identification	CHEMBL3045163	https://www.ebi.ac.uk/chembl/doc/inspect/CHEMBL3045163
Literature search	Med Chem Res (2012), 21(11), 3369-3375 (DOI:10.1007/s00044-011-9867-y)	Content identification	CHEMBL3045164	https://www.ebi.ac.uk/chembl/doc/inspect/CHEMBL3045164
Literature search	Med Chem Res (2012), 21(2), 245-256 (DOI:10.1007/s00044-010-9516-x)	Content identification	CHEMBL3045165	https://www.ebi.ac.uk/chembl/doc/inspect/CHEMBL3045165
Literature search	Eur. J. Biochem. (1999), 264(2), 488-494 (PMID:10491095)	Content identification	CHEMBL3045166	https://www.ebi.ac.uk/chembl/doc/inspect/CHEMBL3045166
Literature search	Med Chem Res (2010), 19(4), 403-412 (DOI:10.1007/s00044-009-9202-z)	Content identification	CHEMBL3045167	https://www.ebi.ac.uk/chembl/doc/inspect/CHEMBL3045167
Literature search	Pest Manag Sci (2013), 69(2), 188-194 (PMID:22847768)	Content identification	CHEMBL3045168	https://www.ebi.ac.uk/chembl/doc/inspect/CHEMBL3045168
Literature search	Med Chem Res (2012), 21(2), 229-238 (DOI:10.1007/s00044-010-9530-z)	Content identification	CHEMBL3045169	https://www.ebi.ac.uk/chembl/doc/inspect/CHEMBL3045169
Literature search	J Agric Food Chem (2010), 58(5), 2715-2719 (PMID:20014765)	Content identification	CHEMBL3045170	https://www.ebi.ac.uk/chembl/doc/inspect/CHEMBL3045170
Literature search	Med Chem Res (2012), 21(7), 983-994 (DOI:10.1007/s00044-011-9606-4)	Content identification	CHEMBL3045171	https://www.ebi.ac.uk/chembl/doc/inspect/CHEMBL3045171
Literature search	Pest Manag Sci (2011), 67(11), 1468-1472 (PMID:21594963)	Content identification	CHEMBL3045172	https://www.ebi.ac.uk/chembl/doc/inspect/CHEMBL3045172
Literature search	Med Chem Res (2012), 21(12), 4335-4340 (DOI:10.1007/s00044-012-9971-7)	Content identification	CHEMBL3045173	https://www.ebi.ac.uk/chembl/doc/inspect/CHEMBL3045173
Literature search	J Pesticide Sci (1998), 23(3), 250-254 (DOI:10.1584/jpestics.23.250)	Content identification	CHEMBL3045174	https://www.ebi.ac.uk/chembl/doc/inspect/CHEMBL3045174
Literature search	Med Chem Res (2005), 14(4), 229-240 (DOI:10.1007/s00044-005-0136-9)	Content identification	CHEMBL3045175	https://www.ebi.ac.uk/chembl/doc/inspect/CHEMBL3045175
Literature search	Biochem Syst Ecol (2000), 28(10), 1023-1025 (PMID:10996266)	Content identification	CHEMBL3045176	https://www.ebi.ac.uk/chembl/doc/inspect/CHEMBL3045176
Literature search	Med Chem Res (2010), 19(4), 364-374 (DOI:10.1007/s00044-009-9196-6)	Content identification	CHEMBL3045177	https://www.ebi.ac.uk/chembl/doc/inspect/CHEMBL3045177
Literature search	J Agric Food Chem (2012), 60(13), 3424-3431 (PMID:22409377)	Content identification	CHEMBL3045178	https://www.ebi.ac.uk/chembl/doc/inspect/CHEMBL3045178
Literature search	J Pesticide Sci (1997), 22(1), 27-32 (DOI:10.1584/jpestics.22.27)	Content identification	CHEMBL3045179	https://www.ebi.ac.uk/chembl/doc/inspect/CHEMBL3045179
Literature search	Med Chem Res (2013), 22(7), 3309-3315 (DOI:10.1007/s00044-012-0328-z)	Content identification	CHEMBL3045180	https://www.ebi.ac.uk/chembl/doc/inspect/CHEMBL3045180
Literature search	J Agric Food Chem (2011), 59(7), 2839-2844 (PMID:20958045)	Content identification	CHEMBL3045181	https://www.ebi.ac.uk/chembl/doc/inspect/CHEMBL3045181
Literature search	Med Chem Res (2011), 20(8), 1158-1163 (DOI:10.1007/s00044-010-9450-y)	Content identification	CHEMBL3045182	https://www.ebi.ac.uk/chembl/doc/inspect/CHEMBL3045182
Literature search	Journal of Saudi Society of Agricultural Sciences (2012), 11(), 73-77 (DOI:10.1016/j.jssas.2011.10.002)	Content identification	CHEMBL3045183	https://www.ebi.ac.uk/chembl/doc/inspect/CHEMBL3045183
Literature search	Med Chem Res (2012), 21(5), 559-567 (DOI:10.1007/s00044-011-9570-z)	Content identification	CHEMBL3045184	https://www.ebi.ac.uk/chembl/doc/inspect/CHEMBL3045184
Literature search	J Agric Food Chem (2008), 56(17), 8050-8057 (PMID:18693740)	Content identification	CHEMBL3045185	https://www.ebi.ac.uk/chembl/doc/inspect/CHEMBL3045185
Literature search	Crop Protection (2006), 25(5), 409-417 (DOI:10.1016/j.cropro.2005.06.007)	Content identification	CHEMBL3045186	https://www.ebi.ac.uk/chembl/doc/inspect/CHEMBL3045186
Literature search	Crop Protection (2006), 25(6), 618-622 (DOI:10.1016/j.cropro.2005.09.008)	Content identification	CHEMBL3045187	https://www.ebi.ac.uk/chembl/doc/inspect/CHEMBL3045187
Literature search	Med Chem Res (2013), 22(2), 818-831 (DOI:10.1007/s00044-012-0074-2)	Content identification	CHEMBL3045188	https://www.ebi.ac.uk/chembl/doc/inspect/CHEMBL3045188
Literature search	Med Chem Res (2010), 19(8), 962-969 (DOI:10.1007/s00044-009-9242-4)	Content identification	CHEMBL3045189	https://www.ebi.ac.uk/chembl/doc/inspect/CHEMBL3045189
Literature search	Med Chem Res (2012), 21(9), 2153-2161 (DOI:10.1007/s00044-011-9742-x)	Content identification	CHEMBL3045190	https://www.ebi.ac.uk/chembl/doc/inspect/CHEMBL3045190
Literature search	J Agric Food Chem (2004), 52(4), 884-890 (PMID:14969546)	Content identification	CHEMBL3045191	https://www.ebi.ac.uk/chembl/doc/inspect/CHEMBL3045191
Literature search	Med Chem Res (2008), 17(2), 137-151 (DOI:10.1007/s00044-007-9044-5)	Content identification	CHEMBL3045192	https://www.ebi.ac.uk/chembl/doc/inspect/CHEMBL3045192
Literature search	J Pesticide Sci (2002), 27(1), 53-58 (DOI:10.1584/jpestics.27.53)	Content identification	CHEMBL3045193	https://www.ebi.ac.uk/chembl/doc/inspect/CHEMBL3045193
Literature search	Med Chem Res (2012), 21(12), 4219-4229 (DOI:10.1007/s00044-011-9934-4)	Content identification	CHEMBL3045194	https://www.ebi.ac.uk/chembl/doc/inspect/CHEMBL3045194
Literature search	Pest Manag Sci (2010), 66(11), 1215-1229 (PMID:20672340)	Content identification	CHEMBL3045195	https://www.ebi.ac.uk/chembl/doc/inspect/CHEMBL3045195
Literature search	J Pesticide Sci (1990), 15(1), 63-69 (DOI:10.1584/jpestics.15.63)	Content identification	CHEMBL3045196	https://www.ebi.ac.uk/chembl/doc/inspect/CHEMBL3045196
Literature search	Med Chem Res (2010), 19(8), 782-793 (DOI:10.1007/s00044-009-9230-8)	Content identification	CHEMBL3045197	https://www.ebi.ac.uk/chembl/doc/inspect/CHEMBL3045197
Literature search	J Pesticide Sci (2000), 25(1), 37-39 (DOI:10.1584/jpestics.25.37)	Content identification	CHEMBL3045198	https://www.ebi.ac.uk/chembl/doc/inspect/CHEMBL3045198
Literature search	Med Chem Res (2013), 22(4), 1909-1924 (DOI:10.1007/s00044-012-0192-x)	Content identification	CHEMBL3045199	https://www.ebi.ac.uk/chembl/doc/inspect/CHEMBL3045199
Literature search	Med Chem Res (2012), 21(8), 1660-1664 (DOI:10.1007/s00044-011-9682-5)	Content identification	CHEMBL3045200	https://www.ebi.ac.uk/chembl/doc/inspect/CHEMBL3045200
Literature search	J Pesticide Sci (1996), 21(1), 23-29 (DOI:10.1584/jpestics.21.23)	Content identification	CHEMBL3045201	https://www.ebi.ac.uk/chembl/doc/inspect/CHEMBL3045201
Literature search	Med Chem Res (2013), 22(7), 3518-3526 (DOI:10.1007/s00044-012-0370-x)	Content identification	CHEMBL3045202	https://www.ebi.ac.uk/chembl/doc/inspect/CHEMBL3045202
Literature search	Med Chem Res (2012), 21(9), 2251-2262 (DOI:10.1007/s00044-011-9745-7)	Content identification	CHEMBL3045203	https://www.ebi.ac.uk/chembl/doc/inspect/CHEMBL3045203
Literature search	Med Chem Res (2011), 20(8), 1170-1180 (DOI:10.1007/s00044-010-9457-4)	Content identification	CHEMBL3045204	https://www.ebi.ac.uk/chembl/doc/inspect/CHEMBL3045204
Literature search	J Pesticide Sci (1999), 24(2), 130-137 (DOI:10.1584/jpestics.24.130)	Content identification	CHEMBL3045205	https://www.ebi.ac.uk/chembl/doc/inspect/CHEMBL3045205
Literature search	Molecules (2005), 10(9), 1119-1125 (PMID:18007377)	Content identification	CHEMBL3045206	https://www.ebi.ac.uk/chembl/doc/inspect/CHEMBL3045206
Literature search	Farmaco (2004), 59(9), 673-678 (PMID:15337431)	Content identification	CHEMBL3045207	https://www.ebi.ac.uk/chembl/doc/inspect/CHEMBL3045207
Literature search	J Pesticide Sci (2005), 30(1), 39-43 (DOI:10.1584/jpestics.30.39)	Content identification	CHEMBL3045208	https://www.ebi.ac.uk/chembl/doc/inspect/CHEMBL3045208
Literature search	Med Chem Res (2008), 17(2), 369-373 (DOI:10.1007/s00044-007-9072-1)	Content identification	CHEMBL3045209	https://www.ebi.ac.uk/chembl/doc/inspect/CHEMBL3045209
Literature search	J Pesticide Sci (2005), 30(4), 406-408 (DOI:10.1584/jpestics.30.406)	Content identification	CHEMBL3045210	https://www.ebi.ac.uk/chembl/doc/inspect/CHEMBL3045210
Literature search	Med Chem Res (2012), 21(11), 3491-3498 (DOI:10.1007/s00044-011-9870-3)	Content identification	CHEMBL3045211	https://www.ebi.ac.uk/chembl/doc/inspect/CHEMBL3045211
Literature search	Med Chem Res (2011), 20(6), 661-669 (DOI:10.1007/s00044-010-9368-4)	Content identification	CHEMBL3045212	https://www.ebi.ac.uk/chembl/doc/inspect/CHEMBL3045212
Literature search	J Agric Food Chem (2006), 54(5), 1651-1655 (PMID:16506815)	Content identification	CHEMBL3045213	https://www.ebi.ac.uk/chembl/doc/inspect/CHEMBL3045213
Literature search	J Agric Food Chem (2002), 50(16), 4475-4478 (PMID:12137463)	Content identification	CHEMBL3045214	https://www.ebi.ac.uk/chembl/doc/inspect/CHEMBL3045214
Literature search	J Pesticide Sci (2011), 36(4), 467-472 (DOI:10.1584/jpestics.G11-13)	Content identification	CHEMBL3045215	https://www.ebi.ac.uk/chembl/doc/inspect/CHEMBL3045215
Literature search	Med Chem Res (2013), 22(6), 2788-2794 (DOI:10.1007/s00044-012-0260-2)	Content identification	CHEMBL3045216	https://www.ebi.ac.uk/chembl/doc/inspect/CHEMBL3045216
Literature search	J Agric Food Chem (2008), 56(22), 10793-10798 (PMID:18973341)	Content identification	CHEMBL3045217	https://www.ebi.ac.uk/chembl/doc/inspect/CHEMBL3045217
Literature search	J Pesticide Sci (1990), 15(3), 353-356 (DOI:10.1584/jpestics.15.353)	Content identification	CHEMBL3045218	https://www.ebi.ac.uk/chembl/doc/inspect/CHEMBL3045218
Literature search	Med Chem Res (2011), 20(3), 321-332 (DOI:10.1007/s00044-010-9323-4)	Content identification	CHEMBL3045219	https://www.ebi.ac.uk/chembl/doc/inspect/CHEMBL3045219
Literature search	Med Chem Res (2013), 22(6), 2755-2767 (DOI:10.1007/s00044-012-0270-0)	Content identification	CHEMBL3045220	https://www.ebi.ac.uk/chembl/doc/inspect/CHEMBL3045220
Literature search	Med Chem Res (2007), 16(7), 461-467 (DOI:10.1007/s00044-007-9086-8)	Content identification	CHEMBL3045221	https://www.ebi.ac.uk/chembl/doc/inspect/CHEMBL3045221
Literature search	Med Chem Res (2013), 22(2), 900-904 (DOI:10.1007/s00044-012-0083-1)	Content identification	CHEMBL3045222	https://www.ebi.ac.uk/chembl/doc/inspect/CHEMBL3045222
Literature search	Chem Pharm Bull (Tokyo) (2009), 57(7), 685-693 (PMID:19571412)	Content identification	CHEMBL3045223	https://www.ebi.ac.uk/chembl/doc/inspect/CHEMBL3045223
Literature search	Biosci. Biotechnol. Biochem. (2004), 68(3), 753-756 (PMID:15056914)	Content identification	CHEMBL3045224	https://www.ebi.ac.uk/chembl/doc/inspect/CHEMBL3045224
Literature search	J Agric Food Chem (2011), 59(5), 1653-1657 (PMID:21314138)	Content identification	CHEMBL3045225	https://www.ebi.ac.uk/chembl/doc/inspect/CHEMBL3045225
Literature search	Med Chem Res (2012), 21(8), 1887-1891 (DOI:10.1007/s00044-011-9712-3)	Content identification	CHEMBL3045226	https://www.ebi.ac.uk/chembl/doc/inspect/CHEMBL3045226
Literature search	Med Chem Res (2013), 22(10), 5056-5065 (DOI:10.1007/s00044-013-0521-8)	Content identification	CHEMBL3045227	https://www.ebi.ac.uk/chembl/doc/inspect/CHEMBL3045227
Literature search	Med Chem Res (2011), 20(9), 1573-1580 (DOI:10.1007/s00044-010-9413-3)	Content identification	CHEMBL3045228	https://www.ebi.ac.uk/chembl/doc/inspect/CHEMBL3045228
Literature search	Appl Entomol Zool (2010), 45(3), 425-433 (DOI:10.1303/aez.2010.425)	Content identification	CHEMBL3045229	https://www.ebi.ac.uk/chembl/doc/inspect/CHEMBL3045229
Literature search	Med Chem Res (2013), 22(2), 938-948 (DOI:10.1007/s00044-012-0092-0)	Content identification	CHEMBL3045230	https://www.ebi.ac.uk/chembl/doc/inspect/CHEMBL3045230
Literature search	Pest Manag Sci (2009), 65(8), 900-905 (PMID:19418526)	Content identification	CHEMBL3045231	https://www.ebi.ac.uk/chembl/doc/inspect/CHEMBL3045231
Literature search	J Agric Food Chem (2007), 55(10), 4217-4221 (PMID:17432876)	Content identification	CHEMBL3045232	https://www.ebi.ac.uk/chembl/doc/inspect/CHEMBL3045232
Literature search	J Agric Food Chem (2007), 55(3), 812-818 (PMID:17263479)	Content identification	CHEMBL3045233	https://www.ebi.ac.uk/chembl/doc/inspect/CHEMBL3045233
Literature search	Med Chem Res (2010), 19(8), 808-816 (DOI:10.1007/s00044-009-9232-6)	Content identification	CHEMBL3045234	https://www.ebi.ac.uk/chembl/doc/inspect/CHEMBL3045234
Literature search	Med Chem Res (2012), 21(7), 995-999 (DOI:10.1007/s00044-011-9609-1)	Content identification	CHEMBL3045235	https://www.ebi.ac.uk/chembl/doc/inspect/CHEMBL3045235
Literature search	Med Chem Res (2012), 21(7), 1480-1490 (DOI:10.1007/s00044-011-9670-9)	Content identification	CHEMBL3045236	https://www.ebi.ac.uk/chembl/doc/inspect/CHEMBL3045236
Literature search	Med Chem Res (2013), 22(3), 1386-1398 (DOI:10.1007/s00044-012-0133-8)	Content identification	CHEMBL3045237	https://www.ebi.ac.uk/chembl/doc/inspect/CHEMBL3045237
Literature search	J Pesticide Sci (1990), 15(4), 539-551 (DOI:10.1584/jpestics.15.539)	Content identification	CHEMBL3045238	https://www.ebi.ac.uk/chembl/doc/inspect/CHEMBL3045238
Literature search	Med Chem Res (2012), 21(7), 1471-1479 (DOI:10.1007/s00044-011-9669-2)	Content identification	CHEMBL3045239	https://www.ebi.ac.uk/chembl/doc/inspect/CHEMBL3045239
Literature search	J. Med. Chem. (1987), 30(4), 710-716 (PMID:2435905)	Content identification	CHEMBL3045240	https://www.ebi.ac.uk/chembl/doc/inspect/CHEMBL3045240
Literature search	Med Chem Res (2009), 18(7), 589-610 (DOI:10.1007/s00044-008-9152-x)	Content identification	CHEMBL3045241	https://www.ebi.ac.uk/chembl/doc/inspect/CHEMBL3045241
Literature search	Agric Biol Chem (1991), 55(12), 2999-3004 (DOI:10.1271/bbb1961.55.2999)	Content identification	CHEMBL3045242	https://www.ebi.ac.uk/chembl/doc/inspect/CHEMBL3045242
Literature search	Med Chem Res (2011), 20(1), 101-108 (DOI:10.1007/s00044-009-9292-7)	Content identification	CHEMBL3045243	https://www.ebi.ac.uk/chembl/doc/inspect/CHEMBL3045243
Literature search	Med Chem Res (2012), 21(5), 653-662 (DOI:10.1007/s00044-011-9573-9)	Content identification	CHEMBL3045244	https://www.ebi.ac.uk/chembl/doc/inspect/CHEMBL3045244
Literature search	Med Chem Res (2012), 21(12), 4200-4213 (DOI:10.1007/s00044-011-9965-x)	Content identification	CHEMBL3045245	https://www.ebi.ac.uk/chembl/doc/inspect/CHEMBL3045245
Literature search	Med Chem Res (2012), 21(8), 1833-1849 (DOI:10.1007/s00044-011-9701-6)	Content identification	CHEMBL3045246	https://www.ebi.ac.uk/chembl/doc/inspect/CHEMBL3045246
Literature search	Med Chem Res (2004), 13(6), 427-438 (DOI:10.1007/s00044-004-0046-2)	Content identification	CHEMBL3045247	https://www.ebi.ac.uk/chembl/doc/inspect/CHEMBL3045247
Literature search	J Agric Food Chem (2006), 54(10), 3636-3640 (PMID:19127737)	Content identification	CHEMBL3045248	https://www.ebi.ac.uk/chembl/doc/inspect/CHEMBL3045248
Literature search	J Agric Food Chem (2011), 59(23), 12534-12542 (PMID:22029402)	Content identification	CHEMBL3045249	https://www.ebi.ac.uk/chembl/doc/inspect/CHEMBL3045249
Literature search	Med Chem Res (2005), 14(1), 1-18 (DOI:10.1007/s00044-004-0121-8)	Content identification	CHEMBL3045250	https://www.ebi.ac.uk/chembl/doc/inspect/CHEMBL3045250
Literature search	J Agric Food Chem (2008), 56(14), 5781-5787 (PMID:18570435)	Content identification	CHEMBL3045251	https://www.ebi.ac.uk/chembl/doc/inspect/CHEMBL3045251
Literature search	J Agric Food Chem (2011), 59(24), 13089-13095 (PMID:22066904)	Content identification	CHEMBL3045252	https://www.ebi.ac.uk/chembl/doc/inspect/CHEMBL3045252
Literature search	Med Chem Res (2010), 19(3), 220-235 (DOI:10.1007/s00044-009-9186-8)	Content identification	CHEMBL3045253	https://www.ebi.ac.uk/chembl/doc/inspect/CHEMBL3045253
Literature search	Med Chem Res (2012), 21(5), 590-600 (DOI:10.1007/s00044-011-9554-z)	Content identification	CHEMBL3045254	https://www.ebi.ac.uk/chembl/doc/inspect/CHEMBL3045254
Literature search	Med Chem Res (2012), 21(7), 1322-1333 (DOI:10.1007/s00044-011-9647-8)	Content identification	CHEMBL3045255	https://www.ebi.ac.uk/chembl/doc/inspect/CHEMBL3045255
Literature search	J Agric Food Chem (2011), 59(23), 12543-12549 (PMID:22044426)	Content identification	CHEMBL3045256	https://www.ebi.ac.uk/chembl/doc/inspect/CHEMBL3045256
Literature search	Fitoterapia (2012), 83(3), 523-526 (PMID:22233864)	Content identification	CHEMBL3045257	https://www.ebi.ac.uk/chembl/doc/inspect/CHEMBL3045257
Literature search	Med Chem Res (2005), 14(2), 57-73 (DOI:10.1007/s00044-005-0125-z)	Content identification	CHEMBL3045258	https://www.ebi.ac.uk/chembl/doc/inspect/CHEMBL3045258
Literature search	Med Chem Res (2013), 22(8), 3653-3662 (DOI:10.1007/s00044-012-0376-4)	Content identification	CHEMBL3045259	https://www.ebi.ac.uk/chembl/doc/inspect/CHEMBL3045259
Literature search	Med Chem Res (2012), 21(12), 4301-4310 (DOI:10.1007/s00044-011-9954-0)	Content identification	CHEMBL3045260	https://www.ebi.ac.uk/chembl/doc/inspect/CHEMBL3045260
Literature search	Med Chem Res (2009), 18(9), 712-724 (DOI:10.1007/s00044-009-9162-3)	Content identification	CHEMBL3045261	https://www.ebi.ac.uk/chembl/doc/inspect/CHEMBL3045261
Literature search	J Pesticide Sci (1992), 17(1), 7-16 (DOI:10.1584/jpestics.17.7)	Content identification	CHEMBL3045262	https://www.ebi.ac.uk/chembl/doc/inspect/CHEMBL3045262
Literature search	Med Chem Res (2013), 22(2), 659-673 (DOI:10.1007/s00044-012-0051-9)	Content identification	CHEMBL3045263	https://www.ebi.ac.uk/chembl/doc/inspect/CHEMBL3045263
Literature search	Med Chem Res (2012), 21(10), 2961-2968 (DOI:10.1007/s00044-011-9829-4)	Content identification	CHEMBL3045264	https://www.ebi.ac.uk/chembl/doc/inspect/CHEMBL3045264
Literature search	J Pesticide Sci (1998), 23(1), 44-48 (DOI:10.1584/jpestics.23.44)	Content identification	CHEMBL3045265	https://www.ebi.ac.uk/chembl/doc/inspect/CHEMBL3045265
Literature search	J Agric Food Chem (2003), 51(7), 1880-1883 (PMID:12643645)	Content identification	CHEMBL3045266	https://www.ebi.ac.uk/chembl/doc/inspect/CHEMBL3045266
Literature search	Pest Manag Sci (2009), 65(10), 1104-1113 (PMID:19551813)	Content identification	CHEMBL3045267	https://www.ebi.ac.uk/chembl/doc/inspect/CHEMBL3045267
Literature search	Med Chem Res (2013), 22(10), 4909-4919 (DOI:10.1007/s00044-013-0478-7)	Content identification	CHEMBL3045268	https://www.ebi.ac.uk/chembl/doc/inspect/CHEMBL3045268
Literature search	Med Chem Res (2013), 22(1), 22-27 (DOI:10.1007/s00044-012-0001-6)	Content identification	CHEMBL3045269	https://www.ebi.ac.uk/chembl/doc/inspect/CHEMBL3045269
Literature search	J Pesticide Sci (2000), 25(1), 24-30 (DOI:10.1584/jpestics.25.24)	Content identification	CHEMBL3045270	https://www.ebi.ac.uk/chembl/doc/inspect/CHEMBL3045270
Literature search	J Pesticide Sci (2012), 37(1), 85-88 (DOI:10.1584/jpestics.D11-014)	Content identification	CHEMBL3045271	https://www.ebi.ac.uk/chembl/doc/inspect/CHEMBL3045271
Literature search	J Agric Food Chem (2008), 56(15), 6562-6566 (PMID:18598043)	Content identification	CHEMBL3045272	https://www.ebi.ac.uk/chembl/doc/inspect/CHEMBL3045272
Literature search	Med Chem Res (2013), 22(1), 225-233 (DOI:10.1007/s00044-012-0004-3)	Content identification	CHEMBL3045273	https://www.ebi.ac.uk/chembl/doc/inspect/CHEMBL3045273
Literature search	Tetrahedron (2005), 61(35), 8382-8389 (DOI:10.1016/j.tet.2005.06.099)	Content identification	CHEMBL3045274	https://www.ebi.ac.uk/chembl/doc/inspect/CHEMBL3045274
Literature search	Med Chem Res (2013), 22(6), 2840-2846 (DOI:10.1007/s00044-012-0278-5)	Content identification	CHEMBL3045275	https://www.ebi.ac.uk/chembl/doc/inspect/CHEMBL3045275
Literature search	J Agric Food Chem (2010), 58(9), 5515-5522 (PMID:20384340)	Content identification	CHEMBL3045276	https://www.ebi.ac.uk/chembl/doc/inspect/CHEMBL3045276
Literature search	Med Chem Res (2011), 20(7), 975-980 (DOI:10.1007/s00044-010-9430-2)	Content identification	CHEMBL3045277	https://www.ebi.ac.uk/chembl/doc/inspect/CHEMBL3045277
Literature search	Med Chem Res (2010), 19(3), 250-261 (DOI:10.1007/s00044-009-9188-6)	Content identification	CHEMBL3045278	https://www.ebi.ac.uk/chembl/doc/inspect/CHEMBL3045278
Literature search	J Pesticide Sci (1992), 17(4), 205-211 (DOI:10.1584/jpestics.17.4_205)	Content identification	CHEMBL3045279	https://www.ebi.ac.uk/chembl/doc/inspect/CHEMBL3045279
Literature search	J Agric Food Chem (2010), 58(10), 6296-6299 (PMID:20423095)	Content identification	CHEMBL3045280	https://www.ebi.ac.uk/chembl/doc/inspect/CHEMBL3045280
Literature search	Med Chem Res (2006), 15(9), 492-510 (DOI:10.1007/s00044-007-9004-0)	Content identification	CHEMBL3045281	https://www.ebi.ac.uk/chembl/doc/inspect/CHEMBL3045281
Literature search	J Agric Food Chem (2008), 56(15), 6304-6309 (PMID:18598037)	Content identification	CHEMBL3045282	https://www.ebi.ac.uk/chembl/doc/inspect/CHEMBL3045282
Literature search	Med Chem Res (2008), 17(2), 318-325 (DOI:10.1007/s00044-007-9067-y)	Content identification	CHEMBL3045283	https://www.ebi.ac.uk/chembl/doc/inspect/CHEMBL3045283
Literature search	Crop Protection (2009), 28(11), 940-946 (DOI:10.1016/j.cropro.2009.07.006)	Content identification	CHEMBL3045284	https://www.ebi.ac.uk/chembl/doc/inspect/CHEMBL3045284
Literature search	J Agric Food Chem (2010), 58(23), 12327-12336 (PMID:21047132)	Content identification	CHEMBL3045285	https://www.ebi.ac.uk/chembl/doc/inspect/CHEMBL3045285
Literature search	J Agric Food Chem (2002), 50(23), 6766-6774 (PMID:12405773)	Content identification	CHEMBL3045286	https://www.ebi.ac.uk/chembl/doc/inspect/CHEMBL3045286
Literature search	Med Chem Res (2012), 21(8), 2072-2078 (DOI:10.1007/s00044-011-9732-z)	Content identification	CHEMBL3045287	https://www.ebi.ac.uk/chembl/doc/inspect/CHEMBL3045287
Literature search	J Pesticide Sci (2008), 33(1), 9-13 (DOI:10.1584/jpestics.R07-05)	Content identification	CHEMBL3045288	https://www.ebi.ac.uk/chembl/doc/inspect/CHEMBL3045288
Literature search	J Agric Food Chem (2007), 55(5), 1871-1880 (PMID:17288442)	Content identification	CHEMBL3045289	https://www.ebi.ac.uk/chembl/doc/inspect/CHEMBL3045289
Literature search	Med Chem Res (2013), 22(8), 3621-3628 (DOI:10.1007/s00044-012-0380-8)	Content identification	CHEMBL3045290	https://www.ebi.ac.uk/chembl/doc/inspect/CHEMBL3045290
Literature search	Med Chem Res (2013), 22(7), 3247-3258 (DOI:10.1007/s00044-012-0334-1)	Content identification	CHEMBL3045291	https://www.ebi.ac.uk/chembl/doc/inspect/CHEMBL3045291
Literature search	J Agric Food Chem (2005), 53(20), 7908-7914 (PMID:16190649)	Content identification	CHEMBL3045292	https://www.ebi.ac.uk/chembl/doc/inspect/CHEMBL3045292
Literature search	J Agric Food Chem (2011), 59(10), 5528-5534 (PMID:21517077)	Content identification	CHEMBL3045293	https://www.ebi.ac.uk/chembl/doc/inspect/CHEMBL3045293
Literature search	Med Chem Res (2011), 20(2), 261-268 (DOI:10.1007/s00044-010-9313-6)	Content identification	CHEMBL3045294	https://www.ebi.ac.uk/chembl/doc/inspect/CHEMBL3045294
Literature search	Molecules (2011), 16(4), 2785-2795 (PMID:21448090)	Content identification	CHEMBL3045295	https://www.ebi.ac.uk/chembl/doc/inspect/CHEMBL3045295
Literature search	Med Chem Res (2009), 18(9), 745-757 (DOI:10.1007/s00044-009-9164-1)	Content identification	CHEMBL3045296	https://www.ebi.ac.uk/chembl/doc/inspect/CHEMBL3045296
Literature search	Pest Manag Sci (2009), 65(7), 776-780 (PMID:19319825)	Content identification	CHEMBL3045297	https://www.ebi.ac.uk/chembl/doc/inspect/CHEMBL3045297
Literature search	J Agric Food Chem (2010), 58(22), 11832-11836 (PMID:20973548)	Content identification	CHEMBL3045298	https://www.ebi.ac.uk/chembl/doc/inspect/CHEMBL3045298
Literature search	Biosci. Biotechnol. Biochem. (1993), 57(6), 884-889 (DOI:10.1271/bbb.57.884)	Content identification	CHEMBL3045299	https://www.ebi.ac.uk/chembl/doc/inspect/CHEMBL3045299
Literature search	J Pesticide Sci (2006), 31(2), 156-158 (DOI:10.1584/jpestics.31.156)	Content identification	CHEMBL3045300	https://www.ebi.ac.uk/chembl/doc/inspect/CHEMBL3045300
Literature search	Med Chem Res (2012), 21(2), 165-173 (DOI:10.1007/s00044-010-9520-1)	Content identification	CHEMBL3045301	https://www.ebi.ac.uk/chembl/doc/inspect/CHEMBL3045301
Literature search	Biosci. Biotechnol. Biochem. (1999), 63(5), 840-846 (DOI:10.1271/bbb.63.840)	Content identification	CHEMBL3045302	https://www.ebi.ac.uk/chembl/doc/inspect/CHEMBL3045302
Literature search	Med Chem Res (2012), 21(12), 4412-4421 (DOI:10.1007/s00044-012-9980-6)	Content identification	CHEMBL3045303	https://www.ebi.ac.uk/chembl/doc/inspect/CHEMBL3045303
Literature search	J Agric Food Chem (2000), 48(11), 5288-5296 (PMID:11087474)	Content identification	CHEMBL3045304	https://www.ebi.ac.uk/chembl/doc/inspect/CHEMBL3045304
Literature search	Med Chem Res (2013), 22(11), 5466-5471 (DOI:10.1007/s00044-013-0541-4)	Content identification	CHEMBL3045305	https://www.ebi.ac.uk/chembl/doc/inspect/CHEMBL3045305
Literature search	Med Chem Res (2013), 22(7), 3185-3192 (DOI:10.1007/s00044-012-0290-9)	Content identification	CHEMBL3045306	https://www.ebi.ac.uk/chembl/doc/inspect/CHEMBL3045306
Literature search	Med Chem Res (2012), 21(1), 60-74 (DOI:10.1007/s00044-010-9491-2)	Content identification	CHEMBL3045307	https://www.ebi.ac.uk/chembl/doc/inspect/CHEMBL3045307
Literature search	Med Chem Res (2012), 21(10), 2827-2830 (DOI:10.1007/s00044-011-9809-8)	Content identification	CHEMBL3045308	https://www.ebi.ac.uk/chembl/doc/inspect/CHEMBL3045308
Literature search	Med Chem Res (2008), 17(2), 437-444 (DOI:10.1007/s00044-007-9078-8)	Content identification	CHEMBL3045309	https://www.ebi.ac.uk/chembl/doc/inspect/CHEMBL3045309
Literature search	Med Chem Res (2013), 22(3), 1488-1496 (DOI:10.1007/s00044-012-0102-2)	Content identification	CHEMBL3045310	https://www.ebi.ac.uk/chembl/doc/inspect/CHEMBL3045310
Literature search	J Agric Food Chem (2005), 53(13), 5187-5191 (PMID:15969495)	Content identification	CHEMBL3045311	https://www.ebi.ac.uk/chembl/doc/inspect/CHEMBL3045311
Literature search	Arch Insect Biochem Physiol (1996), 32(3), 659-669 (PMID:8756313)	Content identification	CHEMBL3045312	https://www.ebi.ac.uk/chembl/doc/inspect/CHEMBL3045312
Literature search	Med Chem Res (2013), 22(7), 3379-3388 (DOI:10.1007/s00044-012-0354-x)	Content identification	CHEMBL3045313	https://www.ebi.ac.uk/chembl/doc/inspect/CHEMBL3045313
Literature search	Med Chem Res (2012), 21(9), 2652-2660 (DOI:10.1007/s00044-011-9790-2)	Content identification	CHEMBL3045314	https://www.ebi.ac.uk/chembl/doc/inspect/CHEMBL3045314
Literature search	Med Chem Res (2012), 21(10), 2990-2997 (DOI:10.1007/s00044-011-9824-9)	Content identification	CHEMBL3045315	https://www.ebi.ac.uk/chembl/doc/inspect/CHEMBL3045315
Literature search	Med Chem Res (2013), 22(6), 3026-3034 (DOI:10.1007/s00044-012-0310-9)	Content identification	CHEMBL3045316	https://www.ebi.ac.uk/chembl/doc/inspect/CHEMBL3045316
Literature search	Med Chem Res (2009), 18(5), 362-372 (DOI:10.1007/s00044-008-9133-0)	Content identification	CHEMBL3045317	https://www.ebi.ac.uk/chembl/doc/inspect/CHEMBL3045317
Literature search	Med Chem Res (2005), 14(4), 198-210 (DOI:10.1007/s00044-005-0134-y)	Content identification	CHEMBL3045318	https://www.ebi.ac.uk/chembl/doc/inspect/CHEMBL3045318
Literature search	Med Chem Res (2013), 22(3), 1339-1355 (DOI:10.1007/s00044-012-0142-7)	Content identification	CHEMBL3045319	https://www.ebi.ac.uk/chembl/doc/inspect/CHEMBL3045319
Literature search	Med Chem Res (2012), 21(7), 1062-1070 (DOI:10.1007/s00044-011-9610-8)	Content identification	CHEMBL3045320	https://www.ebi.ac.uk/chembl/doc/inspect/CHEMBL3045320
Literature search	Crop Protection (2011), 30(8), 1028-1033 (DOI:10.1016/j.cropro.2011.04.004)	Content identification	CHEMBL3045321	https://www.ebi.ac.uk/chembl/doc/inspect/CHEMBL3045321
Literature search	J Pesticide Sci (2006), 31(3), 305-310 (DOI:10.1584/jpestics.31.305)	Content identification	CHEMBL3045322	https://www.ebi.ac.uk/chembl/doc/inspect/CHEMBL3045322
Literature search	Med Chem Res (2012), 21(11), 3620-3628 (DOI:10.1007/s00044-011-9899-3)	Content identification	CHEMBL3045323	https://www.ebi.ac.uk/chembl/doc/inspect/CHEMBL3045323
Literature search	Med Chem Res (2013), 22(1), 78-87 (DOI:10.1007/s00044-012-0017-y)	Content identification	CHEMBL3045324	https://www.ebi.ac.uk/chembl/doc/inspect/CHEMBL3045324
Literature search	J Pesticide Sci (1996), 21(2), 203-207 (DOI:10.1584/jpestics.21.203)	Content identification	CHEMBL3045325	https://www.ebi.ac.uk/chembl/doc/inspect/CHEMBL3045325
Literature search	J Agric Food Chem (2000), 48(8), 3642-3645 (PMID:10956163)	Content identification	CHEMBL3045326	https://www.ebi.ac.uk/chembl/doc/inspect/CHEMBL3045326
Literature search	Med Chem Res (2013), 22(9), 4211-4222 (DOI:10.1007/s00044-012-0424-0)	Content identification	CHEMBL3045327	https://www.ebi.ac.uk/chembl/doc/inspect/CHEMBL3045327
Literature search	Molecules (2007), 12(12), 2589-2598 (PMID:18259145)	Content identification	CHEMBL3045328	https://www.ebi.ac.uk/chembl/doc/inspect/CHEMBL3045328
Literature search	Med Chem Res (2012), 21(10), 3177-3181 (DOI:10.1007/s00044-011-9856-1)	Content identification	CHEMBL3045329	https://www.ebi.ac.uk/chembl/doc/inspect/CHEMBL3045329
Literature search	Med Chem Res (2013), 22(1), 211-218 (DOI:10.1007/s00044-012-0021-2)	Content identification	CHEMBL3045330	https://www.ebi.ac.uk/chembl/doc/inspect/CHEMBL3045330
Literature search	Med Chem Res (2012), 21(8), 1577-1586 (DOI:10.1007/s00044-011-9674-5)	Content identification	CHEMBL3045331	https://www.ebi.ac.uk/chembl/doc/inspect/CHEMBL3045331
Literature search	Med Chem Res (2013), 22(6), 2553-2560 (DOI:10.1007/s00044-012-0253-1)	Content identification	CHEMBL3045332	https://www.ebi.ac.uk/chembl/doc/inspect/CHEMBL3045332
Literature search	Tetrahedron (2013), 69(12), 2613-2618 (DOI:10.1016/j.tet.2013.01.043)	Content identification	CHEMBL3045333	https://www.ebi.ac.uk/chembl/doc/inspect/CHEMBL3045333
Literature search	Med Chem Res (2011), 20(6), 752-759 (DOI:10.1007/s00044-010-9384-4)	Content identification	CHEMBL3045334	https://www.ebi.ac.uk/chembl/doc/inspect/CHEMBL3045334
Literature search	Med Chem Res (2012), 21(11), 3809-3817 (DOI:10.1007/s00044-011-9915-7)	Content identification	CHEMBL3045335	https://www.ebi.ac.uk/chembl/doc/inspect/CHEMBL3045335
Literature search	Chem Pharm Bull (Tokyo) (2003), 51(9), 1113-1116 (PMID:12951461)	Content identification	CHEMBL3045336	https://www.ebi.ac.uk/chembl/doc/inspect/CHEMBL3045336
Literature search	Med Chem Res (2005), 14(3), 169-179 (DOI:10.1007/s00044-005-0132-0)	Content identification	CHEMBL3045337	https://www.ebi.ac.uk/chembl/doc/inspect/CHEMBL3045337
Literature search	Med Chem Res (2011), 20(2), 239-244 (DOI:10.1007/s00044-010-9312-7)	Content identification	CHEMBL3045338	https://www.ebi.ac.uk/chembl/doc/inspect/CHEMBL3045338
Literature search	Chem Pharm Bull (Tokyo) (1992), 30(8), 2996-3004 (DOI:10.1248/cpb.30.2996)	Content identification	CHEMBL3045339	https://www.ebi.ac.uk/chembl/doc/inspect/CHEMBL3045339
Literature search	J Agric Food Chem (2000), 48(11), 5283-5287 (PMID:11087473)	Content identification	CHEMBL3045340	https://www.ebi.ac.uk/chembl/doc/inspect/CHEMBL3045340
Literature search	Pest Manag Sci (2012), 68(2), 164-169 (PMID:21717567)	Content identification	CHEMBL3045341	https://www.ebi.ac.uk/chembl/doc/inspect/CHEMBL3045341
Literature search	J Pesticide Sci (2009), 34(1), 37-42 (DOI:10.1584/jpestics.G08-29)	Content identification	CHEMBL3045342	https://www.ebi.ac.uk/chembl/doc/inspect/CHEMBL3045342
Literature search	J Agric Food Chem (2012), 60(30), 7345-7351 (PMID:22769561)	Content identification	CHEMBL3045343	https://www.ebi.ac.uk/chembl/doc/inspect/CHEMBL3045343
Literature search	Med Chem Res (2013), 22(8), 3991-4000 (DOI:10.1007/s00044-012-0386-2)	Content identification	CHEMBL3045344	https://www.ebi.ac.uk/chembl/doc/inspect/CHEMBL3045344
Literature search	Med Chem Res (2013), 22(5), 2493-2504 (DOI:10.1007/s00044-012-0244-2)	Content identification	CHEMBL3045345	https://www.ebi.ac.uk/chembl/doc/inspect/CHEMBL3045345
Literature search	Med Chem Res (2009), 18(1), 43-48 (DOI:10.1007/s00044-008-9105-4)	Content identification	CHEMBL3045346	https://www.ebi.ac.uk/chembl/doc/inspect/CHEMBL3045346
Literature search	Bioorg. Med. Chem. Lett. (2010), 20(8), 2500-2502 (PMID:20346661)	Content identification	CHEMBL3045347	https://www.ebi.ac.uk/chembl/doc/inspect/CHEMBL3045347
Literature search	Med Chem Res (2012), 21(8), 2123-2132 (DOI:10.1007/s00044-011-9685-2)	Content identification	CHEMBL3045348	https://www.ebi.ac.uk/chembl/doc/inspect/CHEMBL3045348
Literature search	J Agric Food Chem (2011), 59(22), 12109-12115 (PMID:21999101)	Content identification	CHEMBL3045349	https://www.ebi.ac.uk/chembl/doc/inspect/CHEMBL3045349
Literature search	Pest Manag Sci (2010), 66(4), 406-411 (PMID:19960491)	Content identification	CHEMBL3045350	https://www.ebi.ac.uk/chembl/doc/inspect/CHEMBL3045350
Literature search	Med Chem Res (2013), 22(9), 4183-4191 (DOI:10.1007/s00044-012-0291-8)	Content identification	CHEMBL3045351	https://www.ebi.ac.uk/chembl/doc/inspect/CHEMBL3045351
Literature search	J Agric Food Chem (2009), 57(23), 11168-11173 (PMID:19891481)	Content identification	CHEMBL3045352	https://www.ebi.ac.uk/chembl/doc/inspect/CHEMBL3045352
Literature search	Pest Manag Sci (2010), 66(12), 1298-1303 (PMID:20799251)	Content identification	CHEMBL3045353	https://www.ebi.ac.uk/chembl/doc/inspect/CHEMBL3045353
Literature search	Med Chem Res (2013), 22(7), 3193-3203 (DOI:10.1007/s00044-012-0306-5)	Content identification	CHEMBL3045354	https://www.ebi.ac.uk/chembl/doc/inspect/CHEMBL3045354
Literature search	Med Chem Res (2012), 21(6), 908-921 (DOI:10.1007/s00044-011-9600-x)	Content identification	CHEMBL3045355	https://www.ebi.ac.uk/chembl/doc/inspect/CHEMBL3045355
Literature search	Med Chem Res (2012), 21(2), 257-267 (DOI:10.1007/s00044-010-9532-x)	Content identification	CHEMBL3045356	https://www.ebi.ac.uk/chembl/doc/inspect/CHEMBL3045356
Literature search	J Agric Food Chem (2008), 56(15), 6751-6760 (PMID:18611026)	Content identification	CHEMBL3045357	https://www.ebi.ac.uk/chembl/doc/inspect/CHEMBL3045357
Literature search	Med Chem Res (2013), 22(2), 995-1003 (DOI:10.1007/s00044-012-0094-y)	Content identification	CHEMBL3045358	https://www.ebi.ac.uk/chembl/doc/inspect/CHEMBL3045358
Literature search	Med Chem Res (2006), 15(7), 452-462 (DOI:10.1007/s00044-006-0032-y)	Content identification	CHEMBL3045359	https://www.ebi.ac.uk/chembl/doc/inspect/CHEMBL3045359
Literature search	Toxins (Basel) (2010), 2(8), 1943-1962 (PMID:22069667)	Content identification	CHEMBL3045360	https://www.ebi.ac.uk/chembl/doc/inspect/CHEMBL3045360
Literature search	Med Chem Res (2011), 20(9), 1482-1489 (DOI:10.1007/s00044-010-9390-6)	Content identification	CHEMBL3045361	https://www.ebi.ac.uk/chembl/doc/inspect/CHEMBL3045361
Literature search	Med Chem Res (2013), 22(1), 88-93 (DOI:10.1007/s00044-012-0015-0)	Content identification	CHEMBL3045362	https://www.ebi.ac.uk/chembl/doc/inspect/CHEMBL3045362
Literature search	Med Chem Res (2012), 21(8), 1991-1996 (DOI:10.1007/s00044-011-9725-y)	Content identification	CHEMBL3045363	https://www.ebi.ac.uk/chembl/doc/inspect/CHEMBL3045363
Literature search	Med Chem Res (2013), 22(2), 681-691 (DOI:10.1007/s00044-012-0058-2)	Content identification	CHEMBL3045364	https://www.ebi.ac.uk/chembl/doc/inspect/CHEMBL3045364
Literature search	J Agric Food Chem (2006), 54(18), 6593-6597 (PMID:16939314)	Content identification	CHEMBL3045365	https://www.ebi.ac.uk/chembl/doc/inspect/CHEMBL3045365
Literature search	Med Chem Res (2013), 22(6), 2539-2552 (DOI:10.1007/s00044-012-0261-1)	Content identification	CHEMBL3045366	https://www.ebi.ac.uk/chembl/doc/inspect/CHEMBL3045366
Literature search	Med Chem Res (2013), 22(1), 360-366 (DOI:10.1007/s00044-012-0029-7)	Content identification	CHEMBL3045367	https://www.ebi.ac.uk/chembl/doc/inspect/CHEMBL3045367
Literature search	J Agric Food Chem (2009), 57(7), 2849-2855 (PMID:19271709)	Content identification	CHEMBL3045368	https://www.ebi.ac.uk/chembl/doc/inspect/CHEMBL3045368
Literature search	J. Neurochem. (2000), 75(3), 1294-1303 (PMID:10936213)	Content identification	CHEMBL3045369	https://www.ebi.ac.uk/chembl/doc/inspect/CHEMBL3045369
Literature search	Med Chem Res (2012), 21(10), 3294-3300 (DOI:10.1007/s00044-011-9875-y)	Content identification	CHEMBL3045370	https://www.ebi.ac.uk/chembl/doc/inspect/CHEMBL3045370
Literature search	J Pesticide Sci (1999), 24(3), 262-269 (DOI:10.1584/jpestics.24.262)	Content identification	CHEMBL3045371	https://www.ebi.ac.uk/chembl/doc/inspect/CHEMBL3045371
Literature search	Med Chem Res (2005), 14(5), 241-259 (DOI:10.1007/s00044-005-0137-8)	Content identification	CHEMBL3045372	https://www.ebi.ac.uk/chembl/doc/inspect/CHEMBL3045372
Literature search	Med Chem Res (2013), 22(4), 1538-1548 (DOI:10.1007/s00044-012-0149-0)	Content identification	CHEMBL3045373	https://www.ebi.ac.uk/chembl/doc/inspect/CHEMBL3045373
Literature search	J Agric Food Chem (2005), 53(9), 3415-3420 (PMID:15853381)	Content identification	CHEMBL3045374	https://www.ebi.ac.uk/chembl/doc/inspect/CHEMBL3045374
Literature search	Med Chem Res (2012), 21(8), 1751-1761 (DOI:10.1007/s00044-011-9693-2)	Content identification	CHEMBL3045375	https://www.ebi.ac.uk/chembl/doc/inspect/CHEMBL3045375
Literature search	Med Chem Res (2013), 22(7), 3478-3484 (DOI:10.1007/s00044-012-0349-7)	Content identification	CHEMBL3045376	https://www.ebi.ac.uk/chembl/doc/inspect/CHEMBL3045376
Literature search	Phytochemistry (2000), 55(3), 217-222 (PMID:11142845)	Content identification	CHEMBL3045377	https://www.ebi.ac.uk/chembl/doc/inspect/CHEMBL3045377
Literature search	Med Chem Res (2010), 19(2), 127-135 (DOI:10.1007/s00044-009-9178-8)	Content identification	CHEMBL3045378	https://www.ebi.ac.uk/chembl/doc/inspect/CHEMBL3045378
Literature search	J Pesticide Sci (1992), 17(4), 251-259 (DOI:10.1584/jpestics.17.4_251)	Content identification	CHEMBL3045379	https://www.ebi.ac.uk/chembl/doc/inspect/CHEMBL3045379
Literature search	Med Chem Res (2012), 21(10), 3154-3160 (DOI:10.1007/s00044-011-9848-1)	Content identification	CHEMBL3045380	https://www.ebi.ac.uk/chembl/doc/inspect/CHEMBL3045380
Literature search	Med Chem Res (2013), 22(6), 2946-2953 (DOI:10.1007/s00044-012-0297-2)	Content identification	CHEMBL3045381	https://www.ebi.ac.uk/chembl/doc/inspect/CHEMBL3045381
Literature search	Med Chem Res (2012), 21(6), 711-721 (DOI:10.1007/s00044-011-9575-7)	Content identification	CHEMBL3045382	https://www.ebi.ac.uk/chembl/doc/inspect/CHEMBL3045382
Literature search	Med Chem Res (2011), 20(8), 1331-1339 (DOI:10.1007/s00044-010-9481-4)	Content identification	CHEMBL3045383	https://www.ebi.ac.uk/chembl/doc/inspect/CHEMBL3045383
Literature search	Crop Protection (2010), 29(9), 1011-1014 (DOI:10.1016/j.cropro.2010.05.009)	Content identification	CHEMBL3045384	https://www.ebi.ac.uk/chembl/doc/inspect/CHEMBL3045384
Literature search	Med Chem Res (2013), 22(3), 1131-1141 (DOI:10.1007/s00044-012-0115-x)	Content identification	CHEMBL3045385	https://www.ebi.ac.uk/chembl/doc/inspect/CHEMBL3045385
Literature search	Med Chem Res (2013), 22(7), 3061-3075 (DOI:10.1007/s00044-012-0353-y)	Content identification	CHEMBL3045386	https://www.ebi.ac.uk/chembl/doc/inspect/CHEMBL3045386
Literature search	J Pesticide Sci (1994), 19(4), 299-304 (DOI:10.1584/jpestics.19.4_299)	Content identification	CHEMBL3045387	https://www.ebi.ac.uk/chembl/doc/inspect/CHEMBL3045387
Literature search	Pest Manag Sci (2010), 66(1), 35-43 (PMID:19728323)	Content identification	CHEMBL3045388	https://www.ebi.ac.uk/chembl/doc/inspect/CHEMBL3045388
Literature search	Med Chem Res (2012), 21(5), 578-583 (DOI:10.1007/s00044-011-9559-7)	Content identification	CHEMBL3045389	https://www.ebi.ac.uk/chembl/doc/inspect/CHEMBL3045389
Literature search	Med Chem Res (2008), 17(2), 386-398 (DOI:10.1007/s00044-007-9074-z)	Content identification	CHEMBL3045390	https://www.ebi.ac.uk/chembl/doc/inspect/CHEMBL3045390
Literature search	Med Chem Res (2007), 16(7), 392-401 (DOI:10.1007/s00044-007-9051-6)	Content identification	CHEMBL3045391	https://www.ebi.ac.uk/chembl/doc/inspect/CHEMBL3045391
Literature search	Med Chem Res (2013), 22(11), 5267-5273 (DOI:10.1007/s00044-013-0535-2)	Content identification	CHEMBL3045392	https://www.ebi.ac.uk/chembl/doc/inspect/CHEMBL3045392
Literature search	Bioorg. Med. Chem. (2009), 17(12), 4241-4256 (PMID:19167895)	Content identification	CHEMBL3045393	https://www.ebi.ac.uk/chembl/doc/inspect/CHEMBL3045393
Literature search	Med Chem Res (2012), 21(10), 3146-3153 (DOI:10.1007/s00044-011-9847-2)	Content identification	CHEMBL3045394	https://www.ebi.ac.uk/chembl/doc/inspect/CHEMBL3045394
Literature search	Med Chem Res (2012), 21(10), 3133-3139 (DOI:10.1007/s00044-011-9844-5)	Content identification	CHEMBL3045395	https://www.ebi.ac.uk/chembl/doc/inspect/CHEMBL3045395
Literature search	Biosci. Biotechnol. Biochem. (1999), 63(2), 361-367 (DOI:10.1271/bbb.63.361)	Content identification	CHEMBL3045396	https://www.ebi.ac.uk/chembl/doc/inspect/CHEMBL3045396
Literature search	Med Chem Res (2012), 21(11), 3699-3708 (DOI:10.1007/s00044-011-9919-3)	Content identification	CHEMBL3045397	https://www.ebi.ac.uk/chembl/doc/inspect/CHEMBL3045397
Literature search	J Pesticide Sci (2006), 31(2), 95-101 (DOI:10.1584/jpestics.31.95)	Content identification	CHEMBL3045398	https://www.ebi.ac.uk/chembl/doc/inspect/CHEMBL3045398
Literature search	Med Chem Res (2012), 21(7), 1090-1097 (DOI:10.1007/s00044-011-9607-3)	Content identification	CHEMBL3045399	https://www.ebi.ac.uk/chembl/doc/inspect/CHEMBL3045399
Literature search	J Pesticide Sci (2012), 37(1), 80-84 (DOI:10.1584/jpestics.D11-006)	Content identification	CHEMBL3045400	https://www.ebi.ac.uk/chembl/doc/inspect/CHEMBL3045400
Literature search	Med Chem Res (2012), 21(9), 2526-2547 (DOI:10.1007/s00044-011-9776-0)	Content identification	CHEMBL3045401	https://www.ebi.ac.uk/chembl/doc/inspect/CHEMBL3045401
Literature search	Med Chem Res (2012), 21(12), 3958-3964 (DOI:10.1007/s00044-011-9926-4)	Content identification	CHEMBL3045402	https://www.ebi.ac.uk/chembl/doc/inspect/CHEMBL3045402
Literature search	J Agric Food Chem (2004), 52(11), 3530-3535 (PMID:15161226)	Content identification	CHEMBL3045403	https://www.ebi.ac.uk/chembl/doc/inspect/CHEMBL3045403
Literature search	J Pesticide Sci (1992), 17(2), 91-98 (DOI:10.1584/jpestics.17.2_91)	Content identification	CHEMBL3045404	https://www.ebi.ac.uk/chembl/doc/inspect/CHEMBL3045404
Literature search	J Agric Food Chem (2011), 59(8), 4315-4320 (PMID:21401104)	Content identification	CHEMBL3045405	https://www.ebi.ac.uk/chembl/doc/inspect/CHEMBL3045405
Literature search	Biosci. Biotechnol. Biochem. (1999), 63(2), 349-355 (DOI:10.1271/bbb.63.349)	Content identification	CHEMBL3045406	https://www.ebi.ac.uk/chembl/doc/inspect/CHEMBL3045406
Literature search	Med Chem Res (2012), 21(7), 1261-1270 (DOI:10.1007/s00044-011-9642-0)	Content identification	CHEMBL3045407	https://www.ebi.ac.uk/chembl/doc/inspect/CHEMBL3045407
Literature search	Med Chem Res (2013), 22(4), 1529-1537 (DOI:10.1007/s00044-012-0174-z)	Content identification	CHEMBL3045408	https://www.ebi.ac.uk/chembl/doc/inspect/CHEMBL3045408
Literature search	Med Chem Res (2012), 21(9), 2223-2228 (DOI:10.1007/s00044-011-9747-5)	Content identification	CHEMBL3045409	https://www.ebi.ac.uk/chembl/doc/inspect/CHEMBL3045409
Literature search	Med Chem Res (2013), 22(4), 1723-1729 (DOI:10.1007/s00044-012-0170-3)	Content identification	CHEMBL3045410	https://www.ebi.ac.uk/chembl/doc/inspect/CHEMBL3045410
Literature search	Crop Protection (2010), 29(9), 1021-1025 (DOI:10.1016/j.cropro.2010.06.006)	Content identification	CHEMBL3045411	https://www.ebi.ac.uk/chembl/doc/inspect/CHEMBL3045411
Literature search	J Agric Food Chem (2011), 59(11), 5945-5954 (PMID:21524113)	Content identification	CHEMBL3045412	https://www.ebi.ac.uk/chembl/doc/inspect/CHEMBL3045412
Literature search	J Agric Food Chem (2002), 50(6), 1736-1738 (PMID:11879067)	Content identification	CHEMBL3045413	https://www.ebi.ac.uk/chembl/doc/inspect/CHEMBL3045413
Literature search	Med Chem Res (2013), 22(4), 1756-1761 (DOI:10.1007/s00044-012-0167-y)	Content identification	CHEMBL3045414	https://www.ebi.ac.uk/chembl/doc/inspect/CHEMBL3045414
Literature search	Med Chem Res (2012), 21(8), 1811-1816 (DOI:10.1007/s00044-011-9696-z)	Content identification	CHEMBL3045415	https://www.ebi.ac.uk/chembl/doc/inspect/CHEMBL3045415
Literature search	Med Chem Res (2013), 22(3), 1147-1162 (DOI:10.1007/s00044-012-0116-9)	Content identification	CHEMBL3045416	https://www.ebi.ac.uk/chembl/doc/inspect/CHEMBL3045416
Literature search	Tetrahedron (2000), 56(29), 5085-5091 (DOI:10.1016/S0040-4020(00)00423-3)	Content identification	CHEMBL3045417	https://www.ebi.ac.uk/chembl/doc/inspect/CHEMBL3045417
Literature search	Med Chem Res (2013), 22(11), 5218-5226 (DOI:10.1007/s00044-013-0517-4)	Content identification	CHEMBL3045418	https://www.ebi.ac.uk/chembl/doc/inspect/CHEMBL3045418
Literature search	J Pesticide Sci (1997), 22(3), 230-232 (DOI:10.1584/jpestics.22.230)	Content identification	CHEMBL3045419	https://www.ebi.ac.uk/chembl/doc/inspect/CHEMBL3045419
Literature search	Med Chem Res (2008), 17(2), 245-257 (DOI:10.1007/s00044-007-9058-z)	Content identification	CHEMBL3045420	https://www.ebi.ac.uk/chembl/doc/inspect/CHEMBL3045420
Literature search	Med Chem Res (2013), 22(5), 2293-2302 (DOI:10.1007/s00044-012-0224-6)	Content identification	CHEMBL3045421	https://www.ebi.ac.uk/chembl/doc/inspect/CHEMBL3045421
Literature search	Med Chem Res (2013), 22(12), 5789-5797 (DOI:10.1007/s00044-013-0568-6)	Content identification	CHEMBL3045422	https://www.ebi.ac.uk/chembl/doc/inspect/CHEMBL3045422
Literature search	J Agric Food Chem (2003), 51(17), 4920-4923 (PMID:12903946)	Content identification	CHEMBL3045423	https://www.ebi.ac.uk/chembl/doc/inspect/CHEMBL3045423
Literature search	Med Chem Res (2011), 20(9), 1632-1637 (DOI:10.1007/s00044-010-9460-9)	Content identification	CHEMBL3045424	https://www.ebi.ac.uk/chembl/doc/inspect/CHEMBL3045424
Literature search	J Agric Food Chem (2009), 57(3), 846-851 (PMID:19191669)	Content identification	CHEMBL3045425	https://www.ebi.ac.uk/chembl/doc/inspect/CHEMBL3045425
Literature search	Med Chem Res (2005), 14(4), 211-228 (DOI:10.1007/s00044-005-0135-x)	Content identification	CHEMBL3045426	https://www.ebi.ac.uk/chembl/doc/inspect/CHEMBL3045426
Literature search	Med Chem Res (2011), 20(9), 1696-1703 (DOI:10.1007/s00044-010-9496-x)	Content identification	CHEMBL3045427	https://www.ebi.ac.uk/chembl/doc/inspect/CHEMBL3045427
Literature search	Med Chem Res (2012), 21(12), 4535-4541 (DOI:10.1007/s00044-012-9989-x)	Content identification	CHEMBL3045428	https://www.ebi.ac.uk/chembl/doc/inspect/CHEMBL3045428
Literature search	Med Chem Res (2013), 22(11), 5490-5503 (DOI:10.1007/s00044-013-0544-1)	Content identification	CHEMBL3045429	https://www.ebi.ac.uk/chembl/doc/inspect/CHEMBL3045429
Literature search	Bioorg. Med. Chem. Lett. (2011), 21(18), 5177-5180 (PMID:21835617)	Content identification	CHEMBL3045430	https://www.ebi.ac.uk/chembl/doc/inspect/CHEMBL3045430
Literature search	Med Chem Res (2007), 16(5), 238-257 (DOI:10.1007/s00044-007-9028-5)	Content identification	CHEMBL3045431	https://www.ebi.ac.uk/chembl/doc/inspect/CHEMBL3045431
Literature search	J Pesticide Sci (2002), 27(3), 257-266 (DOI:10.1584/jpestics.27.257)	Content identification	CHEMBL3045432	https://www.ebi.ac.uk/chembl/doc/inspect/CHEMBL3045432
Literature search	J Pesticide Sci (2005), 30(1), 47-49 (DOI:10.1584/jpestics.30.47)	Content identification	CHEMBL3045433	https://www.ebi.ac.uk/chembl/doc/inspect/CHEMBL3045433
Literature search	Med Chem Res (2013), 22(7), 3527-3535 (DOI:10.1007/s00044-012-0333-2)	Content identification	CHEMBL3045434	https://www.ebi.ac.uk/chembl/doc/inspect/CHEMBL3045434
Literature search	J Agric Food Chem (2007), 55(26), 10857-10863 (PMID:18052123)	Content identification	CHEMBL3045435	https://www.ebi.ac.uk/chembl/doc/inspect/CHEMBL3045435
Literature search	J Agric Food Chem (2013), 61(5), 1030-1035 (PMID:23320928)	Content identification	CHEMBL3045436	https://www.ebi.ac.uk/chembl/doc/inspect/CHEMBL3045436
Literature search	Med Chem Res (2012), 21(7), 1253-1260 (DOI:10.1007/s00044-011-9636-y)	Content identification	CHEMBL3045437	https://www.ebi.ac.uk/chembl/doc/inspect/CHEMBL3045437
Literature search	J Agric Food Chem (2007), 55(14), 5697-5700 (PMID:17579441)	Content identification	CHEMBL3045438	https://www.ebi.ac.uk/chembl/doc/inspect/CHEMBL3045438
Literature search	Pest Manag Sci (2011), 67(11), 1457-1467 (PMID:21594962)	Content identification	CHEMBL3045439	https://www.ebi.ac.uk/chembl/doc/inspect/CHEMBL3045439
Literature search	J Agric Food Chem (2009), 57(15), 6914-6919 (PMID:19572650)	Content identification	CHEMBL3045440	https://www.ebi.ac.uk/chembl/doc/inspect/CHEMBL3045440
Literature search	Med Chem Res (2013), 22(2), 905-915 (DOI:10.1007/s00044-012-0085-z)	Content identification	CHEMBL3045441	https://www.ebi.ac.uk/chembl/doc/inspect/CHEMBL3045441
Literature search	Crop Protection (2001), 20(6), 523-528 (DOI:10.1016/S0261-2194(00)00172-1)	Content identification	CHEMBL3045442	https://www.ebi.ac.uk/chembl/doc/inspect/CHEMBL3045442
Literature search	Biosci. Biotechnol. Biochem. (1994), 58(7), 1210-1212 (DOI:10.1271/bbb.58.1210)	Content identification	CHEMBL3045443	https://www.ebi.ac.uk/chembl/doc/inspect/CHEMBL3045443
Literature search	J Pesticide Sci (1997), 22(2), 119-125 (DOI:10.1584/jpestics.22.119)	Content identification	CHEMBL3045444	https://www.ebi.ac.uk/chembl/doc/inspect/CHEMBL3045444
Literature search	Med Chem Res (2013), 22(12), 5961-5972 (DOI:10.1007/s00044-013-0583-7)	Content identification	CHEMBL3045445	https://www.ebi.ac.uk/chembl/doc/inspect/CHEMBL3045445
Literature search	Med Chem Res (2013), 22(2), 726-744 (DOI:10.1007/s00044-012-0073-3)	Content identification	CHEMBL3045446	https://www.ebi.ac.uk/chembl/doc/inspect/CHEMBL3045446
Literature search	J Agric Food Chem (2007), 55(17), 6977-6983 (PMID:17628075)	Content identification	CHEMBL3045447	https://www.ebi.ac.uk/chembl/doc/inspect/CHEMBL3045447
Literature search	Biosci. Biotechnol. Biochem. (2002), 66(9), 1959-1962 (PMID:12400699)	Content identification	CHEMBL3045448	https://www.ebi.ac.uk/chembl/doc/inspect/CHEMBL3045448
Literature search	J Pesticide Sci (2010), 35(1), 36-40 (DOI:10.1584/jpestics.G09-45)	Content identification	CHEMBL3045449	https://www.ebi.ac.uk/chembl/doc/inspect/CHEMBL3045449
Literature search	Med Chem Res (2009), 18(8), 629-638 (DOI:10.1007/s00044-008-9154-8)	Content identification	CHEMBL3045450	https://www.ebi.ac.uk/chembl/doc/inspect/CHEMBL3045450
Literature search	J Agric Food Chem (2000), 48(10), 4687-4692 (PMID:11052720)	Content identification	CHEMBL3045451	https://www.ebi.ac.uk/chembl/doc/inspect/CHEMBL3045451
Literature search	J Agric Food Chem (2000), 48(12), 6025-6029 (PMID:11312775)	Content identification	CHEMBL3045452	https://www.ebi.ac.uk/chembl/doc/inspect/CHEMBL3045452
Literature search	Med Chem Res (2013), 22(10), 4581-4591 (DOI:10.1007/s00044-013-0466-y)	Content identification	CHEMBL3045453	https://www.ebi.ac.uk/chembl/doc/inspect/CHEMBL3045453
Literature search	J Agric Food Chem (2010), 58(5), 3037-3042 (PMID:20151651)	Content identification	CHEMBL3045454	https://www.ebi.ac.uk/chembl/doc/inspect/CHEMBL3045454
Literature search	Med Chem Res (2011), 20(6), 687-694 (DOI:10.1007/s00044-010-9363-9)	Content identification	CHEMBL3045455	https://www.ebi.ac.uk/chembl/doc/inspect/CHEMBL3045455
Literature search	J Pesticide Sci (1997), 22(2), 108-112 (DOI:10.1584/jpestics.22.108)	Content identification	CHEMBL3045456	https://www.ebi.ac.uk/chembl/doc/inspect/CHEMBL3045456
Literature search	J Agric Food Chem (2008), 56(23), 11356-11360 (PMID:19007296)	Content identification	CHEMBL3045457	https://www.ebi.ac.uk/chembl/doc/inspect/CHEMBL3045457
Literature search	Med Chem Res (2013), 22(11), 5344-5348 (DOI:10.1007/s00044-013-0528-1)	Content identification	CHEMBL3045458	https://www.ebi.ac.uk/chembl/doc/inspect/CHEMBL3045458
Literature search	Med Chem Res (2013), 22(11), 5248-5254 (DOI:10.1007/s00044-013-0523-6)	Content identification	CHEMBL3045459	https://www.ebi.ac.uk/chembl/doc/inspect/CHEMBL3045459
Literature search	Med Chem Res (2013), 22(6), 2602-2609 (DOI:10.1007/s00044-012-0250-4)	Content identification	CHEMBL3045460	https://www.ebi.ac.uk/chembl/doc/inspect/CHEMBL3045460
Literature search	Med Chem Res (2011), 20(4), 503-510 (DOI:10.1007/s00044-010-9344-z)	Content identification	CHEMBL3045461	https://www.ebi.ac.uk/chembl/doc/inspect/CHEMBL3045461
Literature search	J Agric Food Chem (2003), 51(24), 7062-7065 (PMID:14611172)	Content identification	CHEMBL3045462	https://www.ebi.ac.uk/chembl/doc/inspect/CHEMBL3045462
Literature search	Pest Manag Sci (2010), 66(3), 313-318 (PMID:19937914)	Content identification	CHEMBL3045463	https://www.ebi.ac.uk/chembl/doc/inspect/CHEMBL3045463
Literature search	Med Chem Res (2011), 20(1), 55-61 (DOI:10.1007/s00044-009-9285-6)	Content identification	CHEMBL3045464	https://www.ebi.ac.uk/chembl/doc/inspect/CHEMBL3045464
Literature search	Med Chem Res (2004), 13(5), 259-281 (DOI:10.1007/s00044-004-0033-7)	Content identification	CHEMBL3045465	https://www.ebi.ac.uk/chembl/doc/inspect/CHEMBL3045465
Literature search	Arabian Journal of Chemistry (2010), 3(4), 225-228 (DOI:10.1016/j.arabjc.2010.06.004)	Content identification	CHEMBL3045466	https://www.ebi.ac.uk/chembl/doc/inspect/CHEMBL3045466
Literature search	Med Chem Res (2011), 20(9), 1505-1508 (DOI:10.1007/s00044-010-9401-7)	Content identification	CHEMBL3045467	https://www.ebi.ac.uk/chembl/doc/inspect/CHEMBL3045467
Literature search	Med Chem Res (2013), 22(4), 2023-2037 (DOI:10.1007/s00044-012-0202-z)	Content identification	CHEMBL3045468	https://www.ebi.ac.uk/chembl/doc/inspect/CHEMBL3045468
Literature search	Med Chem Res (2011), 20(7), 1015-1023 (DOI:10.1007/s00044-010-9429-8)	Content identification	CHEMBL3045469	https://www.ebi.ac.uk/chembl/doc/inspect/CHEMBL3045469
Literature search	Crop Protection (2007), 26(11), 1711-1715 (DOI:10.1016/j.cropro.2007.02.007)	Content identification	CHEMBL3045470	https://www.ebi.ac.uk/chembl/doc/inspect/CHEMBL3045470
Literature search	Med Chem Res (2013), 22(9), 4401-4409 (DOI:10.1007/s00044-012-0433-z)	Content identification	CHEMBL3045471	https://www.ebi.ac.uk/chembl/doc/inspect/CHEMBL3045471
Literature search	Med Chem Res (2012), 21(11), 3797-3808 (DOI:10.1007/s00044-011-9924-6)	Content identification	CHEMBL3045472	https://www.ebi.ac.uk/chembl/doc/inspect/CHEMBL3045472
Literature search	J Pesticide Sci (2006), 31(4), 417-419 (DOI:10.1584/jpestics.G06-11)	Content identification	CHEMBL3045473	https://www.ebi.ac.uk/chembl/doc/inspect/CHEMBL3045473
Literature search	Bioorg. Med. Chem. Lett. (2010), 20(15), 4503-4506 (PMID:20584606)	Content identification	CHEMBL3045474	https://www.ebi.ac.uk/chembl/doc/inspect/CHEMBL3045474
Literature search	Crop Protection (2009), 28(10), 882-886 (DOI:10.1016/j.cropro.2009.06.012)	Content identification	CHEMBL3045475	https://www.ebi.ac.uk/chembl/doc/inspect/CHEMBL3045475
Literature search	Med Chem Res (2009), 18(7), 523-537 (DOI:10.1007/s00044-008-9146-8)	Content identification	CHEMBL3045476	https://www.ebi.ac.uk/chembl/doc/inspect/CHEMBL3045476
Literature search	J Agric Food Chem (2007), 55(9), 3373-3377 (PMID:17394331)	Content identification	CHEMBL3045477	https://www.ebi.ac.uk/chembl/doc/inspect/CHEMBL3045477
Literature search	J Agric Food Chem (2000), 48(5), 1888-1891 (PMID:10820110)	Content identification	CHEMBL3045478	https://www.ebi.ac.uk/chembl/doc/inspect/CHEMBL3045478
Literature search	Med Chem Res (2013), 22(3), 1263-1269 (DOI:10.1007/s00044-012-0106-y)	Content identification	CHEMBL3045479	https://www.ebi.ac.uk/chembl/doc/inspect/CHEMBL3045479
Literature search	Med Chem Res (2011), 20(8), 1294-1297 (DOI:10.1007/s00044-010-9454-7)	Content identification	CHEMBL3045480	https://www.ebi.ac.uk/chembl/doc/inspect/CHEMBL3045480
Literature search	Crop Protection (2011), 30(2), 118-124 (DOI:10.1016/j.cropro.2010.11.008)	Content identification	CHEMBL3045481	https://www.ebi.ac.uk/chembl/doc/inspect/CHEMBL3045481
Literature search	J Agric Food Chem (2012), 60(34), 8286-8293 (PMID:22905906)	Content identification	CHEMBL3045482	https://www.ebi.ac.uk/chembl/doc/inspect/CHEMBL3045482
Literature search	Med Chem Res (2012), 21(6), 922-931 (DOI:10.1007/s00044-011-9602-8)	Content identification	CHEMBL3045483	https://www.ebi.ac.uk/chembl/doc/inspect/CHEMBL3045483
Literature search	Med Chem Res (2013), 22(4), 1618-1623 (DOI:10.1007/s00044-012-0165-0)	Content identification	CHEMBL3045484	https://www.ebi.ac.uk/chembl/doc/inspect/CHEMBL3045484
Literature search	Med Chem Res (2012), 21(11), 3720-3729 (DOI:10.1007/s00044-011-9887-7)	Content identification	CHEMBL3045485	https://www.ebi.ac.uk/chembl/doc/inspect/CHEMBL3045485
Literature search	Med Chem Res (2004), 13(1), 88-98 (DOI:10.1007/s00044-004-0013-y)	Content identification	CHEMBL3045486	https://www.ebi.ac.uk/chembl/doc/inspect/CHEMBL3045486
Literature search	Med Chem Res (2013), 22(9), 4347-4359 (DOI:10.1007/s00044-012-0449-4)	Content identification	CHEMBL3045487	https://www.ebi.ac.uk/chembl/doc/inspect/CHEMBL3045487
Literature search	Med Chem Res (2004), 13(8), 812-823 (DOI:10.1007/s00044-004-0120-9)	Content identification	CHEMBL3045488	https://www.ebi.ac.uk/chembl/doc/inspect/CHEMBL3045488
Literature search	J Agric Food Chem (2000), 48(6), 2547-2555 (PMID:10888582)	Content identification	CHEMBL3045489	https://www.ebi.ac.uk/chembl/doc/inspect/CHEMBL3045489
Literature search	J Pesticide Sci (2009), 34(3), 161-172 (DOI:10.1584/jpestics.G09-12)	Content identification	CHEMBL3045490	https://www.ebi.ac.uk/chembl/doc/inspect/CHEMBL3045490
Literature search	Med Chem Res (2009), 18(4), 277-286 (DOI:10.1007/s00044-008-9126-z)	Content identification	CHEMBL3045491	https://www.ebi.ac.uk/chembl/doc/inspect/CHEMBL3045491
Literature search	Carbohydr Res (2009), 344(10), 1248-1253 (PMID:19450796)	Content identification	CHEMBL3045492	https://www.ebi.ac.uk/chembl/doc/inspect/CHEMBL3045492
Literature search	J Pesticide Sci (2012), 37(4), 338-341 (DOI:10.1584/jpestics.D12-040)	Content identification	CHEMBL3045493	https://www.ebi.ac.uk/chembl/doc/inspect/CHEMBL3045493
Literature search	Med Chem Res (2013), 22(3), 1270-1276 (DOI:10.1007/s00044-012-0123-x)	Content identification	CHEMBL3045494	https://www.ebi.ac.uk/chembl/doc/inspect/CHEMBL3045494
Literature search	Med Chem Res (2009), 18(2), 112-126 (DOI:10.1007/s00044-008-9112-5)	Content identification	CHEMBL3045495	https://www.ebi.ac.uk/chembl/doc/inspect/CHEMBL3045495
Literature search	Bioresour Technol (2009), 100(14), 3669-3673 (PMID:19342224)	Content identification	CHEMBL3045496	https://www.ebi.ac.uk/chembl/doc/inspect/CHEMBL3045496
Literature search	Pest Manag Sci (2009), 65(2), 150-154 (PMID:18951417)	Content identification	CHEMBL3045497	https://www.ebi.ac.uk/chembl/doc/inspect/CHEMBL3045497
Literature search	Saudi Journal of Biological Sciences (2011), 18(2), 129-133 (DOI:10.1016/j.sjbs.2010.12.009)	Content identification	CHEMBL3045498	https://www.ebi.ac.uk/chembl/doc/inspect/CHEMBL3045498
Literature search	Med Chem Res (2013), 22(8), 3728-3742 (DOI:10.1007/s00044-012-0364-8)	Content identification	CHEMBL3045499	https://www.ebi.ac.uk/chembl/doc/inspect/CHEMBL3045499
Literature search	Med Chem Res (2012), 21(12), 4168-4176 (DOI:10.1007/s00044-011-9942-4)	Content identification	CHEMBL3045500	https://www.ebi.ac.uk/chembl/doc/inspect/CHEMBL3045500
Literature search	Med Chem Res (2010), 19(1), 84-93 (DOI:10.1007/s00044-009-9174-z)	Content identification	CHEMBL3045501	https://www.ebi.ac.uk/chembl/doc/inspect/CHEMBL3045501
Literature search	Med Chem Res (2011), 20(6), 782-789 (DOI:10.1007/s00044-010-9388-0)	Content identification	CHEMBL3045502	https://www.ebi.ac.uk/chembl/doc/inspect/CHEMBL3045502
Literature search	J Pesticide Sci (1996), 21(4), 473-478 (DOI:10.1584/jpestics.21.473)	Content identification	CHEMBL3045503	https://www.ebi.ac.uk/chembl/doc/inspect/CHEMBL3045503
Literature search	J Agric Food Chem (2008), 56(11), 4021-4026 (PMID:18461966)	Content identification	CHEMBL3045504	https://www.ebi.ac.uk/chembl/doc/inspect/CHEMBL3045504
Literature search	J Agric Food Chem (2007), 55(14), 5701-5707 (PMID:17567029)	Content identification	CHEMBL3045505	https://www.ebi.ac.uk/chembl/doc/inspect/CHEMBL3045505
Literature search	J Pesticide Sci (1997), 22(4), 342-350 (DOI:10.1584/jpestics.22.342)	Content identification	CHEMBL3045506	https://www.ebi.ac.uk/chembl/doc/inspect/CHEMBL3045506
Literature search	Med Chem Res (2012), 21(5), 584-589 (DOI:10.1007/s00044-011-9561-0)	Content identification	CHEMBL3045507	https://www.ebi.ac.uk/chembl/doc/inspect/CHEMBL3045507
Literature search	J Pesticide Sci (1995), 20(1), 57-64 (DOI:10.1584/jpestics.20.57)	Content identification	CHEMBL3045508	https://www.ebi.ac.uk/chembl/doc/inspect/CHEMBL3045508
Literature search	Med Chem Res (2013), 22(7), 3428-3433 (DOI:10.1007/s00044-012-0340-3)	Content identification	CHEMBL3045509	https://www.ebi.ac.uk/chembl/doc/inspect/CHEMBL3045509
Literature search	J Agric Food Chem (2008), 56(3), 884-888 (PMID:18197625)	Content identification	CHEMBL3045510	https://www.ebi.ac.uk/chembl/doc/inspect/CHEMBL3045510
Literature search	J Pesticide Sci (2001), 26(3), 261-265 (DOI:10.1584/jpestics.26.261)	Content identification	CHEMBL3045511	https://www.ebi.ac.uk/chembl/doc/inspect/CHEMBL3045511
Literature search	Med Chem Res (2012), 21(8), 1876-1886 (DOI:10.1007/s00044-011-9707-0)	Content identification	CHEMBL3045512	https://www.ebi.ac.uk/chembl/doc/inspect/CHEMBL3045512
Literature search	Med Chem Res (2012), 21(7), 1156-1165 (DOI:10.1007/s00044-011-9623-3)	Content identification	CHEMBL3045513	https://www.ebi.ac.uk/chembl/doc/inspect/CHEMBL3045513
Literature search	Med Chem Res (2012), 21(2), 185-191 (DOI:10.1007/s00044-010-9522-z)	Content identification	CHEMBL3045514	https://www.ebi.ac.uk/chembl/doc/inspect/CHEMBL3045514
Literature search	J Agric Food Chem (2007), 55(7), 2659-2663 (PMID:17348679)	Content identification	CHEMBL3045515	https://www.ebi.ac.uk/chembl/doc/inspect/CHEMBL3045515
Literature search	Crop Protection (2010), 29(9), 998-1002 (DOI:10.1016/j.cropro.2010.06.012)	Content identification	CHEMBL3045516	https://www.ebi.ac.uk/chembl/doc/inspect/CHEMBL3045516
Literature search	Crop Protection (2012), 42(), 230-233 (DOI:10.1016/j.cropro.2012.06.010)	Content identification	CHEMBL3045517	https://www.ebi.ac.uk/chembl/doc/inspect/CHEMBL3045517
Literature search	Med Chem Res (2006), 15(7), 407-417 (DOI:10.1007/s00044-006-0015-z)	Content identification	CHEMBL3045518	https://www.ebi.ac.uk/chembl/doc/inspect/CHEMBL3045518
Literature search	J Pesticide Sci (1996), 21(2), 165-170 (DOI:10.1584/jpestics.21.165)	Content identification	CHEMBL3045519	https://www.ebi.ac.uk/chembl/doc/inspect/CHEMBL3045519
Literature search	J Agric Food Chem (2000), 48(3), 926-931 (PMID:10725176)	Content identification	CHEMBL3045520	https://www.ebi.ac.uk/chembl/doc/inspect/CHEMBL3045520
Literature search	Med Chem Res (2011), 20(7), 795-808 (DOI:10.1007/s00044-010-9389-z)	Content identification	CHEMBL3045521	https://www.ebi.ac.uk/chembl/doc/inspect/CHEMBL3045521
Literature search	Crop Protection (2007), 26(4), 525-529 (DOI:10.1016/j.cropro.2006.05.002)	Content identification	CHEMBL3045522	https://www.ebi.ac.uk/chembl/doc/inspect/CHEMBL3045522
Literature search	J Agric Food Chem (2012), 60(17), 4289-4295 (PMID:22500574)	Content identification	CHEMBL3045523	https://www.ebi.ac.uk/chembl/doc/inspect/CHEMBL3045523
Literature search	J Pesticide Sci (2012), 37(3), 263-264 (DOI:10.1584/jpestics.J12-03)	Content identification	CHEMBL3045524	https://www.ebi.ac.uk/chembl/doc/inspect/CHEMBL3045524
Literature search	J Agric Food Chem (2012), 60(47), 11649-11656 (PMID:23134289)	Content identification	CHEMBL3045525	https://www.ebi.ac.uk/chembl/doc/inspect/CHEMBL3045525
Literature search	J Agric Food Chem (2008), 56(9), 3193-3199 (PMID:18399639)	Content identification	CHEMBL3045526	https://www.ebi.ac.uk/chembl/doc/inspect/CHEMBL3045526
Literature search	Crop Protection (2008), 27(3), 719-726 (DOI:10.1016/j.cropro.2007.10.004)	Content identification	CHEMBL3045527	https://www.ebi.ac.uk/chembl/doc/inspect/CHEMBL3045527
Literature search	J Pesticide Sci (2004), 29(2), 136-138 (DOI:10.1584/jpestics.29.136)	Content identification	CHEMBL3045528	https://www.ebi.ac.uk/chembl/doc/inspect/CHEMBL3045528
Literature search	Med Chem Res (2013), 22(10), 4622-4632 (DOI:10.1007/s00044-012-0462-7)	Content identification	CHEMBL3045529	https://www.ebi.ac.uk/chembl/doc/inspect/CHEMBL3045529
Literature search	Med Chem Res (2012), 21(8), 1935-1952 (DOI:10.1007/s00044-011-9705-2)	Content identification	CHEMBL3045530	https://www.ebi.ac.uk/chembl/doc/inspect/CHEMBL3045530
Literature search	Pest Manag Sci (2013), 69(1), 7-14 (PMID:23034936)	Content identification	CHEMBL3045531	https://www.ebi.ac.uk/chembl/doc/inspect/CHEMBL3045531
Literature search	Med Chem Res (2011), 20(5), 648-655 (DOI:10.1007/s00044-010-9364-8)	Content identification	CHEMBL3045532	https://www.ebi.ac.uk/chembl/doc/inspect/CHEMBL3045532
Literature search	Med Chem Res (2010), 19(9), 1141-1152 (DOI:10.1007/s00044-009-9258-9)	Content identification	CHEMBL3045533	https://www.ebi.ac.uk/chembl/doc/inspect/CHEMBL3045533
Literature search	J Pesticide Sci (2003), 28(1), 58-60 (DOI:10.1584/jpestics.28.58)	Content identification	CHEMBL3045534	https://www.ebi.ac.uk/chembl/doc/inspect/CHEMBL3045534
Literature search	Pest Manag Sci (2010), 66(6), 657-663 (PMID:20157929)	Content identification	CHEMBL3045535	https://www.ebi.ac.uk/chembl/doc/inspect/CHEMBL3045535
Literature search	Med Chem Res (2012), 21(8), 2097-2104 (DOI:10.1007/s00044-011-9721-2)	Content identification	CHEMBL3045536	https://www.ebi.ac.uk/chembl/doc/inspect/CHEMBL3045536
Literature search	Med Chem Res (2012), 21(8), 1652-1659 (DOI:10.1007/s00044-011-9679-0)	Content identification	CHEMBL3045537	https://www.ebi.ac.uk/chembl/doc/inspect/CHEMBL3045537
Literature search	Tetrahedron (2010), 66(36), 7239-7256 (DOI:10.1016/j.tet.2010.06.008)	Content identification	CHEMBL3045538	https://www.ebi.ac.uk/chembl/doc/inspect/CHEMBL3045538
Literature search	Med Chem Res (2012), 21(12), 4074-4082 (DOI:10.1007/s00044-011-9964-y)	Content identification	CHEMBL3045539	https://www.ebi.ac.uk/chembl/doc/inspect/CHEMBL3045539
Literature search	J. Nat. Prod. (2012), 75(7), 1339-1345 (PMID:22731892)	Content identification	CHEMBL3045540	https://www.ebi.ac.uk/chembl/doc/inspect/CHEMBL3045540
Literature search	Chem Pharm Bull (Tokyo) (2000), 48(8), 1148-1153 (PMID:10959578)	Content identification	CHEMBL3045541	https://www.ebi.ac.uk/chembl/doc/inspect/CHEMBL3045541
Literature search	J Agric Food Chem (2006), 54(19), 7200-7205 (PMID:16968083)	Content identification	CHEMBL3045542	https://www.ebi.ac.uk/chembl/doc/inspect/CHEMBL3045542
Literature search	Med Chem Res (2012), 21(2), 157-164 (DOI:10.1007/s00044-010-9505-0)	Content identification	CHEMBL3045543	https://www.ebi.ac.uk/chembl/doc/inspect/CHEMBL3045543
Literature search	Med Chem Res (2013), 22(2), 806-817 (DOI:10.1007/s00044-012-0066-2)	Content identification	CHEMBL3045544	https://www.ebi.ac.uk/chembl/doc/inspect/CHEMBL3045544
Literature search	Crop Protection (2011), 30(11), 1519-1522 (DOI:10.1016/j.cropro.2011.07.003)	Content identification	CHEMBL3045545	https://www.ebi.ac.uk/chembl/doc/inspect/CHEMBL3045545
Literature search	Med Chem Res (2013), 22(2), 699-706 (DOI:10.1007/s00044-012-0063-5)	Content identification	CHEMBL3045546	https://www.ebi.ac.uk/chembl/doc/inspect/CHEMBL3045546
Literature search	Med Chem Res (2012), 21(12), 4463-4472 (DOI:10.1007/s00044-012-9990-4)	Content identification	CHEMBL3045547	https://www.ebi.ac.uk/chembl/doc/inspect/CHEMBL3045547
Literature search	Med Chem Res (2013), 22(7), 3341-3349 (DOI:10.1007/s00044-012-0332-3)	Content identification	CHEMBL3045548	https://www.ebi.ac.uk/chembl/doc/inspect/CHEMBL3045548
Literature search	Med Chem Res (2013), 22(12), 5934-5939 (DOI:10.1007/s00044-013-0586-4)	Content identification	CHEMBL3045549	https://www.ebi.ac.uk/chembl/doc/inspect/CHEMBL3045549
Literature search	Pest Manag Sci (2010), 66(1), 107-112 (PMID:19760633)	Content identification	CHEMBL3045550	https://www.ebi.ac.uk/chembl/doc/inspect/CHEMBL3045550
Literature search	J Pesticide Sci (2003), 28(1), 61-63 (DOI:10.1584/jpestics.28.61)	Content identification	CHEMBL3045551	https://www.ebi.ac.uk/chembl/doc/inspect/CHEMBL3045551
Literature search	Med Chem Res (2012), 21(11), 3428-3434 (DOI:10.1007/s00044-011-9869-9)	Content identification	CHEMBL3045552	https://www.ebi.ac.uk/chembl/doc/inspect/CHEMBL3045552
Literature search	J Agric Food Chem (2005), 53(20), 7696-7700 (PMID:16190619)	Content identification	CHEMBL3045553	https://www.ebi.ac.uk/chembl/doc/inspect/CHEMBL3045553
Literature search	Med Chem Res (2012), 21(3), 308-314 (DOI:10.1007/s00044-010-9541-9)	Content identification	CHEMBL3045554	https://www.ebi.ac.uk/chembl/doc/inspect/CHEMBL3045554
Literature search	J Agric Food Chem (2000), 48(5), 1875-1881 (PMID:10820108)	Content identification	CHEMBL3045555	https://www.ebi.ac.uk/chembl/doc/inspect/CHEMBL3045555
Literature search	J Pesticide Sci (2012), 37(2), 135-139 (DOI:10.1584/jpestics.D11-013)	Content identification	CHEMBL3045556	https://www.ebi.ac.uk/chembl/doc/inspect/CHEMBL3045556
Literature search	Bioorg. Med. Chem. Lett. (2010), 20(2), 549-553 (PMID:19969457)	Content identification	CHEMBL3045557	https://www.ebi.ac.uk/chembl/doc/inspect/CHEMBL3045557
Literature search	Med Chem Res (2009), 18(8), 671-682 (DOI:10.1007/s00044-008-9159-3)	Content identification	CHEMBL3045558	https://www.ebi.ac.uk/chembl/doc/inspect/CHEMBL3045558
Literature search	Pest Manag Sci (2011), 67(11), 1446-1450 (PMID:21560225)	Content identification	CHEMBL3045559	https://www.ebi.ac.uk/chembl/doc/inspect/CHEMBL3045559
Literature search	J Pesticide Sci (2008), 33(1), 4-8 (DOI:10.1584/jpestics.R07-07)	Content identification	CHEMBL3045560	https://www.ebi.ac.uk/chembl/doc/inspect/CHEMBL3045560
Literature search	J Agric Food Chem (2009), 57(21), 10130-10133 (PMID:19886679)	Content identification	CHEMBL3045561	https://www.ebi.ac.uk/chembl/doc/inspect/CHEMBL3045561
Literature search	J Agric Food Chem (2008), 56(15), 6554-6561 (PMID:18598035)	Content identification	CHEMBL3045562	https://www.ebi.ac.uk/chembl/doc/inspect/CHEMBL3045562
Literature search	Med Chem Res (2013), 22(2), 927-933 (DOI:10.1007/s00044-012-0087-x)	Content identification	CHEMBL3045563	https://www.ebi.ac.uk/chembl/doc/inspect/CHEMBL3045563
Literature search	J Agric Food Chem (2008), 56(7), 2321-2329 (PMID:18338868)	Content identification	CHEMBL3045564	https://www.ebi.ac.uk/chembl/doc/inspect/CHEMBL3045564
Literature search	Eur. J. Med. Chem. (2013), 59(), 120-131 (PMID:23229055)	Content identification	CHEMBL3045565	https://www.ebi.ac.uk/chembl/doc/inspect/CHEMBL3045565
Literature search	J Agric Food Chem (2012), 60(1), 124-128 (PMID:22129092)	Content identification	CHEMBL3045566	https://www.ebi.ac.uk/chembl/doc/inspect/CHEMBL3045566
Literature search	Med Chem Res (2013), 22(12), 5670-5679 (DOI:10.1007/s00044-013-0558-8)	Content identification	CHEMBL3045567	https://www.ebi.ac.uk/chembl/doc/inspect/CHEMBL3045567
Literature search	Med Chem Res (2013), 22(11), 5290-5296 (DOI:10.1007/s00044-013-0530-7)	Content identification	CHEMBL3045568	https://www.ebi.ac.uk/chembl/doc/inspect/CHEMBL3045568
Literature search	J Agric Food Chem (2009), 57(11), 4849-4853 (PMID:19489625)	Content identification	CHEMBL3045569	https://www.ebi.ac.uk/chembl/doc/inspect/CHEMBL3045569
Literature search	Bioorg. Med. Chem. Lett. (1999), 9(16), 2297-2302 (PMID:10476857)	Content identification	CHEMBL3045570	https://www.ebi.ac.uk/chembl/doc/inspect/CHEMBL3045570
Literature search	J Agric Food Chem (2011), 59(5), 1690-1696 (PMID:21291237)	Content identification	CHEMBL3045571	https://www.ebi.ac.uk/chembl/doc/inspect/CHEMBL3045571
Literature search	Pest Manag Sci (2009), 65(6), 697-703 (PMID:19278021)	Content identification	CHEMBL3045572	https://www.ebi.ac.uk/chembl/doc/inspect/CHEMBL3045572
Literature search	J Agric Food Chem (2007), 55(4), 1364-1369 (PMID:17300154)	Content identification	CHEMBL3045573	https://www.ebi.ac.uk/chembl/doc/inspect/CHEMBL3045573
Literature search	J Pesticide Sci (1997), 22(1), 6-11 (DOI:10.1584/jpestics.22.6)	Content identification	CHEMBL3045574	https://www.ebi.ac.uk/chembl/doc/inspect/CHEMBL3045574
Literature search	Med Chem Res (2013), 22(9), 4223-4227 (DOI:10.1007/s00044-012-0425-z)	Content identification	CHEMBL3045575	https://www.ebi.ac.uk/chembl/doc/inspect/CHEMBL3045575
Literature search	Crop Protection (2013), 46(), 63-69 (DOI:10.1016/j.cropro.2012.12.021)	Content identification	CHEMBL3045576	https://www.ebi.ac.uk/chembl/doc/inspect/CHEMBL3045576
Literature search	Med Chem Res (2010), 19(7), 652-663 (DOI:10.1007/s00044-009-9220-x)	Content identification	CHEMBL3045577	https://www.ebi.ac.uk/chembl/doc/inspect/CHEMBL3045577
Literature search	Med Chem Res (2012), 21(11), 3692-3698 (DOI:10.1007/s00044-011-9922-8)	Content identification	CHEMBL3045578	https://www.ebi.ac.uk/chembl/doc/inspect/CHEMBL3045578
Literature search	J Agric Food Chem (2010), 58(18), 10147-10155 (PMID:20715837)	Content identification	CHEMBL3045579	https://www.ebi.ac.uk/chembl/doc/inspect/CHEMBL3045579
Literature search	J Pesticide Sci (2011), 36(1), 63-65 (DOI:10.1584/jpestics.G10-54)	Content identification	CHEMBL3045580	https://www.ebi.ac.uk/chembl/doc/inspect/CHEMBL3045580
Literature search	Med Chem Res (2007), 16(3), 112-118 (DOI:10.1007/s00044-007-9014-y)	Content identification	CHEMBL3045581	https://www.ebi.ac.uk/chembl/doc/inspect/CHEMBL3045581
Literature search	J Agric Food Chem (2011), 59(18), 9892-9900 (PMID:21838297)	Content identification	CHEMBL3045582	https://www.ebi.ac.uk/chembl/doc/inspect/CHEMBL3045582
Literature search	Med Chem Res (2010), 19(6), 565-575 (DOI:10.1007/s00044-009-9213-9)	Content identification	CHEMBL3045583	https://www.ebi.ac.uk/chembl/doc/inspect/CHEMBL3045583
Literature search	Biosci. Biotechnol. Biochem. (1992), 56(2), 362-363 (DOI:10.1271/bbb.56.362)	Content identification	CHEMBL3045584	https://www.ebi.ac.uk/chembl/doc/inspect/CHEMBL3045584
Literature search	Med Chem Res (2011), 20(1), 116-120 (DOI:10.1007/s00044-009-9283-8)	Content identification	CHEMBL3045585	https://www.ebi.ac.uk/chembl/doc/inspect/CHEMBL3045585
Literature search	Med Chem Res (2012), 21(11), 3750-3756 (DOI:10.1007/s00044-011-9881-0)	Content identification	CHEMBL3045586	https://www.ebi.ac.uk/chembl/doc/inspect/CHEMBL3045586
Literature search	Med Chem Res (2010), 19(1), 77-83 (DOI:10.1007/s00044-009-9173-0)	Content identification	CHEMBL3045587	https://www.ebi.ac.uk/chembl/doc/inspect/CHEMBL3045587
Literature search	J Pesticide Sci (1995), 20(3), 291-297 (DOI:10.1584/jpestics.20.291)	Content identification	CHEMBL3045588	https://www.ebi.ac.uk/chembl/doc/inspect/CHEMBL3045588
Literature search	Med Chem Res (2010), 19(6), 524-532 (DOI:10.1007/s00044-009-9209-5)	Content identification	CHEMBL3045589	https://www.ebi.ac.uk/chembl/doc/inspect/CHEMBL3045589
Literature search	J Agric Food Chem (2008), 56(23), 11376-11391 (PMID:18991456)	Content identification	CHEMBL3045590	https://www.ebi.ac.uk/chembl/doc/inspect/CHEMBL3045590
Literature search	Med Chem Res (2012), 21(12), 3929-3939 (DOI:10.1007/s00044-012-9972-6)	Content identification	CHEMBL3045591	https://www.ebi.ac.uk/chembl/doc/inspect/CHEMBL3045591
Literature search	J Agric Food Chem (2011), 59(9), 4801-4813 (PMID:21452831)	Content identification	CHEMBL3045592	https://www.ebi.ac.uk/chembl/doc/inspect/CHEMBL3045592
Literature search	J Pesticide Sci (1999), 24(2), 149-155 (DOI:10.1584/jpestics.24.149)	Content identification	CHEMBL3045593	https://www.ebi.ac.uk/chembl/doc/inspect/CHEMBL3045593
Literature search	Med Chem Res (2012), 21(9), 2300-2306 (DOI:10.1007/s00044-011-9760-8)	Content identification	CHEMBL3045594	https://www.ebi.ac.uk/chembl/doc/inspect/CHEMBL3045594
Literature search	Med Chem Res (2013), 22(11), 5598-5609 (DOI:10.1007/s00044-013-0524-5)	Content identification	CHEMBL3045595	https://www.ebi.ac.uk/chembl/doc/inspect/CHEMBL3045595
Literature search	J Agric Food Chem (2009), 57(2), 610-617 (PMID:19117417)	Content identification	CHEMBL3045596	https://www.ebi.ac.uk/chembl/doc/inspect/CHEMBL3045596
Literature search	Med Chem Res (2011), 20(9), 1431-1437 (DOI:10.1007/s00044-010-9377-3)	Content identification	CHEMBL3045597	https://www.ebi.ac.uk/chembl/doc/inspect/CHEMBL3045597
Literature search	Med Chem Res (2013), 22(4), 1674-1678 (DOI:10.1007/s00044-012-0161-4)	Content identification	CHEMBL3045598	https://www.ebi.ac.uk/chembl/doc/inspect/CHEMBL3045598
Literature search	Med Chem Res (2004), 13(8), 631-642 (DOI:10.1007/s00044-004-0107-6)	Content identification	CHEMBL3045599	https://www.ebi.ac.uk/chembl/doc/inspect/CHEMBL3045599
Literature search	J Pesticide Sci (1998), 23(2), 95-106 (DOI:10.1584/jpestics.23.95)	Content identification	CHEMBL3045600	https://www.ebi.ac.uk/chembl/doc/inspect/CHEMBL3045600
Literature search	Med Chem Res (2013), 22(8), 3663-3674 (DOI:10.1007/s00044-012-0377-3)	Content identification	CHEMBL3045601	https://www.ebi.ac.uk/chembl/doc/inspect/CHEMBL3045601
Literature search	Med Chem Res (2012), 21(12), 3973-3983 (DOI:10.1007/s00044-011-9931-7)	Content identification	CHEMBL3045602	https://www.ebi.ac.uk/chembl/doc/inspect/CHEMBL3045602
Literature search	Med Chem Res (2005), 14(8), 523-538 (DOI:10.1007/s00044-006-0153-2)	Content identification	CHEMBL3045603	https://www.ebi.ac.uk/chembl/doc/inspect/CHEMBL3045603
Literature search	J Agric Food Chem (2010), 58(18), 9994-10000 (PMID:20839888)	Content identification	CHEMBL3045604	https://www.ebi.ac.uk/chembl/doc/inspect/CHEMBL3045604
Literature search	Med Chem Res (2013), 22(5), 2376-2384 (DOI:10.1007/s00044-012-0231-7)	Content identification	CHEMBL3045605	https://www.ebi.ac.uk/chembl/doc/inspect/CHEMBL3045605
Literature search	Med Chem Res (2013), 22(8), 3905-3910 (DOI:10.1007/s00044-012-0405-3)	Content identification	CHEMBL3045606	https://www.ebi.ac.uk/chembl/doc/inspect/CHEMBL3045606
Literature search	Med Chem Res (2011), 20(8), 1357-1363 (DOI:10.1007/s00044-010-9485-0)	Content identification	CHEMBL3045607	https://www.ebi.ac.uk/chembl/doc/inspect/CHEMBL3045607
Literature search	Med Chem Res (2012), 21(6), 775-782 (DOI:10.1007/s00044-011-9585-5)	Content identification	CHEMBL3045608	https://www.ebi.ac.uk/chembl/doc/inspect/CHEMBL3045608
Literature search	Pest Manag Sci (2010), 66(2), 178-185 (PMID:19795441)	Content identification	CHEMBL3045609	https://www.ebi.ac.uk/chembl/doc/inspect/CHEMBL3045609
Literature search	Med Chem Res (2012), 21(8), 2044-2055 (DOI:10.1007/s00044-011-9728-8)	Content identification	CHEMBL3045610	https://www.ebi.ac.uk/chembl/doc/inspect/CHEMBL3045610
Literature search	Pest Manag Sci (2013), 69(1), 35-39 (PMID:22761173)	Content identification	CHEMBL3045611	https://www.ebi.ac.uk/chembl/doc/inspect/CHEMBL3045611
Literature search	Med Chem Res (2013), 22(1), 127-133 (DOI:10.1007/s00044-012-0013-2)	Content identification	CHEMBL3045612	https://www.ebi.ac.uk/chembl/doc/inspect/CHEMBL3045612
Literature search	Crop Protection (2007), 26(2), 89-91 (DOI:10.1016/j.cropro.2006.04.005)	Content identification	CHEMBL3045613	https://www.ebi.ac.uk/chembl/doc/inspect/CHEMBL3045613
Literature search	Fitoterapia (1999), 70(6), 618-620 (DOI:10.1016/S0367-326X(99)00106-9)	Content identification	CHEMBL3045614	https://www.ebi.ac.uk/chembl/doc/inspect/CHEMBL3045614
Literature search	J Agric Food Chem (2005), 53(24), 9566-9570 (PMID:16302778)	Content identification	CHEMBL3045615	https://www.ebi.ac.uk/chembl/doc/inspect/CHEMBL3045615
Literature search	J Agric Food Chem (2007), 55(25), 10331-10338 (PMID:18001038)	Content identification	CHEMBL3045616	https://www.ebi.ac.uk/chembl/doc/inspect/CHEMBL3045616
Literature search	J Agric Food Chem (2008), 56(13), 5242-5246 (PMID:18547045)	Content identification	CHEMBL3045617	https://www.ebi.ac.uk/chembl/doc/inspect/CHEMBL3045617
Literature search	Pest Manag Sci (2009), 65(6), 635-639 (PMID:19206104)	Content identification	CHEMBL3045618	https://www.ebi.ac.uk/chembl/doc/inspect/CHEMBL3045618
Literature search	Int Biodeterior Biodegradation (2012), 74(), 129-135 (DOI:10.1016/j.ibiod.2012.07.016)	Content identification	CHEMBL3045619	https://www.ebi.ac.uk/chembl/doc/inspect/CHEMBL3045619
Literature search	Med Chem Res (2013), 22(8), 3698-3702 (DOI:10.1007/s00044-012-0379-1)	Content identification	CHEMBL3045620	https://www.ebi.ac.uk/chembl/doc/inspect/CHEMBL3045620
Literature search	J Pesticide Sci (1997), 22(3), 208-217 (DOI:10.1584/jpestics.22.208)	Content identification	CHEMBL3045621	https://www.ebi.ac.uk/chembl/doc/inspect/CHEMBL3045621
Literature search	Med Chem Res (2013), 22(2), 588-605 (DOI:10.1007/s00044-012-0040-z)	Content identification	CHEMBL3045622	https://www.ebi.ac.uk/chembl/doc/inspect/CHEMBL3045622
Literature search	J Agric Food Chem (2005), 53(10), 3848-3855 (PMID:15884806)	Content identification	CHEMBL3045623	https://www.ebi.ac.uk/chembl/doc/inspect/CHEMBL3045623
Literature search	Med Chem Res (2010), 19(8), 864-901 (DOI:10.1007/s00044-009-9236-2)	Content identification	CHEMBL3045624	https://www.ebi.ac.uk/chembl/doc/inspect/CHEMBL3045624
Literature search	Biochem Syst Ecol (2006), 34(12), 862-867 (DOI:10.1016/j.bse.2006.05.019)	Content identification	CHEMBL3045625	https://www.ebi.ac.uk/chembl/doc/inspect/CHEMBL3045625
Literature search	J Pesticide Sci (1998), 23(2), 113-116 (DOI:10.1584/jpestics.23.113)	Content identification	CHEMBL3045626	https://www.ebi.ac.uk/chembl/doc/inspect/CHEMBL3045626
Literature search	Crop Protection (2012), 33(), 40-51 (DOI:10.1016/j.cropro.2011.11.010)	Content identification	CHEMBL3045627	https://www.ebi.ac.uk/chembl/doc/inspect/CHEMBL3045627
Literature search	Med Chem Res (2011), 20(2), 175-183 (DOI:10.1007/s00044-010-9304-7)	Content identification	CHEMBL3045628	https://www.ebi.ac.uk/chembl/doc/inspect/CHEMBL3045628
Literature search	Biosci. Biotechnol. Biochem. (1995), 59(12), 2247-2250 (DOI:10.1271/bbb.59.2247)	Content identification	CHEMBL3045629	https://www.ebi.ac.uk/chembl/doc/inspect/CHEMBL3045629
Literature search	Med Chem Res (2013), 22(6), 2795-2801 (DOI:10.1007/s00044-012-0275-8)	Content identification	CHEMBL3045630	https://www.ebi.ac.uk/chembl/doc/inspect/CHEMBL3045630
Literature search	Med Chem Res (2013), 22(3), 1258-1262 (DOI:10.1007/s00044-012-0135-6)	Content identification	CHEMBL3045631	https://www.ebi.ac.uk/chembl/doc/inspect/CHEMBL3045631
Literature search	J Agric Food Chem (2009), 57(6), 2429-2435 (PMID:19243099)	Content identification	CHEMBL3045632	https://www.ebi.ac.uk/chembl/doc/inspect/CHEMBL3045632
Literature search	Med Chem Res (2012), 21(1), 85-90 (DOI:10.1007/s00044-010-9502-3)	Content identification	CHEMBL3045633	https://www.ebi.ac.uk/chembl/doc/inspect/CHEMBL3045633
Literature search	Med Chem Res (2010), 19(5), 475-489 (DOI:10.1007/s00044-009-9205-9)	Content identification	CHEMBL3045634	https://www.ebi.ac.uk/chembl/doc/inspect/CHEMBL3045634
Literature search	Med Chem Res (2013), 22(6), 2912-2920 (DOI:10.1007/s00044-012-0292-7)	Content identification	CHEMBL3045635	https://www.ebi.ac.uk/chembl/doc/inspect/CHEMBL3045635
Literature search	Med Chem Res (2013), 22(4), 1604-1617 (DOI:10.1007/s00044-012-0150-7)	Content identification	CHEMBL3045636	https://www.ebi.ac.uk/chembl/doc/inspect/CHEMBL3045636
Literature search	J Agric Food Chem (2012), 60(40), 10055-10063 (PMID:22970736)	Content identification	CHEMBL3045637	https://www.ebi.ac.uk/chembl/doc/inspect/CHEMBL3045637
Literature search	J Agric Food Chem (2008), 56(23), 11361-11366 (PMID:18991452)	Content identification	CHEMBL3045638	https://www.ebi.ac.uk/chembl/doc/inspect/CHEMBL3045638
Literature search	Crop Protection (2006), 25(8), 766-772 (DOI:10.1016/j.cropro.2005.10.011)	Content identification	CHEMBL3045639	https://www.ebi.ac.uk/chembl/doc/inspect/CHEMBL3045639
Literature search	J Agric Food Chem (2010), 58(24), 12817-12821 (PMID:21114293)	Content identification	CHEMBL3045640	https://www.ebi.ac.uk/chembl/doc/inspect/CHEMBL3045640
Literature search	Med Chem Res (2008), 17(1), 1-11 (DOI:10.1007/s00044-007-9087-7)	Content identification	CHEMBL3045641	https://www.ebi.ac.uk/chembl/doc/inspect/CHEMBL3045641
Literature search	Tetrahedron (1995), 51(27), 7435-7450 (DOI:10.1016/0040-4020(95)00370-N)	Content identification	CHEMBL3045642	https://www.ebi.ac.uk/chembl/doc/inspect/CHEMBL3045642
Literature search	Med Chem Res (2011), 20(1), 81-87 (DOI:10.1007/s00044-009-9284-7)	Content identification	CHEMBL3045643	https://www.ebi.ac.uk/chembl/doc/inspect/CHEMBL3045643
Literature search	Med Chem Res (2012), 21(10), 3043-3052 (DOI:10.1007/s00044-011-9850-7)	Content identification	CHEMBL3045644	https://www.ebi.ac.uk/chembl/doc/inspect/CHEMBL3045644
Literature search	J Agric Food Chem (2008), 56(22), 10779-10784 (PMID:18954075)	Content identification	CHEMBL3045645	https://www.ebi.ac.uk/chembl/doc/inspect/CHEMBL3045645
Literature search	J Agric Food Chem (2011), 59(12), 6645-6649 (PMID:21595493)	Content identification	CHEMBL3045646	https://www.ebi.ac.uk/chembl/doc/inspect/CHEMBL3045646
Literature search	Med Chem Res (2012), 21(11), 3848-3857 (DOI:10.1007/s00044-011-9911-y)	Content identification	CHEMBL3045647	https://www.ebi.ac.uk/chembl/doc/inspect/CHEMBL3045647
Literature search	Med Chem Res (2012), 21(10), 3111-3118 (DOI:10.1007/s00044-011-9841-8)	Content identification	CHEMBL3045648	https://www.ebi.ac.uk/chembl/doc/inspect/CHEMBL3045648
Literature search	Med Chem Res (2013), 22(11), 5197-5203 (DOI:10.1007/s00044-013-0487-6)	Content identification	CHEMBL3045649	https://www.ebi.ac.uk/chembl/doc/inspect/CHEMBL3045649
Literature search	J Agric Food Chem (2010), 58(5), 2643-2651 (PMID:19954223)	Content identification	CHEMBL3045650	https://www.ebi.ac.uk/chembl/doc/inspect/CHEMBL3045650
Literature search	Fitoterapia (1999), 70(1), 83-86 (DOI:10.1016/S0367-326X(98)00036-7)	Content identification	CHEMBL3045651	https://www.ebi.ac.uk/chembl/doc/inspect/CHEMBL3045651
Literature search	Ind Crops Prod (2012), 40(), 151-159 (DOI:10.1016/j.indcrop.2012.03.010)	Content identification	CHEMBL3045652	https://www.ebi.ac.uk/chembl/doc/inspect/CHEMBL3045652
Literature search	Pest Manag Sci (2012), 68(8), 1164-1170 (PMID:22431132)	Content identification	CHEMBL3045653	https://www.ebi.ac.uk/chembl/doc/inspect/CHEMBL3045653
Literature search	J Pesticide Sci (1997), 22(3), 236-237 (DOI:10.1584/jpestics.22.236)	Content identification	CHEMBL3045654	https://www.ebi.ac.uk/chembl/doc/inspect/CHEMBL3045654
Literature search	Med Chem Res (2010), 19(9), 1273-1286 (DOI:10.1007/s00044-009-9269-6)	Content identification	CHEMBL3045655	https://www.ebi.ac.uk/chembl/doc/inspect/CHEMBL3045655
Literature search	J Agric Food Chem (2002), 50(2), 279-283 (PMID:11782195)	Content identification	CHEMBL3045656	https://www.ebi.ac.uk/chembl/doc/inspect/CHEMBL3045656
Literature search	Med Chem Res (2012), 21(9), 2133-2140 (DOI:10.1007/s00044-011-9733-y)	Content identification	CHEMBL3045657	https://www.ebi.ac.uk/chembl/doc/inspect/CHEMBL3045657
Literature search	J Agric Food Chem (2012), 60(23), 5825-5831 (PMID:22662864)	Content identification	CHEMBL3045658	https://www.ebi.ac.uk/chembl/doc/inspect/CHEMBL3045658
Literature search	Med Chem Res (2013), 22(5), 2139-2150 (DOI:10.1007/s00044-012-0207-7)	Content identification	CHEMBL3045659	https://www.ebi.ac.uk/chembl/doc/inspect/CHEMBL3045659
Literature search	Bioorg. Med. Chem. Lett. (2012), 22(17), 5384-5387 (PMID:22858136)	Content identification	CHEMBL3045660	https://www.ebi.ac.uk/chembl/doc/inspect/CHEMBL3045660
Literature search	Med Chem Res (2005), 14(1), 19-25 (DOI:10.1007/s00044-004-0122-7)	Content identification	CHEMBL3045661	https://www.ebi.ac.uk/chembl/doc/inspect/CHEMBL3045661
Literature search	Biosci. Biotechnol. Biochem. (2006), 70(1), 303-306 (PMID:16428857)	Content identification	CHEMBL3045662	https://www.ebi.ac.uk/chembl/doc/inspect/CHEMBL3045662
Literature search	J Pesticide Sci (2002), 27(1), 1-8 (DOI:10.1584/jpestics.27.1)	Content identification	CHEMBL3045663	https://www.ebi.ac.uk/chembl/doc/inspect/CHEMBL3045663
Literature search	Med Chem Res (2012), 21(9), 2141-2144 (DOI:10.1007/s00044-011-9741-y)	Content identification	CHEMBL3045664	https://www.ebi.ac.uk/chembl/doc/inspect/CHEMBL3045664
Literature search	Med Chem Res (2011), 20(8), 1402-1410 (DOI:10.1007/s00044-010-9495-y)	Content identification	CHEMBL3045665	https://www.ebi.ac.uk/chembl/doc/inspect/CHEMBL3045665
Literature search	Pest Manag Sci (2011), 67(9), 1059-1061 (DOI:21656897)	Content identification	CHEMBL3045666	https://www.ebi.ac.uk/chembl/doc/inspect/CHEMBL3045666
Literature search	Med Chem Res (2011), 20(8), 1280-1286 (DOI:10.1007/s00044-010-9465-4)	Content identification	CHEMBL3045667	https://www.ebi.ac.uk/chembl/doc/inspect/CHEMBL3045667
Literature search	Med Chem Res (2013), 22(3), 1163-1171 (DOI:10.1007/s00044-012-0117-8)	Content identification	CHEMBL3045668	https://www.ebi.ac.uk/chembl/doc/inspect/CHEMBL3045668
Literature search	Crop Protection (2007), 26(7), 1036-1041 (DOI:10.1016/j.cropro.2006.09.014)	Content identification	CHEMBL3045669	https://www.ebi.ac.uk/chembl/doc/inspect/CHEMBL3045669
Literature search	J Agric Food Chem (2008), 56(1), 266-271 (PMID:18044833)	Content identification	CHEMBL3045670	https://www.ebi.ac.uk/chembl/doc/inspect/CHEMBL3045670
Literature search	Med Chem Res (2013), 22(8), 3640-3652 (DOI:10.1007/s00044-012-0372-8)	Content identification	CHEMBL3045671	https://www.ebi.ac.uk/chembl/doc/inspect/CHEMBL3045671
Literature search	Med Chem Res (2009), 18(1), 59-69 (DOI:10.1007/s00044-008-9108-1)	Content identification	CHEMBL3045672	https://www.ebi.ac.uk/chembl/doc/inspect/CHEMBL3045672
Literature search	Med Chem Res (2008), 17(2), 412-424 (DOI:10.1007/s00044-007-9076-x)	Content identification	CHEMBL3045673	https://www.ebi.ac.uk/chembl/doc/inspect/CHEMBL3045673
Literature search	Med Chem Res (2009), 18(7), 566-578 (DOI:10.1007/s00044-008-9150-z)	Content identification	CHEMBL3045674	https://www.ebi.ac.uk/chembl/doc/inspect/CHEMBL3045674
Literature search	Biochim. Biophys. Acta (1997), 1336(2), 331-341 (PMID:9305806)	Content identification	CHEMBL3045675	https://www.ebi.ac.uk/chembl/doc/inspect/CHEMBL3045675
Literature search	J Agric Food Chem (2010), 58(3), 1572-1577 (PMID:20050684)	Content identification	CHEMBL3045676	https://www.ebi.ac.uk/chembl/doc/inspect/CHEMBL3045676
Literature search	Chem Pharm Bull (Tokyo) (2010), 58(2), 160-167 (PMID:20118573)	Content identification	CHEMBL3045677	https://www.ebi.ac.uk/chembl/doc/inspect/CHEMBL3045677
Literature search	Med Chem Res (2005), 14(5), 260-273 (DOI:10.1007/s00044-005-0138-7)	Content identification	CHEMBL3045678	https://www.ebi.ac.uk/chembl/doc/inspect/CHEMBL3045678
Literature search	Med Chem Res (2012), 21(10), 2911-2919 (DOI:10.1007/s00044-011-9811-1)	Content identification	CHEMBL3045679	https://www.ebi.ac.uk/chembl/doc/inspect/CHEMBL3045679
Literature search	J Pesticide Sci (2003), 28(1), 37-43 (DOI:10.1584/jpestics.28.37)	Content identification	CHEMBL3045680	https://www.ebi.ac.uk/chembl/doc/inspect/CHEMBL3045680
Literature search	Med Chem Res (2011), 20(1), 131-137 (DOI:10.1007/s00044-010-9356-8)	Content identification	CHEMBL3045681	https://www.ebi.ac.uk/chembl/doc/inspect/CHEMBL3045681
Literature search	Med Chem Res (2013), 22(8), 3787-3793 (DOI:10.1007/s00044-012-0366-6)	Content identification	CHEMBL3045682	https://www.ebi.ac.uk/chembl/doc/inspect/CHEMBL3045682
Literature search	Med Chem Res (2011), 20(5), 542-548 (DOI:10.1007/s00044-010-9348-8)	Content identification	CHEMBL3045683	https://www.ebi.ac.uk/chembl/doc/inspect/CHEMBL3045683
Literature search	Pest Manag Sci (2010), 66(7), 786-793 (PMID:20309850)	Content identification	CHEMBL3045684	https://www.ebi.ac.uk/chembl/doc/inspect/CHEMBL3045684
Literature search	Bioorg. Med. Chem. Lett. (2010), 20(11), 3301-3305 (PMID:20452211)	Content identification	CHEMBL3045685	https://www.ebi.ac.uk/chembl/doc/inspect/CHEMBL3045685
Literature search	J Pesticide Sci (2003), 28(3), 313-314 (DOI:10.1584/jpestics.28.313)	Content identification	CHEMBL3045686	https://www.ebi.ac.uk/chembl/doc/inspect/CHEMBL3045686
Literature search	Med Chem Res (2012), 21(12), 4330-4334 (DOI:10.1007/s00044-012-9976-2)	Content identification	CHEMBL3045687	https://www.ebi.ac.uk/chembl/doc/inspect/CHEMBL3045687
Literature search	Molecules (2010), 15(11), 7775-7791 (PMID:21060288)	Content identification	CHEMBL3045688	https://www.ebi.ac.uk/chembl/doc/inspect/CHEMBL3045688
Literature search	Med Chem Res (2012), 21(6), 867-873 (DOI:10.1007/s00044-011-9596-2)	Content identification	CHEMBL3045689	https://www.ebi.ac.uk/chembl/doc/inspect/CHEMBL3045689
Literature search	Med Chem Res (2012), 21(9), 2307-2315 (DOI:10.1007/s00044-011-9756-4)	Content identification	CHEMBL3045690	https://www.ebi.ac.uk/chembl/doc/inspect/CHEMBL3045690
Literature search	Med Chem Res (2011), 20(4), 453-460 (DOI:10.1007/s00044-010-9337-y)	Content identification	CHEMBL3045691	https://www.ebi.ac.uk/chembl/doc/inspect/CHEMBL3045691
Literature search	Crop Protection (2012), 36(), 49-51 (DOI:10.1016/j.cropro.2012.02.003)	Content identification	CHEMBL3045692	https://www.ebi.ac.uk/chembl/doc/inspect/CHEMBL3045692
Literature search	J Agric Food Chem (2004), 52(3), 538-544 (PMID:14759145)	Content identification	CHEMBL3045693	https://www.ebi.ac.uk/chembl/doc/inspect/CHEMBL3045693
Literature search	J Agric Food Chem (2003), 51(13), 3760-3762 (PMID:12797740)	Content identification	CHEMBL3045694	https://www.ebi.ac.uk/chembl/doc/inspect/CHEMBL3045694
Literature search	Med Chem Res (2011), 20(8), 1188-1199 (DOI:10.1007/s00044-010-9439-6)	Content identification	CHEMBL3045695	https://www.ebi.ac.uk/chembl/doc/inspect/CHEMBL3045695
Literature search	Med Chem Res (2011), 20(5), 626-636 (DOI:10.1007/s00044-010-9367-5)	Content identification	CHEMBL3045696	https://www.ebi.ac.uk/chembl/doc/inspect/CHEMBL3045696
Literature search	J Agric Food Chem (2003), 51(4), 885-889 (PMID:12568544)	Content identification	CHEMBL3045697	https://www.ebi.ac.uk/chembl/doc/inspect/CHEMBL3045697
Literature search	Proc. Natl. Acad. Sci. U.S.A. (1988), 85(13), 4910-4913 (PMID:2838850)	Content identification	CHEMBL3045698	https://www.ebi.ac.uk/chembl/doc/inspect/CHEMBL3045698
Literature search	Med Chem Res (2008), 17(2), 267-280 (DOI:10.1007/s00044-007-9062-3)	Content identification	CHEMBL3045699	https://www.ebi.ac.uk/chembl/doc/inspect/CHEMBL3045699
Literature search	Med Chem Res (2011), 20(9), 1523-1529 (DOI:10.1007/s00044-010-9397-z)	Content identification	CHEMBL3045700	https://www.ebi.ac.uk/chembl/doc/inspect/CHEMBL3045700
Literature search	Med Chem Res (2013), 22(5), 2124-2138 (DOI:10.1007/s00044-012-0206-8)	Content identification	CHEMBL3045701	https://www.ebi.ac.uk/chembl/doc/inspect/CHEMBL3045701
Literature search	Med Chem Res (2010), 19(4), 337-343 (DOI:10.1007/s00044-009-9193-9)	Content identification	CHEMBL3045702	https://www.ebi.ac.uk/chembl/doc/inspect/CHEMBL3045702
Literature search	J Agric Food Chem (2009), 57(14), 6090-6094 (PMID:19530696)	Content identification	CHEMBL3045703	https://www.ebi.ac.uk/chembl/doc/inspect/CHEMBL3045703
Literature search	J Agric Food Chem (2008), 56(16), 6994-7000 (PMID:18646760)	Content identification	CHEMBL3045704	https://www.ebi.ac.uk/chembl/doc/inspect/CHEMBL3045704
Literature search	Med Chem Res (2013), 22(12), 5848-5860 (DOI:10.1007/s00044-013-0576-6)	Content identification	CHEMBL3045705	https://www.ebi.ac.uk/chembl/doc/inspect/CHEMBL3045705
Literature search	Med Chem Res (2013), 22(6), 2847-2854 (DOI:10.1007/s00044-012-0282-9)	Content identification	CHEMBL3045706	https://www.ebi.ac.uk/chembl/doc/inspect/CHEMBL3045706
Literature search	Med Chem Res (2013), 22(6), 2654-2664 (DOI:10.1007/s00044-012-0267-8)	Content identification	CHEMBL3045707	https://www.ebi.ac.uk/chembl/doc/inspect/CHEMBL3045707
Literature search	J Agric Food Chem (2012), 60(46), 11631-11637 (PMID:23121218)	Content identification	CHEMBL3045708	https://www.ebi.ac.uk/chembl/doc/inspect/CHEMBL3045708
Literature search	J Agric Food Chem (2002), 50(10), 2836-2839 (PMID:11982408)	Content identification	CHEMBL3045709	https://www.ebi.ac.uk/chembl/doc/inspect/CHEMBL3045709
Literature search	J Agric Food Chem (2010), 58(2), 1032-1039 (PMID:20038099)	Content identification	CHEMBL3045710	https://www.ebi.ac.uk/chembl/doc/inspect/CHEMBL3045710
Literature search	J Agric Food Chem (2011), 59(9), 4860-4867 (PMID:21476569)	Content identification	CHEMBL3045711	https://www.ebi.ac.uk/chembl/doc/inspect/CHEMBL3045711
Literature search	Fitoterapia (2005), 76(7), 740-743 (PMID:16242271)	Content identification	CHEMBL3045712	https://www.ebi.ac.uk/chembl/doc/inspect/CHEMBL3045712
Literature search	Molecules (2010), 15(10), 7075-7082 (PMID:20944522)	Content identification	CHEMBL3045713	https://www.ebi.ac.uk/chembl/doc/inspect/CHEMBL3045713
Literature search	J Agric Food Chem (2004), 52(11), 3325-3328 (PMID:15161191)	Content identification	CHEMBL3045714	https://www.ebi.ac.uk/chembl/doc/inspect/CHEMBL3045714
Literature search	J Pesticide Sci (1991), 16(3), 481-490 (DOI:10.1584/jpestics.16.481)	Content identification	CHEMBL3045715	https://www.ebi.ac.uk/chembl/doc/inspect/CHEMBL3045715
Literature search	Med Chem Res (2012), 21(7), 1411-1417 (DOI:10.1007/s00044-011-9658-5)	Content identification	CHEMBL3045716	https://www.ebi.ac.uk/chembl/doc/inspect/CHEMBL3045716
Literature search	Med Chem Res (2012), 21(8), 1692-1699 (DOI:10.1007/s00044-011-9687-0)	Content identification	CHEMBL3045717	https://www.ebi.ac.uk/chembl/doc/inspect/CHEMBL3045717
Literature search	Med Chem Res (2012), 21(8), 1929-1934 (DOI:10.1007/s00044-011-9717-y)	Content identification	CHEMBL3045718	https://www.ebi.ac.uk/chembl/doc/inspect/CHEMBL3045718
Literature search	J Pesticide Sci (2004), 29(4), 376-379 (DOI:10.1584/jpestics.29.376)	Content identification	CHEMBL3045719	https://www.ebi.ac.uk/chembl/doc/inspect/CHEMBL3045719
Literature search	J Agric Food Chem (2013), 61(11), 2789-2795 (DOI:10.1021/jf3053934)	Content identification	CHEMBL3045720	https://www.ebi.ac.uk/chembl/doc/inspect/CHEMBL3045720
Literature search	Biosci. Biotechnol. Biochem. (1992), 56(11), 1882-1883 (DOI:10.1271/bbb.56.1882)	Content identification	CHEMBL3045721	https://www.ebi.ac.uk/chembl/doc/inspect/CHEMBL3045721
Literature search	Med Chem Res (2012), 21(10), 2749-2761 (DOI:10.1007/s00044-011-9807-x)	Content identification	CHEMBL3045722	https://www.ebi.ac.uk/chembl/doc/inspect/CHEMBL3045722
Literature search	Med Chem Res (2012), 21(10), 3119-3132 (DOI:10.1007/s00044-011-9842-7)	Content identification	CHEMBL3045723	https://www.ebi.ac.uk/chembl/doc/inspect/CHEMBL3045723
Literature search	Med Chem Res (2013), 22(9), 4202-4210 (DOI:10.1007/s00044-012-0421-3)	Content identification	CHEMBL3045724	https://www.ebi.ac.uk/chembl/doc/inspect/CHEMBL3045724
Literature search	Med Chem Res (2013), 22(1), 433-439 (DOI:10.1007/s00044-012-0045-7)	Content identification	CHEMBL3045725	https://www.ebi.ac.uk/chembl/doc/inspect/CHEMBL3045725
Literature search	J Pesticide Sci (1990), 15(1), 13-22 (DOI:10.1584/jpestics.15.13)	Content identification	CHEMBL3045726	https://www.ebi.ac.uk/chembl/doc/inspect/CHEMBL3045726
Literature search	Med Chem Res (2012), 21(9), 2395-2407 (DOI:10.1007/s00044-011-9751-9)	Content identification	CHEMBL3045727	https://www.ebi.ac.uk/chembl/doc/inspect/CHEMBL3045727
Literature search	Med Chem Res (2013), 22(5), 2351-2359 (DOI:10.1007/s00044-012-0229-1)	Content identification	CHEMBL3045728	https://www.ebi.ac.uk/chembl/doc/inspect/CHEMBL3045728
Literature search	J Agric Food Chem (2007), 55(5), 1712-1717 (PMID:17274628)	Content identification	CHEMBL3045729	https://www.ebi.ac.uk/chembl/doc/inspect/CHEMBL3045729
Literature search	Med Chem Res (2012), 21(5), 568-577 (DOI:10.1007/s00044-011-9571-y)	Content identification	CHEMBL3045730	https://www.ebi.ac.uk/chembl/doc/inspect/CHEMBL3045730
Literature search	Molecules (2012), 17(3), 3181-3201 (PMID:22418925)	Content identification	CHEMBL3045731	https://www.ebi.ac.uk/chembl/doc/inspect/CHEMBL3045731
Literature search	Pest Manag Sci (2010), 66(8), 875-878 (PMID:20602525)	Content identification	CHEMBL3045732	https://www.ebi.ac.uk/chembl/doc/inspect/CHEMBL3045732
Literature search	Med Chem Res (2012), 21(8), 1597-1610 (DOI:10.1007/s00044-011-9672-7)	Content identification	CHEMBL3045733	https://www.ebi.ac.uk/chembl/doc/inspect/CHEMBL3045733
Literature search	J Pesticide Sci (1994), 19(3), 151-156 (DOI:10.1584/jpestics.19.3_151)	Content identification	CHEMBL3045734	https://www.ebi.ac.uk/chembl/doc/inspect/CHEMBL3045734
Literature search	Med Chem Res (2012), 21(7), 1016-1022 (DOI:10.1007/s00044-011-9614-4)	Content identification	CHEMBL3045735	https://www.ebi.ac.uk/chembl/doc/inspect/CHEMBL3045735
Literature search	Med Chem Res (2012), 21(8), 2117-2122 (DOI:10.1007/s00044-011-9788-9)	Content identification	CHEMBL3045736	https://www.ebi.ac.uk/chembl/doc/inspect/CHEMBL3045736
Literature search	Pest Manag Sci (2011), 67(12), 1534-1540 (PMID:21626654)	Content identification	CHEMBL3045737	https://www.ebi.ac.uk/chembl/doc/inspect/CHEMBL3045737
Literature search	J Pesticide Sci (2005), 30(1), 50-52 (DOI:10.1584/jpestics.30.50)	Content identification	CHEMBL3045738	https://www.ebi.ac.uk/chembl/doc/inspect/CHEMBL3045738
Literature search	Biosci. Biotechnol. Biochem. (1997), 61(12), 2103-2105 (DOI:10.1271/bbb.61.2103)	Content identification	CHEMBL3045739	https://www.ebi.ac.uk/chembl/doc/inspect/CHEMBL3045739
Literature search	J Agric Food Chem (2013), 61(14), 3428-3434 (PMID:23488669)	Content identification	CHEMBL3045740	https://www.ebi.ac.uk/chembl/doc/inspect/CHEMBL3045740
Literature search	Med Chem Res (2013), 22(10), 4810-4817 (DOI:10.1007/s00044-013-0475-x)	Content identification	CHEMBL3045741	https://www.ebi.ac.uk/chembl/doc/inspect/CHEMBL3045741
Literature search	Med Chem Res (2012), 21(11), 3514-3522 (DOI:10.1007/s00044-011-9903-y)	Content identification	CHEMBL3045742	https://www.ebi.ac.uk/chembl/doc/inspect/CHEMBL3045742
Literature search	J Agric Food Chem (2009), 57(20), 9585-9592 (PMID:19772294)	Content identification	CHEMBL3045743	https://www.ebi.ac.uk/chembl/doc/inspect/CHEMBL3045743
Literature search	Pest Manag Sci (2010), 66(4), 349-357 (PMID:19937968)	Content identification	CHEMBL3045744	https://www.ebi.ac.uk/chembl/doc/inspect/CHEMBL3045744
Literature search	Med Chem Res (2011), 20(7), 968-974 (DOI:10.1007/s00044-010-9426-y)	Content identification	CHEMBL3045745	https://www.ebi.ac.uk/chembl/doc/inspect/CHEMBL3045745
Literature search	Crop Protection (2013), 45(), 83-88 (DOI:10.1016/j.cropro.2012.11.014)	Content identification	CHEMBL3045746	https://www.ebi.ac.uk/chembl/doc/inspect/CHEMBL3045746
Literature search	J Agric Food Chem (2003), 51(24), 6953-6956 (PMID:14611153)	Content identification	CHEMBL3045747	https://www.ebi.ac.uk/chembl/doc/inspect/CHEMBL3045747
Literature search	Med Chem Res (2012), 21(9), 2458-2464 (DOI:10.1007/s00044-011-9769-z)	Content identification	CHEMBL3045748	https://www.ebi.ac.uk/chembl/doc/inspect/CHEMBL3045748
Literature search	J Agric Food Chem (2003), 51(2), 369-374 (PMID:12517097)	Content identification	CHEMBL3045749	https://www.ebi.ac.uk/chembl/doc/inspect/CHEMBL3045749
Literature search	J Agric Food Chem (2010), 58(17), 9476-9482 (PMID:20695429)	Content identification	CHEMBL3045750	https://www.ebi.ac.uk/chembl/doc/inspect/CHEMBL3045750
Literature search	Biosci. Biotechnol. Biochem. (1993), 57(1), 127-128 (DOI:10.1271/bbb.57.127)	Content identification	CHEMBL3045751	https://www.ebi.ac.uk/chembl/doc/inspect/CHEMBL3045751
Literature search	Biochem Syst Ecol (2001), 29(7), 759-762 (DOI:10.1016/S0305-1978(00)00108-3)	Content identification	CHEMBL3045752	https://www.ebi.ac.uk/chembl/doc/inspect/CHEMBL3045752
Literature search	Med Chem Res (2013), 22(2), 949-963 (DOI:10.1007/s00044-012-0082-2)	Content identification	CHEMBL3045753	https://www.ebi.ac.uk/chembl/doc/inspect/CHEMBL3045753
Literature search	J Agric Food Chem (2009), 57(18), 8514-8519 (PMID:19702270)	Content identification	CHEMBL3045754	https://www.ebi.ac.uk/chembl/doc/inspect/CHEMBL3045754
Literature search	Proc. Natl. Acad. Sci. U.S.A. (2004), 101(32), 11903-11908 (PMID:15277688)	Content identification	CHEMBL3045755	https://www.ebi.ac.uk/chembl/doc/inspect/CHEMBL3045755
Literature search	Med Chem Res (2009), 18(6), 421-432 (DOI:10.1007/s00044-008-9138-8)	Content identification	CHEMBL3045756	https://www.ebi.ac.uk/chembl/doc/inspect/CHEMBL3045756
Literature search	Med Chem Res (2012), 21(6), 891-907 (DOI:10.1007/s00044-011-9599-z)	Content identification	CHEMBL3045757	https://www.ebi.ac.uk/chembl/doc/inspect/CHEMBL3045757
Literature search	J Pesticide Sci (1992), 17(1), 17-25 (DOI:10.1584/jpestics.17.17)	Content identification	CHEMBL3045758	https://www.ebi.ac.uk/chembl/doc/inspect/CHEMBL3045758
Literature search	J Pesticide Sci (2002), 27(3), 229-234 (DOI:10.1584/jpestics.27.229)	Content identification	CHEMBL3045759	https://www.ebi.ac.uk/chembl/doc/inspect/CHEMBL3045759
Literature search	Med Chem Res (2013), 22(5), 2115-2123 (DOI:10.1007/s00044-012-0203-y)	Content identification	CHEMBL3045760	https://www.ebi.ac.uk/chembl/doc/inspect/CHEMBL3045760
Literature search	Med Chem Res (2013), 22(9), 4338-4346 (DOI:10.1007/s00044-012-0437-8)	Content identification	CHEMBL3045761	https://www.ebi.ac.uk/chembl/doc/inspect/CHEMBL3045761
Literature search	Farmaco (2000), 55(5), 338-344 (PMID:10983278)	Content identification	CHEMBL3045762	https://www.ebi.ac.uk/chembl/doc/inspect/CHEMBL3045762
Literature search	Med Chem Res (2012), 21(10), 3288-3293 (DOI:10.1007/s00044-011-9874-z)	Content identification	CHEMBL3045763	https://www.ebi.ac.uk/chembl/doc/inspect/CHEMBL3045763
Literature search	J Pesticide Sci (2001), 26(4), 366-370 (DOI:10.1584/jpestics.26.366)	Content identification	CHEMBL3045764	https://www.ebi.ac.uk/chembl/doc/inspect/CHEMBL3045764
Literature search	J Agric Food Chem (2003), 51(18), 5337-5343 (PMID:12926880)	Content identification	CHEMBL3045765	https://www.ebi.ac.uk/chembl/doc/inspect/CHEMBL3045765
Literature search	J Agric Food Chem (2013), 61(8), 1794-1803 (PMID:23379671)	Content identification	CHEMBL3045766	https://www.ebi.ac.uk/chembl/doc/inspect/CHEMBL3045766
Literature search	Med Chem Res (2012), 21(11), 3818-3825 (DOI:10.1007/s00044-011-9918-4)	Content identification	CHEMBL3045767	https://www.ebi.ac.uk/chembl/doc/inspect/CHEMBL3045767
Literature search	Med Chem Res (2012), 21(3), 395-405 (DOI:10.1007/s00044-010-9545-5)	Content identification	CHEMBL3045768	https://www.ebi.ac.uk/chembl/doc/inspect/CHEMBL3045768
Literature search	Med Chem Res (2011), 20(6), 760-768 (DOI:10.1007/s00044-010-9385-3)	Content identification	CHEMBL3045769	https://www.ebi.ac.uk/chembl/doc/inspect/CHEMBL3045769
Literature search	Med Chem Res (2013), 22(6), 2589-2601 (DOI:10.1007/s00044-012-0258-9)	Content identification	CHEMBL3045770	https://www.ebi.ac.uk/chembl/doc/inspect/CHEMBL3045770
Literature search	J Pesticide Sci (1998), 23(2), 129-136 (DOI:10.1584/jpestics.23.129)	Content identification	CHEMBL3045771	https://www.ebi.ac.uk/chembl/doc/inspect/CHEMBL3045771
Literature search	Med Chem Res (2010), 19(1), 11-24 (DOI:10.1007/s00044-009-9168-x)	Content identification	CHEMBL3045772	https://www.ebi.ac.uk/chembl/doc/inspect/CHEMBL3045772
Literature search	Med Chem Res (2012), 21(12), 4214-4218 (DOI:10.1007/s00044-011-9953-1)	Content identification	CHEMBL3045773	https://www.ebi.ac.uk/chembl/doc/inspect/CHEMBL3045773
Literature search	J Agric Food Chem (2003), 51(24), 6957-6960 (PMID:14611154)	Content identification	CHEMBL3045774	https://www.ebi.ac.uk/chembl/doc/inspect/CHEMBL3045774
Literature search	Crop Protection (2007), 26(10), 1507-1513 (DOI:10.1016/j.cropro.2006.12.014)	Content identification	CHEMBL3045775	https://www.ebi.ac.uk/chembl/doc/inspect/CHEMBL3045775
Literature search	Med Chem Res (2012), 21(9), 2368-2378 (DOI:10.1007/s00044-011-9753-7)	Content identification	CHEMBL3045776	https://www.ebi.ac.uk/chembl/doc/inspect/CHEMBL3045776
Literature search	J Agric Food Chem (2004), 52(4), 879-883 (PMID:14969545)	Content identification	CHEMBL3045777	https://www.ebi.ac.uk/chembl/doc/inspect/CHEMBL3045777
Literature search	J Agric Food Chem (2012), 60(12), 2976-2981 (PMID:22385216)	Content identification	CHEMBL3045778	https://www.ebi.ac.uk/chembl/doc/inspect/CHEMBL3045778
Literature search	Med Chem Res (2012), 21(10), 2902-2910 (DOI:10.1007/s00044-011-9810-2)	Content identification	CHEMBL3045779	https://www.ebi.ac.uk/chembl/doc/inspect/CHEMBL3045779
Literature search	Med Chem Res (2011), 20(7), 1042-1053 (DOI:10.1007/s00044-010-9437-8)	Content identification	CHEMBL3045780	https://www.ebi.ac.uk/chembl/doc/inspect/CHEMBL3045780
Literature search	J Pesticide Sci (2006), 31(4), 397-404 (DOI:10.1584/jpestics.G06-13)	Content identification	CHEMBL3045781	https://www.ebi.ac.uk/chembl/doc/inspect/CHEMBL3045781
Literature search	Med Chem Res (2004), 13(6), 518-527 (DOI:10.1007/s00044-004-0051-5)	Content identification	CHEMBL3045782	https://www.ebi.ac.uk/chembl/doc/inspect/CHEMBL3045782
Literature search	Med Chem Res (2013), 22(3), 1057-1064 (DOI:10.1007/s00044-012-0099-6)	Content identification	CHEMBL3045783	https://www.ebi.ac.uk/chembl/doc/inspect/CHEMBL3045783
Literature search	Med Chem Res (2010), 19(8), 1011-1024 (DOI:10.1007/s00044-009-9247-z)	Content identification	CHEMBL3045784	https://www.ebi.ac.uk/chembl/doc/inspect/CHEMBL3045784
Literature search	Med Chem Res (2012), 21(10), 3240-3245 (DOI:10.1007/s00044-011-9862-3)	Content identification	CHEMBL3045785	https://www.ebi.ac.uk/chembl/doc/inspect/CHEMBL3045785
Literature search	J Agric Food Chem (2002), 50(16), 4484-4490 (PMID:12137465)	Content identification	CHEMBL3045786	https://www.ebi.ac.uk/chembl/doc/inspect/CHEMBL3045786
Literature search	Med Chem Res (2013), 22(6), 2879-2888 (DOI:10.1007/s00044-012-0300-y)	Content identification	CHEMBL3045787	https://www.ebi.ac.uk/chembl/doc/inspect/CHEMBL3045787
Literature search	Pest Manag Sci (2012), 68(6), 853-857 (PMID:22395950)	Content identification	CHEMBL3045788	https://www.ebi.ac.uk/chembl/doc/inspect/CHEMBL3045788
Literature search	Med Chem Res (2013), 22(4), 1825-1836 (DOI:10.1007/s00044-012-0180-1)	Content identification	CHEMBL3045789	https://www.ebi.ac.uk/chembl/doc/inspect/CHEMBL3045789
Literature search	Med Chem Res (2008), 17(2), 258-266 (DOI:10.1007/s00044-007-9061-4)	Content identification	CHEMBL3045790	https://www.ebi.ac.uk/chembl/doc/inspect/CHEMBL3045790
Literature search	Med Chem Res (2012), 21(11), 3646-3655 (DOI:10.1007/s00044-011-9901-0)	Content identification	CHEMBL3045791	https://www.ebi.ac.uk/chembl/doc/inspect/CHEMBL3045791
Literature search	Med Chem Res (2013), 22(11), 5481-5489 (DOI:10.1007/s00044-013-0543-2)	Content identification	CHEMBL3045792	https://www.ebi.ac.uk/chembl/doc/inspect/CHEMBL3045792
Literature search	Med Chem Res (2012), 21(12), 4252-4260 (DOI:10.1007/s00044-011-9943-3)	Content identification	CHEMBL3045793	https://www.ebi.ac.uk/chembl/doc/inspect/CHEMBL3045793
Literature search	Med Chem Res (2013), 22(6), 2737-2745 (DOI:10.1007/s00044-012-0273-x)	Content identification	CHEMBL3045794	https://www.ebi.ac.uk/chembl/doc/inspect/CHEMBL3045794
Literature search	J Pesticide Sci (1995), 20(1), 41-47 (DOI:10.1584/jpestics.20.41)	Content identification	CHEMBL3045795	https://www.ebi.ac.uk/chembl/doc/inspect/CHEMBL3045795
Literature search	J Agric Food Chem (2000), 48(12), 6016-6024 (PMID:11312774)	Content identification	CHEMBL3045796	https://www.ebi.ac.uk/chembl/doc/inspect/CHEMBL3045796
Literature search	J Agric Food Chem (2010), 58(5), 2710-2714 (PMID:20000422)	Content identification	CHEMBL3045797	https://www.ebi.ac.uk/chembl/doc/inspect/CHEMBL3045797
Literature search	J Agric Food Chem (2008), 56(12), 4825-4831 (PMID:18522406)	Content identification	CHEMBL3045798	https://www.ebi.ac.uk/chembl/doc/inspect/CHEMBL3045798
Literature search	Pest Manag Sci (2011), 67(1), 94-99 (PMID:20960471)	Content identification	CHEMBL3045799	https://www.ebi.ac.uk/chembl/doc/inspect/CHEMBL3045799
Literature search	J Pesticide Sci (2003), 28(4), 416-421 (DOI:10.1584/jpestics.28.416)	Content identification	CHEMBL3045800	https://www.ebi.ac.uk/chembl/doc/inspect/CHEMBL3045800
Literature search	J Pesticide Sci (1995), 20(2), 119-128 (DOI:10.1584/jpestics.20.119)	Content identification	CHEMBL3045801	https://www.ebi.ac.uk/chembl/doc/inspect/CHEMBL3045801
Literature search	Med Chem Res (2013), 22(11), 5236-5247 (DOI:10.1007/s00044-013-0519-2)	Content identification	CHEMBL3045802	https://www.ebi.ac.uk/chembl/doc/inspect/CHEMBL3045802
Literature search	Chem Pharm Bull (Tokyo) (2005), 53(9), 1183-1189 (PMID:16141594)	Content identification	CHEMBL3045803	https://www.ebi.ac.uk/chembl/doc/inspect/CHEMBL3045803
Literature search	J Pesticide Sci (1998), 23(3), 268-274 (DOI:10.1584/jpestics.23.268)	Content identification	CHEMBL3045804	https://www.ebi.ac.uk/chembl/doc/inspect/CHEMBL3045804
Literature search	Med Chem Res (2012), 21(4), 468-476 (DOI:10.1007/s00044-011-9553-0)	Content identification	CHEMBL3045805	https://www.ebi.ac.uk/chembl/doc/inspect/CHEMBL3045805
Literature search	Med Chem Res (2012), 21(8), 2012-2022 (DOI:10.1007/s00044-011-9735-9)	Content identification	CHEMBL3045806	https://www.ebi.ac.uk/chembl/doc/inspect/CHEMBL3045806
Literature search	Med Chem Res (2013), 22(10), 4886-4892 (DOI:10.1007/s00044-013-0500-0)	Content identification	CHEMBL3045807	https://www.ebi.ac.uk/chembl/doc/inspect/CHEMBL3045807
Literature search	J Agric Food Chem (2003), 51(24), 6949-6952 (PMID:14611152)	Content identification	CHEMBL3045808	https://www.ebi.ac.uk/chembl/doc/inspect/CHEMBL3045808
Literature search	Crop Protection (2012), 34(), 76-72 (DOI:10.1016/j.cropro.2011.12.007)	Content identification	CHEMBL3045809	https://www.ebi.ac.uk/chembl/doc/inspect/CHEMBL3045809
Literature search	Med Chem Res (2012), 21(8), 1967-1976 (DOI:10.1007/s00044-011-9708-z)	Content identification	CHEMBL3045810	https://www.ebi.ac.uk/chembl/doc/inspect/CHEMBL3045810
Literature search	Med Chem Res (2012), 21(10), 2823-2826 (DOI:10.1007/s00044-011-9806-y)	Content identification	CHEMBL3045811	https://www.ebi.ac.uk/chembl/doc/inspect/CHEMBL3045811
Literature search	Med Chem Res (2013), 22(9), 4360-4366 (DOI:10.1007/s00044-012-0450-y)	Content identification	CHEMBL3045812	https://www.ebi.ac.uk/chembl/doc/inspect/CHEMBL3045812
Literature search	Med Chem Res (2008), 17(8), 475-486 (DOI:10.1007/s00044-007-9020-0)	Content identification	CHEMBL3045813	https://www.ebi.ac.uk/chembl/doc/inspect/CHEMBL3045813
Literature search	Biol. Pharm. Bull. (2000), 23(8), 995-997 (PMID:10963310)	Content identification	CHEMBL3045814	https://www.ebi.ac.uk/chembl/doc/inspect/CHEMBL3045814
Literature search	Bioorg. Med. Chem. (2012), 20(13), 3991-3996 (PMID:22672981)	Content identification	CHEMBL3045815	https://www.ebi.ac.uk/chembl/doc/inspect/CHEMBL3045815
Literature search	Med Chem Res (2013), 22(10), 5044-5055 (DOI:10.1007/s00044-013-0512-9)	Content identification	CHEMBL3045816	https://www.ebi.ac.uk/chembl/doc/inspect/CHEMBL3045816
Literature search	Med Chem Res (2011), 20(1), 62-66 (DOI:10.1007/s00044-009-9287-4)	Content identification	CHEMBL3045817	https://www.ebi.ac.uk/chembl/doc/inspect/CHEMBL3045817
Literature search	Med Chem Res (2007), 16(4), 155-161 (DOI:10.1007/s00044-007-9012-0)	Content identification	CHEMBL3045818	https://www.ebi.ac.uk/chembl/doc/inspect/CHEMBL3045818
Literature search	Biosci. Biotechnol. Biochem. (2002), 66(8), 1731-1736 (PMID:12353636)	Content identification	CHEMBL3045819	https://www.ebi.ac.uk/chembl/doc/inspect/CHEMBL3045819
Literature search	Med Chem Res (2012), 21(2), 152-156 (DOI:10.1007/s00044-010-9519-7)	Content identification	CHEMBL3045820	https://www.ebi.ac.uk/chembl/doc/inspect/CHEMBL3045820
Literature search	Med Chem Res (2012), 21(11), 3406-3416 (DOI:10.1007/s00044-011-9861-4)	Content identification	CHEMBL3045821	https://www.ebi.ac.uk/chembl/doc/inspect/CHEMBL3045821
Literature search	Biochem Syst Ecol (1994), 22(2), 113-120 (DOI:10.1016/0305-1978(94)90001-9)	Content identification	CHEMBL3045822	https://www.ebi.ac.uk/chembl/doc/inspect/CHEMBL3045822
Literature search	J Pesticide Sci (2004), 29(3), 200-204 (DOI:10.1584/jpestics.29.200)	Content identification	CHEMBL3045823	https://www.ebi.ac.uk/chembl/doc/inspect/CHEMBL3045823
Literature search	J Agric Food Chem (2011), 59(7), 2825-2828 (PMID:21341671)	Content identification	CHEMBL3045824	https://www.ebi.ac.uk/chembl/doc/inspect/CHEMBL3045824
Literature search	J Agric Food Chem (2010), 58(21), 11384-11389 (PMID:20929233)	Content identification	CHEMBL3045825	https://www.ebi.ac.uk/chembl/doc/inspect/CHEMBL3045825
Literature search	Med Chem Res (2009), 18(7), 555-565 (DOI:10.1007/s00044-008-9149-5)	Content identification	CHEMBL3045826	https://www.ebi.ac.uk/chembl/doc/inspect/CHEMBL3045826
Literature search	Med Chem Res (2010), 19(6), 515-523 (DOI:10.1007/s00044-009-9207-7)	Content identification	CHEMBL3045827	https://www.ebi.ac.uk/chembl/doc/inspect/CHEMBL3045827
Literature search	J Agric Food Chem (2003), 51(14), 3966-3972 (PMID:12822931)	Content identification	CHEMBL3045828	https://www.ebi.ac.uk/chembl/doc/inspect/CHEMBL3045828
Literature search	J Agric Food Chem (2000), 48(8), 3677-3681 (PMID:10956169)	Content identification	CHEMBL3045829	https://www.ebi.ac.uk/chembl/doc/inspect/CHEMBL3045829
Literature search	Crop Protection (2007), 26(5), 753-759 (DOI:10.1016/j.cropro.2006.07.001)	Content identification	CHEMBL3045830	https://www.ebi.ac.uk/chembl/doc/inspect/CHEMBL3045830
Literature search	Med Chem Res (2012), 21(10), 2837-2853 (DOI:10.1007/s00044-011-9815-x)	Content identification	CHEMBL3045831	https://www.ebi.ac.uk/chembl/doc/inspect/CHEMBL3045831
Literature search	Med Chem Res (2011), 20(6), 678-686 (DOI:10.1007/s00044-010-9369-3)	Content identification	CHEMBL3045832	https://www.ebi.ac.uk/chembl/doc/inspect/CHEMBL3045832
Literature search	Med Chem Res (2013), 22(10), 4654-4662 (DOI:10.1007/s00044-013-0470-2)	Content identification	CHEMBL3045833	https://www.ebi.ac.uk/chembl/doc/inspect/CHEMBL3045833
Literature search	Med Chem Res (2004), 13(3), 190-199 (DOI:10.1007/s00044-004-0024-8)	Content identification	CHEMBL3045834	https://www.ebi.ac.uk/chembl/doc/inspect/CHEMBL3045834
Literature search	Med Chem Res (2012), 21(6), 844-852 (DOI:10.1007/s00044-011-9592-6)	Content identification	CHEMBL3045835	https://www.ebi.ac.uk/chembl/doc/inspect/CHEMBL3045835
Literature search	Med Chem Res (2011), 20(9), 1490-1498 (DOI:10.1007/s00044-010-9392-4)	Content identification	CHEMBL3045836	https://www.ebi.ac.uk/chembl/doc/inspect/CHEMBL3045836
Literature search	J Agric Food Chem (2009), 57(15), 6590-6595 (PMID:19586051)	Content identification	CHEMBL3045837	https://www.ebi.ac.uk/chembl/doc/inspect/CHEMBL3045837
Literature search	Med Chem Res (2013), 22(4), 1689-1699 (DOI:10.1007/s00044-012-0154-3)	Content identification	CHEMBL3045838	https://www.ebi.ac.uk/chembl/doc/inspect/CHEMBL3045838
Literature search	J Agric Food Chem (2008), 56(6), 1955-1962 (PMID:18284200)	Content identification	CHEMBL3045839	https://www.ebi.ac.uk/chembl/doc/inspect/CHEMBL3045839
Literature search	Med Chem Res (2013), 22(2), 976-985 (DOI:10.1007/s00044-012-0091-1)	Content identification	CHEMBL3045840	https://www.ebi.ac.uk/chembl/doc/inspect/CHEMBL3045840
Literature search	Bioorg. Med. Chem. Lett. (2012), 22(11), 3800-3806 (PMID:22552196)	Content identification	CHEMBL3045841	https://www.ebi.ac.uk/chembl/doc/inspect/CHEMBL3045841
Literature search	Med Chem Res (2012), 21(12), 4324-4329 (DOI:10.1007/s00044-012-9974-4)	Content identification	CHEMBL3045842	https://www.ebi.ac.uk/chembl/doc/inspect/CHEMBL3045842
Literature search	J Pesticide Sci (1992), 17(4), 231-236 (DOI:10.1584/jpestics.17.4_231)	Content identification	CHEMBL3045843	https://www.ebi.ac.uk/chembl/doc/inspect/CHEMBL3045843
Literature search	Med Chem Res (2012), 21(11), 3709-3719 (DOI:10.1007/s00044-011-9921-9)	Content identification	CHEMBL3045844	https://www.ebi.ac.uk/chembl/doc/inspect/CHEMBL3045844
Literature search	Med Chem Res (2012), 21(7), 1166-1178 (DOI:10.1007/s00044-011-9622-4)	Content identification	CHEMBL3045845	https://www.ebi.ac.uk/chembl/doc/inspect/CHEMBL3045845
Literature search	Med Chem Res (2011), 20(7), 930-945 (DOI:10.1007/s00044-010-9412-4)	Content identification	CHEMBL3045846	https://www.ebi.ac.uk/chembl/doc/inspect/CHEMBL3045846
Literature search	Crop Protection (2009), 28(6), 489-494 (DOI:10.1016/j.cropro.2009.01.011)	Content identification	CHEMBL3045847	https://www.ebi.ac.uk/chembl/doc/inspect/CHEMBL3045847
Literature search	Med Chem Res (2011), 20(9), 1473-1481 (DOI:10.1007/s00044-010-9386-2)	Content identification	CHEMBL3045848	https://www.ebi.ac.uk/chembl/doc/inspect/CHEMBL3045848
Literature search	Ind Crops Prod (2010), 31(2), 284-288 (DOI:10.1016/j.indcrop.2009.11.005)	Content identification	CHEMBL3045849	https://www.ebi.ac.uk/chembl/doc/inspect/CHEMBL3045849
Literature search	J Pesticide Sci (2005), 30(1), 17-21 (DOI:10.1584/jpestics.30.17)	Content identification	CHEMBL3045850	https://www.ebi.ac.uk/chembl/doc/inspect/CHEMBL3045850
Literature search	Med Chem Res (2012), 21(10), 2762-2771 (DOI:10.1007/s00044-011-9808-9)	Content identification	CHEMBL3045851	https://www.ebi.ac.uk/chembl/doc/inspect/CHEMBL3045851
Literature search	Tetrahedron (2010), 66(36), 7257-7261 (DOI:10.1016/j.tet.2010.07.020)	Content identification	CHEMBL3045852	https://www.ebi.ac.uk/chembl/doc/inspect/CHEMBL3045852
Literature search	Pest Manag Sci (2012), 68(1), 123-126 (PMID:21770011)	Content identification	CHEMBL3045853	https://www.ebi.ac.uk/chembl/doc/inspect/CHEMBL3045853
Literature search	J Agric Food Chem (2006), 54(6), 2129-2133 (PMID:16536586)	Content identification	CHEMBL3045854	https://www.ebi.ac.uk/chembl/doc/inspect/CHEMBL3045854
Literature search	Med Chem Res (2005), 14(1), 26-39 (DOI:10.1007/s00044-004-0123-6)	Content identification	CHEMBL3045855	https://www.ebi.ac.uk/chembl/doc/inspect/CHEMBL3045855
Literature search	Med Chem Res (2013), 22(6), 2802-2808 (DOI:10.1007/s00044-012-0279-4)	Content identification	CHEMBL3045856	https://www.ebi.ac.uk/chembl/doc/inspect/CHEMBL3045856
Literature search	Pest Manag Sci (2011), 67(10), 1285-1293 (PMID:21520486)	Content identification	CHEMBL3045857	https://www.ebi.ac.uk/chembl/doc/inspect/CHEMBL3045857
Literature search	Crop Protection (2007), 26(12), 1826-1830 (DOI:10.1016/j.cropro.2007.03.017)	Content identification	CHEMBL3045858	https://www.ebi.ac.uk/chembl/doc/inspect/CHEMBL3045858
Literature search	Med Chem Res (2009), 18(4), 243-254 (DOI:10.1007/s00044-008-9123-2)	Content identification	CHEMBL3045859	https://www.ebi.ac.uk/chembl/doc/inspect/CHEMBL3045859
Literature search	Crop Protection (2006), 25(9), 963-967 (DOI:10.1016/j.cropro.2006.01.002)	Content identification	CHEMBL3045860	https://www.ebi.ac.uk/chembl/doc/inspect/CHEMBL3045860
Literature search	J Agric Food Chem (2011), 59(2), 628-634 (PMID:21166420)	Content identification	CHEMBL3045861	https://www.ebi.ac.uk/chembl/doc/inspect/CHEMBL3045861
Literature search	Med Chem Res (2004), 13(6), 540-552 (DOI:10.1007/s00044-004-0053-3)	Content identification	CHEMBL3045862	https://www.ebi.ac.uk/chembl/doc/inspect/CHEMBL3045862
Literature search	Crop Protection (2009), 28(8), 710-712 (DOI:10.1016/j.cropro.2009.03.014)	Content identification	CHEMBL3045863	https://www.ebi.ac.uk/chembl/doc/inspect/CHEMBL3045863
Literature search	J Agric Food Chem (2011), 59(11), 6071-6081 (PMID:21520970)	Content identification	CHEMBL3045864	https://www.ebi.ac.uk/chembl/doc/inspect/CHEMBL3045864
Literature search	Med Chem Res (2013), 22(8), 3943-3952 (DOI:10.1007/s00044-012-0396-0)	Content identification	CHEMBL3045865	https://www.ebi.ac.uk/chembl/doc/inspect/CHEMBL3045865
Literature search	Mol. Pharmacol. (2011), 80(1), 1-13 (PMID:21447641)	Content identification	CHEMBL3045866	https://www.ebi.ac.uk/chembl/doc/inspect/CHEMBL3045866
Literature search	Med Chem Res (2012), 21(10), 2981-2989 (DOI:10.1007/s00044-011-9833-8)	Content identification	CHEMBL3045867	https://www.ebi.ac.uk/chembl/doc/inspect/CHEMBL3045867
Literature search	Med Chem Res (2013), 22(9), 4228-4238 (DOI:10.1007/s00044-012-0429-8)	Content identification	CHEMBL3045868	https://www.ebi.ac.uk/chembl/doc/inspect/CHEMBL3045868
Literature search	Pest Manag Sci (2010), 66(12), 1367-1373 (PMID:20949548)	Content identification	CHEMBL3045869	https://www.ebi.ac.uk/chembl/doc/inspect/CHEMBL3045869
Literature search	Med Chem Res (2007), 16(1), 39-47 (DOI:10.1007/s00044-007-9008-9)	Content identification	CHEMBL3045870	https://www.ebi.ac.uk/chembl/doc/inspect/CHEMBL3045870
Literature search	Med Chem Res (2013), 22(10), 4633-4640 (DOI:10.1007/s00044-012-0463-6)	Content identification	CHEMBL3045871	https://www.ebi.ac.uk/chembl/doc/inspect/CHEMBL3045871
Literature search	Med Chem Res (2004), 13(3), 149-157 (DOI:10.1007/s00044-004-0021-y)	Content identification	CHEMBL3045872	https://www.ebi.ac.uk/chembl/doc/inspect/CHEMBL3045872
Literature search	J Pesticide Sci (2007), 32(2), 99-105 (DOI:10.1584/jpestics.G06-46)	Content identification	CHEMBL3045873	https://www.ebi.ac.uk/chembl/doc/inspect/CHEMBL3045873
Literature search	Tetrahedron (2012), 68(22), 4267-4273 (DOI:10.1016/j.tet.2012.03.065)	Content identification	CHEMBL3045874	https://www.ebi.ac.uk/chembl/doc/inspect/CHEMBL3045874
Literature search	Med Chem Res (2013), 22(12), 5823-5831 (DOI:10.1007/s00044-013-0569-5)	Content identification	CHEMBL3045875	https://www.ebi.ac.uk/chembl/doc/inspect/CHEMBL3045875
Literature search	Med Chem Res (2013), 22(7), 3405-3415 (DOI:10.1007/s00044-012-0307-4)	Content identification	CHEMBL3045876	https://www.ebi.ac.uk/chembl/doc/inspect/CHEMBL3045876
Literature search	Med Chem Res (2012), 21(8), 1912-1920 (DOI:10.1007/s00044-011-9714-1)	Content identification	CHEMBL3045877	https://www.ebi.ac.uk/chembl/doc/inspect/CHEMBL3045877
Literature search	J Pesticide Sci (1997), 22(1), 42-44 (DOI:10.1584/jpestics.22.42)	Content identification	CHEMBL3045878	https://www.ebi.ac.uk/chembl/doc/inspect/CHEMBL3045878
Literature search	Med Chem Res (2013), 22(5), 2088-2092 (DOI:10.1007/s00044-012-0194-8)	Content identification	CHEMBL3045879	https://www.ebi.ac.uk/chembl/doc/inspect/CHEMBL3045879
Literature search	J Agric Food Chem (2011), 59(11), 6172-6179 (PMID:21517076)	Content identification	CHEMBL3045880	https://www.ebi.ac.uk/chembl/doc/inspect/CHEMBL3045880
Literature search	Med Chem Res (2010), 19(4), 311-336 (DOI:10.1007/s00044-009-9192-x)	Content identification	CHEMBL3045881	https://www.ebi.ac.uk/chembl/doc/inspect/CHEMBL3045881
Literature search	Molecules (2012), 17(9), 10014-10025 (PMID:22922273)	Content identification	CHEMBL3045882	https://www.ebi.ac.uk/chembl/doc/inspect/CHEMBL3045882
Literature search	J Agric Food Chem (2003), 51(9), 2506-2511 (PMID:12696928)	Content identification	CHEMBL3045883	https://www.ebi.ac.uk/chembl/doc/inspect/CHEMBL3045883
Literature search	Med Chem Res (2013), 22(2), 758-767 (DOI:10.1007/s00044-012-0071-5)	Content identification	CHEMBL3045884	https://www.ebi.ac.uk/chembl/doc/inspect/CHEMBL3045884
Literature search	Med Chem Res (2013), 22(10), 4592-4599 (DOI:10.1007/s00044-013-0467-x)	Content identification	CHEMBL3045885	https://www.ebi.ac.uk/chembl/doc/inspect/CHEMBL3045885
Literature search	Med Chem Res (2013), 22(9), 4069-4074 (DOI:10.1007/s00044-012-0416-0)	Content identification	CHEMBL3045886	https://www.ebi.ac.uk/chembl/doc/inspect/CHEMBL3045886
Literature search	Med Chem Res (2013), 22(10), 4708-4714 (DOI:10.1007/s00044-013-0474-y)	Content identification	CHEMBL3045887	https://www.ebi.ac.uk/chembl/doc/inspect/CHEMBL3045887
Literature search	Med Chem Res (2012), 21(11), 3902-3906 (DOI:10.1007/s00044-011-9935-3)	Content identification	CHEMBL3045888	https://www.ebi.ac.uk/chembl/doc/inspect/CHEMBL3045888
Literature search	Pest Manag Sci (2012), 68(8), 1191-1198 (PMID:22522694)	Content identification	CHEMBL3045889	https://www.ebi.ac.uk/chembl/doc/inspect/CHEMBL3045889
Literature search	Med Chem Res (2004), 13(6), 337-347 (DOI:10.1007/s00044-004-0039-1)	Content identification	CHEMBL3045890	https://www.ebi.ac.uk/chembl/doc/inspect/CHEMBL3045890
Literature search	Crop Protection (2003), 22(2), 333-340 (DOI:10.1016/S0261-2194(02)00175-8)	Content identification	CHEMBL3045891	https://www.ebi.ac.uk/chembl/doc/inspect/CHEMBL3045891
Literature search	Med Chem Res (2013), 22(7), 3204-3212 (DOI:10.1007/s00044-012-0326-1)	Content identification	CHEMBL3045892	https://www.ebi.ac.uk/chembl/doc/inspect/CHEMBL3045892
Literature search	Med Chem Res (2009), 18(3), 206-220 (DOI:10.1007/s00044-008-9120-5)	Content identification	CHEMBL3045893	https://www.ebi.ac.uk/chembl/doc/inspect/CHEMBL3045893
Literature search	Med Chem Res (2004), 13(8), 687-706 (DOI:10.1007/s00044-004-0111-x)	Content identification	CHEMBL3045894	https://www.ebi.ac.uk/chembl/doc/inspect/CHEMBL3045894
Literature search	Med Chem Res (2012), 21(10), 2772-2778 (DOI:10.1007/s00044-011-9804-0)	Content identification	CHEMBL3045895	https://www.ebi.ac.uk/chembl/doc/inspect/CHEMBL3045895
Literature search	Med Chem Res (2011), 20(7), 1068-1073 (DOI:10.1007/s00044-010-9432-0)	Content identification	CHEMBL3045896	https://www.ebi.ac.uk/chembl/doc/inspect/CHEMBL3045896
Literature search	Pest Manag Sci (2012), 68(3), 386-393 (PMID:21953851)	Content identification	CHEMBL3045897	https://www.ebi.ac.uk/chembl/doc/inspect/CHEMBL3045897
Literature search	Med Chem Res (2010), 19(9), 1222-1232 (DOI:10.1007/s00044-009-9265-x)	Content identification	CHEMBL3045898	https://www.ebi.ac.uk/chembl/doc/inspect/CHEMBL3045898
Literature search	Pest Manag Sci (2009), 65(1), 60-65 (PMID:18823067)	Content identification	CHEMBL3045899	https://www.ebi.ac.uk/chembl/doc/inspect/CHEMBL3045899
Literature search	Med Chem Res (2008), 17(2), 53-61 (DOI:10.1007/s00044-007-9036-5)	Content identification	CHEMBL3045900	https://www.ebi.ac.uk/chembl/doc/inspect/CHEMBL3045900
Literature search	Pest Manag Sci (2011), 67(12), 1499-1521 (PMID:21656896)	Content identification	CHEMBL3045901	https://www.ebi.ac.uk/chembl/doc/inspect/CHEMBL3045901
Literature search	J Pesticide Sci (2006), 31(1), 35-40 (DOI:10.1584/jpestics.31.35)	Content identification	CHEMBL3045902	https://www.ebi.ac.uk/chembl/doc/inspect/CHEMBL3045902
Literature search	Med Chem Res (2013), 22(3), 1197-1202 (DOI:10.1007/s00044-012-0126-7)	Content identification	CHEMBL3045903	https://www.ebi.ac.uk/chembl/doc/inspect/CHEMBL3045903
Literature search	Med Chem Res (2007), 16(6), 266-279 (DOI:10.1007/s00044-007-9029-4)	Content identification	CHEMBL3045904	https://www.ebi.ac.uk/chembl/doc/inspect/CHEMBL3045904
Literature search	Med Chem Res (2010), 19(5), 413-430 (DOI:10.1007/s00044-009-9199-3)	Content identification	CHEMBL3045905	https://www.ebi.ac.uk/chembl/doc/inspect/CHEMBL3045905
Literature search	Med Chem Res (2011), 20(9), 1566-1572 (DOI:10.1007/s00044-010-9415-1)	Content identification	CHEMBL3045906	https://www.ebi.ac.uk/chembl/doc/inspect/CHEMBL3045906
Literature search	J Pesticide Sci (2012), 37(3), 265-266 (DOI:10.1584/jpestics.J12-04)	Content identification	CHEMBL3045907	https://www.ebi.ac.uk/chembl/doc/inspect/CHEMBL3045907
Literature search	Med Chem Res (2013), 22(10), 4830-4835 (DOI:10.1007/s00044-013-0504-9)	Content identification	CHEMBL3045908	https://www.ebi.ac.uk/chembl/doc/inspect/CHEMBL3045908
Literature search	Med Chem Res (2013), 22(5), 2105-2114 (DOI:10.1007/s00044-012-0201-0)	Content identification	CHEMBL3045909	https://www.ebi.ac.uk/chembl/doc/inspect/CHEMBL3045909
Literature search	Crop Protection (2008), 27(3), 310-319 (DOI:10.1016/j.cropro.2007.03.015)	Content identification	CHEMBL3045910	https://www.ebi.ac.uk/chembl/doc/inspect/CHEMBL3045910
Literature search	Crop Protection (2007), 26(10), 1574-1578 (DOI:10.1016/j.cropro.2007.01.006)	Content identification	CHEMBL3045911	https://www.ebi.ac.uk/chembl/doc/inspect/CHEMBL3045911
Literature search	J Agric Food Chem (2008), 56(22), 10785-10792 (PMID:18950187)	Content identification	CHEMBL3045912	https://www.ebi.ac.uk/chembl/doc/inspect/CHEMBL3045912
Literature search	Med Chem Res (2011), 20(7), 838-846 (DOI:10.1007/s00044-010-9395-1)	Content identification	CHEMBL3045913	https://www.ebi.ac.uk/chembl/doc/inspect/CHEMBL3045913
Literature search	Crop Protection (2009), 28(9), 744-748 (DOI:10.1016/j.cropro.2009.05.011)	Content identification	CHEMBL3045914	https://www.ebi.ac.uk/chembl/doc/inspect/CHEMBL3045914
Literature search	Bioorg. Med. Chem. (2006), 14(24), 8280-8285 (PMID:17008103)	Content identification	CHEMBL3045915	https://www.ebi.ac.uk/chembl/doc/inspect/CHEMBL3045915
Literature search	Med Chem Res (2013), 22(7), 3085-3095 (DOI:10.1007/s00044-012-0313-6)	Content identification	CHEMBL3045916	https://www.ebi.ac.uk/chembl/doc/inspect/CHEMBL3045916
Literature search	J. Nat. Prod. (2011), 74(4), 825-830 (PMID:21438588)	Content identification	CHEMBL3045917	https://www.ebi.ac.uk/chembl/doc/inspect/CHEMBL3045917
Literature search	J Agric Food Chem (2010), 58(5), 2690-2695 (PMID:20000414)	Content identification	CHEMBL3045918	https://www.ebi.ac.uk/chembl/doc/inspect/CHEMBL3045918
Literature search	J Pesticide Sci (2010), 35(1), 10-14 (DOI:10.1584/jpestics.G09-24)	Content identification	CHEMBL3045919	https://www.ebi.ac.uk/chembl/doc/inspect/CHEMBL3045919
Literature search	Fitoterapia (1999), 70(3), 269-274 (DOI:10.1016/S0367-326X(99)00033-7)	Content identification	CHEMBL3045920	https://www.ebi.ac.uk/chembl/doc/inspect/CHEMBL3045920
Literature search	J Pesticide Sci (1991), 16(4), 623-629 (DOI:10.1584/jpestics.16.623)	Content identification	CHEMBL3045921	https://www.ebi.ac.uk/chembl/doc/inspect/CHEMBL3045921
Literature search	Med Chem Res (2010), 19(8), 925-935 (DOI:10.1007/s00044-009-9239-z)	Content identification	CHEMBL3045922	https://www.ebi.ac.uk/chembl/doc/inspect/CHEMBL3045922
Literature search	Pest Manag Sci (2009), 65(11), 1257-1262 (PMID:19655396)	Content identification	CHEMBL3045923	https://www.ebi.ac.uk/chembl/doc/inspect/CHEMBL3045923
Literature search	Med Chem Res (2012), 21(8), 1825-1832 (DOI:10.1007/s00044-011-9700-7)	Content identification	CHEMBL3045924	https://www.ebi.ac.uk/chembl/doc/inspect/CHEMBL3045924
Literature search	Med Chem Res (2013), 22(8), 3823-3830 (DOI:10.1007/s00044-012-0393-3)	Content identification	CHEMBL3045925	https://www.ebi.ac.uk/chembl/doc/inspect/CHEMBL3045925
Literature search	Med Chem Res (2008), 17(1), 12-18 (DOI:10.1007/s00044-008-9088-1)	Content identification	CHEMBL3045926	https://www.ebi.ac.uk/chembl/doc/inspect/CHEMBL3045926
Literature search	J Agric Food Chem (2010), 58(5), 2755-2762 (PMID:20000685)	Content identification	CHEMBL3045927	https://www.ebi.ac.uk/chembl/doc/inspect/CHEMBL3045927
Literature search	Med Chem Res (2011), 20(3), 333-338 (DOI:10.1007/s00044-010-9303-8)	Content identification	CHEMBL3045928	https://www.ebi.ac.uk/chembl/doc/inspect/CHEMBL3045928
Literature search	Med Chem Res (2012), 21(6), 834-843 (DOI:10.1007/s00044-011-9589-1)	Content identification	CHEMBL3045929	https://www.ebi.ac.uk/chembl/doc/inspect/CHEMBL3045929
Literature search	Med Chem Res (2013), 22(10), 4964-4969 (DOI:10.1007/s00044-013-0508-5)	Content identification	CHEMBL3045930	https://www.ebi.ac.uk/chembl/doc/inspect/CHEMBL3045930
Literature search	Med Chem Res (2013), 22(10), 4946-4952 (DOI:10.1007/s00044-013-0502-y)	Content identification	CHEMBL3045931	https://www.ebi.ac.uk/chembl/doc/inspect/CHEMBL3045931
Literature search	J Pesticide Sci (2005), 30(4), 384-389 (DOI:10.1584/jpestics.30.384)	Content identification	CHEMBL3045932	https://www.ebi.ac.uk/chembl/doc/inspect/CHEMBL3045932
Literature search	Med Chem Res (2013), 22(8), 3959-3968 (DOI:10.1007/s00044-012-0400-8)	Content identification	CHEMBL3045933	https://www.ebi.ac.uk/chembl/doc/inspect/CHEMBL3045933
Literature search	J Agric Food Chem (2004), 52(10), 2887-2889 (PMID:15137830)	Content identification	CHEMBL3045934	https://www.ebi.ac.uk/chembl/doc/inspect/CHEMBL3045934
Literature search	Med Chem Res (2012), 21(6), 747-759 (DOI:10.1007/s00044-011-9579-3)	Content identification	CHEMBL3045935	https://www.ebi.ac.uk/chembl/doc/inspect/CHEMBL3045935
Literature search	Med Chem Res (2012), 21(6), 726-733 (DOI:10.1007/s00044-011-9584-6)	Content identification	CHEMBL3045936	https://www.ebi.ac.uk/chembl/doc/inspect/CHEMBL3045936
Literature search	Med Chem Res (2012), 21(4), 421-427 (DOI:10.1007/s00044-010-9511-2)	Content identification	CHEMBL3045937	https://www.ebi.ac.uk/chembl/doc/inspect/CHEMBL3045937
Literature search	Biosci. Biotechnol. Biochem. (2000), 64(3), 577-583 (PMID:10803956)	Content identification	CHEMBL3045938	https://www.ebi.ac.uk/chembl/doc/inspect/CHEMBL3045938
Literature search	Med Chem Res (2012), 21(10), 2998-3005 (DOI:10.1007/s00044-011-9826-7)	Content identification	CHEMBL3045939	https://www.ebi.ac.uk/chembl/doc/inspect/CHEMBL3045939
Literature search	Med Chem Res (2012), 21(4), 453-458 (DOI:10.1007/s00044-011-9551-2)	Content identification	CHEMBL3045940	https://www.ebi.ac.uk/chembl/doc/inspect/CHEMBL3045940
Literature search	Bioorg. Med. Chem. Lett. (1997), 7(12), 1489-1492 (DOI:10.1016/S0960-894X(97)00235-7)	Content identification	CHEMBL3045941	https://www.ebi.ac.uk/chembl/doc/inspect/CHEMBL3045941
Literature search	J Agric Food Chem (2012), 60(41), 10212-10219 (PMID:23035814)	Content identification	CHEMBL3045942	https://www.ebi.ac.uk/chembl/doc/inspect/CHEMBL3045942
Literature search	Med Chem Res (2013), 22(6), 2610-2632 (DOI:10.1007/s00044-012-0257-x)	Content identification	CHEMBL3045943	https://www.ebi.ac.uk/chembl/doc/inspect/CHEMBL3045943
Literature search	Med Chem Res (2011), 20(9), 1603-1610 (DOI:10.1007/s00044-010-9446-7)	Content identification	CHEMBL3045944	https://www.ebi.ac.uk/chembl/doc/inspect/CHEMBL3045944
Literature search	Med Chem Res (2004), 13(8), 707-723 (DOI:10.1007/s00044-004-0112-9)	Content identification	CHEMBL3045945	https://www.ebi.ac.uk/chembl/doc/inspect/CHEMBL3045945
Literature search	Med Chem Res (2012), 21(2), 212-223 (DOI:10.1007/s00044-010-9531-y)	Content identification	CHEMBL3045946	https://www.ebi.ac.uk/chembl/doc/inspect/CHEMBL3045946
Literature search	Med Chem Res (2005), 14(8), 475-487 (DOI:10.1007/s00044-006-0151-5)	Content identification	CHEMBL3045947	https://www.ebi.ac.uk/chembl/doc/inspect/CHEMBL3045947
Literature search	Med Chem Res (2011), 20(6), 738-745 (DOI:10.1007/s00044-010-9362-x)	Content identification	CHEMBL3045948	https://www.ebi.ac.uk/chembl/doc/inspect/CHEMBL3045948
Literature search	Crop Protection (2012), 31(1), 8-14 (DOI:10.1016/j.cropro.2011.09.009)	Content identification	CHEMBL3045949	https://www.ebi.ac.uk/chembl/doc/inspect/CHEMBL3045949
Literature search	J Agric Food Chem (2012), 60(19), 4779-4787 (PMID:22531003)	Content identification	CHEMBL3045950	https://www.ebi.ac.uk/chembl/doc/inspect/CHEMBL3045950
Literature search	Pest Manag Sci (2011), 67(12), 1528-1533 (PMID:21714058)	Content identification	CHEMBL3045951	https://www.ebi.ac.uk/chembl/doc/inspect/CHEMBL3045951
Literature search	J Agric Food Chem (2009), 57(17), 7912-7918 (PMID:19681615)	Content identification	CHEMBL3045952	https://www.ebi.ac.uk/chembl/doc/inspect/CHEMBL3045952
Literature search	Med Chem Res (2013), 22(2), 775-781 (DOI:10.1007/s00044-012-0070-6)	Content identification	CHEMBL3045953	https://www.ebi.ac.uk/chembl/doc/inspect/CHEMBL3045953
Literature search	Med Chem Res (2012), 21(11), 3509-3513 (DOI:10.1007/s00044-011-9902-z)	Content identification	CHEMBL3045954	https://www.ebi.ac.uk/chembl/doc/inspect/CHEMBL3045954
Literature search	Pest Manag Sci (2013), 69(5), 635-641 (PMID:23139228)	Content identification	CHEMBL3045955	https://www.ebi.ac.uk/chembl/doc/inspect/CHEMBL3045955
Literature search	Med Chem Res (2013), 22(10), 4677-4684 (DOI:10.1007/s00044-013-0473-z)	Content identification	CHEMBL3045956	https://www.ebi.ac.uk/chembl/doc/inspect/CHEMBL3045956
Literature search	Med Chem Res (2008), 17(2), 205-211 (DOI:10.1007/s00044-007-9054-3)	Content identification	CHEMBL3045957	https://www.ebi.ac.uk/chembl/doc/inspect/CHEMBL3045957
Literature search	Bioorg. Med. Chem. Lett. (1999), 9(14), 1985-1990 (PMID:10450967)	Content identification	CHEMBL3045958	https://www.ebi.ac.uk/chembl/doc/inspect/CHEMBL3045958
Literature search	Med Chem Res (2012), 21(6), 788-795 (DOI:10.1007/s00044-011-9564-x)	Content identification	CHEMBL3045959	https://www.ebi.ac.uk/chembl/doc/inspect/CHEMBL3045959
Literature search	Pest Manag Sci (2011), 67(2), 191-198 (PMID:21077124)	Content identification	CHEMBL3045960	https://www.ebi.ac.uk/chembl/doc/inspect/CHEMBL3045960
Literature search	Med Chem Res (2008), 17(9), 541-563 (DOI:10.1007/s00044-008-9097-0)	Content identification	CHEMBL3045961	https://www.ebi.ac.uk/chembl/doc/inspect/CHEMBL3045961
Literature search	Med Chem Res (2012), 21(9), 2349-2362 (DOI:10.1007/s00044-011-9761-7)	Content identification	CHEMBL3045962	https://www.ebi.ac.uk/chembl/doc/inspect/CHEMBL3045962
Literature search	J Agric Food Chem (2010), 58(5), 3056-3061 (PMID:20131903)	Content identification	CHEMBL3045963	https://www.ebi.ac.uk/chembl/doc/inspect/CHEMBL3045963
Literature search	Med Chem Res (2013), 22(11), 5588-5597 (DOI:10.1007/s00044-013-0557-9)	Content identification	CHEMBL3045964	https://www.ebi.ac.uk/chembl/doc/inspect/CHEMBL3045964
Literature search	Med Chem Res (2013), 22(11), 5337-5343 (DOI:10.1007/s00044-013-0538-z)	Content identification	CHEMBL3045965	https://www.ebi.ac.uk/chembl/doc/inspect/CHEMBL3045965
Literature search	J Pesticide Sci (1999), 24(1), 33-37 (DOI:10.1584/jpestics.24.33)	Content identification	CHEMBL3045966	https://www.ebi.ac.uk/chembl/doc/inspect/CHEMBL3045966
Literature search	Bioorg. Med. Chem. Lett. (2002), 12(13), 1743-1746 (PMID:12067551)	Content identification	CHEMBL3045967	https://www.ebi.ac.uk/chembl/doc/inspect/CHEMBL3045967
Literature search	Med Chem Res (2012), 21(9), 2185-2195 (DOI:10.1007/s00044-011-9737-7)	Content identification	CHEMBL3045968	https://www.ebi.ac.uk/chembl/doc/inspect/CHEMBL3045968
Literature search	Med Chem Res (2012), 21(12), 4395-4402 (DOI:10.1007/s00044-012-9982-4)	Content identification	CHEMBL3045969	https://www.ebi.ac.uk/chembl/doc/inspect/CHEMBL3045969
Literature search	J Pesticide Sci (1995), 20(2), 173-175 (DOI:10.1584/jpestics.20.173)	Content identification	CHEMBL3045970	https://www.ebi.ac.uk/chembl/doc/inspect/CHEMBL3045970
Literature search	Med Chem Res (2011), 20(7), 1111-1118 (DOI:10.1007/s00044-010-9448-5)	Content identification	CHEMBL3045971	https://www.ebi.ac.uk/chembl/doc/inspect/CHEMBL3045971
Literature search	Med Chem Res (2010), 19(8), 915-924 (DOI:10.1007/s00044-009-9238-0)	Content identification	CHEMBL3045972	https://www.ebi.ac.uk/chembl/doc/inspect/CHEMBL3045972
Literature search	Chem Pharm Bull (Tokyo) (2002), 50(3), 399-402 (PMID:11911206)	Content identification	CHEMBL3045973	https://www.ebi.ac.uk/chembl/doc/inspect/CHEMBL3045973
Literature search	J Agric Food Chem (2009), 57(11), 4838-4843 (PMID:19489624)	Content identification	CHEMBL3045974	https://www.ebi.ac.uk/chembl/doc/inspect/CHEMBL3045974
Literature search	Med Chem Res (2013), 22(4), 1884-1892 (DOI:10.1007/s00044-012-0189-5)	Content identification	CHEMBL3045975	https://www.ebi.ac.uk/chembl/doc/inspect/CHEMBL3045975
Literature search	Med Chem Res (2013), 22(12), 5868-5877 (DOI:10.1007/s00044-013-0574-8)	Content identification	CHEMBL3045976	https://www.ebi.ac.uk/chembl/doc/inspect/CHEMBL3045976
Literature search	Med Chem Res (2012), 21(8), 1717-1721 (DOI:10.1007/s00044-011-9690-5)	Content identification	CHEMBL3045977	https://www.ebi.ac.uk/chembl/doc/inspect/CHEMBL3045977
Literature search	Pest Manag Sci (2010), 66(9), 974-979 (PMID:20730989)	Content identification	CHEMBL3045978	https://www.ebi.ac.uk/chembl/doc/inspect/CHEMBL3045978
Literature search	Med Chem Res (2013), 22(6), 2964-2974 (DOI:10.1007/s00044-012-0259-8)	Content identification	CHEMBL3045979	https://www.ebi.ac.uk/chembl/doc/inspect/CHEMBL3045979
Literature search	Tetrahedron (1991), 47(44), 9231-9246 (DOI:10.1016/S0040-4020(01)96211-8)	Content identification	CHEMBL3045980	https://www.ebi.ac.uk/chembl/doc/inspect/CHEMBL3045980
Literature search	J Agric Food Chem (2008), 56(13), 5254-5259 (PMID:18540619)	Content identification	CHEMBL3045981	https://www.ebi.ac.uk/chembl/doc/inspect/CHEMBL3045981
Literature search	Pest Manag Sci (2011), 67(6), 647-655 (PMID:21305686)	Content identification	CHEMBL3045982	https://www.ebi.ac.uk/chembl/doc/inspect/CHEMBL3045982
Literature search	Biosci. Biotechnol. Biochem. (1997), 61(9), 1518-1522 (DOI:10.1271/bbb.61.1518)	Content identification	CHEMBL3045983	https://www.ebi.ac.uk/chembl/doc/inspect/CHEMBL3045983
Literature search	Pest Manag Sci (2011), 67(3), 258-261 (PMID:21308951)	Content identification	CHEMBL3045984	https://www.ebi.ac.uk/chembl/doc/inspect/CHEMBL3045984
Literature search	Med Chem Res (2010), 19(3), 211-219 (DOI:10.1007/s00044-009-9185-9)	Content identification	CHEMBL3045985	https://www.ebi.ac.uk/chembl/doc/inspect/CHEMBL3045985
Literature search	Crop Protection (2013), 49(), 21-25 (DOI:10.1016/j.cropro.2013.02.012)	Content identification	CHEMBL3045986	https://www.ebi.ac.uk/chembl/doc/inspect/CHEMBL3045986
Literature search	Med Chem Res (2012), 21(7), 1271-1277 (DOI:10.1007/s00044-011-9641-1)	Content identification	CHEMBL3045987	https://www.ebi.ac.uk/chembl/doc/inspect/CHEMBL3045987
Literature search	Med Chem Res (2013), 22(3), 1102-1106 (DOI:10.1007/s00044-012-0114-y)	Content identification	CHEMBL3045988	https://www.ebi.ac.uk/chembl/doc/inspect/CHEMBL3045988
Literature search	Med Chem Res (2013), 22(10), 4775-4786 (DOI:10.1007/s00044-013-0495-6)	Content identification	CHEMBL3045989	https://www.ebi.ac.uk/chembl/doc/inspect/CHEMBL3045989
Literature search	Med Chem Res (2013), 22(8), 3953-3958 (DOI:10.1007/s00044-012-0397-z)	Content identification	CHEMBL3045990	https://www.ebi.ac.uk/chembl/doc/inspect/CHEMBL3045990
Literature search	Med Chem Res (2009), 18(9), 782-797 (DOI:10.1007/s00044-009-9203-y)	Content identification	CHEMBL3045991	https://www.ebi.ac.uk/chembl/doc/inspect/CHEMBL3045991
Literature search	Med Chem Res (2013), 22(8), 3911-3917 (DOI:10.1007/s00044-012-0407-1)	Content identification	CHEMBL3045992	https://www.ebi.ac.uk/chembl/doc/inspect/CHEMBL3045992
Literature search	Med Chem Res (2011), 20(1), 36-46 (DOI:10.1007/s00044-009-9280-y)	Content identification	CHEMBL3045993	https://www.ebi.ac.uk/chembl/doc/inspect/CHEMBL3045993
Literature search	Med Chem Res (2012), 21(9), 2428-2442 (DOI:10.1007/s00044-011-9768-0)	Content identification	CHEMBL3045994	https://www.ebi.ac.uk/chembl/doc/inspect/CHEMBL3045994
Literature search	Tetrahedron (2002), 58(39), 7797-7804 (DOI:10.1016/S0040-4020(02)00944-4)	Content identification	CHEMBL3045995	https://www.ebi.ac.uk/chembl/doc/inspect/CHEMBL3045995
Literature search	Bioorg. Med. Chem. (2003), 11(23), 5101-5116 (PMID:14604674)	Content identification	CHEMBL3045996	https://www.ebi.ac.uk/chembl/doc/inspect/CHEMBL3045996
Literature search	Tetrahedron (1994), 50(47), 13553-13566 (DOI:10.1016/S0040-4020(01)89361-3)	Content identification	CHEMBL3045997	https://www.ebi.ac.uk/chembl/doc/inspect/CHEMBL3045997
Literature search	Med Chem Res (2012), 21(2), 133-144 (DOI:10.1007/s00044-010-9510-3)	Content identification	CHEMBL3045998	https://www.ebi.ac.uk/chembl/doc/inspect/CHEMBL3045998
Literature search	Med Chem Res (2012), 21(6), 694-702 (DOI:10.1007/s00044-011-9578-4)	Content identification	CHEMBL3045999	https://www.ebi.ac.uk/chembl/doc/inspect/CHEMBL3045999
Literature search	Bioorg. Med. Chem. (2013), 21(11), 3245-3255 (DOI:10.1016/j.bmc.2013.03.056)	Content identification	CHEMBL3046000	https://www.ebi.ac.uk/chembl/doc/inspect/CHEMBL3046000
Literature search	Med Chem Res (2013), 22(4), 1972-1978 (DOI:10.1007/s00044-012-0200-1)	Content identification	CHEMBL3046001	https://www.ebi.ac.uk/chembl/doc/inspect/CHEMBL3046001
Literature search	Med Chem Res (2013), 22(2), 768-774 (DOI:10.1007/s00044-012-0078-y)	Content identification	CHEMBL3046002	https://www.ebi.ac.uk/chembl/doc/inspect/CHEMBL3046002
Literature search	J Agric Food Chem (2008), 56(16), 7321-7325 (PMID:18672885)	Content identification	CHEMBL3046003	https://www.ebi.ac.uk/chembl/doc/inspect/CHEMBL3046003
Literature search	Pest Manag Sci (2009), 65(10), 1147-1154 (PMID:19548293)	Content identification	CHEMBL3046004	https://www.ebi.ac.uk/chembl/doc/inspect/CHEMBL3046004
Literature search	Biosci. Biotechnol. Biochem. (1996), 60(9), 1510-1512 (DOI:10.1271/bbb.60.1510)	Content identification	CHEMBL3046005	https://www.ebi.ac.uk/chembl/doc/inspect/CHEMBL3046005
Literature search	Med Chem Res (2013), 22(1), 278-286 (DOI:10.1007/s00044-012-0034-x)	Content identification	CHEMBL3046006	https://www.ebi.ac.uk/chembl/doc/inspect/CHEMBL3046006
Literature search	Med Chem Res (2012), 21(7), 1451-1470 (DOI:10.1007/s00044-011-9662-9)	Content identification	CHEMBL3046007	https://www.ebi.ac.uk/chembl/doc/inspect/CHEMBL3046007
Literature search	J Agric Food Chem (2012), 60(48), 11859-11868 (PMID:23145924)	Content identification	CHEMBL3046008	https://www.ebi.ac.uk/chembl/doc/inspect/CHEMBL3046008
Literature search	Med Chem Res (2012), 21(1), 38-46 (DOI:10.1007/s00044-010-9500-5)	Content identification	CHEMBL3046009	https://www.ebi.ac.uk/chembl/doc/inspect/CHEMBL3046009
Literature search	Med Chem Res (2008), 17(8), 507-514 (DOI:10.1007/s00044-008-9094-3)	Content identification	CHEMBL3046010	https://www.ebi.ac.uk/chembl/doc/inspect/CHEMBL3046010
Literature search	Med Chem Res (2009), 18(3), 167-178 (DOI:10.1007/s00044-008-9117-0)	Content identification	CHEMBL3046011	https://www.ebi.ac.uk/chembl/doc/inspect/CHEMBL3046011
Literature search	Med Chem Res (2004), 13(5), 249-258 (DOI:10.1007/s00044-004-0032-8)	Content identification	CHEMBL3046012	https://www.ebi.ac.uk/chembl/doc/inspect/CHEMBL3046012
Literature search	Crop Protection (2009), 28(7), 616-618 (DOI:10.1016/j.cropro.2009.03.004)	Content identification	CHEMBL3046013	https://www.ebi.ac.uk/chembl/doc/inspect/CHEMBL3046013
Literature search	Med Chem Res (2013), 22(3), 1029-1042 (DOI:10.1007/s00044-012-0101-3)	Content identification	CHEMBL3046014	https://www.ebi.ac.uk/chembl/doc/inspect/CHEMBL3046014
Literature search	J Agric Food Chem (2003), 51(4), 897-901 (PMID:12568546)	Content identification	CHEMBL3046015	https://www.ebi.ac.uk/chembl/doc/inspect/CHEMBL3046015
Literature search	J Agric Food Chem (2003), 51(6), 1555-1559 (PMID:12617583)	Content identification	CHEMBL3046016	https://www.ebi.ac.uk/chembl/doc/inspect/CHEMBL3046016
Literature search	Med Chem Res (2009), 18(8), 611-628 (DOI:10.1007/s00044-008-9153-9)	Content identification	CHEMBL3046017	https://www.ebi.ac.uk/chembl/doc/inspect/CHEMBL3046017
Literature search	Bioorg. Med. Chem. (2010), 18(22), 7948-7956 (PMID:20934343)	Content identification	CHEMBL3046018	https://www.ebi.ac.uk/chembl/doc/inspect/CHEMBL3046018
Literature search	Med Chem Res (2012), 21(5), 552-558 (DOI:10.1007/s00044-011-9562-z)	Content identification	CHEMBL3046019	https://www.ebi.ac.uk/chembl/doc/inspect/CHEMBL3046019
Literature search	J Agric Food Chem (2009), 57(4), 1624-1631 (PMID:19199589)	Content identification	CHEMBL3046020	https://www.ebi.ac.uk/chembl/doc/inspect/CHEMBL3046020
Literature search	Med Chem Res (2012), 21(3), 325-332 (DOI:10.1007/s00044-010-9515-y)	Content identification	CHEMBL3046021	https://www.ebi.ac.uk/chembl/doc/inspect/CHEMBL3046021
Literature search	Med Chem Res (2011), 20(1), 74-80 (DOI:10.1007/s00044-009-9277-6)	Content identification	CHEMBL3046022	https://www.ebi.ac.uk/chembl/doc/inspect/CHEMBL3046022
Literature search	Med Chem Res (2012), 21(2), 174-184 (DOI:10.1007/s00044-010-9517-9)	Content identification	CHEMBL3046023	https://www.ebi.ac.uk/chembl/doc/inspect/CHEMBL3046023
Literature search	Med Chem Res (2011), 20(7), 1005-1014 (DOI:10.1007/s00044-010-9428-9)	Content identification	CHEMBL3046024	https://www.ebi.ac.uk/chembl/doc/inspect/CHEMBL3046024
Literature search	J Pesticide Sci (1992), 17(4), 243-249 (DOI:10.1584/jpestics.17.4_243)	Content identification	CHEMBL3046025	https://www.ebi.ac.uk/chembl/doc/inspect/CHEMBL3046025
Literature search	Crop Protection (2007), 26(9), 1377-1384 (DOI:10.1016/j.cropro.2006.11.010)	Content identification	CHEMBL3046026	https://www.ebi.ac.uk/chembl/doc/inspect/CHEMBL3046026
Literature search	Pest Manag Sci (2011), 67(7), 869-875 (PMID:21370393)	Content identification	CHEMBL3046027	https://www.ebi.ac.uk/chembl/doc/inspect/CHEMBL3046027
Literature search	Med Chem Res (2013), 22(1), 287-302 (DOI:10.1007/s00044-012-0003-4)	Content identification	CHEMBL3046028	https://www.ebi.ac.uk/chembl/doc/inspect/CHEMBL3046028
Literature search	Med Chem Res (2013), 22(6), 2984-2990 (DOI:10.1007/s00044-012-0288-3)	Content identification	CHEMBL3046029	https://www.ebi.ac.uk/chembl/doc/inspect/CHEMBL3046029
Literature search	Pak J Biol Sci (2009), 12(16), 1119-1126 (PMID:19899322)	Content identification	CHEMBL3046030	https://www.ebi.ac.uk/chembl/doc/inspect/CHEMBL3046030
Literature search	J Pesticide Sci (1996), 21(3), 311-316 (DOI:10.1584/jpestics.21.311)	Content identification	CHEMBL3046031	https://www.ebi.ac.uk/chembl/doc/inspect/CHEMBL3046031
Literature search	Med Chem Res (2013), 22(1), 175-185 (DOI:10.1007/s00044-012-0019-9)	Content identification	CHEMBL3046032	https://www.ebi.ac.uk/chembl/doc/inspect/CHEMBL3046032
Literature search	J Agric Food Chem (2011), 59(19), 10615-10623 (PMID:21894959)	Content identification	CHEMBL3046033	https://www.ebi.ac.uk/chembl/doc/inspect/CHEMBL3046033
Literature search	Biosci. Biotechnol. Biochem. (2002), 66(12), 2537-2542 (PMID:12596845)	Content identification	CHEMBL3046034	https://www.ebi.ac.uk/chembl/doc/inspect/CHEMBL3046034
Literature search	Med Chem Res (2013), 22(5), 2061-2078 (DOI:10.1007/s00044-012-0191-y)	Content identification	CHEMBL3046035	https://www.ebi.ac.uk/chembl/doc/inspect/CHEMBL3046035
Literature search	J Agric Food Chem (2005), 53(15), 5943-5947 (PMID:16028978)	Content identification	CHEMBL3046036	https://www.ebi.ac.uk/chembl/doc/inspect/CHEMBL3046036
Literature search	Pest Manag Sci (2012), 68(9), 1231-1240 (PMID:22488841)	Content identification	CHEMBL3046037	https://www.ebi.ac.uk/chembl/doc/inspect/CHEMBL3046037
Literature search	Biochem Syst Ecol (2006), 34(8), 609-616 (DOI:10.1016/j.bse.2006.02.006)	Content identification	CHEMBL3046038	https://www.ebi.ac.uk/chembl/doc/inspect/CHEMBL3046038
Literature search	Med Chem Res (2013), 22(5), 2430-2436 (DOI:10.1007/s00044-012-0237-1)	Content identification	CHEMBL3046039	https://www.ebi.ac.uk/chembl/doc/inspect/CHEMBL3046039
Literature search	Med Chem Res (2011), 20(3), 280-286 (DOI:10.1007/s00044-010-9318-1)	Content identification	CHEMBL3046040	https://www.ebi.ac.uk/chembl/doc/inspect/CHEMBL3046040
Literature search	Med Chem Res (2011), 20(9), 1616-1621 (DOI:10.1007/s00044-010-9435-x)	Content identification	CHEMBL3046041	https://www.ebi.ac.uk/chembl/doc/inspect/CHEMBL3046041
Literature search	J Agric Food Chem (2010), 58(5), 2882-2885 (PMID:20131802)	Content identification	CHEMBL3046042	https://www.ebi.ac.uk/chembl/doc/inspect/CHEMBL3046042
Literature search	Med Chem Res (2008), 17(2), 62-73 (DOI:10.1007/s00044-007-9037-4)	Content identification	CHEMBL3046043	https://www.ebi.ac.uk/chembl/doc/inspect/CHEMBL3046043
Literature search	Med Chem Res (2013), 22(1), 70-77 (DOI:10.1007/s00044-012-0016-z)	Content identification	CHEMBL3046044	https://www.ebi.ac.uk/chembl/doc/inspect/CHEMBL3046044
Literature search	Biosci. Biotechnol. Biochem. (1996), 60(9), 1495-1496 (PMID:8987602)	Content identification	CHEMBL3046045	https://www.ebi.ac.uk/chembl/doc/inspect/CHEMBL3046045
Literature search	Med Chem Res (2011), 20(5), 615-625 (DOI:10.1007/s00044-010-9361-y)	Content identification	CHEMBL3046046	https://www.ebi.ac.uk/chembl/doc/inspect/CHEMBL3046046
Literature search	Med Chem Res (2012), 21(1), 16-26 (DOI:10.1007/s00044-010-9494-z)	Content identification	CHEMBL3046047	https://www.ebi.ac.uk/chembl/doc/inspect/CHEMBL3046047
Literature search	Med Chem Res (2012), 21(8), 1803-1810 (DOI:10.1007/s00044-011-9710-5)	Content identification	CHEMBL3046048	https://www.ebi.ac.uk/chembl/doc/inspect/CHEMBL3046048
Literature search	J Pesticide Sci (1997), 22(4), 299-302 (DOI:10.1584/jpestics.22.299)	Content identification	CHEMBL3046049	https://www.ebi.ac.uk/chembl/doc/inspect/CHEMBL3046049
Literature search	Med Chem Res (2009), 18(5), 383-395 (DOI:10.1007/s00044-008-9135-y)	Content identification	CHEMBL3046050	https://www.ebi.ac.uk/chembl/doc/inspect/CHEMBL3046050
Literature search	Med Chem Res (2010), 19(6), 589-602 (DOI:10.1007/s00044-009-9215-7)	Content identification	CHEMBL3046051	https://www.ebi.ac.uk/chembl/doc/inspect/CHEMBL3046051
Literature search	Med Chem Res (2012), 21(6), 816-824 (DOI:10.1007/s00044-011-9598-0)	Content identification	CHEMBL3046052	https://www.ebi.ac.uk/chembl/doc/inspect/CHEMBL3046052
Literature search	Chin Chem Lett (2013), 24(3), 233-236 (DOI:10.1016/j.cclet.2013.01.036)	Content identification	CHEMBL3046053	https://www.ebi.ac.uk/chembl/doc/inspect/CHEMBL3046053
Literature search	Med Chem Res (2013), 22(9), 4308-4315 (DOI:10.1007/s00044-012-0432-0)	Content identification	CHEMBL3046054	https://www.ebi.ac.uk/chembl/doc/inspect/CHEMBL3046054
Literature search	J Agric Food Chem (2010), 58(7), 4356-4360 (PMID:20329725)	Content identification	CHEMBL3046055	https://www.ebi.ac.uk/chembl/doc/inspect/CHEMBL3046055
Literature search	Bioorg. Med. Chem. (2004), 12(11), 2825-2830 (PMID:15142542)	Content identification	CHEMBL3046056	https://www.ebi.ac.uk/chembl/doc/inspect/CHEMBL3046056
Literature search	Med Chem Res (2012), 21(11), 3445-3454 (DOI:10.1007/s00044-011-9886-8)	Content identification	CHEMBL3046057	https://www.ebi.ac.uk/chembl/doc/inspect/CHEMBL3046057
Literature search	J Agric Food Chem (2002), 50(3), 491-494 (PMID:11804518)	Content identification	CHEMBL3046058	https://www.ebi.ac.uk/chembl/doc/inspect/CHEMBL3046058
Literature search	J Agric Food Chem (2007), 55(1), 143-147 (PMID:17199325)	Content identification	CHEMBL3046059	https://www.ebi.ac.uk/chembl/doc/inspect/CHEMBL3046059
Literature search	Med Chem Res (2013), 22(9), 4253-4262 (DOI:10.1007/s00044-012-0436-9)	Content identification	CHEMBL3046060	https://www.ebi.ac.uk/chembl/doc/inspect/CHEMBL3046060
Literature search	Med Chem Res (2008), 17(9), 587-603 (DOI:10.1007/s00044-008-9100-9)	Content identification	CHEMBL3046061	https://www.ebi.ac.uk/chembl/doc/inspect/CHEMBL3046061
Literature search	Med Chem Res (2013), 22(3), 1320-1329 (DOI:10.1007/s00044-012-0129-4)	Content identification	CHEMBL3046062	https://www.ebi.ac.uk/chembl/doc/inspect/CHEMBL3046062
Literature search	Med Chem Res (2012), 21(7), 1302-1312 (DOI:10.1007/s00044-011-9644-y)	Content identification	CHEMBL3046063	https://www.ebi.ac.uk/chembl/doc/inspect/CHEMBL3046063
Literature search	Med Chem Res (2007), 16(3), 136-142 (DOI:10.1007/s00044-007-9018-7)	Content identification	CHEMBL3046064	https://www.ebi.ac.uk/chembl/doc/inspect/CHEMBL3046064
Literature search	J Agric Food Chem (2011), 59(7), 3234-3238 (PMID:21391597)	Content identification	CHEMBL3046065	https://www.ebi.ac.uk/chembl/doc/inspect/CHEMBL3046065
Literature search	J Org Chem (2008), 73(21), 8545-8552 (PMID:18855479)	Content identification	CHEMBL3046066	https://www.ebi.ac.uk/chembl/doc/inspect/CHEMBL3046066
Literature search	Med Chem Res (2011), 20(8), 1206-1213 (DOI:10.1007/s00044-010-9455-6)	Content identification	CHEMBL3046067	https://www.ebi.ac.uk/chembl/doc/inspect/CHEMBL3046067
Literature search	Med Chem Res (2012), 21(11), 3557-3567 (DOI:10.1007/s00044-011-9892-x)	Content identification	CHEMBL3046068	https://www.ebi.ac.uk/chembl/doc/inspect/CHEMBL3046068
Literature search	Med Chem Res (2012), 21(11), 3532-3540 (DOI:10.1007/s00044-011-9891-y)	Content identification	CHEMBL3046069	https://www.ebi.ac.uk/chembl/doc/inspect/CHEMBL3046069
Literature search	Med Chem Res (2013), 22(1), 312-322 (DOI:10.1007/s00044-012-0031-0)	Content identification	CHEMBL3046070	https://www.ebi.ac.uk/chembl/doc/inspect/CHEMBL3046070
Literature search	Med Chem Res (2006), 15(7), 431-442 (DOI:10.1007/s00044-006-0014-0)	Content identification	CHEMBL3046071	https://www.ebi.ac.uk/chembl/doc/inspect/CHEMBL3046071
Literature search	J Agric Food Chem (2007), 55(11), 4340-4347 (PMID:17474756)	Content identification	CHEMBL3046072	https://www.ebi.ac.uk/chembl/doc/inspect/CHEMBL3046072
Literature search	Med Chem Res (2013), 22(8), 3712-3718 (DOI:10.1007/s00044-012-0373-7)	Content identification	CHEMBL3046073	https://www.ebi.ac.uk/chembl/doc/inspect/CHEMBL3046073
Literature search	Med Chem Res (2011), 20(6), 732-737 (DOI:10.1007/s00044-010-9381-7)	Content identification	CHEMBL3046074	https://www.ebi.ac.uk/chembl/doc/inspect/CHEMBL3046074
Literature search	Med Chem Res (2012), 21(8), 1734-1740 (DOI:10.1007/s00044-011-9692-3)	Content identification	CHEMBL3046075	https://www.ebi.ac.uk/chembl/doc/inspect/CHEMBL3046075
Literature search	Med Chem Res (2011), 20(9), 1455-1464 (DOI:10.1007/s00044-010-9379-1)	Content identification	CHEMBL3046076	https://www.ebi.ac.uk/chembl/doc/inspect/CHEMBL3046076
Literature search	Med Chem Res (2013), 22(6), 2768-2777 (DOI:10.1007/s00044-012-0264-y)	Content identification	CHEMBL3046077	https://www.ebi.ac.uk/chembl/doc/inspect/CHEMBL3046077
Literature search	Med Chem Res (2013), 22(3), 1107-1123 (DOI:10.1007/s00044-012-0110-2)	Content identification	CHEMBL3046078	https://www.ebi.ac.uk/chembl/doc/inspect/CHEMBL3046078
Literature search	J Agric Food Chem (2001), 49(5), 2302-2307 (PMID:11368593)	Content identification	CHEMBL3046079	https://www.ebi.ac.uk/chembl/doc/inspect/CHEMBL3046079
Literature search	Med Chem Res (2013), 22(2), 692-698 (DOI:10.1007/s00044-012-0059-1)	Content identification	CHEMBL3046080	https://www.ebi.ac.uk/chembl/doc/inspect/CHEMBL3046080
Literature search	J Agric Food Chem (2012), 60(43), 10715-10722 (PMID:23030687)	Content identification	CHEMBL3046081	https://www.ebi.ac.uk/chembl/doc/inspect/CHEMBL3046081
Literature search	J Pesticide Sci (1997), 22(3), 226-229 (DOI:10.1584/jpestics.22.226)	Content identification	CHEMBL3046082	https://www.ebi.ac.uk/chembl/doc/inspect/CHEMBL3046082
Literature search	Med Chem Res (2012), 21(7), 1237-1244 (DOI:10.1007/s00044-011-9634-0)	Content identification	CHEMBL3046083	https://www.ebi.ac.uk/chembl/doc/inspect/CHEMBL3046083
Literature search	Med Chem Res (2013), 22(10), 4610-4614 (DOI:10.1007/s00044-013-0469-8)	Content identification	CHEMBL3046084	https://www.ebi.ac.uk/chembl/doc/inspect/CHEMBL3046084
Literature search	Med Chem Res (2011), 20(7), 1024-1032 (DOI:10.1007/s00044-010-9433-z)	Content identification	CHEMBL3046085	https://www.ebi.ac.uk/chembl/doc/inspect/CHEMBL3046085
Literature search	Med Chem Res (2013), 22(11), 5227-5235 (DOI:10.1007/s00044-013-0518-3)	Content identification	CHEMBL3046086	https://www.ebi.ac.uk/chembl/doc/inspect/CHEMBL3046086
Literature search	J Agric Food Chem (2008), 56(6), 2125-2130 (PMID:18298069)	Content identification	CHEMBL3046087	https://www.ebi.ac.uk/chembl/doc/inspect/CHEMBL3046087
Literature search	Pest Manag Sci (2013), 69(2), 250-256 (PMID:22927256)	Content identification	CHEMBL3046088	https://www.ebi.ac.uk/chembl/doc/inspect/CHEMBL3046088
Literature search	Med Chem Res (2013), 22(6), 3002-3011 (DOI:10.1007/s00044-012-0304-7)	Content identification	CHEMBL3046089	https://www.ebi.ac.uk/chembl/doc/inspect/CHEMBL3046089
Literature search	J Pesticide Sci (2002), 27(1), 9-16 (DOI:10.1584/jpestics.27.9)	Content identification	CHEMBL3046090	https://www.ebi.ac.uk/chembl/doc/inspect/CHEMBL3046090
Literature search	Med Chem Res (2011), 20(4), 511-521 (DOI:10.1007/s00044-010-9345-y)	Content identification	CHEMBL3046091	https://www.ebi.ac.uk/chembl/doc/inspect/CHEMBL3046091
Literature search	Biosci. Biotechnol. Biochem. (2002), 66(10), 2243-2246 (PMID:12450142)	Content identification	CHEMBL3046092	https://www.ebi.ac.uk/chembl/doc/inspect/CHEMBL3046092
Literature search	Crop Protection (2006), 25(8), 848-854 (DOI:10.1016/j.cropro.2005.11.008)	Content identification	CHEMBL3046093	https://www.ebi.ac.uk/chembl/doc/inspect/CHEMBL3046093
Literature search	Med Chem Res (2009), 18(7), 511-522 (DOI:10.1007/s00044-008-9145-9)	Content identification	CHEMBL3046094	https://www.ebi.ac.uk/chembl/doc/inspect/CHEMBL3046094
Literature search	J Agric Food Chem (2008), 56(3), 998-1001 (PMID:18183949)	Content identification	CHEMBL3046095	https://www.ebi.ac.uk/chembl/doc/inspect/CHEMBL3046095
Literature search	Med Chem Res (2004), 13(8), 746-757 (DOI:10.1007/s00044-004-0114-7)	Content identification	CHEMBL3046096	https://www.ebi.ac.uk/chembl/doc/inspect/CHEMBL3046096
Literature search	Med Chem Res (2012), 21(8), 1953-1966 (DOI:10.1007/s00044-011-9706-1)	Content identification	CHEMBL3046097	https://www.ebi.ac.uk/chembl/doc/inspect/CHEMBL3046097
Literature search	Biosci. Biotechnol. Biochem. (1998), 62(10), 2046-2048 (DOI:10.1271/bbb.62.2046)	Content identification	CHEMBL3046098	https://www.ebi.ac.uk/chembl/doc/inspect/CHEMBL3046098
Literature search	Pest Manag Sci (2011), 67(1), 82-86 (PMID:21162147)	Content identification	CHEMBL3046099	https://www.ebi.ac.uk/chembl/doc/inspect/CHEMBL3046099
Literature search	Med Chem Res (2011), 20(3), 287-292 (DOI:10.1007/s00044-010-9319-0)	Content identification	CHEMBL3046100	https://www.ebi.ac.uk/chembl/doc/inspect/CHEMBL3046100
Literature search	Biosci. Biotechnol. Biochem. (1992), 56(12), 2023-2033 (DOI:10.1271/bbb.56.2023)	Content identification	CHEMBL3046101	https://www.ebi.ac.uk/chembl/doc/inspect/CHEMBL3046101
Literature search	Med Chem Res (2012), 21(6), 932-935 (DOI:10.1007/s00044-011-9605-5)	Content identification	CHEMBL3046102	https://www.ebi.ac.uk/chembl/doc/inspect/CHEMBL3046102
Literature search	J Agric Food Chem (2005), 53(8), 2922-2927 (PMID:15826040)	Content identification	CHEMBL3046103	https://www.ebi.ac.uk/chembl/doc/inspect/CHEMBL3046103
Literature search	Molecules (2011), 16(7), 6060-6067 (PMID:21775935)	Content identification	CHEMBL3046104	https://www.ebi.ac.uk/chembl/doc/inspect/CHEMBL3046104
Literature search	Med Chem Res (2012), 21(7), 1353-1362 (DOI:10.1007/s00044-011-9651-z)	Content identification	CHEMBL3046105	https://www.ebi.ac.uk/chembl/doc/inspect/CHEMBL3046105
Literature search	J Agric Food Chem (2011), 59(21), 11718-11726 (PMID:21958315)	Content identification	CHEMBL3046106	https://www.ebi.ac.uk/chembl/doc/inspect/CHEMBL3046106
Literature search	Med Chem Res (2013), 22(5), 2346-2350 (DOI:10.1007/s00044-012-0228-2)	Content identification	CHEMBL3046107	https://www.ebi.ac.uk/chembl/doc/inspect/CHEMBL3046107
Literature search	Med Chem Res (2011), 20(9), 1650-1655 (DOI:10.1007/s00044-010-9480-5)	Content identification	CHEMBL3046108	https://www.ebi.ac.uk/chembl/doc/inspect/CHEMBL3046108
Literature search	J Pesticide Sci (2004), 29(4), 369-371 (DOI:10.1584/jpestics.29.369)	Content identification	CHEMBL3046109	https://www.ebi.ac.uk/chembl/doc/inspect/CHEMBL3046109
Literature search	Med Chem Res (2011), 20(3), 314-320 (DOI:10.1007/s00044-010-9315-4)	Content identification	CHEMBL3046110	https://www.ebi.ac.uk/chembl/doc/inspect/CHEMBL3046110
Literature search	J Pesticide Sci (2011), 36(3), 392-401 (DOI:10.1584/jpestics.G11-28)	Content identification	CHEMBL3046111	https://www.ebi.ac.uk/chembl/doc/inspect/CHEMBL3046111
Literature search	J Agric Food Chem (2007), 55(20), 8170-8176 (PMID:17867640)	Content identification	CHEMBL3046112	https://www.ebi.ac.uk/chembl/doc/inspect/CHEMBL3046112
Literature search	Crop Protection (2007), 26(4), 697-705 (DOI:10.1016/j.cropro.2006.06.008)	Content identification	CHEMBL3046113	https://www.ebi.ac.uk/chembl/doc/inspect/CHEMBL3046113
Literature search	J Pesticide Sci (2012), 37(1), 15-19 (DOI:10.1584/jpestics.G11-02)	Content identification	CHEMBL3046114	https://www.ebi.ac.uk/chembl/doc/inspect/CHEMBL3046114
Literature search	Med Chem Res (2011), 20(2), 200-209 (DOI:10.1007/s00044-010-9307-4)	Content identification	CHEMBL3046115	https://www.ebi.ac.uk/chembl/doc/inspect/CHEMBL3046115
Literature search	Med Chem Res (2012), 21(6), 739-746 (DOI:10.1007/s00044-011-9580-x)	Content identification	CHEMBL3046116	https://www.ebi.ac.uk/chembl/doc/inspect/CHEMBL3046116
Literature search	Med Chem Res (2012), 21(8), 1977-1983 (DOI:10.1007/s00044-011-9718-x)	Content identification	CHEMBL3046117	https://www.ebi.ac.uk/chembl/doc/inspect/CHEMBL3046117
Literature search	Med Chem Res (2013), 22(5), 2279-2283 (DOI:10.1007/s00044-012-0222-8)	Content identification	CHEMBL3046118	https://www.ebi.ac.uk/chembl/doc/inspect/CHEMBL3046118
Literature search	J Agric Food Chem (2002), 50(20), 5617-5620 (PMID:12236687)	Content identification	CHEMBL3046119	https://www.ebi.ac.uk/chembl/doc/inspect/CHEMBL3046119
Literature search	Chem Pharm Bull (Tokyo) (2003), 51(8), 994-998 (PMID:12913244)	Content identification	CHEMBL3046120	https://www.ebi.ac.uk/chembl/doc/inspect/CHEMBL3046120
Literature search	Med Chem Res (2013), 22(8), 3843-3856 (DOI:10.1007/s00044-012-0394-2)	Content identification	CHEMBL3046121	https://www.ebi.ac.uk/chembl/doc/inspect/CHEMBL3046121
Literature search	J Agric Food Chem (2001), 49(1), 471-476 (PMID:11170613)	Content identification	CHEMBL3046122	https://www.ebi.ac.uk/chembl/doc/inspect/CHEMBL3046122
Literature search	Pest Manag Sci (2012), 68(9), 1241-1247 (PMID:22461409)	Content identification	CHEMBL3046123	https://www.ebi.ac.uk/chembl/doc/inspect/CHEMBL3046123
Literature search	J Pesticide Sci (2005), 30(1), 1-6 (DOI:10.1584/jpestics.30.1)	Content identification	CHEMBL3046124	https://www.ebi.ac.uk/chembl/doc/inspect/CHEMBL3046124
Literature search	Med Chem Res (2013), 22(5), 2411-2420 (DOI:10.1007/s00044-012-0235-3)	Content identification	CHEMBL3046125	https://www.ebi.ac.uk/chembl/doc/inspect/CHEMBL3046125
Literature search	J Pesticide Sci (1999), 24(2), 156-169 (DOI:10.1584/jpestics.24.156)	Content identification	CHEMBL3046126	https://www.ebi.ac.uk/chembl/doc/inspect/CHEMBL3046126
Literature search	Bioorg. Med. Chem. Lett. (2011), 21(21), 6404-6408 (PMID:21940169)	Content identification	CHEMBL3046127	https://www.ebi.ac.uk/chembl/doc/inspect/CHEMBL3046127
Literature search	J Agric Food Chem (2010), 58(10), 6290-6295 (PMID:20415424)	Content identification	CHEMBL3046128	https://www.ebi.ac.uk/chembl/doc/inspect/CHEMBL3046128
Literature search	Med Chem Res (2013), 22(7), 3316-3328 (DOI:10.1007/s00044-012-0329-y)	Content identification	CHEMBL3046129	https://www.ebi.ac.uk/chembl/doc/inspect/CHEMBL3046129
Literature search	Tetrahedron (2005), 61(50), 11924-11929 (DOI:10.1016/j.tet.2005.09.054)	Content identification	CHEMBL3046130	https://www.ebi.ac.uk/chembl/doc/inspect/CHEMBL3046130
Literature search	J Agric Food Chem (2012), 60(34), 8435-8443 (PMID:22891988)	Content identification	CHEMBL3046131	https://www.ebi.ac.uk/chembl/doc/inspect/CHEMBL3046131
Literature search	Med Chem Res (2013), 22(9), 4087-4095 (DOI:10.1007/s00044-012-0403-5)	Content identification	CHEMBL3046132	https://www.ebi.ac.uk/chembl/doc/inspect/CHEMBL3046132
Literature search	Crop Protection (2012), 42(), 217-222 (DOI:10.1016/j.cropro.2012.06.012)	Content identification	CHEMBL3046133	https://www.ebi.ac.uk/chembl/doc/inspect/CHEMBL3046133
Literature search	Med Chem Res (2012), 21(6), 703-710 (DOI:10.1007/s00044-011-9574-8)	Content identification	CHEMBL3046134	https://www.ebi.ac.uk/chembl/doc/inspect/CHEMBL3046134
Literature search	Med Chem Res (2010), 19(6), 541-550 (DOI:10.1007/s00044-009-9211-y)	Content identification	CHEMBL3046135	https://www.ebi.ac.uk/chembl/doc/inspect/CHEMBL3046135
Literature search	Med Chem Res (2010), 19(1), 94-101 (DOI:10.1007/s00044-009-9176-x)	Content identification	CHEMBL3046136	https://www.ebi.ac.uk/chembl/doc/inspect/CHEMBL3046136
Literature search	Med Chem Res (2011), 20(1), 29-35 (DOI:10.1007/s00044-009-9278-5)	Content identification	CHEMBL3046137	https://www.ebi.ac.uk/chembl/doc/inspect/CHEMBL3046137
Literature search	J Pesticide Sci (2004), 29(3), 205-208 (DOI:10.1584/jpestics.29.205)	Content identification	CHEMBL3046138	https://www.ebi.ac.uk/chembl/doc/inspect/CHEMBL3046138
Literature search	J Agric Food Chem (2008), 56(9), 2985-2988 (PMID:18393433)	Content identification	CHEMBL3046139	https://www.ebi.ac.uk/chembl/doc/inspect/CHEMBL3046139
Literature search	Med Chem Res (2012), 21(11), 3863-3875 (DOI:10.1007/s00044-011-9906-8)	Content identification	CHEMBL3046140	https://www.ebi.ac.uk/chembl/doc/inspect/CHEMBL3046140
Literature search	Med Chem Res (2013), 22(8), 4039-4045 (DOI:10.1007/s00044-012-0399-x)	Content identification	CHEMBL3046141	https://www.ebi.ac.uk/chembl/doc/inspect/CHEMBL3046141
Literature search	Crop Protection (2012), 40(), 16-21 (DOI:10.1016/j.cropro.2012.03.024)	Content identification	CHEMBL3046142	https://www.ebi.ac.uk/chembl/doc/inspect/CHEMBL3046142
Literature search	J Agric Food Chem (2003), 51(5), 1353-1359 (PMID:12590481)	Content identification	CHEMBL3046143	https://www.ebi.ac.uk/chembl/doc/inspect/CHEMBL3046143
Literature search	J Agric Food Chem (2000), 48(6), 2528-2531 (PMID:10888580)	Content identification	CHEMBL3046144	https://www.ebi.ac.uk/chembl/doc/inspect/CHEMBL3046144
Literature search	Med Chem Res (2009), 18(1), 20-30 (DOI:10.1007/s00044-008-9103-6)	Content identification	CHEMBL3046145	https://www.ebi.ac.uk/chembl/doc/inspect/CHEMBL3046145
Literature search	Pest Manag Sci (2009), 65(4), 404-412 (PMID:19165831)	Content identification	CHEMBL3046146	https://www.ebi.ac.uk/chembl/doc/inspect/CHEMBL3046146
Literature search	J Pesticide Sci (2000), 25(2), 107-116 (DOI:10.1584/jpestics.25.107)	Content identification	CHEMBL3046147	https://www.ebi.ac.uk/chembl/doc/inspect/CHEMBL3046147
Literature search	Med Chem Res (2013), 22(4), 1630-1640 (DOI:10.1007/s00044-012-0159-y)	Content identification	CHEMBL3046148	https://www.ebi.ac.uk/chembl/doc/inspect/CHEMBL3046148
Literature search	J Agric Food Chem (2013), 61(7), 1419-1426 (PMID:23350742)	Content identification	CHEMBL3046149	https://www.ebi.ac.uk/chembl/doc/inspect/CHEMBL3046149
Literature search	J Pesticide Sci (1999), 24(1), 7-12 (DOI:10.1584/jpestics.24.7)	Content identification	CHEMBL3046150	https://www.ebi.ac.uk/chembl/doc/inspect/CHEMBL3046150
Literature search	Med Chem Res (2012), 21(7), 1039-1043 (DOI:10.1007/s00044-011-9608-2)	Content identification	CHEMBL3046151	https://www.ebi.ac.uk/chembl/doc/inspect/CHEMBL3046151
Literature search	Pharm Acta Helv (1995), 70(4), 325-328 (PMID:8765698)	Content identification	CHEMBL3046152	https://www.ebi.ac.uk/chembl/doc/inspect/CHEMBL3046152
Literature search	Med Chem Res (2012), 21(11), 3390-3395 (DOI:10.1007/s00044-011-9840-9)	Content identification	CHEMBL3046153	https://www.ebi.ac.uk/chembl/doc/inspect/CHEMBL3046153
Literature search	Bioorg. Med. Chem. Lett. (2009), 19(19), 5796-5798 (PMID:19700317)	Content identification	CHEMBL3046154	https://www.ebi.ac.uk/chembl/doc/inspect/CHEMBL3046154
Literature search	Med Chem Res (2011), 20(8), 1200-1205 (DOI:10.1007/s00044-010-9462-7)	Content identification	CHEMBL3046155	https://www.ebi.ac.uk/chembl/doc/inspect/CHEMBL3046155
Literature search	Biochem Syst Ecol (2003), 31(9), 1051-1056 (DOI:10.1016/S0305-1978(03)00042-5)	Content identification	CHEMBL3046156	https://www.ebi.ac.uk/chembl/doc/inspect/CHEMBL3046156
Literature search	Med Chem Res (2013), 22(2), 852-860 (DOI:10.1007/s00044-012-0065-3)	Content identification	CHEMBL3046157	https://www.ebi.ac.uk/chembl/doc/inspect/CHEMBL3046157
Literature search	J Agric Food Chem (2008), 56(15), 6547-6553 (PMID:18616265)	Content identification	CHEMBL3046158	https://www.ebi.ac.uk/chembl/doc/inspect/CHEMBL3046158
Literature search	Med Chem Res (2008), 17(1), 30-41 (DOI:10.1007/s00044-008-9090-7)	Content identification	CHEMBL3046159	https://www.ebi.ac.uk/chembl/doc/inspect/CHEMBL3046159
Literature search	J Pesticide Sci (2004), 29(1), 43-45 (DOI:10.1584/jpestics.29.43)	Content identification	CHEMBL3046160	https://www.ebi.ac.uk/chembl/doc/inspect/CHEMBL3046160
Literature search	Med Chem Res (2013), 22(1), 367-381 (DOI:10.1007/s00044-012-0041-y)	Content identification	CHEMBL3046161	https://www.ebi.ac.uk/chembl/doc/inspect/CHEMBL3046161
Literature search	Med Chem Res (2013), 22(12), 5901-5911 (DOI:10.1007/s00044-013-0582-8)	Content identification	CHEMBL3046162	https://www.ebi.ac.uk/chembl/doc/inspect/CHEMBL3046162
Literature search	Pest Manag Sci (2010), 66(11), 1186-1190 (PMID:20632380)	Content identification	CHEMBL3046163	https://www.ebi.ac.uk/chembl/doc/inspect/CHEMBL3046163
Literature search	Med Chem Res (2011), 20(8), 1260-1272 (DOI:10.1007/s00044-010-9469-0)	Content identification	CHEMBL3046164	https://www.ebi.ac.uk/chembl/doc/inspect/CHEMBL3046164
Literature search	Med Chem Res (2012), 21(1), 75-84 (DOI:10.1007/s00044-010-9492-1)	Content identification	CHEMBL3046165	https://www.ebi.ac.uk/chembl/doc/inspect/CHEMBL3046165
Literature search	Med Chem Res (2012), 21(9), 2615-2623 (DOI:10.1007/s00044-011-9783-1)	Content identification	CHEMBL3046166	https://www.ebi.ac.uk/chembl/doc/inspect/CHEMBL3046166
Literature search	J Agric Food Chem (2012), 60(1), 339-345 (PMID:22142246)	Content identification	CHEMBL3046167	https://www.ebi.ac.uk/chembl/doc/inspect/CHEMBL3046167
Literature search	Pest Manag Sci (2012), 68(4), 537-542 (PMID:22290809)	Content identification	CHEMBL3046168	https://www.ebi.ac.uk/chembl/doc/inspect/CHEMBL3046168
Literature search	J Agric Food Chem (2012), 60(44), 10942-10951 (PMID:23088717)	Content identification	CHEMBL3046169	https://www.ebi.ac.uk/chembl/doc/inspect/CHEMBL3046169
Literature search	Med Chem Res (2013), 22(8), 3802-3811 (DOI:10.1007/s00044-012-0382-6)	Content identification	CHEMBL3046170	https://www.ebi.ac.uk/chembl/doc/inspect/CHEMBL3046170
Literature search	Med Chem Res (2013), 22(2), 674-680 (DOI:10.1007/s00044-012-0052-8)	Content identification	CHEMBL3046171	https://www.ebi.ac.uk/chembl/doc/inspect/CHEMBL3046171
Literature search	Biosci. Biotechnol. Biochem. (1997), 61(7), 1213-1215 (DOI:10.1271/bbb.61.1213)	Content identification	CHEMBL3046172	https://www.ebi.ac.uk/chembl/doc/inspect/CHEMBL3046172
Literature search	Med Chem Res (2013), 22(10), 4663-4676 (DOI:10.1007/s00044-012-0461-8)	Content identification	CHEMBL3046173	https://www.ebi.ac.uk/chembl/doc/inspect/CHEMBL3046173
Literature search	Med Chem Res (2013), 22(3), 1356-1364 (DOI:10.1007/s00044-012-0118-7)	Content identification	CHEMBL3046174	https://www.ebi.ac.uk/chembl/doc/inspect/CHEMBL3046174
Literature search	Med Chem Res (2011), 20(4), 461-465 (DOI:10.1007/s00044-010-9339-9)	Content identification	CHEMBL3046175	https://www.ebi.ac.uk/chembl/doc/inspect/CHEMBL3046175
Literature search	J Agric Food Chem (2007), 55(8), 3011-3017 (PMID:17381123)	Content identification	CHEMBL3046176	https://www.ebi.ac.uk/chembl/doc/inspect/CHEMBL3046176
Literature search	J Agric Food Chem (2002), 50(8), 2283-2292 (PMID:11929285)	Content identification	CHEMBL3046177	https://www.ebi.ac.uk/chembl/doc/inspect/CHEMBL3046177
Literature search	J Pesticide Sci (1996), 21(2), 195-201 (DOI:10.1584/jpestics.21.195)	Content identification	CHEMBL3046178	https://www.ebi.ac.uk/chembl/doc/inspect/CHEMBL3046178
Literature search	J Agric Food Chem (2009), 57(16), 7288-7292 (PMID:19650641)	Content identification	CHEMBL3046179	https://www.ebi.ac.uk/chembl/doc/inspect/CHEMBL3046179
Literature search	Chem Pharm Bull (Tokyo) (2007), 55(12), 1755-1757 (PMID:18057754)	Content identification	CHEMBL3046180	https://www.ebi.ac.uk/chembl/doc/inspect/CHEMBL3046180
Literature search	Molecules (2013), 18(1), 778-788 (PMID:23303337)	Content identification	CHEMBL3046181	https://www.ebi.ac.uk/chembl/doc/inspect/CHEMBL3046181
Literature search	Pest Manag Sci (2012), 68(6), 883-888 (PMID:22262512)	Content identification	CHEMBL3046182	https://www.ebi.ac.uk/chembl/doc/inspect/CHEMBL3046182
Literature search	Med Chem Res (2011), 20(8), 1181-1187 (DOI:10.1007/s00044-010-9461-8)	Content identification	CHEMBL3046183	https://www.ebi.ac.uk/chembl/doc/inspect/CHEMBL3046183
Literature search	J Agric Food Chem (2011), 59(6), 2456-2461 (PMID:21341697)	Content identification	CHEMBL3046184	https://www.ebi.ac.uk/chembl/doc/inspect/CHEMBL3046184
Literature search	Biochem Syst Ecol (2002), 30(6), 595-599 (DOI:10.1016/S0305-1978(01)00111-9)	Content identification	CHEMBL3046185	https://www.ebi.ac.uk/chembl/doc/inspect/CHEMBL3046185
Literature search	Med Chem Res (2013), 22(1), 28-34 (DOI:10.1007/s00044-012-0007-0)	Content identification	CHEMBL3046186	https://www.ebi.ac.uk/chembl/doc/inspect/CHEMBL3046186
Literature search	Med Chem Res (2013), 22(8), 3589-3605 (DOI:10.1007/s00044-012-0367-5)	Content identification	CHEMBL3046187	https://www.ebi.ac.uk/chembl/doc/inspect/CHEMBL3046187
Literature search	Biosci. Biotechnol. Biochem. (2005), 69(4), 705-713 (PMID:15849408)	Content identification	CHEMBL3046188	https://www.ebi.ac.uk/chembl/doc/inspect/CHEMBL3046188
Literature search	Bioorg. Med. Chem. Lett. (1996), 6(17), 2131-2136 (DOI:10.1016/0960-894X(96)00384-8)	Content identification	CHEMBL3046189	https://www.ebi.ac.uk/chembl/doc/inspect/CHEMBL3046189
Literature search	Med Chem Res (2013), 22(5), 2253-2259 (DOI:10.1007/s00044-012-0218-4)	Content identification	CHEMBL3046190	https://www.ebi.ac.uk/chembl/doc/inspect/CHEMBL3046190
Literature search	Pest Manag Sci (2013), 69(1), 48-53 (PMID:22807213)	Content identification	CHEMBL3046191	https://www.ebi.ac.uk/chembl/doc/inspect/CHEMBL3046191
Literature search	J Agric Food Chem (2002), 50(17), 4839-4845 (PMID:12166969)	Content identification	CHEMBL3046192	https://www.ebi.ac.uk/chembl/doc/inspect/CHEMBL3046192
Literature search	Med Chem Res (2012), 21(10), 2735-2743 (DOI:10.1007/s00044-011-9801-3)	Content identification	CHEMBL3046193	https://www.ebi.ac.uk/chembl/doc/inspect/CHEMBL3046193
Literature search	Med Chem Res (2013), 22(6), 2855-2861 (DOI:10.1007/s00044-012-0283-8)	Content identification	CHEMBL3046194	https://www.ebi.ac.uk/chembl/doc/inspect/CHEMBL3046194
Literature search	Med Chem Res (2012), 21(10), 3301-3311 (DOI:10.1007/s00044-011-9877-9)	Content identification	CHEMBL3046195	https://www.ebi.ac.uk/chembl/doc/inspect/CHEMBL3046195
Literature search	Med Chem Res (2012), 21(7), 1127-1135 (DOI:10.1007/s00044-011-9621-5)	Content identification	CHEMBL3046196	https://www.ebi.ac.uk/chembl/doc/inspect/CHEMBL3046196
Literature search	J Pesticide Sci (2001), 26(2), 165-168 (DOI:10.1584/jpestics.26.165)	Content identification	CHEMBL3046197	https://www.ebi.ac.uk/chembl/doc/inspect/CHEMBL3046197
Literature search	Biosci. Biotechnol. Biochem. (1998), 62(5), 1025-1027 (PMID:9648238)	Content identification	CHEMBL3046198	https://www.ebi.ac.uk/chembl/doc/inspect/CHEMBL3046198
Literature search	J Agric Food Chem (2008), 56(21), 10160-10167 (PMID:18939848)	Content identification	CHEMBL3046199	https://www.ebi.ac.uk/chembl/doc/inspect/CHEMBL3046199
Literature search	J Agric Food Chem (2005), 53(22), 8639-8643 (PMID:16248565)	Content identification	CHEMBL3046200	https://www.ebi.ac.uk/chembl/doc/inspect/CHEMBL3046200
Literature search	Pest Manag Sci (2012), 68(8), 1171-1183 (PMID:22431165)	Content identification	CHEMBL3046201	https://www.ebi.ac.uk/chembl/doc/inspect/CHEMBL3046201
Literature search	Arabian Journal of Chemistry (2011), (), - (DOI:10.1016/j.arabjc.2011.03.020)	Content identification	CHEMBL3046202	https://www.ebi.ac.uk/chembl/doc/inspect/CHEMBL3046202
Literature search	J Agric Food Chem (2009), 57(2), 464-470 (PMID:19113871)	Content identification	CHEMBL3046203	https://www.ebi.ac.uk/chembl/doc/inspect/CHEMBL3046203
Literature search	Med Chem Res (2013), 22(12), 5700-5706 (DOI:10.1007/s00044-013-0563-y)	Content identification	CHEMBL3046204	https://www.ebi.ac.uk/chembl/doc/inspect/CHEMBL3046204
Literature search	J Agric Food Chem (2007), 55(15), 6198-6205 (PMID:17602496)	Content identification	CHEMBL3046205	https://www.ebi.ac.uk/chembl/doc/inspect/CHEMBL3046205
Literature search	Med Chem Res (2013), 22(3), 1073-1089 (DOI:10.1007/s00044-012-0112-0)	Content identification	CHEMBL3046206	https://www.ebi.ac.uk/chembl/doc/inspect/CHEMBL3046206
Literature search	Med Chem Res (2013), 22(10), 4745-4754 (DOI:10.1007/s00044-013-0489-4)	Content identification	CHEMBL3046207	https://www.ebi.ac.uk/chembl/doc/inspect/CHEMBL3046207
Literature search	J Agric Food Chem (2000), 48(7), 3003-3007 (PMID:10898656)	Content identification	CHEMBL3046208	https://www.ebi.ac.uk/chembl/doc/inspect/CHEMBL3046208
Literature search	J Agric Food Chem (2009), 57(17), 7919-7923 (PMID:19689137)	Content identification	CHEMBL3046209	https://www.ebi.ac.uk/chembl/doc/inspect/CHEMBL3046209
Literature search	Med Chem Res (2011), 20(3), 339-345 (DOI:10.1007/s00044-010-9314-5)	Content identification	CHEMBL3046210	https://www.ebi.ac.uk/chembl/doc/inspect/CHEMBL3046210
Literature search	Med Chem Res (2013), 22(12), 5814-5822 (DOI:10.1007/s00044-013-0565-9)	Content identification	CHEMBL3046211	https://www.ebi.ac.uk/chembl/doc/inspect/CHEMBL3046211
Literature search	Med Chem Res (2013), 22(12), 5723-5729 (DOI:10.1007/s00044-013-0560-1)	Content identification	CHEMBL3046212	https://www.ebi.ac.uk/chembl/doc/inspect/CHEMBL3046212
Literature search	Crop Protection (2006), 25(5), 508-511 (DOI:10.1016/j.cropro.2005.05.008)	Content identification	CHEMBL3046213	https://www.ebi.ac.uk/chembl/doc/inspect/CHEMBL3046213
Literature search	J Agric Food Chem (2010), 58(20), 10847-10854 (PMID:20873773)	Content identification	CHEMBL3046214	https://www.ebi.ac.uk/chembl/doc/inspect/CHEMBL3046214
Literature search	J Agric Food Chem (2011), 59(13), 7098-7103 (PMID:21631118)	Content identification	CHEMBL3046215	https://www.ebi.ac.uk/chembl/doc/inspect/CHEMBL3046215
Literature search	Med Chem Res (2013), 22(9), 4096-4109 (DOI:10.1007/s00044-012-0408-0)	Content identification	CHEMBL3046216	https://www.ebi.ac.uk/chembl/doc/inspect/CHEMBL3046216
Literature search	Med Chem Res (2012), 21(7), 1418-1426 (DOI:10.1007/s00044-011-9661-x)	Content identification	CHEMBL3046217	https://www.ebi.ac.uk/chembl/doc/inspect/CHEMBL3046217
Literature search	Crop Protection (2009), 28(5), 381-386 (DOI:10.1016/j.cropro.2008.12.004)	Content identification	CHEMBL3046218	https://www.ebi.ac.uk/chembl/doc/inspect/CHEMBL3046218
Literature search	Med Chem Res (2005), 14(4), 181-197 (DOI:10.1007/s00044-005-0133-z)	Content identification	CHEMBL3046219	https://www.ebi.ac.uk/chembl/doc/inspect/CHEMBL3046219
Literature search	J Agric Food Chem (2010), 58(15), 8618-8622 (PMID:20681650)	Content identification	CHEMBL3046220	https://www.ebi.ac.uk/chembl/doc/inspect/CHEMBL3046220
Literature search	Biosci. Biotechnol. Biochem. (2003), 67(5), 980-988 (PMID:12834274)	Content identification	CHEMBL3046221	https://www.ebi.ac.uk/chembl/doc/inspect/CHEMBL3046221
Literature search	J Agric Food Chem (2003), 51(8), 2156-2160 (PMID:12670149)	Content identification	CHEMBL3046222	https://www.ebi.ac.uk/chembl/doc/inspect/CHEMBL3046222
Literature search	Med Chem Res (2012), 21(9), 2280-2291 (DOI:10.1007/s00044-011-9726-x)	Content identification	CHEMBL3046223	https://www.ebi.ac.uk/chembl/doc/inspect/CHEMBL3046223
Literature search	Carbohydr Res (2006), 341(17), 2867-2870 (PMID:17027940)	Content identification	CHEMBL3046224	https://www.ebi.ac.uk/chembl/doc/inspect/CHEMBL3046224
Literature search	J Pesticide Sci (2000), 25(3), 267-269 (DOI:10.1584/jpestics.25.267)	Content identification	CHEMBL3046225	https://www.ebi.ac.uk/chembl/doc/inspect/CHEMBL3046225
Literature search	J Pesticide Sci (2006), 31(4), 380-389 (DOI:10.1584/jpestics.G06-03)	Content identification	CHEMBL3046226	https://www.ebi.ac.uk/chembl/doc/inspect/CHEMBL3046226
Literature search	Med Chem Res (2013), 22(7), 3170-3176 (DOI:10.1007/s00044-012-0319-0)	Content identification	CHEMBL3046227	https://www.ebi.ac.uk/chembl/doc/inspect/CHEMBL3046227
Literature search	J Pesticide Sci (2007), 32(2), 112-119 (DOI:10.1584/jpestics.G06-30)	Content identification	CHEMBL3046228	https://www.ebi.ac.uk/chembl/doc/inspect/CHEMBL3046228
Literature search	Med Chem Res (2012), 21(11), 3598-3606 (DOI:10.1007/s00044-011-9909-5)	Content identification	CHEMBL3046229	https://www.ebi.ac.uk/chembl/doc/inspect/CHEMBL3046229
Literature search	Biochem Syst Ecol (2000), 28(4), 299-303 (PMID:10725588)	Content identification	CHEMBL3046230	https://www.ebi.ac.uk/chembl/doc/inspect/CHEMBL3046230
Literature search	Med Chem Res (2008), 17(2), 103-113 (DOI:10.1007/s00044-007-9041-8)	Content identification	CHEMBL3046231	https://www.ebi.ac.uk/chembl/doc/inspect/CHEMBL3046231
Literature search	Med Chem Res (2012), 21(12), 4403-4411 (DOI:10.1007/s00044-012-9973-5)	Content identification	CHEMBL3046232	https://www.ebi.ac.uk/chembl/doc/inspect/CHEMBL3046232
Literature search	Med Chem Res (2009), 18(9), 758-769 (DOI:10.1007/s00044-009-9165-0)	Content identification	CHEMBL3046233	https://www.ebi.ac.uk/chembl/doc/inspect/CHEMBL3046233
Literature search	Med Chem Res (2012), 21(8), 1771-1779 (DOI:10.1007/s00044-011-9686-1)	Content identification	CHEMBL3046234	https://www.ebi.ac.uk/chembl/doc/inspect/CHEMBL3046234
Literature search	Med Chem Res (2013), 22(5), 2079-2087 (DOI:10.1007/s00044-012-0193-9)	Content identification	CHEMBL3046235	https://www.ebi.ac.uk/chembl/doc/inspect/CHEMBL3046235
Literature search	Med Chem Res (2012), 21(10), 2873-2884 (DOI:10.1007/s00044-011-9818-7)	Content identification	CHEMBL3046236	https://www.ebi.ac.uk/chembl/doc/inspect/CHEMBL3046236
Literature search	Pest Manag Sci (2013), 69(3), 431-436 (PMID:23292923)	Content identification	CHEMBL3046237	https://www.ebi.ac.uk/chembl/doc/inspect/CHEMBL3046237
Literature search	J Agric Food Chem (2009), 57(10), 4279-4286 (PMID:21314199)	Content identification	CHEMBL3046238	https://www.ebi.ac.uk/chembl/doc/inspect/CHEMBL3046238
Literature search	J Pesticide Sci (1998), 23(3), 304-307 (DOI:10.1584/jpestics.23.304)	Content identification	CHEMBL3046239	https://www.ebi.ac.uk/chembl/doc/inspect/CHEMBL3046239
Literature search	J Pesticide Sci (2009), 34(1), 13-20 (DOI:10.1584/jpestics.G08-26)	Content identification	CHEMBL3046240	https://www.ebi.ac.uk/chembl/doc/inspect/CHEMBL3046240
Literature search	Med Chem Res (2009), 18(5), 351-361 (DOI:10.1007/s00044-008-9132-1)	Content identification	CHEMBL3046241	https://www.ebi.ac.uk/chembl/doc/inspect/CHEMBL3046241
Literature search	Med Chem Res (2012), 21(8), 1533-1543 (DOI:10.1007/s00044-011-9673-6)	Content identification	CHEMBL3046242	https://www.ebi.ac.uk/chembl/doc/inspect/CHEMBL3046242
Literature search	J Pesticide Sci (2006), 31(1), 14-22 (DOI:10.1584/jpestics.31.14)	Content identification	CHEMBL3046243	https://www.ebi.ac.uk/chembl/doc/inspect/CHEMBL3046243
Literature search	Med Chem Res (2013), 22(10), 4600-4609 (DOI:10.1007/s00044-012-0438-7)	Content identification	CHEMBL3046244	https://www.ebi.ac.uk/chembl/doc/inspect/CHEMBL3046244
Literature search	J Agric Food Chem (2011), 59(20), 10879-10886 (PMID:21905729)	Content identification	CHEMBL3046245	https://www.ebi.ac.uk/chembl/doc/inspect/CHEMBL3046245
Literature search	Tetrahedron (1995), 51(46), 12563-12572 (DOI:10.1016/0040-4020(95)00810-U)	Content identification	CHEMBL3046246	https://www.ebi.ac.uk/chembl/doc/inspect/CHEMBL3046246
Literature search	Med Chem Res (2010), 19(3), 271-282 (DOI:10.1007/s00044-009-9190-z)	Content identification	CHEMBL3046247	https://www.ebi.ac.uk/chembl/doc/inspect/CHEMBL3046247
Literature search	J Pesticide Sci (1998), 23(3), 262-267 (DOI:10.1584/jpestics.23.262)	Content identification	CHEMBL3046248	https://www.ebi.ac.uk/chembl/doc/inspect/CHEMBL3046248
Literature search	Biosci. Biotechnol. Biochem. (1996), 60(5), 909-910 (DOI:10.1271/bbb.60.909)	Content identification	CHEMBL3046249	https://www.ebi.ac.uk/chembl/doc/inspect/CHEMBL3046249
Literature search	Med Chem Res (2009), 18(1), 49-58 (DOI:10.1007/s00044-008-9106-3)	Content identification	CHEMBL3046250	https://www.ebi.ac.uk/chembl/doc/inspect/CHEMBL3046250
Literature search	Med Chem Res (2013), 22(1), 105-114 (DOI:10.1007/s00044-012-0006-1)	Content identification	CHEMBL3046251	https://www.ebi.ac.uk/chembl/doc/inspect/CHEMBL3046251
Literature search	Pest Manag Sci (2012), 68(11), 1512-1522 (PMID:22718431)	Content identification	CHEMBL3046252	https://www.ebi.ac.uk/chembl/doc/inspect/CHEMBL3046252
Literature search	Med Chem Res (2012), 21(11), 3327-3335 (DOI:10.1007/s00044-011-9846-3)	Content identification	CHEMBL3046253	https://www.ebi.ac.uk/chembl/doc/inspect/CHEMBL3046253
Literature search	Molecules (2000), 5(3), 422-423 (DOI:10.3390/50300422)	Content identification	CHEMBL3046254	https://www.ebi.ac.uk/chembl/doc/inspect/CHEMBL3046254
Literature search	J. Nat. Prod. (2012), 75(7), 1277-1283 (PMID:22724531)	Content identification	CHEMBL3046255	https://www.ebi.ac.uk/chembl/doc/inspect/CHEMBL3046255
Literature search	Med Chem Res (2012), 21(7), 1023-1029 (DOI:10.1007/s00044-011-9601-9)	Content identification	CHEMBL3046256	https://www.ebi.ac.uk/chembl/doc/inspect/CHEMBL3046256
Literature search	Crop Protection (2008), 27(3), 695-699 (DOI:10.1016/j.cropro.2007.09.015)	Content identification	CHEMBL3046257	https://www.ebi.ac.uk/chembl/doc/inspect/CHEMBL3046257
Literature search	Med Chem Res (2008), 17(2), 169-181 (DOI:10.1007/s00044-007-9047-2)	Content identification	CHEMBL3046258	https://www.ebi.ac.uk/chembl/doc/inspect/CHEMBL3046258
Literature search	Crop Protection (2009), 28(10), 878-881 (DOI:10.1016/j.cropro.2009.06.016)	Content identification	CHEMBL3046259	https://www.ebi.ac.uk/chembl/doc/inspect/CHEMBL3046259
Literature search	Med Chem Res (2011), 20(6), 670-677 (DOI:10.1007/s00044-010-9360-z)	Content identification	CHEMBL3046260	https://www.ebi.ac.uk/chembl/doc/inspect/CHEMBL3046260
Literature search	Med Chem Res (2013), 22(6), 2717-2723 (DOI:10.1007/s00044-012-0249-x)	Content identification	CHEMBL3046261	https://www.ebi.ac.uk/chembl/doc/inspect/CHEMBL3046261
Literature search	J Pesticide Sci (2005), 30(1), 7-10 (DOI:10.1584/jpestics.30.7)	Content identification	CHEMBL3046262	https://www.ebi.ac.uk/chembl/doc/inspect/CHEMBL3046262
Literature search	Med Chem Res (2013), 22(6), 2938-2945 (DOI:10.1007/s00044-012-0295-4)	Content identification	CHEMBL3046263	https://www.ebi.ac.uk/chembl/doc/inspect/CHEMBL3046263
Literature search	Biosci. Biotechnol. Biochem. (2007), 71(9), 2333-2334 (PMID:17827698)	Content identification	CHEMBL3046264	https://www.ebi.ac.uk/chembl/doc/inspect/CHEMBL3046264
Literature search	Med Chem Res (2013), 22(12), 5912-5919 (DOI:10.1007/s00044-013-0573-9)	Content identification	CHEMBL3046265	https://www.ebi.ac.uk/chembl/doc/inspect/CHEMBL3046265
Literature search	Med Chem Res (2012), 21(6), 874-890 (DOI:10.1007/s00044-011-9587-3)	Content identification	CHEMBL3046266	https://www.ebi.ac.uk/chembl/doc/inspect/CHEMBL3046266
Literature search	Biosci. Biotechnol. Biochem. (1993), 57(3), 405-409 (DOI:10.1271/bbb.57.405)	Content identification	CHEMBL3046267	https://www.ebi.ac.uk/chembl/doc/inspect/CHEMBL3046267
Literature search	Med Chem Res (2004), 13(8), 590-604 (DOI:10.1007/s00044-004-0104-9)	Content identification	CHEMBL3046268	https://www.ebi.ac.uk/chembl/doc/inspect/CHEMBL3046268
Literature search	Pest Manag Sci (2013), 69(3), 437-443 (PMID:23225271)	Content identification	CHEMBL3046269	https://www.ebi.ac.uk/chembl/doc/inspect/CHEMBL3046269
Literature search	J Agric Food Chem (2001), 49(11), 5270-5272 (PMID:11714315)	Content identification	CHEMBL3046270	https://www.ebi.ac.uk/chembl/doc/inspect/CHEMBL3046270
Literature search	Med Chem Res (2010), 19(3), 299-310 (DOI:10.1007/s00044-009-9194-8)	Content identification	CHEMBL3046271	https://www.ebi.ac.uk/chembl/doc/inspect/CHEMBL3046271
Literature search	Pest Manag Sci (2012), 68(1), 116-122 (PMID:21717566)	Content identification	CHEMBL3046272	https://www.ebi.ac.uk/chembl/doc/inspect/CHEMBL3046272
Literature search	Pest Manag Sci (2013), 69(1), 126-134 (PMID:23129510)	Content identification	CHEMBL3046273	https://www.ebi.ac.uk/chembl/doc/inspect/CHEMBL3046273
Literature search	Crop Protection (2006), 25(5), 432-439 (DOI:10.1016/j.cropro.2005.07.006)	Content identification	CHEMBL3046274	https://www.ebi.ac.uk/chembl/doc/inspect/CHEMBL3046274
Literature search	Med Chem Res (2012), 21(11), 3382-3389 (DOI:10.1007/s00044-011-9828-5)	Content identification	CHEMBL3046275	https://www.ebi.ac.uk/chembl/doc/inspect/CHEMBL3046275
Literature search	J Pesticide Sci (2011), 36(1), 44-47 (DOI:10.1584/jpestics.G10-60)	Content identification	CHEMBL3046276	https://www.ebi.ac.uk/chembl/doc/inspect/CHEMBL3046276
Literature search	Pest Manag Sci (2009), 65(6), 629-634 (PMID:19206094)	Content identification	CHEMBL3046277	https://www.ebi.ac.uk/chembl/doc/inspect/CHEMBL3046277
Literature search	Molecules (2011), 16(11), 8945-8957 (PMID:22027951)	Content identification	CHEMBL3046278	https://www.ebi.ac.uk/chembl/doc/inspect/CHEMBL3046278
Literature search	Biol. Pharm. Bull. (2006), 29(3), 592-594 (PMID:16508176)	Content identification	CHEMBL3046279	https://www.ebi.ac.uk/chembl/doc/inspect/CHEMBL3046279
Literature search	Med Chem Res (2013), 22(4), 2005-2013 (DOI:10.1007/s00044-012-0205-9)	Content identification	CHEMBL3046280	https://www.ebi.ac.uk/chembl/doc/inspect/CHEMBL3046280
Literature search	J Pesticide Sci (1995), 20(3), 317-319 (DOI:10.1584/jpestics.20.317)	Content identification	CHEMBL3046281	https://www.ebi.ac.uk/chembl/doc/inspect/CHEMBL3046281
Literature search	J Agric Food Chem (2012), 60(38), 9553-9561 (PMID:22950659)	Content identification	CHEMBL3046282	https://www.ebi.ac.uk/chembl/doc/inspect/CHEMBL3046282
Literature search	Med Chem Res (2012), 21(1), 53-59 (DOI:10.1007/s00044-010-9509-9)	Content identification	CHEMBL3046283	https://www.ebi.ac.uk/chembl/doc/inspect/CHEMBL3046283
Literature search	J Agric Food Chem (2007), 55(6), 2288-2292 (PMID:17311404)	Content identification	CHEMBL3046284	https://www.ebi.ac.uk/chembl/doc/inspect/CHEMBL3046284
Literature search	Med Chem Res (2012), 21(8), 1869-1875 (DOI:10.1007/s00044-011-9709-y)	Content identification	CHEMBL3046285	https://www.ebi.ac.uk/chembl/doc/inspect/CHEMBL3046285
Literature search	Med Chem Res (2013), 22(12), 5890-5900 (DOI:10.1007/s00044-013-0566-8)	Content identification	CHEMBL3046286	https://www.ebi.ac.uk/chembl/doc/inspect/CHEMBL3046286
Literature search	Crop Protection (2010), 29(7), 737-743 (DOI:10.1016/j.cropro.2010.02.012)	Content identification	CHEMBL3046287	https://www.ebi.ac.uk/chembl/doc/inspect/CHEMBL3046287
Literature search	Crop Protection (2009), 28(11), 923-927 (DOI:10.1016/j.cropro.2009.07.009)	Content identification	CHEMBL3046288	https://www.ebi.ac.uk/chembl/doc/inspect/CHEMBL3046288
Literature search	Med Chem Res (2013), 22(11), 5184-5196 (DOI:10.1007/s00044-012-0320-7)	Content identification	CHEMBL3046289	https://www.ebi.ac.uk/chembl/doc/inspect/CHEMBL3046289
Literature search	Med Chem Res (2012), 21(9), 2408-2414 (DOI:10.1007/s00044-011-9764-4)	Content identification	CHEMBL3046290	https://www.ebi.ac.uk/chembl/doc/inspect/CHEMBL3046290
Literature search	Med Chem Res (2013), 22(11), 5431-5441 (DOI:10.1007/s00044-013-0496-5)	Content identification	CHEMBL3046291	https://www.ebi.ac.uk/chembl/doc/inspect/CHEMBL3046291
Literature search	J Pesticide Sci (2010), 35(4), 483-487 (DOI:10.1584/jpestics.G10-24)	Content identification	CHEMBL3046292	https://www.ebi.ac.uk/chembl/doc/inspect/CHEMBL3046292
Literature search	J Pesticide Sci (2002), 27(2), 118-126 (DOI:10.1584/jpestics.27.118)	Content identification	CHEMBL3046293	https://www.ebi.ac.uk/chembl/doc/inspect/CHEMBL3046293
Literature search	Molecules (2011), 16(3), 2501-2506 (PMID:21407150)	Content identification	CHEMBL3046294	https://www.ebi.ac.uk/chembl/doc/inspect/CHEMBL3046294
Literature search	Med Chem Res (2011), 20(9), 1550-1555 (DOI:10.1007/s00044-010-9403-5)	Content identification	CHEMBL3046295	https://www.ebi.ac.uk/chembl/doc/inspect/CHEMBL3046295
Literature search	J Pesticide Sci (2004), 29(2), 139-140 (DOI:10.1584/jpestics.29.139)	Content identification	CHEMBL3046296	https://www.ebi.ac.uk/chembl/doc/inspect/CHEMBL3046296
Literature search	J Agric Food Chem (2002), 50(14), 3992-3998 (PMID:12083872)	Content identification	CHEMBL3046297	https://www.ebi.ac.uk/chembl/doc/inspect/CHEMBL3046297
Literature search	Med Chem Res (2012), 21(9), 2494-2500 (DOI:10.1007/s00044-011-9766-2)	Content identification	CHEMBL3046298	https://www.ebi.ac.uk/chembl/doc/inspect/CHEMBL3046298
Literature search	J Agric Food Chem (2009), 57(6), 2436-2440 (PMID:19253973)	Content identification	CHEMBL3046299	https://www.ebi.ac.uk/chembl/doc/inspect/CHEMBL3046299
Literature search	Med Chem Res (2012), 21(11), 3669-3680 (DOI:10.1007/s00044-011-9917-5)	Content identification	CHEMBL3046300	https://www.ebi.ac.uk/chembl/doc/inspect/CHEMBL3046300
Literature search	Med Chem Res (2007), 16(1), 1-14 (DOI:10.1007/s00044-007-9005-z)	Content identification	CHEMBL3046301	https://www.ebi.ac.uk/chembl/doc/inspect/CHEMBL3046301
Literature search	J Agric Food Chem (2002), 50(22), 6318-6321 (PMID:12381110)	Content identification	CHEMBL3046302	https://www.ebi.ac.uk/chembl/doc/inspect/CHEMBL3046302
Literature search	J Agric Food Chem (2012), 60(47), 11675-11680 (PMID:23136941)	Content identification	CHEMBL3046303	https://www.ebi.ac.uk/chembl/doc/inspect/CHEMBL3046303
Literature search	Med Chem Res (2013), 22(7), 3485-3496 (DOI:10.1007/s00044-012-0341-2)	Content identification	CHEMBL3046304	https://www.ebi.ac.uk/chembl/doc/inspect/CHEMBL3046304
Literature search	Ind Crops Prod (2013), 47(), 63-68 (DOI:10.1016/j.indcrop.2013.02.019)	Content identification	CHEMBL3046305	https://www.ebi.ac.uk/chembl/doc/inspect/CHEMBL3046305
Literature search	Med Chem Res (2012), 21(8), 1700-1707 (DOI:10.1007/s00044-011-9689-y)	Content identification	CHEMBL3046306	https://www.ebi.ac.uk/chembl/doc/inspect/CHEMBL3046306
Literature search	Med Chem Res (2007), 16(4), 179-187 (DOI:10.1007/s00044-007-9022-y)	Content identification	CHEMBL3046307	https://www.ebi.ac.uk/chembl/doc/inspect/CHEMBL3046307
Literature search	J Agric Food Chem (2000), 48(1), 83-87 (PMID:10637056)	Content identification	CHEMBL3046308	https://www.ebi.ac.uk/chembl/doc/inspect/CHEMBL3046308
Literature search	J Agric Food Chem (2003), 51(10), 3035-3042 (PMID:12720388)	Content identification	CHEMBL3046309	https://www.ebi.ac.uk/chembl/doc/inspect/CHEMBL3046309
Literature search	Med Chem Res (2012), 21(12), 4437-4446 (DOI:10.1007/s00044-012-9988-y)	Content identification	CHEMBL3046310	https://www.ebi.ac.uk/chembl/doc/inspect/CHEMBL3046310
Literature search	J Agric Food Chem (2005), 53(10), 3872-3876 (PMID:15884810)	Content identification	CHEMBL3046311	https://www.ebi.ac.uk/chembl/doc/inspect/CHEMBL3046311
Literature search	Med Chem Res (2013), 22(8), 3881-3887 (DOI:10.1007/s00044-012-0387-1)	Content identification	CHEMBL3046312	https://www.ebi.ac.uk/chembl/doc/inspect/CHEMBL3046312
Literature search	Med Chem Res (2013), 22(11), 5442-5452 (DOI:10.1007/s00044-013-0525-4)	Content identification	CHEMBL3046313	https://www.ebi.ac.uk/chembl/doc/inspect/CHEMBL3046313
Literature search	Med Chem Res (2013), 22(10), 4893-4908 (DOI:10.1007/s00044-013-0505-8)	Content identification	CHEMBL3046314	https://www.ebi.ac.uk/chembl/doc/inspect/CHEMBL3046314
Literature search	J Pesticide Sci (1996), 21(2), 141-146 (DOI:10.1584/jpestics.21.141)	Content identification	CHEMBL3046315	https://www.ebi.ac.uk/chembl/doc/inspect/CHEMBL3046315
Literature search	J Pesticide Sci (2003), 28(3), 310-312 (DOI:10.1584/jpestics.28.310)	Content identification	CHEMBL3046316	https://www.ebi.ac.uk/chembl/doc/inspect/CHEMBL3046316
Literature search	J Pesticide Sci (1994), 19(2), 137-141 (DOI:10.1584/jpestics.19.2_137)	Content identification	CHEMBL3046317	https://www.ebi.ac.uk/chembl/doc/inspect/CHEMBL3046317
Literature search	J Agric Food Chem (2011), 59(9), 4822-4827 (PMID:21443174)	Content identification	CHEMBL3046318	https://www.ebi.ac.uk/chembl/doc/inspect/CHEMBL3046318
Literature search	Crop Protection (2012), 39(), 11-17 (DOI:10.1016/j.cropro.2012.04.001)	Content identification	CHEMBL3046319	https://www.ebi.ac.uk/chembl/doc/inspect/CHEMBL3046319
Literature search	Med Chem Res (2013), 22(2), 753-757 (DOI:10.1007/s00044-012-0069-z)	Content identification	CHEMBL3046320	https://www.ebi.ac.uk/chembl/doc/inspect/CHEMBL3046320
Literature search	J Agric Food Chem (2009), 57(4), 1399-1405 (PMID:19170511)	Content identification	CHEMBL3046321	https://www.ebi.ac.uk/chembl/doc/inspect/CHEMBL3046321
Literature search	Ind Crops Prod (2013), 45(), 283-292 (DOI:10.1016/j.indcrop.2012.12.038)	Content identification	CHEMBL3046322	https://www.ebi.ac.uk/chembl/doc/inspect/CHEMBL3046322
Literature search	J Pesticide Sci (2001), 26(3), 257-260 (DOI:10.1584/jpestics.26.257)	Content identification	CHEMBL3046323	https://www.ebi.ac.uk/chembl/doc/inspect/CHEMBL3046323
Literature search	Med Chem Res (2009), 18(1), 8-19 (DOI:10.1007/s00044-008-9102-7)	Content identification	CHEMBL3046324	https://www.ebi.ac.uk/chembl/doc/inspect/CHEMBL3046324
Literature search	Med Chem Res (2012), 21(7), 1218-1225 (DOI:10.1007/s00044-011-9630-4)	Content identification	CHEMBL3046325	https://www.ebi.ac.uk/chembl/doc/inspect/CHEMBL3046325
Literature search	J Agric Food Chem (2007), 55(25), 10323-10330 (PMID:18020407)	Content identification	CHEMBL3046326	https://www.ebi.ac.uk/chembl/doc/inspect/CHEMBL3046326
Literature search	Med Chem Res (2011), 20(9), 1499-1504 (DOI:10.1007/s00044-010-9396-0)	Content identification	CHEMBL3046327	https://www.ebi.ac.uk/chembl/doc/inspect/CHEMBL3046327
Literature search	Med Chem Res (2013), 22(11), 5504-5535 (DOI:10.1007/s00044-013-0547-y)	Content identification	CHEMBL3046328	https://www.ebi.ac.uk/chembl/doc/inspect/CHEMBL3046328
Literature search	Pest Manag Sci (2012), 68(8), 1156-1163 (PMID:22411909)	Content identification	CHEMBL3046329	https://www.ebi.ac.uk/chembl/doc/inspect/CHEMBL3046329
Literature search	Med Chem Res (2012), 21(11), 3499-3508 (DOI:10.1007/s00044-011-9882-z)	Content identification	CHEMBL3046330	https://www.ebi.ac.uk/chembl/doc/inspect/CHEMBL3046330
Literature search	J Pesticide Sci (2009), 34(3), 177-180 (DOI:10.1584/jpestics.G09-05)	Content identification	CHEMBL3046331	https://www.ebi.ac.uk/chembl/doc/inspect/CHEMBL3046331
Literature search	J Pesticide Sci (2006), 31(3), 335-338 (DOI:10.1584/jpestics.31.335)	Content identification	CHEMBL3046332	https://www.ebi.ac.uk/chembl/doc/inspect/CHEMBL3046332
Literature search	Med Chem Res (2010), 19(1), 71-76 (DOI:10.1007/s00044-009-9172-1)	Content identification	CHEMBL3046333	https://www.ebi.ac.uk/chembl/doc/inspect/CHEMBL3046333
Literature search	Med Chem Res (2012), 21(5), 672-680 (DOI:10.1007/s00044-011-9566-8)	Content identification	CHEMBL3046334	https://www.ebi.ac.uk/chembl/doc/inspect/CHEMBL3046334
Literature search	Med Chem Res (2009), 18(8), 639-647 (DOI:10.1007/s00044-008-9155-7)	Content identification	CHEMBL3046335	https://www.ebi.ac.uk/chembl/doc/inspect/CHEMBL3046335
Literature search	Crop Protection (2008), 27(3), 514-522 (DOI:10.1016/j.cropro.2007.08.004)	Content identification	CHEMBL3046336	https://www.ebi.ac.uk/chembl/doc/inspect/CHEMBL3046336
Literature search	Med Chem Res (2013), 22(9), 4133-4145 (DOI:10.1007/s00044-012-0418-y)	Content identification	CHEMBL3046337	https://www.ebi.ac.uk/chembl/doc/inspect/CHEMBL3046337
Literature search	Med Chem Res (2005), 14(6), 332-346 (DOI:10.1007/s00044-006-0142-6)	Content identification	CHEMBL3046338	https://www.ebi.ac.uk/chembl/doc/inspect/CHEMBL3046338
Literature search	J Agric Food Chem (2000), 48(1), 88-92 (PMID:10637057)	Content identification	CHEMBL3046339	https://www.ebi.ac.uk/chembl/doc/inspect/CHEMBL3046339
Literature search	Med Chem Res (2012), 21(9), 2329-2339 (DOI:10.1007/s00044-011-9754-6)	Content identification	CHEMBL3046340	https://www.ebi.ac.uk/chembl/doc/inspect/CHEMBL3046340
Literature search	Bioorg. Med. Chem. Lett. (1994), 4(16), 1983-1984 (DOI:10.1016/S0960-894X(01)80548-5)	Content identification	CHEMBL3046341	https://www.ebi.ac.uk/chembl/doc/inspect/CHEMBL3046341
Literature search	Med Chem Res (2013), 22(4), 1998-2004 (DOI:10.1007/s00044-012-0155-2)	Content identification	CHEMBL3046342	https://www.ebi.ac.uk/chembl/doc/inspect/CHEMBL3046342
Literature search	Pest Manag Sci (2009), 65(12), 1329-1336 (PMID:19642076)	Content identification	CHEMBL3046343	https://www.ebi.ac.uk/chembl/doc/inspect/CHEMBL3046343
Literature search	Annu Rev Phytopathol (2002), 40(), 221-249 (PMID:12147760)	Content identification	CHEMBL3046344	https://www.ebi.ac.uk/chembl/doc/inspect/CHEMBL3046344
Literature search	Med Chem Res (2012), 21(7), 1376-1383 (DOI:10.1007/s00044-011-9653-x)	Content identification	CHEMBL3046345	https://www.ebi.ac.uk/chembl/doc/inspect/CHEMBL3046345
Literature search	Med Chem Res (2011), 20(7), 946-954 (DOI:10.1007/s00044-010-9417-z)	Content identification	CHEMBL3046346	https://www.ebi.ac.uk/chembl/doc/inspect/CHEMBL3046346
Literature search	Med Chem Res (2012), 21(10), 3006-3014 (DOI:10.1007/s00044-011-9834-7)	Content identification	CHEMBL3046347	https://www.ebi.ac.uk/chembl/doc/inspect/CHEMBL3046347
Literature search	Med Chem Res (2012), 21(11), 3687-3691 (DOI:10.1007/s00044-011-9913-9)	Content identification	CHEMBL3046348	https://www.ebi.ac.uk/chembl/doc/inspect/CHEMBL3046348
Literature search	Med Chem Res (2004), 13(1), 115-126 (DOI:10.1007/s00044-004-0017-7)	Content identification	CHEMBL3046349	https://www.ebi.ac.uk/chembl/doc/inspect/CHEMBL3046349
Literature search	Bioorg. Med. Chem. (2009), 17(12), 4221-4229 (PMID:19028100)	Content identification	CHEMBL3046350	https://www.ebi.ac.uk/chembl/doc/inspect/CHEMBL3046350
Literature search	Ind Crops Prod (2007), 26(3), 345-350 (DOI:10.1016/j.indcrop.2007.04.005)	Content identification	CHEMBL3046351	https://www.ebi.ac.uk/chembl/doc/inspect/CHEMBL3046351
Literature search	Med Chem Res (2011), 20(7), 912-919 (DOI:10.1007/s00044-010-9420-4)	Content identification	CHEMBL3046352	https://www.ebi.ac.uk/chembl/doc/inspect/CHEMBL3046352
Literature search	Biosci. Biotechnol. Biochem. (1993), 57(6), 989-991 (PMID:7763889)	Content identification	CHEMBL3046353	https://www.ebi.ac.uk/chembl/doc/inspect/CHEMBL3046353
Literature search	J Agric Food Chem (2009), 57(3), 951-957 (PMID:19138119)	Content identification	CHEMBL3046354	https://www.ebi.ac.uk/chembl/doc/inspect/CHEMBL3046354
Literature search	J Agric Food Chem (2010), 58(5), 2685-2689 (PMID:20000686)	Content identification	CHEMBL3046355	https://www.ebi.ac.uk/chembl/doc/inspect/CHEMBL3046355
Literature search	Med Chem Res (2013), 22(10), 4920-4929 (DOI:10.1007/s00044-013-0493-8)	Content identification	CHEMBL3046356	https://www.ebi.ac.uk/chembl/doc/inspect/CHEMBL3046356
Literature search	Tetrahedron (2004), 60(8), 1731-1748 (DOI:10.1016/j.tet.2003.12.047)	Content identification	CHEMBL3046357	https://www.ebi.ac.uk/chembl/doc/inspect/CHEMBL3046357
Literature search	Crop Protection (2012), 38(), 35-43 (DOI:10.1016/j.cropro.2012.03.002)	Content identification	CHEMBL3046358	https://www.ebi.ac.uk/chembl/doc/inspect/CHEMBL3046358
Literature search	Med Chem Res (2012), 21(6), 853-866 (DOI:10.1007/s00044-011-9594-4)	Content identification	CHEMBL3046359	https://www.ebi.ac.uk/chembl/doc/inspect/CHEMBL3046359
Literature search	Med Chem Res (2010), 19(9), 1025-1035 (DOI:10.1007/s00044-009-9248-y)	Content identification	CHEMBL3046360	https://www.ebi.ac.uk/chembl/doc/inspect/CHEMBL3046360
Literature search	Med Chem Res (2013), 22(7), 3049-3060 (DOI:10.1007/s00044-012-0321-6)	Content identification	CHEMBL3046361	https://www.ebi.ac.uk/chembl/doc/inspect/CHEMBL3046361
Literature search	Med Chem Res (2011), 20(4), 482-492 (DOI:10.1007/s00044-010-9342-1)	Content identification	CHEMBL3046362	https://www.ebi.ac.uk/chembl/doc/inspect/CHEMBL3046362
Literature search	J Agric Food Chem (2008), 56(22), 10767-10773 (PMID:18973342)	Content identification	CHEMBL3046363	https://www.ebi.ac.uk/chembl/doc/inspect/CHEMBL3046363
Literature search	J Pesticide Sci (2002), 27(2), 133-135 (DOI:10.1584/jpestics.27.133)	Content identification	CHEMBL3046364	https://www.ebi.ac.uk/chembl/doc/inspect/CHEMBL3046364
Literature search	J Pesticide Sci (2004), 29(4), 372-375 (DOI:10.1584/jpestics.29.372)	Content identification	CHEMBL3046365	https://www.ebi.ac.uk/chembl/doc/inspect/CHEMBL3046365
Literature search	Med Chem Res (2013), 22(7), 3242-3246 (DOI:10.1007/s00044-012-0330-5)	Content identification	CHEMBL3046366	https://www.ebi.ac.uk/chembl/doc/inspect/CHEMBL3046366
Literature search	J Agric Food Chem (2012), 60(49), 12074-12081 (PMID:23163769)	Content identification	CHEMBL3046367	https://www.ebi.ac.uk/chembl/doc/inspect/CHEMBL3046367
Literature search	Med Chem Res (2012), 21(9), 2644-2651 (DOI:10.1007/s00044-011-9789-8)	Content identification	CHEMBL3046368	https://www.ebi.ac.uk/chembl/doc/inspect/CHEMBL3046368
Literature search	Med Chem Res (2013), 22(1), 186-194 (DOI:10.1007/s00044-012-0020-3)	Content identification	CHEMBL3046369	https://www.ebi.ac.uk/chembl/doc/inspect/CHEMBL3046369
Literature search	Med Chem Res (2009), 18(4), 309-316 (DOI:10.1007/s00044-008-9128-x)	Content identification	CHEMBL3046370	https://www.ebi.ac.uk/chembl/doc/inspect/CHEMBL3046370
Literature search	Med Chem Res (2013), 22(8), 3606-3620 (DOI:10.1007/s00044-012-0375-5)	Content identification	CHEMBL3046371	https://www.ebi.ac.uk/chembl/doc/inspect/CHEMBL3046371
Literature search	Med Chem Res (2004), 13(5), 282-296 (DOI:10.1007/s00044-004-0034-6)	Content identification	CHEMBL3046372	https://www.ebi.ac.uk/chembl/doc/inspect/CHEMBL3046372
Literature search	Pest Manag Sci (2010), 66(12), 1344-1350 (PMID:20824690)	Content identification	CHEMBL3046373	https://www.ebi.ac.uk/chembl/doc/inspect/CHEMBL3046373
Literature search	J Pesticide Sci (2007), 32(3), 260-263 (DOI:10.1584/jpestics.G07-04)	Content identification	CHEMBL3046374	https://www.ebi.ac.uk/chembl/doc/inspect/CHEMBL3046374
Literature search	J Pesticide Sci (2012), 37(3), 247-251 (DOI:10.1584/jpestics.D11-054)	Content identification	CHEMBL3046375	https://www.ebi.ac.uk/chembl/doc/inspect/CHEMBL3046375
Literature search	Med Chem Res (2013), 22(7), 3372-3378 (DOI:10.1007/s00044-012-0352-z)	Content identification	CHEMBL3046376	https://www.ebi.ac.uk/chembl/doc/inspect/CHEMBL3046376
Literature search	Phytochemistry (2005), 66(2), 241-247 (PMID:15652581)	Content identification	CHEMBL3046377	https://www.ebi.ac.uk/chembl/doc/inspect/CHEMBL3046377
Literature search	Biosci. Biotechnol. Biochem. (1992), 56(8), 1364-1365 (DOI:10.1271/bbb.56.1364)	Content identification	CHEMBL3046378	https://www.ebi.ac.uk/chembl/doc/inspect/CHEMBL3046378
Literature search	Ind Crops Prod (2013), 47(), 618-621 (DOI:10.1016/j.indcrop.2012.09.012)	Content identification	CHEMBL3046379	https://www.ebi.ac.uk/chembl/doc/inspect/CHEMBL3046379
Literature search	Med Chem Res (2004), 13(3), 134-148 (DOI:10.1007/s00044-004-0020-z)	Content identification	CHEMBL3046380	https://www.ebi.ac.uk/chembl/doc/inspect/CHEMBL3046380
Literature search	J Pesticide Sci (1995), 20(3), 273-278 (DOI:10.1584/jpestics.20.273)	Content identification	CHEMBL3046381	https://www.ebi.ac.uk/chembl/doc/inspect/CHEMBL3046381
Literature search	J Agric Food Chem (2009), 57(6), 2447-2456 (PMID:19222202)	Content identification	CHEMBL3046382	https://www.ebi.ac.uk/chembl/doc/inspect/CHEMBL3046382
Literature search	Biosci. Biotechnol. Biochem. (1998), 62(11), 2189-2193 (DOI:10.1271/bbb.62.2189)	Content identification	CHEMBL3046383	https://www.ebi.ac.uk/chembl/doc/inspect/CHEMBL3046383
Literature search	Med Chem Res (2012), 21(5), 642-652 (DOI:10.1007/s00044-011-9567-7)	Content identification	CHEMBL3046384	https://www.ebi.ac.uk/chembl/doc/inspect/CHEMBL3046384
Literature search	Chin Chem Lett (2012), 23(9), 1023-1026 (DOI:10.1016/j.cclet.2012.07.002)	Content identification	CHEMBL3046385	https://www.ebi.ac.uk/chembl/doc/inspect/CHEMBL3046385
Literature search	Med Chem Res (2011), 20(8), 1287-1293 (DOI:10.1007/s00044-010-9466-3)	Content identification	CHEMBL3046386	https://www.ebi.ac.uk/chembl/doc/inspect/CHEMBL3046386
Literature search	Med Chem Res (2012), 21(9), 2709-2715 (DOI:10.1007/s00044-011-9797-8)	Content identification	CHEMBL3046387	https://www.ebi.ac.uk/chembl/doc/inspect/CHEMBL3046387
Literature search	Chem Pharm Bull (Tokyo) (1987), 35(9), 3931-3934 (PMID:3435989)	Content identification	CHEMBL3046388	https://www.ebi.ac.uk/chembl/doc/inspect/CHEMBL3046388
Literature search	Med Chem Res (2013), 22(8), 3760-3778 (DOI:10.1007/s00044-012-0337-y)	Content identification	CHEMBL3046389	https://www.ebi.ac.uk/chembl/doc/inspect/CHEMBL3046389
Literature search	Pest Manag Sci (2010), 66(10), 1137-1147 (PMID:20628996)	Content identification	CHEMBL3046390	https://www.ebi.ac.uk/chembl/doc/inspect/CHEMBL3046390
Literature search	Crop Protection (2013), 43(), 14-17 (DOI:10.1016/j.cropro.2012.09.011)	Content identification	CHEMBL3046391	https://www.ebi.ac.uk/chembl/doc/inspect/CHEMBL3046391
Literature search	Biosci. Biotechnol. Biochem. (2002), 66(12), 2677-2682 (PMID:12596866)	Content identification	CHEMBL3046392	https://www.ebi.ac.uk/chembl/doc/inspect/CHEMBL3046392
Literature search	Med Chem Res (2013), 22(1), 415-432 (DOI:10.1007/s00044-012-0042-x)	Content identification	CHEMBL3046393	https://www.ebi.ac.uk/chembl/doc/inspect/CHEMBL3046393
Literature search	Crop Protection (2009), 28(1), 62-67 (DOI:10.1016/j.cropro.2008.08.012)	Content identification	CHEMBL3046394	https://www.ebi.ac.uk/chembl/doc/inspect/CHEMBL3046394
Literature search	Med Chem Res (2008), 17(9), 564-577 (DOI:10.1007/s00044-008-9098-z)	Content identification	CHEMBL3046395	https://www.ebi.ac.uk/chembl/doc/inspect/CHEMBL3046395
Literature search	J Agric Food Chem (2010), 58(3), 1834-1837 (PMID:20041716)	Content identification	CHEMBL3046396	https://www.ebi.ac.uk/chembl/doc/inspect/CHEMBL3046396
Literature search	J Pesticide Sci (1994), 19(4), 267-275 (DOI:10.1584/jpestics.19.4_267)	Content identification	CHEMBL3046397	https://www.ebi.ac.uk/chembl/doc/inspect/CHEMBL3046397
Literature search	Biosci. Biotechnol. Biochem. (1998), 62(9), 1693-1697 (DOI:10.1271/bbb.62.1693)	Content identification	CHEMBL3046398	https://www.ebi.ac.uk/chembl/doc/inspect/CHEMBL3046398
Literature search	Med Chem Res (2012), 21(11), 3629-3645 (DOI:10.1007/s00044-011-9907-7)	Content identification	CHEMBL3046399	https://www.ebi.ac.uk/chembl/doc/inspect/CHEMBL3046399
Literature search	Pest Manag Sci (2010), 66(1), 90-99 (PMID:19742452)	Content identification	CHEMBL3046400	https://www.ebi.ac.uk/chembl/doc/inspect/CHEMBL3046400
Literature search	Med Chem Res (2010), 19(6), 551-564 (DOI:10.1007/s00044-009-9212-x)	Content identification	CHEMBL3046401	https://www.ebi.ac.uk/chembl/doc/inspect/CHEMBL3046401
Literature search	Med Chem Res (2013), 22(9), 4316-4321 (DOI:10.1007/s00044-012-0434-y)	Content identification	CHEMBL3046402	https://www.ebi.ac.uk/chembl/doc/inspect/CHEMBL3046402
Literature search	Med Chem Res (2013), 22(5), 2455-2466 (DOI:10.1007/s00044-012-0240-6)	Content identification	CHEMBL3046403	https://www.ebi.ac.uk/chembl/doc/inspect/CHEMBL3046403
Literature search	Med Chem Res (2013), 22(7), 3452-3458 (DOI:10.1007/s00044-012-0355-9)	Content identification	CHEMBL3046404	https://www.ebi.ac.uk/chembl/doc/inspect/CHEMBL3046404
Literature search	Pest Manag Sci (2012), 68(11), 1501-1511 (PMID:22689565)	Content identification	CHEMBL3046405	https://www.ebi.ac.uk/chembl/doc/inspect/CHEMBL3046405
Literature search	J Agric Food Chem (2006), 54(5), 1779-1783 (PMID:16506833)	Content identification	CHEMBL3046406	https://www.ebi.ac.uk/chembl/doc/inspect/CHEMBL3046406
Literature search	Ind Crops Prod (2007), 26(3), 278-297 (DOI:10.1016/j.indcrop.2007.03.009)	Content identification	CHEMBL3046407	https://www.ebi.ac.uk/chembl/doc/inspect/CHEMBL3046407
Literature search	J Agric Food Chem (2011), 59(5), 1893-1899 (PMID:21314121)	Content identification	CHEMBL3046408	https://www.ebi.ac.uk/chembl/doc/inspect/CHEMBL3046408
Literature search	Med Chem Res (2012), 21(9), 2671-2679 (DOI:10.1007/s00044-011-9793-z)	Content identification	CHEMBL3046409	https://www.ebi.ac.uk/chembl/doc/inspect/CHEMBL3046409
Literature search	Med Chem Res (2012), 21(7), 1341-1346 (DOI:10.1007/s00044-011-9648-7)	Content identification	CHEMBL3046410	https://www.ebi.ac.uk/chembl/doc/inspect/CHEMBL3046410
Literature search	Med Chem Res (2013), 22(2), 794-805 (DOI:10.1007/s00044-012-0062-6)	Content identification	CHEMBL3046411	https://www.ebi.ac.uk/chembl/doc/inspect/CHEMBL3046411
Literature search	Farmaco (2002), 57(2), 135-144 (PMID:11902656)	Content identification	CHEMBL3046412	https://www.ebi.ac.uk/chembl/doc/inspect/CHEMBL3046412
Literature search	J Agric Food Chem (2012), 60(28), 7016-7021 (PMID:22724658)	Content identification	CHEMBL3046413	https://www.ebi.ac.uk/chembl/doc/inspect/CHEMBL3046413
Literature search	Med Chem Res (2012), 21(7), 1107-1119 (DOI:10.1007/s00044-011-9612-6)	Content identification	CHEMBL3046414	https://www.ebi.ac.uk/chembl/doc/inspect/CHEMBL3046414
Literature search	Chem Pharm Bull (Tokyo) (2009), 57(8), 819-825 (PMID:19652406)	Content identification	CHEMBL3046415	https://www.ebi.ac.uk/chembl/doc/inspect/CHEMBL3046415
Literature search	J Agric Food Chem (2010), 58(7), 4361-4366 (PMID:20225860)	Content identification	CHEMBL3046416	https://www.ebi.ac.uk/chembl/doc/inspect/CHEMBL3046416
Literature search	Ecotoxicol Environ Saf (2009), 72(4), 1156-1162 (PMID:18397808)	Content identification	CHEMBL3046417	https://www.ebi.ac.uk/chembl/doc/inspect/CHEMBL3046417
Literature search	J Pesticide Sci (2001), 26(2), 162-164 (DOI:10.1584/jpestics.26.162)	Content identification	CHEMBL3046418	https://www.ebi.ac.uk/chembl/doc/inspect/CHEMBL3046418
Literature search	Pest Manag Sci (2008), 64(6), 646-653 (PMID:18407564)	Content identification	CHEMBL3046419	https://www.ebi.ac.uk/chembl/doc/inspect/CHEMBL3046419
Literature search	Bioorg. Med. Chem. Lett. (2012), 22(18), 5819-5822 (PMID:22901896)	Content identification	CHEMBL3046420	https://www.ebi.ac.uk/chembl/doc/inspect/CHEMBL3046420
Literature search	Med Chem Res (2008), 17(2), 374-385 (DOI:10.1007/s00044-007-9073-0)	Content identification	CHEMBL3046421	https://www.ebi.ac.uk/chembl/doc/inspect/CHEMBL3046421
Literature search	J Pesticide Sci (2006), 31(2), 150-155 (DOI:10.1584/jpestics.31.150)	Content identification	CHEMBL3046422	https://www.ebi.ac.uk/chembl/doc/inspect/CHEMBL3046422
Literature search	Med Chem Res (2011), 20(8), 1394-1401 (DOI:10.1007/s00044-010-9490-3)	Content identification	CHEMBL3046423	https://www.ebi.ac.uk/chembl/doc/inspect/CHEMBL3046423
Literature search	J Agric Food Chem (2000), 48(5), 1903-1908 (PMID:10820113)	Content identification	CHEMBL3046424	https://www.ebi.ac.uk/chembl/doc/inspect/CHEMBL3046424
Literature search	J Pesticide Sci (2001), 26(2), 136-142 (DOI:10.1584/jpestics.26.136)	Content identification	CHEMBL3046425	https://www.ebi.ac.uk/chembl/doc/inspect/CHEMBL3046425
Literature search	Med Chem Res (2010), 19(3), 283-298 (DOI:10.1007/s00044-009-9191-y)	Content identification	CHEMBL3046426	https://www.ebi.ac.uk/chembl/doc/inspect/CHEMBL3046426
Literature search	Med Chem Res (2012), 21(10), 3195-3203 (DOI:10.1007/s00044-011-9860-5)	Content identification	CHEMBL3046427	https://www.ebi.ac.uk/chembl/doc/inspect/CHEMBL3046427
Literature search	J Agric Food Chem (2011), 59(6), 2299-2307 (PMID:21351753)	Content identification	CHEMBL3046428	https://www.ebi.ac.uk/chembl/doc/inspect/CHEMBL3046428
Literature search	Med Chem Res (2013), 22(5), 2360-2375 (DOI:10.1007/s00044-012-0230-8)	Content identification	CHEMBL3046429	https://www.ebi.ac.uk/chembl/doc/inspect/CHEMBL3046429
Literature search	Med Chem Res (2013), 22(8), 3566-3573 (DOI:10.1007/s00044-012-0343-0)	Content identification	CHEMBL3046430	https://www.ebi.ac.uk/chembl/doc/inspect/CHEMBL3046430
Literature search	Med Chem Res (2013), 22(1), 401-408 (DOI:10.1007/s00044-012-0043-9)	Content identification	CHEMBL3046431	https://www.ebi.ac.uk/chembl/doc/inspect/CHEMBL3046431
Literature search	Med Chem Res (2013), 22(10), 5036-5043 (DOI:10.1007/s00044-013-0506-7)	Content identification	CHEMBL3046432	https://www.ebi.ac.uk/chembl/doc/inspect/CHEMBL3046432
Literature search	Med Chem Res (2005), 14(5), 274-296 (DOI:10.1007/s00044-005-0139-6)	Content identification	CHEMBL3046433	https://www.ebi.ac.uk/chembl/doc/inspect/CHEMBL3046433
Literature search	Med Chem Res (2009), 18(4), 268-276 (DOI:10.1007/s00044-008-9125-0)	Content identification	CHEMBL3046434	https://www.ebi.ac.uk/chembl/doc/inspect/CHEMBL3046434
Literature search	J Agric Food Chem (2008), 56(14), 5577-5581 (PMID:18578532)	Content identification	CHEMBL3046435	https://www.ebi.ac.uk/chembl/doc/inspect/CHEMBL3046435
Literature search	Crop Protection (2012), 32(), 71-75 (DOI:10.1016/j.cropro.2011.08.017)	Content identification	CHEMBL3046436	https://www.ebi.ac.uk/chembl/doc/inspect/CHEMBL3046436
Literature search	Med Chem Res (2012), 21(12), 4381-4388 (DOI:10.1007/s00044-012-9978-0)	Content identification	CHEMBL3046437	https://www.ebi.ac.uk/chembl/doc/inspect/CHEMBL3046437
Literature search	Med Chem Res (2005), 14(8), 429-439 (DOI:10.1007/s00044-006-0147-0)	Content identification	CHEMBL3046438	https://www.ebi.ac.uk/chembl/doc/inspect/CHEMBL3046438
Literature search	Med Chem Res (2013), 22(2), 580-587 (DOI:10.1007/s00044-012-0039-5)	Content identification	CHEMBL3046439	https://www.ebi.ac.uk/chembl/doc/inspect/CHEMBL3046439
Literature search	Med Chem Res (2012), 21(3), 315-320 (DOI:10.1007/s00044-010-9544-6)	Content identification	CHEMBL3046440	https://www.ebi.ac.uk/chembl/doc/inspect/CHEMBL3046440
Literature search	J Agric Food Chem (2011), 59(7), 2909-2917 (PMID:20879794)	Content identification	CHEMBL3046441	https://www.ebi.ac.uk/chembl/doc/inspect/CHEMBL3046441
Literature search	J Pesticide Sci (1992), 17(1), 69-73 (DOI:10.1584/jpestics.17.69)	Content identification	CHEMBL3046442	https://www.ebi.ac.uk/chembl/doc/inspect/CHEMBL3046442
Literature search	Med Chem Res (2011), 20(9), 1622-1626 (DOI:10.1007/s00044-010-9444-9)	Content identification	CHEMBL3046443	https://www.ebi.ac.uk/chembl/doc/inspect/CHEMBL3046443
Literature search	Med Chem Res (2012), 21(12), 4230-4238 (DOI:10.1007/s00044-011-9967-8)	Content identification	CHEMBL3046444	https://www.ebi.ac.uk/chembl/doc/inspect/CHEMBL3046444
Literature search	Bioorg. Med. Chem. (2010), 18(23), 8194-8203 (PMID:21036621)	Content identification	CHEMBL3046445	https://www.ebi.ac.uk/chembl/doc/inspect/CHEMBL3046445
Literature search	J Pesticide Sci (1994), 19(4), 317-320 (DOI:10.1584/jpestics.19.4_317)	Content identification	CHEMBL3046446	https://www.ebi.ac.uk/chembl/doc/inspect/CHEMBL3046446
Literature search	Biosci. Biotechnol. Biochem. (1999), 63(4), 760-761 (DOI:10.1271/bbb.63.760)	Content identification	CHEMBL3046447	https://www.ebi.ac.uk/chembl/doc/inspect/CHEMBL3046447
Literature search	J Agric Food Chem (2006), 54(24), 9135-9139 (PMID:17117801)	Content identification	CHEMBL3046448	https://www.ebi.ac.uk/chembl/doc/inspect/CHEMBL3046448
Literature search	J Pesticide Sci (1990), 15(4), 531-538 (DOI:10.1584/jpestics.15.531)	Content identification	CHEMBL3046449	https://www.ebi.ac.uk/chembl/doc/inspect/CHEMBL3046449
Literature search	J Agric Food Chem (2013), 61(2), 312-319 (PMID:23256728)	Content identification	CHEMBL3046450	https://www.ebi.ac.uk/chembl/doc/inspect/CHEMBL3046450
Literature search	Med Chem Res (2012), 21(10), 3182-3194 (DOI:10.1007/s00044-011-9849-0)	Content identification	CHEMBL3046451	https://www.ebi.ac.uk/chembl/doc/inspect/CHEMBL3046451
Literature search	Med Chem Res (2013), 22(3), 1378-1385 (DOI:10.1007/s00044-012-0130-y)	Content identification	CHEMBL3046452	https://www.ebi.ac.uk/chembl/doc/inspect/CHEMBL3046452
Literature search	Pest Manag Sci (2013), 69(4), 535-541 (PMID:23193012)	Content identification	CHEMBL3046453	https://www.ebi.ac.uk/chembl/doc/inspect/CHEMBL3046453
Literature search	Med Chem Res (2013), 22(5), 2151-2162 (DOI:10.1007/s00044-012-0208-6)	Content identification	CHEMBL3046454	https://www.ebi.ac.uk/chembl/doc/inspect/CHEMBL3046454
Literature search	Med Chem Res (2013), 22(9), 4239-4252 (DOI:10.1007/s00044-012-0431-1)	Content identification	CHEMBL3046455	https://www.ebi.ac.uk/chembl/doc/inspect/CHEMBL3046455
Literature search	Med Chem Res (2011), 20(7), 920-929 (DOI:10.1007/s00044-010-9418-y)	Content identification	CHEMBL3046456	https://www.ebi.ac.uk/chembl/doc/inspect/CHEMBL3046456
Literature search	Biochem Syst Ecol (2012), 43(), 101-107 (DOI:10.1016/j.bse.2012.02.012)	Content identification	CHEMBL3046457	https://www.ebi.ac.uk/chembl/doc/inspect/CHEMBL3046457
Literature search	Crop Protection (2012), 34(), 37-41 (DOI:10.1016/j.cropro.2011.10.015)	Content identification	CHEMBL3046458	https://www.ebi.ac.uk/chembl/doc/inspect/CHEMBL3046458
Literature search	Med Chem Res (2010), 19(4), 375-391 (DOI:10.1007/s00044-009-9197-5)	Content identification	CHEMBL3046459	https://www.ebi.ac.uk/chembl/doc/inspect/CHEMBL3046459
Literature search	J Pesticide Sci (2002), 27(4), 374-377 (DOI:10.1584/jpestics.27.374)	Content identification	CHEMBL3046460	https://www.ebi.ac.uk/chembl/doc/inspect/CHEMBL3046460
Literature search	J Pesticide Sci (2011), 36(2), 212-220 (DOI:10.1584/jpestics.G10-87)	Content identification	CHEMBL3046461	https://www.ebi.ac.uk/chembl/doc/inspect/CHEMBL3046461
Literature search	Med Chem Res (2012), 21(10), 2885-2895 (DOI:10.1007/s00044-011-9820-0)	Content identification	CHEMBL3046462	https://www.ebi.ac.uk/chembl/doc/inspect/CHEMBL3046462
Literature search	Med Chem Res (2013), 22(4), 1846-1855 (DOI:10.1007/s00044-012-0176-x)	Content identification	CHEMBL3046463	https://www.ebi.ac.uk/chembl/doc/inspect/CHEMBL3046463
Literature search	Med Chem Res (2013), 22(11), 5153-5166 (DOI:10.1007/s00044-012-0457-4)	Content identification	CHEMBL3046464	https://www.ebi.ac.uk/chembl/doc/inspect/CHEMBL3046464
Literature search	Med Chem Res (2013), 22(1), 453-465 (DOI:10.1007/s00044-012-0049-3)	Content identification	CHEMBL3046465	https://www.ebi.ac.uk/chembl/doc/inspect/CHEMBL3046465
Literature search	Med Chem Res (2012), 21(3), 284-292 (DOI:10.1007/s00044-010-9534-8)	Content identification	CHEMBL3046466	https://www.ebi.ac.uk/chembl/doc/inspect/CHEMBL3046466
Literature search	J Pesticide Sci (2011), 36(3), 347-356 (DOI:10.1584/jpestics.G10-70)	Content identification	CHEMBL3046467	https://www.ebi.ac.uk/chembl/doc/inspect/CHEMBL3046467
Literature search	Med Chem Res (2012), 21(11), 3361-3368 (DOI:10.1007/s00044-011-9866-z)	Content identification	CHEMBL3046468	https://www.ebi.ac.uk/chembl/doc/inspect/CHEMBL3046468
Literature search	J Pesticide Sci (1998), 23(2), 107-112 (DOI:10.1584/jpestics.23.107)	Content identification	CHEMBL3046469	https://www.ebi.ac.uk/chembl/doc/inspect/CHEMBL3046469
Literature search	Med Chem Res (2013), 22(2), 1011-1020 (DOI:10.1007/s00044-012-0097-8)	Content identification	CHEMBL3046470	https://www.ebi.ac.uk/chembl/doc/inspect/CHEMBL3046470
Literature search	Med Chem Res (2013), 22(5), 2244-2252 (DOI:10.1007/s00044-012-0217-5)	Content identification	CHEMBL3046471	https://www.ebi.ac.uk/chembl/doc/inspect/CHEMBL3046471
Literature search	Pest Manag Sci (2010), 66(2), 196-202 (PMID:19798697)	Content identification	CHEMBL3046472	https://www.ebi.ac.uk/chembl/doc/inspect/CHEMBL3046472
Literature search	Biosci. Biotechnol. Biochem. (1992), 56(8), 1193-1197 (DOI:10.1271/bbb.56.1193)	Content identification	CHEMBL3046473	https://www.ebi.ac.uk/chembl/doc/inspect/CHEMBL3046473
Literature search	Med Chem Res (2013), 22(7), 3229-3241 (DOI:10.1007/s00044-012-0327-0)	Content identification	CHEMBL3046474	https://www.ebi.ac.uk/chembl/doc/inspect/CHEMBL3046474
Literature search	J Agric Food Chem (2012), 60(4), 1036-1041 (PMID:22208183)	Content identification	CHEMBL3046475	https://www.ebi.ac.uk/chembl/doc/inspect/CHEMBL3046475
Literature search	Med Chem Res (2005), 14(5), 297-308 (DOI:10.1007/s00044-005-0140-0)	Content identification	CHEMBL3046476	https://www.ebi.ac.uk/chembl/doc/inspect/CHEMBL3046476
Literature search	Med Chem Res (2010), 19(5), 498-513 (DOI:10.1007/s00044-009-9208-6)	Content identification	CHEMBL3046477	https://www.ebi.ac.uk/chembl/doc/inspect/CHEMBL3046477
Literature search	Med Chem Res (2013), 22(8), 3574-3580 (DOI:10.1007/s00044-012-0347-9)	Content identification	CHEMBL3046478	https://www.ebi.ac.uk/chembl/doc/inspect/CHEMBL3046478
Literature search	Med Chem Res (2013), 22(10), 4930-4945 (DOI:10.1007/s00044-013-0498-3)	Content identification	CHEMBL3046479	https://www.ebi.ac.uk/chembl/doc/inspect/CHEMBL3046479
Literature search	Med Chem Res (2013), 22(5), 2093-2104 (DOI:10.1007/s00044-012-0197-5)	Content identification	CHEMBL3046480	https://www.ebi.ac.uk/chembl/doc/inspect/CHEMBL3046480
Literature search	J Agric Food Chem (2009), 57(14), 6356-6361 (PMID:19601668)	Content identification	CHEMBL3046481	https://www.ebi.ac.uk/chembl/doc/inspect/CHEMBL3046481
Literature search	Med Chem Res (2013), 22(4), 1563-1569 (DOI:10.1007/s00044-012-0157-0)	Content identification	CHEMBL3046482	https://www.ebi.ac.uk/chembl/doc/inspect/CHEMBL3046482
Literature search	Carbohydr Res (2010), 345(13), 1872-1876 (PMID:20619399)	Content identification	CHEMBL3046483	https://www.ebi.ac.uk/chembl/doc/inspect/CHEMBL3046483
Literature search	Pest Manag Sci (2011), 67(12), 1583-1588 (PMID:21674753)	Content identification	CHEMBL3046484	https://www.ebi.ac.uk/chembl/doc/inspect/CHEMBL3046484
Literature search	Med Chem Res (2012), 21(12), 4499-4505 (DOI:10.1007/s00044-011-9951-3)	Content identification	CHEMBL3046485	https://www.ebi.ac.uk/chembl/doc/inspect/CHEMBL3046485
Literature search	Med Chem Res (2012), 21(11), 3907-3919 (DOI:10.1007/s00044-011-9930-8)	Content identification	CHEMBL3046486	https://www.ebi.ac.uk/chembl/doc/inspect/CHEMBL3046486
Literature search	Chem Pharm Bull (Tokyo) (2001), 49(3), 335-339 (PMID:11253928)	Content identification	CHEMBL3046487	https://www.ebi.ac.uk/chembl/doc/inspect/CHEMBL3046487
Literature search	J Agric Food Chem (2007), 55(21), 8562-8569 (PMID:17927149)	Content identification	CHEMBL3046488	https://www.ebi.ac.uk/chembl/doc/inspect/CHEMBL3046488
Literature search	Carbohydr Res (2005), 340(9), 1583-1590 (PMID:15922315)	Content identification	CHEMBL3046489	https://www.ebi.ac.uk/chembl/doc/inspect/CHEMBL3046489
Literature search	Crop Protection (2011), 30(11), 1461-1468 (DOI:10.1016/j.cropro.2011.05.017)	Content identification	CHEMBL3046490	https://www.ebi.ac.uk/chembl/doc/inspect/CHEMBL3046490
Literature search	J Agric Food Chem (2011), 59(7), 2943-2949 (PMID:21043520)	Content identification	CHEMBL3046491	https://www.ebi.ac.uk/chembl/doc/inspect/CHEMBL3046491
Literature search	J Agric Food Chem (2008), 56(21), 10176-10182 (PMID:18937487)	Content identification	CHEMBL3046492	https://www.ebi.ac.uk/chembl/doc/inspect/CHEMBL3046492
Literature search	Med Chem Res (2004), 13(3), 170-189 (DOI:10.1007/s00044-004-0023-9)	Content identification	CHEMBL3046493	https://www.ebi.ac.uk/chembl/doc/inspect/CHEMBL3046493
Literature search	Med Chem Res (2013), 22(7), 3270-3281 (DOI:10.1007/s00044-012-0359-5)	Content identification	CHEMBL3046494	https://www.ebi.ac.uk/chembl/doc/inspect/CHEMBL3046494
Literature search	Med Chem Res (2004), 13(8), 677-686 (DOI:10.1007/s00044-004-0110-y)	Content identification	CHEMBL3046495	https://www.ebi.ac.uk/chembl/doc/inspect/CHEMBL3046495
Literature search	Biosci. Biotechnol. Biochem. (1993), 57(11), 1913-1915 (DOI:10.1271/bbb.57.1913)	Content identification	CHEMBL3046496	https://www.ebi.ac.uk/chembl/doc/inspect/CHEMBL3046496
Literature search	Med Chem Res (2013), 22(7), 3364-3371 (DOI:10.1007/s00044-012-0351-0)	Content identification	CHEMBL3046497	https://www.ebi.ac.uk/chembl/doc/inspect/CHEMBL3046497
Literature search	Crop Protection (2013), 43(), 246-250 (DOI:10.1016/j.cropro.2012.10.016)	Content identification	CHEMBL3046498	https://www.ebi.ac.uk/chembl/doc/inspect/CHEMBL3046498
Literature search	Biosci. Biotechnol. Biochem. (2000), 64(3), 610-612 (PMID:10803964)	Content identification	CHEMBL3046499	https://www.ebi.ac.uk/chembl/doc/inspect/CHEMBL3046499
Literature search	J Agric Food Chem (2011), 59(11), 6004-6010 (PMID:21545185)	Content identification	CHEMBL3046500	https://www.ebi.ac.uk/chembl/doc/inspect/CHEMBL3046500
Literature search	Med Chem Res (2013), 22(11), 5349-5355 (DOI:10.1007/s00044-013-0531-6)	Content identification	CHEMBL3046501	https://www.ebi.ac.uk/chembl/doc/inspect/CHEMBL3046501
Literature search	Med Chem Res (2012), 21(12), 4108-4119 (DOI:10.1007/s00044-011-9952-2)	Content identification	CHEMBL3046502	https://www.ebi.ac.uk/chembl/doc/inspect/CHEMBL3046502
Literature search	Med Chem Res (2009), 18(8), 665-670 (DOI:10.1007/s00044-008-9158-4)	Content identification	CHEMBL3046503	https://www.ebi.ac.uk/chembl/doc/inspect/CHEMBL3046503
Literature search	J Agric Food Chem (2009), 57(18), 8303-8307 (PMID:19711891)	Content identification	CHEMBL3046504	https://www.ebi.ac.uk/chembl/doc/inspect/CHEMBL3046504
Literature search	Med Chem Res (2012), 21(10), 3021-3034 (DOI:10.1007/s00044-011-9837-4)	Content identification	CHEMBL3046505	https://www.ebi.ac.uk/chembl/doc/inspect/CHEMBL3046505
Literature search	J Pesticide Sci (2006), 31(2), 85-94 (DOI:10.1584/jpestics.31.85)	Content identification	CHEMBL3046506	https://www.ebi.ac.uk/chembl/doc/inspect/CHEMBL3046506
Literature search	J Agric Food Chem (2008), 56(15), 6567-6572 (PMID:18605735)	Content identification	CHEMBL3046507	https://www.ebi.ac.uk/chembl/doc/inspect/CHEMBL3046507
Literature search	Lett Appl Microbiol (2009), 48(6), 705-711 (PMID:19413806)	Content identification	CHEMBL3046508	https://www.ebi.ac.uk/chembl/doc/inspect/CHEMBL3046508
Literature search	J Agric Food Chem (2009), 57(8), 3261-3265 (PMID:19368353)	Content identification	CHEMBL3046509	https://www.ebi.ac.uk/chembl/doc/inspect/CHEMBL3046509
Literature search	Biosci. Biotechnol. Biochem. (1999), 63(3), 494-499 (DOI:10.1271/bbb.63.494)	Content identification	CHEMBL3046510	https://www.ebi.ac.uk/chembl/doc/inspect/CHEMBL3046510
Literature search	J Pesticide Sci (2002), 27(2), 127-132 (DOI:10.1584/jpestics.27.127)	Content identification	CHEMBL3046511	https://www.ebi.ac.uk/chembl/doc/inspect/CHEMBL3046511
Literature search	J Pesticide Sci (2005), 30(4), 354-360 (DOI:10.1584/jpestics.30.354)	Content identification	CHEMBL3046512	https://www.ebi.ac.uk/chembl/doc/inspect/CHEMBL3046512
Literature search	Med Chem Res (2013), 22(1), 253-266 (DOI:10.1007/s00044-012-0028-8)	Content identification	CHEMBL3046513	https://www.ebi.ac.uk/chembl/doc/inspect/CHEMBL3046513
Literature search	Tetrahedron (1997), 53(30), 10289-10312 (DOI:10.1016/S0040-4020(97)00682-0)	Content identification	CHEMBL3046514	https://www.ebi.ac.uk/chembl/doc/inspect/CHEMBL3046514
Literature search	Med Chem Res (2011), 20(9), 1438-1444 (DOI:10.1007/s00044-010-9376-4)	Content identification	CHEMBL3046515	https://www.ebi.ac.uk/chembl/doc/inspect/CHEMBL3046515
Literature search	Crop Protection (2005), 24(8), 760-763 (DOI:10.1016/j.cropro.2005.01.009)	Content identification	CHEMBL3046516	https://www.ebi.ac.uk/chembl/doc/inspect/CHEMBL3046516
Literature search	Med Chem Res (2010), 19(8), 757-770 (DOI:10.1007/s00044-009-9228-2)	Content identification	CHEMBL3046517	https://www.ebi.ac.uk/chembl/doc/inspect/CHEMBL3046517
Literature search	J Pesticide Sci (1996), 21(2), 213-215 (DOI:10.1584/jpestics.21.213)	Content identification	CHEMBL3046518	https://www.ebi.ac.uk/chembl/doc/inspect/CHEMBL3046518
Literature search	Med Chem Res (2012), 21(11), 3396-3405 (DOI:10.1007/s00044-011-9853-4)	Content identification	CHEMBL3046519	https://www.ebi.ac.uk/chembl/doc/inspect/CHEMBL3046519
Literature search	Med Chem Res (2013), 22(5), 2486-2492 (DOI:10.1007/s00044-012-0243-3)	Content identification	CHEMBL3046520	https://www.ebi.ac.uk/chembl/doc/inspect/CHEMBL3046520
Literature search	Med Chem Res (2011), 20(6), 695-704 (DOI:10.1007/s00044-010-9371-9)	Content identification	CHEMBL3046521	https://www.ebi.ac.uk/chembl/doc/inspect/CHEMBL3046521
Literature search	Med Chem Res (2008), 17(2), 290-296 (DOI:10.1007/s00044-007-9064-1)	Content identification	CHEMBL3046522	https://www.ebi.ac.uk/chembl/doc/inspect/CHEMBL3046522
Literature search	Med Chem Res (2010), 19(2), 186-192 (DOI:10.1007/s00044-009-9183-y)	Content identification	CHEMBL3046523	https://www.ebi.ac.uk/chembl/doc/inspect/CHEMBL3046523
Literature search	Med Chem Res (2013), 22(4), 1597-1603 (DOI:10.1007/s00044-012-0147-2)	Content identification	CHEMBL3046524	https://www.ebi.ac.uk/chembl/doc/inspect/CHEMBL3046524
[truncated: 445 more rows]
