# Supplementary material for: A large-scale crop protection bioassay data set
Source: Sci Data. 2015 Jul 7;2:150032. doi: 10.1038/sdata.2015.32 (PMC4493826; doi:10.1038/sdata.2015.32)
Supplement: Supplementary file 1 [file sdata201532-isa1.zip › a_assay_Overington.txt]

Sample Name	Protocol REF	Comment[type of record]	Assay Name	Raw Data File	Comment [Data Repository]	Comment [Data Record Accession]	Comment [Data Record URI]	Protocol REF	Derived Data File	Comment [Data Repository]	Comment [Data Record Accession]	Comment [Data Record URI]
CHEMBL3044526	Data extraction	compound record	CHEMBL2270896	CHEMBL2270896	ChEMBL	CHEMBL2270896	https://www.ebi.ac.uk/chembl/compound/inspect/CHEMBL2270896	Data standardization and curation	ChEMBL database version 19	ChEMBL	10.6019/CHEMBL.database.19	http://doi.org/10.6019/CHEMBL.database.19
CHEMBL3044526	Data extraction	compound record	CHEMBL2270897	CHEMBL2270897	ChEMBL	CHEMBL2270897	https://www.ebi.ac.uk/chembl/compound/inspect/CHEMBL2270897	Data standardization and curation	ChEMBL database version 19	ChEMBL	10.6019/CHEMBL.database.19	http://doi.org/10.6019/CHEMBL.database.19
CHEMBL3044526	Data extraction	compound record	CHEMBL2270898	CHEMBL2270898	ChEMBL	CHEMBL2270898	https://www.ebi.ac.uk/chembl/compound/inspect/CHEMBL2270898	Data standardization and curation	ChEMBL database version 19	ChEMBL	10.6019/CHEMBL.database.19	http://doi.org/10.6019/CHEMBL.database.19
CHEMBL3044526	Data extraction	compound record	CHEMBL2270899	CHEMBL2270899	ChEMBL	CHEMBL2270899	https://www.ebi.ac.uk/chembl/compound/inspect/CHEMBL2270899	Data standardization and curation	ChEMBL database version 19	ChEMBL	10.6019/CHEMBL.database.19	http://doi.org/10.6019/CHEMBL.database.19
CHEMBL3044526	Data extraction	compound record	CHEMBL2270900	CHEMBL2270900	ChEMBL	CHEMBL2270900	https://www.ebi.ac.uk/chembl/compound/inspect/CHEMBL2270900	Data standardization and curation	ChEMBL database version 19	ChEMBL	10.6019/CHEMBL.database.19	http://doi.org/10.6019/CHEMBL.database.19
CHEMBL3044526	Data extraction	compound record	CHEMBL2270901	CHEMBL2270901	ChEMBL	CHEMBL2270901	https://www.ebi.ac.uk/chembl/compound/inspect/CHEMBL2270901	Data standardization and curation	ChEMBL database version 19	ChEMBL	10.6019/CHEMBL.database.19	http://doi.org/10.6019/CHEMBL.database.19
CHEMBL3044526	Data extraction	compound record	CHEMBL2270902	CHEMBL2270902	ChEMBL	CHEMBL2270902	https://www.ebi.ac.uk/chembl/compound/inspect/CHEMBL2270902	Data standardization and curation	ChEMBL database version 19	ChEMBL	10.6019/CHEMBL.database.19	http://doi.org/10.6019/CHEMBL.database.19
CHEMBL3044526	Data extraction	compound record	CHEMBL2270903	CHEMBL2270903	ChEMBL	CHEMBL2270903	https://www.ebi.ac.uk/chembl/compound/inspect/CHEMBL2270903	Data standardization and curation	ChEMBL database version 19	ChEMBL	10.6019/CHEMBL.database.19	http://doi.org/10.6019/CHEMBL.database.19
CHEMBL3044526	Data extraction	compound record	CHEMBL2270904	CHEMBL2270904	ChEMBL	CHEMBL2270904	https://www.ebi.ac.uk/chembl/compound/inspect/CHEMBL2270904	Data standardization and curation	ChEMBL database version 19	ChEMBL	10.6019/CHEMBL.database.19	http://doi.org/10.6019/CHEMBL.database.19
CHEMBL3044526	Data extraction	compound record	CHEMBL2270905	CHEMBL2270905	ChEMBL	CHEMBL2270905	https://www.ebi.ac.uk/chembl/compound/inspect/CHEMBL2270905	Data standardization and curation	ChEMBL database version 19	ChEMBL	10.6019/CHEMBL.database.19	http://doi.org/10.6019/CHEMBL.database.19
CHEMBL3044526	Data extraction	compound record	CHEMBL2270906	CHEMBL2270906	ChEMBL	CHEMBL2270906	https://www.ebi.ac.uk/chembl/compound/inspect/CHEMBL2270906	Data standardization and curation	ChEMBL database version 19	ChEMBL	10.6019/CHEMBL.database.19	http://doi.org/10.6019/CHEMBL.database.19
CHEMBL3044526	Data extraction	compound record	CHEMBL2270907	CHEMBL2270907	ChEMBL	CHEMBL2270907	https://www.ebi.ac.uk/chembl/compound/inspect/CHEMBL2270907	Data standardization and curation	ChEMBL database version 19	ChEMBL	10.6019/CHEMBL.database.19	http://doi.org/10.6019/CHEMBL.database.19
CHEMBL3044526	Data extraction	compound record	CHEMBL2270908	CHEMBL2270908	ChEMBL	CHEMBL2270908	https://www.ebi.ac.uk/chembl/compound/inspect/CHEMBL2270908	Data standardization and curation	ChEMBL database version 19	ChEMBL	10.6019/CHEMBL.database.19	http://doi.org/10.6019/CHEMBL.database.19
CHEMBL3044526	Data extraction	compound record	CHEMBL2270909	CHEMBL2270909	ChEMBL	CHEMBL2270909	https://www.ebi.ac.uk/chembl/compound/inspect/CHEMBL2270909	Data standardization and curation	ChEMBL database version 19	ChEMBL	10.6019/CHEMBL.database.19	http://doi.org/10.6019/CHEMBL.database.19
CHEMBL3044526	Data extraction	compound record	CHEMBL2270910	CHEMBL2270910	ChEMBL	CHEMBL2270910	https://www.ebi.ac.uk/chembl/compound/inspect/CHEMBL2270910	Data standardization and curation	ChEMBL database version 19	ChEMBL	10.6019/CHEMBL.database.19	http://doi.org/10.6019/CHEMBL.database.19
CHEMBL3044526	Data extraction	compound record	CHEMBL2270911	CHEMBL2270911	ChEMBL	CHEMBL2270911	https://www.ebi.ac.uk/chembl/compound/inspect/CHEMBL2270911	Data standardization and curation	ChEMBL database version 19	ChEMBL	10.6019/CHEMBL.database.19	http://doi.org/10.6019/CHEMBL.database.19
CHEMBL3044527	Data extraction	compound record	CHEMBL1009	CHEMBL1009	ChEMBL	CHEMBL1009	https://www.ebi.ac.uk/chembl/compound/inspect/CHEMBL1009	Data standardization and curation	ChEMBL database version 19	ChEMBL	10.6019/CHEMBL.database.19	http://doi.org/10.6019/CHEMBL.database.19
CHEMBL3044528	Data extraction	compound record	CHEMBL2270260	CHEMBL2270260	ChEMBL	CHEMBL2270260	https://www.ebi.ac.uk/chembl/compound/inspect/CHEMBL2270260	Data standardization and curation	ChEMBL database version 19	ChEMBL	10.6019/CHEMBL.database.19	http://doi.org/10.6019/CHEMBL.database.19
CHEMBL3044528	Data extraction	compound record	CHEMBL2270261	CHEMBL2270261	ChEMBL	CHEMBL2270261	https://www.ebi.ac.uk/chembl/compound/inspect/CHEMBL2270261	Data standardization and curation	ChEMBL database version 19	ChEMBL	10.6019/CHEMBL.database.19	http://doi.org/10.6019/CHEMBL.database.19
CHEMBL3044528	Data extraction	compound record	CHEMBL2270262	CHEMBL2270262	ChEMBL	CHEMBL2270262	https://www.ebi.ac.uk/chembl/compound/inspect/CHEMBL2270262	Data standardization and curation	ChEMBL database version 19	ChEMBL	10.6019/CHEMBL.database.19	http://doi.org/10.6019/CHEMBL.database.19
CHEMBL3044528	Data extraction	compound record	CHEMBL2270263	CHEMBL2270263	ChEMBL	CHEMBL2270263	https://www.ebi.ac.uk/chembl/compound/inspect/CHEMBL2270263	Data standardization and curation	ChEMBL database version 19	ChEMBL	10.6019/CHEMBL.database.19	http://doi.org/10.6019/CHEMBL.database.19
CHEMBL3044528	Data extraction	compound record	CHEMBL2270264	CHEMBL2270264	ChEMBL	CHEMBL2270264	https://www.ebi.ac.uk/chembl/compound/inspect/CHEMBL2270264	Data standardization and curation	ChEMBL database version 19	ChEMBL	10.6019/CHEMBL.database.19	http://doi.org/10.6019/CHEMBL.database.19
CHEMBL3044528	Data extraction	compound record	CHEMBL2270265	CHEMBL2270265	ChEMBL	CHEMBL2270265	https://www.ebi.ac.uk/chembl/compound/inspect/CHEMBL2270265	Data standardization and curation	ChEMBL database version 19	ChEMBL	10.6019/CHEMBL.database.19	http://doi.org/10.6019/CHEMBL.database.19
CHEMBL3044528	Data extraction	compound record	CHEMBL2270266	CHEMBL2270266	ChEMBL	CHEMBL2270266	https://www.ebi.ac.uk/chembl/compound/inspect/CHEMBL2270266	Data standardization and curation	ChEMBL database version 19	ChEMBL	10.6019/CHEMBL.database.19	http://doi.org/10.6019/CHEMBL.database.19
CHEMBL3044528	Data extraction	compound record	CHEMBL2270267	CHEMBL2270267	ChEMBL	CHEMBL2270267	https://www.ebi.ac.uk/chembl/compound/inspect/CHEMBL2270267	Data standardization and curation	ChEMBL database version 19	ChEMBL	10.6019/CHEMBL.database.19	http://doi.org/10.6019/CHEMBL.database.19
CHEMBL3044528	Data extraction	compound record	CHEMBL2270268	CHEMBL2270268	ChEMBL	CHEMBL2270268	https://www.ebi.ac.uk/chembl/compound/inspect/CHEMBL2270268	Data standardization and curation	ChEMBL database version 19	ChEMBL	10.6019/CHEMBL.database.19	http://doi.org/10.6019/CHEMBL.database.19
CHEMBL3044528	Data extraction	compound record	CHEMBL2270269	CHEMBL2270269	ChEMBL	CHEMBL2270269	https://www.ebi.ac.uk/chembl/compound/inspect/CHEMBL2270269	Data standardization and curation	ChEMBL database version 19	ChEMBL	10.6019/CHEMBL.database.19	http://doi.org/10.6019/CHEMBL.database.19
CHEMBL3044528	Data extraction	compound record	CHEMBL2270270	CHEMBL2270270	ChEMBL	CHEMBL2270270	https://www.ebi.ac.uk/chembl/compound/inspect/CHEMBL2270270	Data standardization and curation	ChEMBL database version 19	ChEMBL	10.6019/CHEMBL.database.19	http://doi.org/10.6019/CHEMBL.database.19
CHEMBL3044528	Data extraction	compound record	CHEMBL2270271	CHEMBL2270271	ChEMBL	CHEMBL2270271	https://www.ebi.ac.uk/chembl/compound/inspect/CHEMBL2270271	Data standardization and curation	ChEMBL database version 19	ChEMBL	10.6019/CHEMBL.database.19	http://doi.org/10.6019/CHEMBL.database.19
CHEMBL3044528	Data extraction	compound record	CHEMBL2270272	CHEMBL2270272	ChEMBL	CHEMBL2270272	https://www.ebi.ac.uk/chembl/compound/inspect/CHEMBL2270272	Data standardization and curation	ChEMBL database version 19	ChEMBL	10.6019/CHEMBL.database.19	http://doi.org/10.6019/CHEMBL.database.19
CHEMBL3044528	Data extraction	compound record	CHEMBL2270273	CHEMBL2270273	ChEMBL	CHEMBL2270273	https://www.ebi.ac.uk/chembl/compound/inspect/CHEMBL2270273	Data standardization and curation	ChEMBL database version 19	ChEMBL	10.6019/CHEMBL.database.19	http://doi.org/10.6019/CHEMBL.database.19
CHEMBL3044528	Data extraction	compound record	CHEMBL2270274	CHEMBL2270274	ChEMBL	CHEMBL2270274	https://www.ebi.ac.uk/chembl/compound/inspect/CHEMBL2270274	Data standardization and curation	ChEMBL database version 19	ChEMBL	10.6019/CHEMBL.database.19	http://doi.org/10.6019/CHEMBL.database.19
CHEMBL3044528	Data extraction	compound record	CHEMBL2270275	CHEMBL2270275	ChEMBL	CHEMBL2270275	https://www.ebi.ac.uk/chembl/compound/inspect/CHEMBL2270275	Data standardization and curation	ChEMBL database version 19	ChEMBL	10.6019/CHEMBL.database.19	http://doi.org/10.6019/CHEMBL.database.19
CHEMBL3044528	Data extraction	compound record	CHEMBL2270276	CHEMBL2270276	ChEMBL	CHEMBL2270276	https://www.ebi.ac.uk/chembl/compound/inspect/CHEMBL2270276	Data standardization and curation	ChEMBL database version 19	ChEMBL	10.6019/CHEMBL.database.19	http://doi.org/10.6019/CHEMBL.database.19
CHEMBL3044528	Data extraction	compound record	CHEMBL2270277	CHEMBL2270277	ChEMBL	CHEMBL2270277	https://www.ebi.ac.uk/chembl/compound/inspect/CHEMBL2270277	Data standardization and curation	ChEMBL database version 19	ChEMBL	10.6019/CHEMBL.database.19	http://doi.org/10.6019/CHEMBL.database.19
CHEMBL3044528	Data extraction	compound record	CHEMBL2270278	CHEMBL2270278	ChEMBL	CHEMBL2270278	https://www.ebi.ac.uk/chembl/compound/inspect/CHEMBL2270278	Data standardization and curation	ChEMBL database version 19	ChEMBL	10.6019/CHEMBL.database.19	http://doi.org/10.6019/CHEMBL.database.19
CHEMBL3044528	Data extraction	compound record	CHEMBL2270279	CHEMBL2270279	ChEMBL	CHEMBL2270279	https://www.ebi.ac.uk/chembl/compound/inspect/CHEMBL2270279	Data standardization and curation	ChEMBL database version 19	ChEMBL	10.6019/CHEMBL.database.19	http://doi.org/10.6019/CHEMBL.database.19
CHEMBL3044528	Data extraction	compound record	CHEMBL2270280	CHEMBL2270280	ChEMBL	CHEMBL2270280	https://www.ebi.ac.uk/chembl/compound/inspect/CHEMBL2270280	Data standardization and curation	ChEMBL database version 19	ChEMBL	10.6019/CHEMBL.database.19	http://doi.org/10.6019/CHEMBL.database.19
CHEMBL3044528	Data extraction	compound record	CHEMBL2270281	CHEMBL2270281	ChEMBL	CHEMBL2270281	https://www.ebi.ac.uk/chembl/compound/inspect/CHEMBL2270281	Data standardization and curation	ChEMBL database version 19	ChEMBL	10.6019/CHEMBL.database.19	http://doi.org/10.6019/CHEMBL.database.19
CHEMBL3044528	Data extraction	compound record	CHEMBL2270282	CHEMBL2270282	ChEMBL	CHEMBL2270282	https://www.ebi.ac.uk/chembl/compound/inspect/CHEMBL2270282	Data standardization and curation	ChEMBL database version 19	ChEMBL	10.6019/CHEMBL.database.19	http://doi.org/10.6019/CHEMBL.database.19
CHEMBL3044528	Data extraction	compound record	CHEMBL2270283	CHEMBL2270283	ChEMBL	CHEMBL2270283	https://www.ebi.ac.uk/chembl/compound/inspect/CHEMBL2270283	Data standardization and curation	ChEMBL database version 19	ChEMBL	10.6019/CHEMBL.database.19	http://doi.org/10.6019/CHEMBL.database.19
CHEMBL3044528	Data extraction	compound record	CHEMBL2270284	CHEMBL2270284	ChEMBL	CHEMBL2270284	https://www.ebi.ac.uk/chembl/compound/inspect/CHEMBL2270284	Data standardization and curation	ChEMBL database version 19	ChEMBL	10.6019/CHEMBL.database.19	http://doi.org/10.6019/CHEMBL.database.19
CHEMBL3044528	Data extraction	compound record	CHEMBL2270285	CHEMBL2270285	ChEMBL	CHEMBL2270285	https://www.ebi.ac.uk/chembl/compound/inspect/CHEMBL2270285	Data standardization and curation	ChEMBL database version 19	ChEMBL	10.6019/CHEMBL.database.19	http://doi.org/10.6019/CHEMBL.database.19
CHEMBL3044528	Data extraction	compound record	CHEMBL2270286	CHEMBL2270286	ChEMBL	CHEMBL2270286	https://www.ebi.ac.uk/chembl/compound/inspect/CHEMBL2270286	Data standardization and curation	ChEMBL database version 19	ChEMBL	10.6019/CHEMBL.database.19	http://doi.org/10.6019/CHEMBL.database.19
CHEMBL3044528	Data extraction	compound record	CHEMBL244877	CHEMBL244877	ChEMBL	CHEMBL244877	https://www.ebi.ac.uk/chembl/compound/inspect/CHEMBL244877	Data standardization and curation	ChEMBL database version 19	ChEMBL	10.6019/CHEMBL.database.19	http://doi.org/10.6019/CHEMBL.database.19
CHEMBL3044529	Data extraction	compound record	CHEMBL106	CHEMBL106	ChEMBL	CHEMBL106	https://www.ebi.ac.uk/chembl/compound/inspect/CHEMBL106	Data standardization and curation	ChEMBL database version 19	ChEMBL	10.6019/CHEMBL.database.19	http://doi.org/10.6019/CHEMBL.database.19
CHEMBL3044529	Data extraction	compound record	CHEMBL130	CHEMBL130	ChEMBL	CHEMBL130	https://www.ebi.ac.uk/chembl/compound/inspect/CHEMBL130	Data standardization and curation	ChEMBL database version 19	ChEMBL	10.6019/CHEMBL.database.19	http://doi.org/10.6019/CHEMBL.database.19
CHEMBL3044529	Data extraction	compound record	CHEMBL2237974	CHEMBL2237974	ChEMBL	CHEMBL2237974	https://www.ebi.ac.uk/chembl/compound/inspect/CHEMBL2237974	Data standardization and curation	ChEMBL database version 19	ChEMBL	10.6019/CHEMBL.database.19	http://doi.org/10.6019/CHEMBL.database.19
CHEMBL3044529	Data extraction	compound record	CHEMBL2237975	CHEMBL2237975	ChEMBL	CHEMBL2237975	https://www.ebi.ac.uk/chembl/compound/inspect/CHEMBL2237975	Data standardization and curation	ChEMBL database version 19	ChEMBL	10.6019/CHEMBL.database.19	http://doi.org/10.6019/CHEMBL.database.19
CHEMBL3044529	Data extraction	compound record	CHEMBL2238516	CHEMBL2238516	ChEMBL	CHEMBL2238516	https://www.ebi.ac.uk/chembl/compound/inspect/CHEMBL2238516	Data standardization and curation	ChEMBL database version 19	ChEMBL	10.6019/CHEMBL.database.19	http://doi.org/10.6019/CHEMBL.database.19
CHEMBL3044529	Data extraction	compound record	CHEMBL2238517	CHEMBL2238517	ChEMBL	CHEMBL2238517	https://www.ebi.ac.uk/chembl/compound/inspect/CHEMBL2238517	Data standardization and curation	ChEMBL database version 19	ChEMBL	10.6019/CHEMBL.database.19	http://doi.org/10.6019/CHEMBL.database.19
CHEMBL3044530	Data extraction	compound record	CHEMBL1716478	CHEMBL1716478	ChEMBL	CHEMBL1716478	https://www.ebi.ac.uk/chembl/compound/inspect/CHEMBL1716478	Data standardization and curation	ChEMBL database version 19	ChEMBL	10.6019/CHEMBL.database.19	http://doi.org/10.6019/CHEMBL.database.19
CHEMBL3044530	Data extraction	compound record	CHEMBL2235574	CHEMBL2235574	ChEMBL	CHEMBL2235574	https://www.ebi.ac.uk/chembl/compound/inspect/CHEMBL2235574	Data standardization and curation	ChEMBL database version 19	ChEMBL	10.6019/CHEMBL.database.19	http://doi.org/10.6019/CHEMBL.database.19
CHEMBL3044530	Data extraction	compound record	CHEMBL2296458	CHEMBL2296458	ChEMBL	CHEMBL2296458	https://www.ebi.ac.uk/chembl/compound/inspect/CHEMBL2296458	Data standardization and curation	ChEMBL database version 19	ChEMBL	10.6019/CHEMBL.database.19	http://doi.org/10.6019/CHEMBL.database.19
CHEMBL3044530	Data extraction	compound record	CHEMBL2296459	CHEMBL2296459	ChEMBL	CHEMBL2296459	https://www.ebi.ac.uk/chembl/compound/inspect/CHEMBL2296459	Data standardization and curation	ChEMBL database version 19	ChEMBL	10.6019/CHEMBL.database.19	http://doi.org/10.6019/CHEMBL.database.19
CHEMBL3044530	Data extraction	compound record	CHEMBL2296460	CHEMBL2296460	ChEMBL	CHEMBL2296460	https://www.ebi.ac.uk/chembl/compound/inspect/CHEMBL2296460	Data standardization and curation	ChEMBL database version 19	ChEMBL	10.6019/CHEMBL.database.19	http://doi.org/10.6019/CHEMBL.database.19
CHEMBL3044530	Data extraction	compound record	CHEMBL2296461	CHEMBL2296461	ChEMBL	CHEMBL2296461	https://www.ebi.ac.uk/chembl/compound/inspect/CHEMBL2296461	Data standardization and curation	ChEMBL database version 19	ChEMBL	10.6019/CHEMBL.database.19	http://doi.org/10.6019/CHEMBL.database.19
CHEMBL3044530	Data extraction	compound record	CHEMBL501235	CHEMBL501235	ChEMBL	CHEMBL501235	https://www.ebi.ac.uk/chembl/compound/inspect/CHEMBL501235	Data standardization and curation	ChEMBL database version 19	ChEMBL	10.6019/CHEMBL.database.19	http://doi.org/10.6019/CHEMBL.database.19
CHEMBL3044531	Data extraction	compound record	CHEMBL1500929	CHEMBL1500929	ChEMBL	CHEMBL1500929	https://www.ebi.ac.uk/chembl/compound/inspect/CHEMBL1500929	Data standardization and curation	ChEMBL database version 19	ChEMBL	10.6019/CHEMBL.database.19	http://doi.org/10.6019/CHEMBL.database.19
CHEMBL3044531	Data extraction	compound record	CHEMBL1881695	CHEMBL1881695	ChEMBL	CHEMBL1881695	https://www.ebi.ac.uk/chembl/compound/inspect/CHEMBL1881695	Data standardization and curation	ChEMBL database version 19	ChEMBL	10.6019/CHEMBL.database.19	http://doi.org/10.6019/CHEMBL.database.19
CHEMBL3044531	Data extraction	compound record	CHEMBL2046842	CHEMBL2046842	ChEMBL	CHEMBL2046842	https://www.ebi.ac.uk/chembl/compound/inspect/CHEMBL2046842	Data standardization and curation	ChEMBL database version 19	ChEMBL	10.6019/CHEMBL.database.19	http://doi.org/10.6019/CHEMBL.database.19
CHEMBL3044531	Data extraction	compound record	CHEMBL2046851	CHEMBL2046851	ChEMBL	CHEMBL2046851	https://www.ebi.ac.uk/chembl/compound/inspect/CHEMBL2046851	Data standardization and curation	ChEMBL database version 19	ChEMBL	10.6019/CHEMBL.database.19	http://doi.org/10.6019/CHEMBL.database.19
CHEMBL3044531	Data extraction	compound record	CHEMBL2251216	CHEMBL2251216	ChEMBL	CHEMBL2251216	https://www.ebi.ac.uk/chembl/compound/inspect/CHEMBL2251216	Data standardization and curation	ChEMBL database version 19	ChEMBL	10.6019/CHEMBL.database.19	http://doi.org/10.6019/CHEMBL.database.19
CHEMBL3044531	Data extraction	compound record	CHEMBL2251378	CHEMBL2251378	ChEMBL	CHEMBL2251378	https://www.ebi.ac.uk/chembl/compound/inspect/CHEMBL2251378	Data standardization and curation	ChEMBL database version 19	ChEMBL	10.6019/CHEMBL.database.19	http://doi.org/10.6019/CHEMBL.database.19
CHEMBL3044531	Data extraction	compound record	CHEMBL2251379	CHEMBL2251379	ChEMBL	CHEMBL2251379	https://www.ebi.ac.uk/chembl/compound/inspect/CHEMBL2251379	Data standardization and curation	ChEMBL database version 19	ChEMBL	10.6019/CHEMBL.database.19	http://doi.org/10.6019/CHEMBL.database.19
CHEMBL3044531	Data extraction	compound record	CHEMBL2251380	CHEMBL2251380	ChEMBL	CHEMBL2251380	https://www.ebi.ac.uk/chembl/compound/inspect/CHEMBL2251380	Data standardization and curation	ChEMBL database version 19	ChEMBL	10.6019/CHEMBL.database.19	http://doi.org/10.6019/CHEMBL.database.19
CHEMBL3044531	Data extraction	compound record	CHEMBL2251381	CHEMBL2251381	ChEMBL	CHEMBL2251381	https://www.ebi.ac.uk/chembl/compound/inspect/CHEMBL2251381	Data standardization and curation	ChEMBL database version 19	ChEMBL	10.6019/CHEMBL.database.19	http://doi.org/10.6019/CHEMBL.database.19
CHEMBL3044531	Data extraction	compound record	CHEMBL2251382	CHEMBL2251382	ChEMBL	CHEMBL2251382	https://www.ebi.ac.uk/chembl/compound/inspect/CHEMBL2251382	Data standardization and curation	ChEMBL database version 19	ChEMBL	10.6019/CHEMBL.database.19	http://doi.org/10.6019/CHEMBL.database.19
CHEMBL3044531	Data extraction	compound record	CHEMBL2251383	CHEMBL2251383	ChEMBL	CHEMBL2251383	https://www.ebi.ac.uk/chembl/compound/inspect/CHEMBL2251383	Data standardization and curation	ChEMBL database version 19	ChEMBL	10.6019/CHEMBL.database.19	http://doi.org/10.6019/CHEMBL.database.19
CHEMBL3044531	Data extraction	compound record	CHEMBL2251384	CHEMBL2251384	ChEMBL	CHEMBL2251384	https://www.ebi.ac.uk/chembl/compound/inspect/CHEMBL2251384	Data standardization and curation	ChEMBL database version 19	ChEMBL	10.6019/CHEMBL.database.19	http://doi.org/10.6019/CHEMBL.database.19
CHEMBL3044531	Data extraction	compound record	CHEMBL2251385	CHEMBL2251385	ChEMBL	CHEMBL2251385	https://www.ebi.ac.uk/chembl/compound/inspect/CHEMBL2251385	Data standardization and curation	ChEMBL database version 19	ChEMBL	10.6019/CHEMBL.database.19	http://doi.org/10.6019/CHEMBL.database.19
CHEMBL3044531	Data extraction	compound record	CHEMBL2251386	CHEMBL2251386	ChEMBL	CHEMBL2251386	https://www.ebi.ac.uk/chembl/compound/inspect/CHEMBL2251386	Data standardization and curation	ChEMBL database version 19	ChEMBL	10.6019/CHEMBL.database.19	http://doi.org/10.6019/CHEMBL.database.19
CHEMBL3044532	Data extraction	compound record	CHEMBL424	CHEMBL424	ChEMBL	CHEMBL424	https://www.ebi.ac.uk/chembl/compound/inspect/CHEMBL424	Data standardization and curation	ChEMBL database version 19	ChEMBL	10.6019/CHEMBL.database.19	http://doi.org/10.6019/CHEMBL.database.19
CHEMBL3044532	Data extraction	compound record	CHEMBL425055	CHEMBL425055	ChEMBL	CHEMBL425055	https://www.ebi.ac.uk/chembl/compound/inspect/CHEMBL425055	Data standardization and curation	ChEMBL database version 19	ChEMBL	10.6019/CHEMBL.database.19	http://doi.org/10.6019/CHEMBL.database.19
CHEMBL3044533	Data extraction	compound record	CHEMBL1911517	CHEMBL1911517	ChEMBL	CHEMBL1911517	https://www.ebi.ac.uk/chembl/compound/inspect/CHEMBL1911517	Data standardization and curation	ChEMBL database version 19	ChEMBL	10.6019/CHEMBL.database.19	http://doi.org/10.6019/CHEMBL.database.19
CHEMBL3044533	Data extraction	compound record	CHEMBL2270127	CHEMBL2270127	ChEMBL	CHEMBL2270127	https://www.ebi.ac.uk/chembl/compound/inspect/CHEMBL2270127	Data standardization and curation	ChEMBL database version 19	ChEMBL	10.6019/CHEMBL.database.19	http://doi.org/10.6019/CHEMBL.database.19
CHEMBL3044533	Data extraction	compound record	CHEMBL2270128	CHEMBL2270128	ChEMBL	CHEMBL2270128	https://www.ebi.ac.uk/chembl/compound/inspect/CHEMBL2270128	Data standardization and curation	ChEMBL database version 19	ChEMBL	10.6019/CHEMBL.database.19	http://doi.org/10.6019/CHEMBL.database.19
CHEMBL3044533	Data extraction	compound record	CHEMBL2270129	CHEMBL2270129	ChEMBL	CHEMBL2270129	https://www.ebi.ac.uk/chembl/compound/inspect/CHEMBL2270129	Data standardization and curation	ChEMBL database version 19	ChEMBL	10.6019/CHEMBL.database.19	http://doi.org/10.6019/CHEMBL.database.19
CHEMBL3044533	Data extraction	compound record	CHEMBL327919	CHEMBL327919	ChEMBL	CHEMBL327919	https://www.ebi.ac.uk/chembl/compound/inspect/CHEMBL327919	Data standardization and curation	ChEMBL database version 19	ChEMBL	10.6019/CHEMBL.database.19	http://doi.org/10.6019/CHEMBL.database.19
CHEMBL3044533	Data extraction	compound record	CHEMBL388676	CHEMBL388676	ChEMBL	CHEMBL388676	https://www.ebi.ac.uk/chembl/compound/inspect/CHEMBL388676	Data standardization and curation	ChEMBL database version 19	ChEMBL	10.6019/CHEMBL.database.19	http://doi.org/10.6019/CHEMBL.database.19
CHEMBL3044534	Data extraction	compound record	CHEMBL1163171	CHEMBL1163171	ChEMBL	CHEMBL1163171	https://www.ebi.ac.uk/chembl/compound/inspect/CHEMBL1163171	Data standardization and curation	ChEMBL database version 19	ChEMBL	10.6019/CHEMBL.database.19	http://doi.org/10.6019/CHEMBL.database.19
CHEMBL3044534	Data extraction	compound record	CHEMBL1979223	CHEMBL1979223	ChEMBL	CHEMBL1979223	https://www.ebi.ac.uk/chembl/compound/inspect/CHEMBL1979223	Data standardization and curation	ChEMBL database version 19	ChEMBL	10.6019/CHEMBL.database.19	http://doi.org/10.6019/CHEMBL.database.19
CHEMBL3044534	Data extraction	compound record	CHEMBL2295860	CHEMBL2295860	ChEMBL	CHEMBL2295860	https://www.ebi.ac.uk/chembl/compound/inspect/CHEMBL2295860	Data standardization and curation	ChEMBL database version 19	ChEMBL	10.6019/CHEMBL.database.19	http://doi.org/10.6019/CHEMBL.database.19
CHEMBL3044534	Data extraction	compound record	CHEMBL2297605	CHEMBL2297605	ChEMBL	CHEMBL2297605	https://www.ebi.ac.uk/chembl/compound/inspect/CHEMBL2297605	Data standardization and curation	ChEMBL database version 19	ChEMBL	10.6019/CHEMBL.database.19	http://doi.org/10.6019/CHEMBL.database.19
CHEMBL3044534	Data extraction	compound record	CHEMBL2297606	CHEMBL2297606	ChEMBL	CHEMBL2297606	https://www.ebi.ac.uk/chembl/compound/inspect/CHEMBL2297606	Data standardization and curation	ChEMBL database version 19	ChEMBL	10.6019/CHEMBL.database.19	http://doi.org/10.6019/CHEMBL.database.19
CHEMBL3044534	Data extraction	compound record	CHEMBL2297607	CHEMBL2297607	ChEMBL	CHEMBL2297607	https://www.ebi.ac.uk/chembl/compound/inspect/CHEMBL2297607	Data standardization and curation	ChEMBL database version 19	ChEMBL	10.6019/CHEMBL.database.19	http://doi.org/10.6019/CHEMBL.database.19
CHEMBL3044534	Data extraction	compound record	CHEMBL2297608	CHEMBL2297608	ChEMBL	CHEMBL2297608	https://www.ebi.ac.uk/chembl/compound/inspect/CHEMBL2297608	Data standardization and curation	ChEMBL database version 19	ChEMBL	10.6019/CHEMBL.database.19	http://doi.org/10.6019/CHEMBL.database.19
CHEMBL3044534	Data extraction	compound record	CHEMBL2297609	CHEMBL2297609	ChEMBL	CHEMBL2297609	https://www.ebi.ac.uk/chembl/compound/inspect/CHEMBL2297609	Data standardization and curation	ChEMBL database version 19	ChEMBL	10.6019/CHEMBL.database.19	http://doi.org/10.6019/CHEMBL.database.19
CHEMBL3044534	Data extraction	compound record	CHEMBL2297610	CHEMBL2297610	ChEMBL	CHEMBL2297610	https://www.ebi.ac.uk/chembl/compound/inspect/CHEMBL2297610	Data standardization and curation	ChEMBL database version 19	ChEMBL	10.6019/CHEMBL.database.19	http://doi.org/10.6019/CHEMBL.database.19
CHEMBL3044534	Data extraction	compound record	CHEMBL2297611	CHEMBL2297611	ChEMBL	CHEMBL2297611	https://www.ebi.ac.uk/chembl/compound/inspect/CHEMBL2297611	Data standardization and curation	ChEMBL database version 19	ChEMBL	10.6019/CHEMBL.database.19	http://doi.org/10.6019/CHEMBL.database.19
CHEMBL3044534	Data extraction	compound record	CHEMBL2297612	CHEMBL2297612	ChEMBL	CHEMBL2297612	https://www.ebi.ac.uk/chembl/compound/inspect/CHEMBL2297612	Data standardization and curation	ChEMBL database version 19	ChEMBL	10.6019/CHEMBL.database.19	http://doi.org/10.6019/CHEMBL.database.19
CHEMBL3044534	Data extraction	compound record	CHEMBL2297613	CHEMBL2297613	ChEMBL	CHEMBL2297613	https://www.ebi.ac.uk/chembl/compound/inspect/CHEMBL2297613	Data standardization and curation	ChEMBL database version 19	ChEMBL	10.6019/CHEMBL.database.19	http://doi.org/10.6019/CHEMBL.database.19
CHEMBL3044534	Data extraction	compound record	CHEMBL2297614	CHEMBL2297614	ChEMBL	CHEMBL2297614	https://www.ebi.ac.uk/chembl/compound/inspect/CHEMBL2297614	Data standardization and curation	ChEMBL database version 19	ChEMBL	10.6019/CHEMBL.database.19	http://doi.org/10.6019/CHEMBL.database.19
CHEMBL3044534	Data extraction	compound record	CHEMBL2297615	CHEMBL2297615	ChEMBL	CHEMBL2297615	https://www.ebi.ac.uk/chembl/compound/inspect/CHEMBL2297615	Data standardization and curation	ChEMBL database version 19	ChEMBL	10.6019/CHEMBL.database.19	http://doi.org/10.6019/CHEMBL.database.19
CHEMBL3044534	Data extraction	compound record	CHEMBL2297616	CHEMBL2297616	ChEMBL	CHEMBL2297616	https://www.ebi.ac.uk/chembl/compound/inspect/CHEMBL2297616	Data standardization and curation	ChEMBL database version 19	ChEMBL	10.6019/CHEMBL.database.19	http://doi.org/10.6019/CHEMBL.database.19
CHEMBL3044534	Data extraction	compound record	CHEMBL2297617	CHEMBL2297617	ChEMBL	CHEMBL2297617	https://www.ebi.ac.uk/chembl/compound/inspect/CHEMBL2297617	Data standardization and curation	ChEMBL database version 19	ChEMBL	10.6019/CHEMBL.database.19	http://doi.org/10.6019/CHEMBL.database.19
CHEMBL3044534	Data extraction	compound record	CHEMBL2297769	CHEMBL2297769	ChEMBL	CHEMBL2297769	https://www.ebi.ac.uk/chembl/compound/inspect/CHEMBL2297769	Data standardization and curation	ChEMBL database version 19	ChEMBL	10.6019/CHEMBL.database.19	http://doi.org/10.6019/CHEMBL.database.19
CHEMBL3044534	Data extraction	compound record	CHEMBL2297770	CHEMBL2297770	ChEMBL	CHEMBL2297770	https://www.ebi.ac.uk/chembl/compound/inspect/CHEMBL2297770	Data standardization and curation	ChEMBL database version 19	ChEMBL	10.6019/CHEMBL.database.19	http://doi.org/10.6019/CHEMBL.database.19
CHEMBL3044534	Data extraction	compound record	CHEMBL2297771	CHEMBL2297771	ChEMBL	CHEMBL2297771	https://www.ebi.ac.uk/chembl/compound/inspect/CHEMBL2297771	Data standardization and curation	ChEMBL database version 19	ChEMBL	10.6019/CHEMBL.database.19	http://doi.org/10.6019/CHEMBL.database.19
CHEMBL3044534	Data extraction	compound record	CHEMBL2297772	CHEMBL2297772	ChEMBL	CHEMBL2297772	https://www.ebi.ac.uk/chembl/compound/inspect/CHEMBL2297772	Data standardization and curation	ChEMBL database version 19	ChEMBL	10.6019/CHEMBL.database.19	http://doi.org/10.6019/CHEMBL.database.19
CHEMBL3044534	Data extraction	compound record	CHEMBL267345	CHEMBL267345	ChEMBL	CHEMBL267345	https://www.ebi.ac.uk/chembl/compound/inspect/CHEMBL267345	Data standardization and curation	ChEMBL database version 19	ChEMBL	10.6019/CHEMBL.database.19	http://doi.org/10.6019/CHEMBL.database.19
CHEMBL3044534	Data extraction	compound record	CHEMBL53463	CHEMBL53463	ChEMBL	CHEMBL53463	https://www.ebi.ac.uk/chembl/compound/inspect/CHEMBL53463	Data standardization and curation	ChEMBL database version 19	ChEMBL	10.6019/CHEMBL.database.19	http://doi.org/10.6019/CHEMBL.database.19
CHEMBL3044535	Data extraction	compound record	CHEMBL206452	CHEMBL206452	ChEMBL	CHEMBL206452	https://www.ebi.ac.uk/chembl/compound/inspect/CHEMBL206452	Data standardization and curation	ChEMBL database version 19	ChEMBL	10.6019/CHEMBL.database.19	http://doi.org/10.6019/CHEMBL.database.19
CHEMBL3044535	Data extraction	compound record	CHEMBL297453	CHEMBL297453	ChEMBL	CHEMBL297453	https://www.ebi.ac.uk/chembl/compound/inspect/CHEMBL297453	Data standardization and curation	ChEMBL database version 19	ChEMBL	10.6019/CHEMBL.database.19	http://doi.org/10.6019/CHEMBL.database.19
CHEMBL3044536	Data extraction	compound record	CHEMBL1099206	CHEMBL1099206	ChEMBL	CHEMBL1099206	https://www.ebi.ac.uk/chembl/compound/inspect/CHEMBL1099206	Data standardization and curation	ChEMBL database version 19	ChEMBL	10.6019/CHEMBL.database.19	http://doi.org/10.6019/CHEMBL.database.19
CHEMBL3044536	Data extraction	compound record	CHEMBL2281584	CHEMBL2281584	ChEMBL	CHEMBL2281584	https://www.ebi.ac.uk/chembl/compound/inspect/CHEMBL2281584	Data standardization and curation	ChEMBL database version 19	ChEMBL	10.6019/CHEMBL.database.19	http://doi.org/10.6019/CHEMBL.database.19
CHEMBL3044536	Data extraction	compound record	CHEMBL2281585	CHEMBL2281585	ChEMBL	CHEMBL2281585	https://www.ebi.ac.uk/chembl/compound/inspect/CHEMBL2281585	Data standardization and curation	ChEMBL database version 19	ChEMBL	10.6019/CHEMBL.database.19	http://doi.org/10.6019/CHEMBL.database.19
CHEMBL3044536	Data extraction	compound record	CHEMBL2281586	CHEMBL2281586	ChEMBL	CHEMBL2281586	https://www.ebi.ac.uk/chembl/compound/inspect/CHEMBL2281586	Data standardization and curation	ChEMBL database version 19	ChEMBL	10.6019/CHEMBL.database.19	http://doi.org/10.6019/CHEMBL.database.19
CHEMBL3044536	Data extraction	compound record	CHEMBL2281587	CHEMBL2281587	ChEMBL	CHEMBL2281587	https://www.ebi.ac.uk/chembl/compound/inspect/CHEMBL2281587	Data standardization and curation	ChEMBL database version 19	ChEMBL	10.6019/CHEMBL.database.19	http://doi.org/10.6019/CHEMBL.database.19
CHEMBL3044536	Data extraction	compound record	CHEMBL2281588	CHEMBL2281588	ChEMBL	CHEMBL2281588	https://www.ebi.ac.uk/chembl/compound/inspect/CHEMBL2281588	Data standardization and curation	ChEMBL database version 19	ChEMBL	10.6019/CHEMBL.database.19	http://doi.org/10.6019/CHEMBL.database.19
CHEMBL3044536	Data extraction	compound record	CHEMBL2281589	CHEMBL2281589	ChEMBL	CHEMBL2281589	https://www.ebi.ac.uk/chembl/compound/inspect/CHEMBL2281589	Data standardization and curation	ChEMBL database version 19	ChEMBL	10.6019/CHEMBL.database.19	http://doi.org/10.6019/CHEMBL.database.19
CHEMBL3044536	Data extraction	compound record	CHEMBL2281590	CHEMBL2281590	ChEMBL	CHEMBL2281590	https://www.ebi.ac.uk/chembl/compound/inspect/CHEMBL2281590	Data standardization and curation	ChEMBL database version 19	ChEMBL	10.6019/CHEMBL.database.19	http://doi.org/10.6019/CHEMBL.database.19
CHEMBL3044536	Data extraction	compound record	CHEMBL2281591	CHEMBL2281591	ChEMBL	CHEMBL2281591	https://www.ebi.ac.uk/chembl/compound/inspect/CHEMBL2281591	Data standardization and curation	ChEMBL database version 19	ChEMBL	10.6019/CHEMBL.database.19	http://doi.org/10.6019/CHEMBL.database.19
CHEMBL3044536	Data extraction	compound record	CHEMBL2281592	CHEMBL2281592	ChEMBL	CHEMBL2281592	https://www.ebi.ac.uk/chembl/compound/inspect/CHEMBL2281592	Data standardization and curation	ChEMBL database version 19	ChEMBL	10.6019/CHEMBL.database.19	http://doi.org/10.6019/CHEMBL.database.19
CHEMBL3044536	Data extraction	compound record	CHEMBL2281593	CHEMBL2281593	ChEMBL	CHEMBL2281593	https://www.ebi.ac.uk/chembl/compound/inspect/CHEMBL2281593	Data standardization and curation	ChEMBL database version 19	ChEMBL	10.6019/CHEMBL.database.19	http://doi.org/10.6019/CHEMBL.database.19
CHEMBL3044536	Data extraction	compound record	CHEMBL2281594	CHEMBL2281594	ChEMBL	CHEMBL2281594	https://www.ebi.ac.uk/chembl/compound/inspect/CHEMBL2281594	Data standardization and curation	ChEMBL database version 19	ChEMBL	10.6019/CHEMBL.database.19	http://doi.org/10.6019/CHEMBL.database.19
CHEMBL3044536	Data extraction	compound record	CHEMBL384467	CHEMBL384467	ChEMBL	CHEMBL384467	https://www.ebi.ac.uk/chembl/compound/inspect/CHEMBL384467	Data standardization and curation	ChEMBL database version 19	ChEMBL	10.6019/CHEMBL.database.19	http://doi.org/10.6019/CHEMBL.database.19
CHEMBL3044536	Data extraction	compound record	CHEMBL8	CHEMBL8	ChEMBL	CHEMBL8	https://www.ebi.ac.uk/chembl/compound/inspect/CHEMBL8	Data standardization and curation	ChEMBL database version 19	ChEMBL	10.6019/CHEMBL.database.19	http://doi.org/10.6019/CHEMBL.database.19
CHEMBL3044536	Data extraction	compound record	CHEMBL91	CHEMBL91	ChEMBL	CHEMBL91	https://www.ebi.ac.uk/chembl/compound/inspect/CHEMBL91	Data standardization and curation	ChEMBL database version 19	ChEMBL	10.6019/CHEMBL.database.19	http://doi.org/10.6019/CHEMBL.database.19
CHEMBL3044537	Data extraction	compound record	CHEMBL2235643	CHEMBL2235643	ChEMBL	CHEMBL2235643	https://www.ebi.ac.uk/chembl/compound/inspect/CHEMBL2235643	Data standardization and curation	ChEMBL database version 19	ChEMBL	10.6019/CHEMBL.database.19	http://doi.org/10.6019/CHEMBL.database.19
CHEMBL3044537	Data extraction	compound record	CHEMBL2235644	CHEMBL2235644	ChEMBL	CHEMBL2235644	https://www.ebi.ac.uk/chembl/compound/inspect/CHEMBL2235644	Data standardization and curation	ChEMBL database version 19	ChEMBL	10.6019/CHEMBL.database.19	http://doi.org/10.6019/CHEMBL.database.19
CHEMBL3044538	Data extraction	compound record	CHEMBL119931	CHEMBL119931	ChEMBL	CHEMBL119931	https://www.ebi.ac.uk/chembl/compound/inspect/CHEMBL119931	Data standardization and curation	ChEMBL database version 19	ChEMBL	10.6019/CHEMBL.database.19	http://doi.org/10.6019/CHEMBL.database.19
CHEMBL3044538	Data extraction	compound record	CHEMBL120756	CHEMBL120756	ChEMBL	CHEMBL120756	https://www.ebi.ac.uk/chembl/compound/inspect/CHEMBL120756	Data standardization and curation	ChEMBL database version 19	ChEMBL	10.6019/CHEMBL.database.19	http://doi.org/10.6019/CHEMBL.database.19
CHEMBL3044538	Data extraction	compound record	CHEMBL120912	CHEMBL120912	ChEMBL	CHEMBL120912	https://www.ebi.ac.uk/chembl/compound/inspect/CHEMBL120912	Data standardization and curation	ChEMBL database version 19	ChEMBL	10.6019/CHEMBL.database.19	http://doi.org/10.6019/CHEMBL.database.19
CHEMBL3044538	Data extraction	compound record	CHEMBL121205	CHEMBL121205	ChEMBL	CHEMBL121205	https://www.ebi.ac.uk/chembl/compound/inspect/CHEMBL121205	Data standardization and curation	ChEMBL database version 19	ChEMBL	10.6019/CHEMBL.database.19	http://doi.org/10.6019/CHEMBL.database.19
CHEMBL3044538	Data extraction	compound record	CHEMBL121453	CHEMBL121453	ChEMBL	CHEMBL121453	https://www.ebi.ac.uk/chembl/compound/inspect/CHEMBL121453	Data standardization and curation	ChEMBL database version 19	ChEMBL	10.6019/CHEMBL.database.19	http://doi.org/10.6019/CHEMBL.database.19
CHEMBL3044538	Data extraction	compound record	CHEMBL159392	CHEMBL159392	ChEMBL	CHEMBL159392	https://www.ebi.ac.uk/chembl/compound/inspect/CHEMBL159392	Data standardization and curation	ChEMBL database version 19	ChEMBL	10.6019/CHEMBL.database.19	http://doi.org/10.6019/CHEMBL.database.19
CHEMBL3044538	Data extraction	compound record	CHEMBL159676	CHEMBL159676	ChEMBL	CHEMBL159676	https://www.ebi.ac.uk/chembl/compound/inspect/CHEMBL159676	Data standardization and curation	ChEMBL database version 19	ChEMBL	10.6019/CHEMBL.database.19	http://doi.org/10.6019/CHEMBL.database.19
CHEMBL3044538	Data extraction	compound record	CHEMBL159727	CHEMBL159727	ChEMBL	CHEMBL159727	https://www.ebi.ac.uk/chembl/compound/inspect/CHEMBL159727	Data standardization and curation	ChEMBL database version 19	ChEMBL	10.6019/CHEMBL.database.19	http://doi.org/10.6019/CHEMBL.database.19
CHEMBL3044538	Data extraction	compound record	CHEMBL159728	CHEMBL159728	ChEMBL	CHEMBL159728	https://www.ebi.ac.uk/chembl/compound/inspect/CHEMBL159728	Data standardization and curation	ChEMBL database version 19	ChEMBL	10.6019/CHEMBL.database.19	http://doi.org/10.6019/CHEMBL.database.19
CHEMBL3044538	Data extraction	compound record	CHEMBL162374	CHEMBL162374	ChEMBL	CHEMBL162374	https://www.ebi.ac.uk/chembl/compound/inspect/CHEMBL162374	Data standardization and curation	ChEMBL database version 19	ChEMBL	10.6019/CHEMBL.database.19	http://doi.org/10.6019/CHEMBL.database.19
CHEMBL3044538	Data extraction	compound record	CHEMBL162797	CHEMBL162797	ChEMBL	CHEMBL162797	https://www.ebi.ac.uk/chembl/compound/inspect/CHEMBL162797	Data standardization and curation	ChEMBL database version 19	ChEMBL	10.6019/CHEMBL.database.19	http://doi.org/10.6019/CHEMBL.database.19
CHEMBL3044538	Data extraction	compound record	CHEMBL162820	CHEMBL162820	ChEMBL	CHEMBL162820	https://www.ebi.ac.uk/chembl/compound/inspect/CHEMBL162820	Data standardization and curation	ChEMBL database version 19	ChEMBL	10.6019/CHEMBL.database.19	http://doi.org/10.6019/CHEMBL.database.19
CHEMBL3044538	Data extraction	compound record	CHEMBL163175	CHEMBL163175	ChEMBL	CHEMBL163175	https://www.ebi.ac.uk/chembl/compound/inspect/CHEMBL163175	Data standardization and curation	ChEMBL database version 19	ChEMBL	10.6019/CHEMBL.database.19	http://doi.org/10.6019/CHEMBL.database.19
CHEMBL3044538	Data extraction	compound record	CHEMBL163254	CHEMBL163254	ChEMBL	CHEMBL163254	https://www.ebi.ac.uk/chembl/compound/inspect/CHEMBL163254	Data standardization and curation	ChEMBL database version 19	ChEMBL	10.6019/CHEMBL.database.19	http://doi.org/10.6019/CHEMBL.database.19
CHEMBL3044538	Data extraction	compound record	CHEMBL163381	CHEMBL163381	ChEMBL	CHEMBL163381	https://www.ebi.ac.uk/chembl/compound/inspect/CHEMBL163381	Data standardization and curation	ChEMBL database version 19	ChEMBL	10.6019/CHEMBL.database.19	http://doi.org/10.6019/CHEMBL.database.19
CHEMBL3044538	Data extraction	compound record	CHEMBL163538	CHEMBL163538	ChEMBL	CHEMBL163538	https://www.ebi.ac.uk/chembl/compound/inspect/CHEMBL163538	Data standardization and curation	ChEMBL database version 19	ChEMBL	10.6019/CHEMBL.database.19	http://doi.org/10.6019/CHEMBL.database.19
CHEMBL3044538	Data extraction	compound record	CHEMBL164525	CHEMBL164525	ChEMBL	CHEMBL164525	https://www.ebi.ac.uk/chembl/compound/inspect/CHEMBL164525	Data standardization and curation	ChEMBL database version 19	ChEMBL	10.6019/CHEMBL.database.19	http://doi.org/10.6019/CHEMBL.database.19
CHEMBL3044538	Data extraction	compound record	CHEMBL164533	CHEMBL164533	ChEMBL	CHEMBL164533	https://www.ebi.ac.uk/chembl/compound/inspect/CHEMBL164533	Data standardization and curation	ChEMBL database version 19	ChEMBL	10.6019/CHEMBL.database.19	http://doi.org/10.6019/CHEMBL.database.19
CHEMBL3044538	Data extraction	compound record	CHEMBL166012	CHEMBL166012	ChEMBL	CHEMBL166012	https://www.ebi.ac.uk/chembl/compound/inspect/CHEMBL166012	Data standardization and curation	ChEMBL database version 19	ChEMBL	10.6019/CHEMBL.database.19	http://doi.org/10.6019/CHEMBL.database.19
CHEMBL3044538	Data extraction	compound record	CHEMBL166324	CHEMBL166324	ChEMBL	CHEMBL166324	https://www.ebi.ac.uk/chembl/compound/inspect/CHEMBL166324	Data standardization and curation	ChEMBL database version 19	ChEMBL	10.6019/CHEMBL.database.19	http://doi.org/10.6019/CHEMBL.database.19
CHEMBL3044538	Data extraction	compound record	CHEMBL2000244	CHEMBL2000244	ChEMBL	CHEMBL2000244	https://www.ebi.ac.uk/chembl/compound/inspect/CHEMBL2000244	Data standardization and curation	ChEMBL database version 19	ChEMBL	10.6019/CHEMBL.database.19	http://doi.org/10.6019/CHEMBL.database.19
CHEMBL3044538	Data extraction	compound record	CHEMBL2259655	CHEMBL2259655	ChEMBL	CHEMBL2259655	https://www.ebi.ac.uk/chembl/compound/inspect/CHEMBL2259655	Data standardization and curation	ChEMBL database version 19	ChEMBL	10.6019/CHEMBL.database.19	http://doi.org/10.6019/CHEMBL.database.19
CHEMBL3044538	Data extraction	compound record	CHEMBL2261368	CHEMBL2261368	ChEMBL	CHEMBL2261368	https://www.ebi.ac.uk/chembl/compound/inspect/CHEMBL2261368	Data standardization and curation	ChEMBL database version 19	ChEMBL	10.6019/CHEMBL.database.19	http://doi.org/10.6019/CHEMBL.database.19
CHEMBL3044538	Data extraction	compound record	CHEMBL2261369	CHEMBL2261369	ChEMBL	CHEMBL2261369	https://www.ebi.ac.uk/chembl/compound/inspect/CHEMBL2261369	Data standardization and curation	ChEMBL database version 19	ChEMBL	10.6019/CHEMBL.database.19	http://doi.org/10.6019/CHEMBL.database.19
CHEMBL3044538	Data extraction	compound record	CHEMBL2261370	CHEMBL2261370	ChEMBL	CHEMBL2261370	https://www.ebi.ac.uk/chembl/compound/inspect/CHEMBL2261370	Data standardization and curation	ChEMBL database version 19	ChEMBL	10.6019/CHEMBL.database.19	http://doi.org/10.6019/CHEMBL.database.19
CHEMBL3044538	Data extraction	compound record	CHEMBL313302	CHEMBL313302	ChEMBL	CHEMBL313302	https://www.ebi.ac.uk/chembl/compound/inspect/CHEMBL313302	Data standardization and curation	ChEMBL database version 19	ChEMBL	10.6019/CHEMBL.database.19	http://doi.org/10.6019/CHEMBL.database.19
CHEMBL3044538	Data extraction	compound record	CHEMBL315376	CHEMBL315376	ChEMBL	CHEMBL315376	https://www.ebi.ac.uk/chembl/compound/inspect/CHEMBL315376	Data standardization and curation	ChEMBL database version 19	ChEMBL	10.6019/CHEMBL.database.19	http://doi.org/10.6019/CHEMBL.database.19
CHEMBL3044538	Data extraction	compound record	CHEMBL348829	CHEMBL348829	ChEMBL	CHEMBL348829	https://www.ebi.ac.uk/chembl/compound/inspect/CHEMBL348829	Data standardization and curation	ChEMBL database version 19	ChEMBL	10.6019/CHEMBL.database.19	http://doi.org/10.6019/CHEMBL.database.19
CHEMBL3044538	Data extraction	compound record	CHEMBL349145	CHEMBL349145	ChEMBL	CHEMBL349145	https://www.ebi.ac.uk/chembl/compound/inspect/CHEMBL349145	Data standardization and curation	ChEMBL database version 19	ChEMBL	10.6019/CHEMBL.database.19	http://doi.org/10.6019/CHEMBL.database.19
CHEMBL3044538	Data extraction	compound record	CHEMBL350318	CHEMBL350318	ChEMBL	CHEMBL350318	https://www.ebi.ac.uk/chembl/compound/inspect/CHEMBL350318	Data standardization and curation	ChEMBL database version 19	ChEMBL	10.6019/CHEMBL.database.19	http://doi.org/10.6019/CHEMBL.database.19
CHEMBL3044538	Data extraction	compound record	CHEMBL350565	CHEMBL350565	ChEMBL	CHEMBL350565	https://www.ebi.ac.uk/chembl/compound/inspect/CHEMBL350565	Data standardization and curation	ChEMBL database version 19	ChEMBL	10.6019/CHEMBL.database.19	http://doi.org/10.6019/CHEMBL.database.19
CHEMBL3044538	Data extraction	compound record	CHEMBL352147	CHEMBL352147	ChEMBL	CHEMBL352147	https://www.ebi.ac.uk/chembl/compound/inspect/CHEMBL352147	Data standardization and curation	ChEMBL database version 19	ChEMBL	10.6019/CHEMBL.database.19	http://doi.org/10.6019/CHEMBL.database.19
CHEMBL3044538	Data extraction	compound record	CHEMBL352276	CHEMBL352276	ChEMBL	CHEMBL352276	https://www.ebi.ac.uk/chembl/compound/inspect/CHEMBL352276	Data standardization and curation	ChEMBL database version 19	ChEMBL	10.6019/CHEMBL.database.19	http://doi.org/10.6019/CHEMBL.database.19
CHEMBL3044538	Data extraction	compound record	CHEMBL36016	CHEMBL36016	ChEMBL	CHEMBL36016	https://www.ebi.ac.uk/chembl/compound/inspect/CHEMBL36016	Data standardization and curation	ChEMBL database version 19	ChEMBL	10.6019/CHEMBL.database.19	http://doi.org/10.6019/CHEMBL.database.19
CHEMBL3044538	Data extraction	compound record	CHEMBL414456	CHEMBL414456	ChEMBL	CHEMBL414456	https://www.ebi.ac.uk/chembl/compound/inspect/CHEMBL414456	Data standardization and curation	ChEMBL database version 19	ChEMBL	10.6019/CHEMBL.database.19	http://doi.org/10.6019/CHEMBL.database.19
CHEMBL3044538	Data extraction	compound record	CHEMBL419863	CHEMBL419863	ChEMBL	CHEMBL419863	https://www.ebi.ac.uk/chembl/compound/inspect/CHEMBL419863	Data standardization and curation	ChEMBL database version 19	ChEMBL	10.6019/CHEMBL.database.19	http://doi.org/10.6019/CHEMBL.database.19
CHEMBL3044538	Data extraction	compound record	CHEMBL443014	CHEMBL443014	ChEMBL	CHEMBL443014	https://www.ebi.ac.uk/chembl/compound/inspect/CHEMBL443014	Data standardization and curation	ChEMBL database version 19	ChEMBL	10.6019/CHEMBL.database.19	http://doi.org/10.6019/CHEMBL.database.19
CHEMBL3044538	Data extraction	compound record	CHEMBL72302	CHEMBL72302	ChEMBL	CHEMBL72302	https://www.ebi.ac.uk/chembl/compound/inspect/CHEMBL72302	Data standardization and curation	ChEMBL database version 19	ChEMBL	10.6019/CHEMBL.database.19	http://doi.org/10.6019/CHEMBL.database.19
CHEMBL3044538	Data extraction	compound record	CHEMBL72536	CHEMBL72536	ChEMBL	CHEMBL72536	https://www.ebi.ac.uk/chembl/compound/inspect/CHEMBL72536	Data standardization and curation	ChEMBL database version 19	ChEMBL	10.6019/CHEMBL.database.19	http://doi.org/10.6019/CHEMBL.database.19
CHEMBL3044538	Data extraction	compound record	CHEMBL89564	CHEMBL89564	ChEMBL	CHEMBL89564	https://www.ebi.ac.uk/chembl/compound/inspect/CHEMBL89564	Data standardization and curation	ChEMBL database version 19	ChEMBL	10.6019/CHEMBL.database.19	http://doi.org/10.6019/CHEMBL.database.19
CHEMBL3044539	Data extraction	compound record	CHEMBL2272031	CHEMBL2272031	ChEMBL	CHEMBL2272031	https://www.ebi.ac.uk/chembl/compound/inspect/CHEMBL2272031	Data standardization and curation	ChEMBL database version 19	ChEMBL	10.6019/CHEMBL.database.19	http://doi.org/10.6019/CHEMBL.database.19
CHEMBL3044540	Data extraction	compound record	CHEMBL2287629	CHEMBL2287629	ChEMBL	CHEMBL2287629	https://www.ebi.ac.uk/chembl/compound/inspect/CHEMBL2287629	Data standardization and curation	ChEMBL database version 19	ChEMBL	10.6019/CHEMBL.database.19	http://doi.org/10.6019/CHEMBL.database.19
CHEMBL3044540	Data extraction	compound record	CHEMBL2287630	CHEMBL2287630	ChEMBL	CHEMBL2287630	https://www.ebi.ac.uk/chembl/compound/inspect/CHEMBL2287630	Data standardization and curation	ChEMBL database version 19	ChEMBL	10.6019/CHEMBL.database.19	http://doi.org/10.6019/CHEMBL.database.19
CHEMBL3044540	Data extraction	compound record	CHEMBL2287631	CHEMBL2287631	ChEMBL	CHEMBL2287631	https://www.ebi.ac.uk/chembl/compound/inspect/CHEMBL2287631	Data standardization and curation	ChEMBL database version 19	ChEMBL	10.6019/CHEMBL.database.19	http://doi.org/10.6019/CHEMBL.database.19
CHEMBL3044540	Data extraction	compound record	CHEMBL2287632	CHEMBL2287632	ChEMBL	CHEMBL2287632	https://www.ebi.ac.uk/chembl/compound/inspect/CHEMBL2287632	Data standardization and curation	ChEMBL database version 19	ChEMBL	10.6019/CHEMBL.database.19	http://doi.org/10.6019/CHEMBL.database.19
CHEMBL3044540	Data extraction	compound record	CHEMBL2287633	CHEMBL2287633	ChEMBL	CHEMBL2287633	https://www.ebi.ac.uk/chembl/compound/inspect/CHEMBL2287633	Data standardization and curation	ChEMBL database version 19	ChEMBL	10.6019/CHEMBL.database.19	http://doi.org/10.6019/CHEMBL.database.19
CHEMBL3044540	Data extraction	compound record	CHEMBL2287634	CHEMBL2287634	ChEMBL	CHEMBL2287634	https://www.ebi.ac.uk/chembl/compound/inspect/CHEMBL2287634	Data standardization and curation	ChEMBL database version 19	ChEMBL	10.6019/CHEMBL.database.19	http://doi.org/10.6019/CHEMBL.database.19
CHEMBL3044540	Data extraction	compound record	CHEMBL2287635	CHEMBL2287635	ChEMBL	CHEMBL2287635	https://www.ebi.ac.uk/chembl/compound/inspect/CHEMBL2287635	Data standardization and curation	ChEMBL database version 19	ChEMBL	10.6019/CHEMBL.database.19	http://doi.org/10.6019/CHEMBL.database.19
CHEMBL3044540	Data extraction	compound record	CHEMBL2287636	CHEMBL2287636	ChEMBL	CHEMBL2287636	https://www.ebi.ac.uk/chembl/compound/inspect/CHEMBL2287636	Data standardization and curation	ChEMBL database version 19	ChEMBL	10.6019/CHEMBL.database.19	http://doi.org/10.6019/CHEMBL.database.19
CHEMBL3044540	Data extraction	compound record	CHEMBL2287637	CHEMBL2287637	ChEMBL	CHEMBL2287637	https://www.ebi.ac.uk/chembl/compound/inspect/CHEMBL2287637	Data standardization and curation	ChEMBL database version 19	ChEMBL	10.6019/CHEMBL.database.19	http://doi.org/10.6019/CHEMBL.database.19
CHEMBL3044540	Data extraction	compound record	CHEMBL2287638	CHEMBL2287638	ChEMBL	CHEMBL2287638	https://www.ebi.ac.uk/chembl/compound/inspect/CHEMBL2287638	Data standardization and curation	ChEMBL database version 19	ChEMBL	10.6019/CHEMBL.database.19	http://doi.org/10.6019/CHEMBL.database.19
CHEMBL3044540	Data extraction	compound record	CHEMBL2287639	CHEMBL2287639	ChEMBL	CHEMBL2287639	https://www.ebi.ac.uk/chembl/compound/inspect/CHEMBL2287639	Data standardization and curation	ChEMBL database version 19	ChEMBL	10.6019/CHEMBL.database.19	http://doi.org/10.6019/CHEMBL.database.19
CHEMBL3044540	Data extraction	compound record	CHEMBL2287640	CHEMBL2287640	ChEMBL	CHEMBL2287640	https://www.ebi.ac.uk/chembl/compound/inspect/CHEMBL2287640	Data standardization and curation	ChEMBL database version 19	ChEMBL	10.6019/CHEMBL.database.19	http://doi.org/10.6019/CHEMBL.database.19
CHEMBL3044540	Data extraction	compound record	CHEMBL2287641	CHEMBL2287641	ChEMBL	CHEMBL2287641	https://www.ebi.ac.uk/chembl/compound/inspect/CHEMBL2287641	Data standardization and curation	ChEMBL database version 19	ChEMBL	10.6019/CHEMBL.database.19	http://doi.org/10.6019/CHEMBL.database.19
CHEMBL3044540	Data extraction	compound record	CHEMBL2287642	CHEMBL2287642	ChEMBL	CHEMBL2287642	https://www.ebi.ac.uk/chembl/compound/inspect/CHEMBL2287642	Data standardization and curation	ChEMBL database version 19	ChEMBL	10.6019/CHEMBL.database.19	http://doi.org/10.6019/CHEMBL.database.19
CHEMBL3044540	Data extraction	compound record	CHEMBL2287643	CHEMBL2287643	ChEMBL	CHEMBL2287643	https://www.ebi.ac.uk/chembl/compound/inspect/CHEMBL2287643	Data standardization and curation	ChEMBL database version 19	ChEMBL	10.6019/CHEMBL.database.19	http://doi.org/10.6019/CHEMBL.database.19
CHEMBL3044540	Data extraction	compound record	CHEMBL2287644	CHEMBL2287644	ChEMBL	CHEMBL2287644	https://www.ebi.ac.uk/chembl/compound/inspect/CHEMBL2287644	Data standardization and curation	ChEMBL database version 19	ChEMBL	10.6019/CHEMBL.database.19	http://doi.org/10.6019/CHEMBL.database.19
CHEMBL3044540	Data extraction	compound record	CHEMBL2287645	CHEMBL2287645	ChEMBL	CHEMBL2287645	https://www.ebi.ac.uk/chembl/compound/inspect/CHEMBL2287645	Data standardization and curation	ChEMBL database version 19	ChEMBL	10.6019/CHEMBL.database.19	http://doi.org/10.6019/CHEMBL.database.19
CHEMBL3044540	Data extraction	compound record	CHEMBL2287646	CHEMBL2287646	ChEMBL	CHEMBL2287646	https://www.ebi.ac.uk/chembl/compound/inspect/CHEMBL2287646	Data standardization and curation	ChEMBL database version 19	ChEMBL	10.6019/CHEMBL.database.19	http://doi.org/10.6019/CHEMBL.database.19
CHEMBL3044540	Data extraction	compound record	CHEMBL2287647	CHEMBL2287647	ChEMBL	CHEMBL2287647	https://www.ebi.ac.uk/chembl/compound/inspect/CHEMBL2287647	Data standardization and curation	ChEMBL database version 19	ChEMBL	10.6019/CHEMBL.database.19	http://doi.org/10.6019/CHEMBL.database.19
CHEMBL3044540	Data extraction	compound record	CHEMBL2287648	CHEMBL2287648	ChEMBL	CHEMBL2287648	https://www.ebi.ac.uk/chembl/compound/inspect/CHEMBL2287648	Data standardization and curation	ChEMBL database version 19	ChEMBL	10.6019/CHEMBL.database.19	http://doi.org/10.6019/CHEMBL.database.19
CHEMBL3044540	Data extraction	compound record	CHEMBL388384	CHEMBL388384	ChEMBL	CHEMBL388384	https://www.ebi.ac.uk/chembl/compound/inspect/CHEMBL388384	Data standardization and curation	ChEMBL database version 19	ChEMBL	10.6019/CHEMBL.database.19	http://doi.org/10.6019/CHEMBL.database.19
CHEMBL3044541	Data extraction	compound record	CHEMBL1200574	CHEMBL1200574	ChEMBL	CHEMBL1200574	https://www.ebi.ac.uk/chembl/compound/inspect/CHEMBL1200574	Data standardization and curation	ChEMBL database version 19	ChEMBL	10.6019/CHEMBL.database.19	http://doi.org/10.6019/CHEMBL.database.19
CHEMBL3044541	Data extraction	compound record	CHEMBL1200668	CHEMBL1200668	ChEMBL	CHEMBL1200668	https://www.ebi.ac.uk/chembl/compound/inspect/CHEMBL1200668	Data standardization and curation	ChEMBL database version 19	ChEMBL	10.6019/CHEMBL.database.19	http://doi.org/10.6019/CHEMBL.database.19
CHEMBL3044541	Data extraction	compound record	CHEMBL1334078	CHEMBL1334078	ChEMBL	CHEMBL1334078	https://www.ebi.ac.uk/chembl/compound/inspect/CHEMBL1334078	Data standardization and curation	ChEMBL database version 19	ChEMBL	10.6019/CHEMBL.database.19	http://doi.org/10.6019/CHEMBL.database.19
CHEMBL3044541	Data extraction	compound record	CHEMBL1353	CHEMBL1353	ChEMBL	CHEMBL1353	https://www.ebi.ac.uk/chembl/compound/inspect/CHEMBL1353	Data standardization and curation	ChEMBL database version 19	ChEMBL	10.6019/CHEMBL.database.19	http://doi.org/10.6019/CHEMBL.database.19
CHEMBL3044541	Data extraction	compound record	CHEMBL186314	CHEMBL186314	ChEMBL	CHEMBL186314	https://www.ebi.ac.uk/chembl/compound/inspect/CHEMBL186314	Data standardization and curation	ChEMBL database version 19	ChEMBL	10.6019/CHEMBL.database.19	http://doi.org/10.6019/CHEMBL.database.19
CHEMBL3044542	Data extraction	compound record	CHEMBL2228155	CHEMBL2228155	ChEMBL	CHEMBL2228155	https://www.ebi.ac.uk/chembl/compound/inspect/CHEMBL2228155	Data standardization and curation	ChEMBL database version 19	ChEMBL	10.6019/CHEMBL.database.19	http://doi.org/10.6019/CHEMBL.database.19
CHEMBL3044542	Data extraction	compound record	CHEMBL2229409	CHEMBL2229409	ChEMBL	CHEMBL2229409	https://www.ebi.ac.uk/chembl/compound/inspect/CHEMBL2229409	Data standardization and curation	ChEMBL database version 19	ChEMBL	10.6019/CHEMBL.database.19	http://doi.org/10.6019/CHEMBL.database.19
CHEMBL3044542	Data extraction	compound record	CHEMBL2229657	CHEMBL2229657	ChEMBL	CHEMBL2229657	https://www.ebi.ac.uk/chembl/compound/inspect/CHEMBL2229657	Data standardization and curation	ChEMBL database version 19	ChEMBL	10.6019/CHEMBL.database.19	http://doi.org/10.6019/CHEMBL.database.19
CHEMBL3044542	Data extraction	compound record	CHEMBL2229748	CHEMBL2229748	ChEMBL	CHEMBL2229748	https://www.ebi.ac.uk/chembl/compound/inspect/CHEMBL2229748	Data standardization and curation	ChEMBL database version 19	ChEMBL	10.6019/CHEMBL.database.19	http://doi.org/10.6019/CHEMBL.database.19
CHEMBL3044542	Data extraction	compound record	CHEMBL2229749	CHEMBL2229749	ChEMBL	CHEMBL2229749	https://www.ebi.ac.uk/chembl/compound/inspect/CHEMBL2229749	Data standardization and curation	ChEMBL database version 19	ChEMBL	10.6019/CHEMBL.database.19	http://doi.org/10.6019/CHEMBL.database.19
CHEMBL3044542	Data extraction	compound record	CHEMBL2229750	CHEMBL2229750	ChEMBL	CHEMBL2229750	https://www.ebi.ac.uk/chembl/compound/inspect/CHEMBL2229750	Data standardization and curation	ChEMBL database version 19	ChEMBL	10.6019/CHEMBL.database.19	http://doi.org/10.6019/CHEMBL.database.19
CHEMBL3044542	Data extraction	compound record	CHEMBL2229751	CHEMBL2229751	ChEMBL	CHEMBL2229751	https://www.ebi.ac.uk/chembl/compound/inspect/CHEMBL2229751	Data standardization and curation	ChEMBL database version 19	ChEMBL	10.6019/CHEMBL.database.19	http://doi.org/10.6019/CHEMBL.database.19
CHEMBL3044542	Data extraction	compound record	CHEMBL2229752	CHEMBL2229752	ChEMBL	CHEMBL2229752	https://www.ebi.ac.uk/chembl/compound/inspect/CHEMBL2229752	Data standardization and curation	ChEMBL database version 19	ChEMBL	10.6019/CHEMBL.database.19	http://doi.org/10.6019/CHEMBL.database.19
CHEMBL3044542	Data extraction	compound record	CHEMBL2229753	CHEMBL2229753	ChEMBL	CHEMBL2229753	https://www.ebi.ac.uk/chembl/compound/inspect/CHEMBL2229753	Data standardization and curation	ChEMBL database version 19	ChEMBL	10.6019/CHEMBL.database.19	http://doi.org/10.6019/CHEMBL.database.19
CHEMBL3044542	Data extraction	compound record	CHEMBL2229754	CHEMBL2229754	ChEMBL	CHEMBL2229754	https://www.ebi.ac.uk/chembl/compound/inspect/CHEMBL2229754	Data standardization and curation	ChEMBL database version 19	ChEMBL	10.6019/CHEMBL.database.19	http://doi.org/10.6019/CHEMBL.database.19
CHEMBL3044542	Data extraction	compound record	CHEMBL2229755	CHEMBL2229755	ChEMBL	CHEMBL2229755	https://www.ebi.ac.uk/chembl/compound/inspect/CHEMBL2229755	Data standardization and curation	ChEMBL database version 19	ChEMBL	10.6019/CHEMBL.database.19	http://doi.org/10.6019/CHEMBL.database.19
CHEMBL3044542	Data extraction	compound record	CHEMBL2229756	CHEMBL2229756	ChEMBL	CHEMBL2229756	https://www.ebi.ac.uk/chembl/compound/inspect/CHEMBL2229756	Data standardization and curation	ChEMBL database version 19	ChEMBL	10.6019/CHEMBL.database.19	http://doi.org/10.6019/CHEMBL.database.19
CHEMBL3044542	Data extraction	compound record	CHEMBL2229757	CHEMBL2229757	ChEMBL	CHEMBL2229757	https://www.ebi.ac.uk/chembl/compound/inspect/CHEMBL2229757	Data standardization and curation	ChEMBL database version 19	ChEMBL	10.6019/CHEMBL.database.19	http://doi.org/10.6019/CHEMBL.database.19
CHEMBL3044542	Data extraction	compound record	CHEMBL2229758	CHEMBL2229758	ChEMBL	CHEMBL2229758	https://www.ebi.ac.uk/chembl/compound/inspect/CHEMBL2229758	Data standardization and curation	ChEMBL database version 19	ChEMBL	10.6019/CHEMBL.database.19	http://doi.org/10.6019/CHEMBL.database.19
CHEMBL3044542	Data extraction	compound record	CHEMBL2229759	CHEMBL2229759	ChEMBL	CHEMBL2229759	https://www.ebi.ac.uk/chembl/compound/inspect/CHEMBL2229759	Data standardization and curation	ChEMBL database version 19	ChEMBL	10.6019/CHEMBL.database.19	http://doi.org/10.6019/CHEMBL.database.19
CHEMBL3044542	Data extraction	compound record	CHEMBL2229760	CHEMBL2229760	ChEMBL	CHEMBL2229760	https://www.ebi.ac.uk/chembl/compound/inspect/CHEMBL2229760	Data standardization and curation	ChEMBL database version 19	ChEMBL	10.6019/CHEMBL.database.19	http://doi.org/10.6019/CHEMBL.database.19
CHEMBL3044542	Data extraction	compound record	CHEMBL2229761	CHEMBL2229761	ChEMBL	CHEMBL2229761	https://www.ebi.ac.uk/chembl/compound/inspect/CHEMBL2229761	Data standardization and curation	ChEMBL database version 19	ChEMBL	10.6019/CHEMBL.database.19	http://doi.org/10.6019/CHEMBL.database.19
CHEMBL3044542	Data extraction	compound record	CHEMBL2229762	CHEMBL2229762	ChEMBL	CHEMBL2229762	https://www.ebi.ac.uk/chembl/compound/inspect/CHEMBL2229762	Data standardization and curation	ChEMBL database version 19	ChEMBL	10.6019/CHEMBL.database.19	http://doi.org/10.6019/CHEMBL.database.19
CHEMBL3044542	Data extraction	compound record	CHEMBL2229763	CHEMBL2229763	ChEMBL	CHEMBL2229763	https://www.ebi.ac.uk/chembl/compound/inspect/CHEMBL2229763	Data standardization and curation	ChEMBL database version 19	ChEMBL	10.6019/CHEMBL.database.19	http://doi.org/10.6019/CHEMBL.database.19
CHEMBL3044542	Data extraction	compound record	CHEMBL2229764	CHEMBL2229764	ChEMBL	CHEMBL2229764	https://www.ebi.ac.uk/chembl/compound/inspect/CHEMBL2229764	Data standardization and curation	ChEMBL database version 19	ChEMBL	10.6019/CHEMBL.database.19	http://doi.org/10.6019/CHEMBL.database.19
CHEMBL3044542	Data extraction	compound record	CHEMBL2229765	CHEMBL2229765	ChEMBL	CHEMBL2229765	https://www.ebi.ac.uk/chembl/compound/inspect/CHEMBL2229765	Data standardization and curation	ChEMBL database version 19	ChEMBL	10.6019/CHEMBL.database.19	http://doi.org/10.6019/CHEMBL.database.19
CHEMBL3044542	Data extraction	compound record	CHEMBL2229766	CHEMBL2229766	ChEMBL	CHEMBL2229766	https://www.ebi.ac.uk/chembl/compound/inspect/CHEMBL2229766	Data standardization and curation	ChEMBL database version 19	ChEMBL	10.6019/CHEMBL.database.19	http://doi.org/10.6019/CHEMBL.database.19
CHEMBL3044542	Data extraction	compound record	CHEMBL2229767	CHEMBL2229767	ChEMBL	CHEMBL2229767	https://www.ebi.ac.uk/chembl/compound/inspect/CHEMBL2229767	Data standardization and curation	ChEMBL database version 19	ChEMBL	10.6019/CHEMBL.database.19	http://doi.org/10.6019/CHEMBL.database.19
CHEMBL3044542	Data extraction	compound record	CHEMBL2229768	CHEMBL2229768	ChEMBL	CHEMBL2229768	https://www.ebi.ac.uk/chembl/compound/inspect/CHEMBL2229768	Data standardization and curation	ChEMBL database version 19	ChEMBL	10.6019/CHEMBL.database.19	http://doi.org/10.6019/CHEMBL.database.19
CHEMBL3044542	Data extraction	compound record	CHEMBL2229769	CHEMBL2229769	ChEMBL	CHEMBL2229769	https://www.ebi.ac.uk/chembl/compound/inspect/CHEMBL2229769	Data standardization and curation	ChEMBL database version 19	ChEMBL	10.6019/CHEMBL.database.19	http://doi.org/10.6019/CHEMBL.database.19
CHEMBL3044542	Data extraction	compound record	CHEMBL2229770	CHEMBL2229770	ChEMBL	CHEMBL2229770	https://www.ebi.ac.uk/chembl/compound/inspect/CHEMBL2229770	Data standardization and curation	ChEMBL database version 19	ChEMBL	10.6019/CHEMBL.database.19	http://doi.org/10.6019/CHEMBL.database.19
CHEMBL3044542	Data extraction	compound record	CHEMBL2229771	CHEMBL2229771	ChEMBL	CHEMBL2229771	https://www.ebi.ac.uk/chembl/compound/inspect/CHEMBL2229771	Data standardization and curation	ChEMBL database version 19	ChEMBL	10.6019/CHEMBL.database.19	http://doi.org/10.6019/CHEMBL.database.19
CHEMBL3044542	Data extraction	compound record	CHEMBL2229772	CHEMBL2229772	ChEMBL	CHEMBL2229772	https://www.ebi.ac.uk/chembl/compound/inspect/CHEMBL2229772	Data standardization and curation	ChEMBL database version 19	ChEMBL	10.6019/CHEMBL.database.19	http://doi.org/10.6019/CHEMBL.database.19
CHEMBL3044542	Data extraction	compound record	CHEMBL2229773	CHEMBL2229773	ChEMBL	CHEMBL2229773	https://www.ebi.ac.uk/chembl/compound/inspect/CHEMBL2229773	Data standardization and curation	ChEMBL database version 19	ChEMBL	10.6019/CHEMBL.database.19	http://doi.org/10.6019/CHEMBL.database.19
CHEMBL3044542	Data extraction	compound record	CHEMBL2229774	CHEMBL2229774	ChEMBL	CHEMBL2229774	https://www.ebi.ac.uk/chembl/compound/inspect/CHEMBL2229774	Data standardization and curation	ChEMBL database version 19	ChEMBL	10.6019/CHEMBL.database.19	http://doi.org/10.6019/CHEMBL.database.19
CHEMBL3044542	Data extraction	compound record	CHEMBL2229775	CHEMBL2229775	ChEMBL	CHEMBL2229775	https://www.ebi.ac.uk/chembl/compound/inspect/CHEMBL2229775	Data standardization and curation	ChEMBL database version 19	ChEMBL	10.6019/CHEMBL.database.19	http://doi.org/10.6019/CHEMBL.database.19
CHEMBL3044542	Data extraction	compound record	CHEMBL2229776	CHEMBL2229776	ChEMBL	CHEMBL2229776	https://www.ebi.ac.uk/chembl/compound/inspect/CHEMBL2229776	Data standardization and curation	ChEMBL database version 19	ChEMBL	10.6019/CHEMBL.database.19	http://doi.org/10.6019/CHEMBL.database.19
CHEMBL3044542	Data extraction	compound record	CHEMBL2229777	CHEMBL2229777	ChEMBL	CHEMBL2229777	https://www.ebi.ac.uk/chembl/compound/inspect/CHEMBL2229777	Data standardization and curation	ChEMBL database version 19	ChEMBL	10.6019/CHEMBL.database.19	http://doi.org/10.6019/CHEMBL.database.19
CHEMBL3044542	Data extraction	compound record	CHEMBL406819	CHEMBL406819	ChEMBL	CHEMBL406819	https://www.ebi.ac.uk/chembl/compound/inspect/CHEMBL406819	Data standardization and curation	ChEMBL database version 19	ChEMBL	10.6019/CHEMBL.database.19	http://doi.org/10.6019/CHEMBL.database.19
CHEMBL3044543	Data extraction	compound record	CHEMBL2259757	CHEMBL2259757	ChEMBL	CHEMBL2259757	https://www.ebi.ac.uk/chembl/compound/inspect/CHEMBL2259757	Data standardization and curation	ChEMBL database version 19	ChEMBL	10.6019/CHEMBL.database.19	http://doi.org/10.6019/CHEMBL.database.19
CHEMBL3044543	Data extraction	compound record	CHEMBL2259758	CHEMBL2259758	ChEMBL	CHEMBL2259758	https://www.ebi.ac.uk/chembl/compound/inspect/CHEMBL2259758	Data standardization and curation	ChEMBL database version 19	ChEMBL	10.6019/CHEMBL.database.19	http://doi.org/10.6019/CHEMBL.database.19
CHEMBL3044544	Data extraction	compound record	CHEMBL1464	CHEMBL1464	ChEMBL	CHEMBL1464	https://www.ebi.ac.uk/chembl/compound/inspect/CHEMBL1464	Data standardization and curation	ChEMBL database version 19	ChEMBL	10.6019/CHEMBL.database.19	http://doi.org/10.6019/CHEMBL.database.19
CHEMBL3044544	Data extraction	compound record	CHEMBL2234938	CHEMBL2234938	ChEMBL	CHEMBL2234938	https://www.ebi.ac.uk/chembl/compound/inspect/CHEMBL2234938	Data standardization and curation	ChEMBL database version 19	ChEMBL	10.6019/CHEMBL.database.19	http://doi.org/10.6019/CHEMBL.database.19
CHEMBL3044544	Data extraction	compound record	CHEMBL2234939	CHEMBL2234939	ChEMBL	CHEMBL2234939	https://www.ebi.ac.uk/chembl/compound/inspect/CHEMBL2234939	Data standardization and curation	ChEMBL database version 19	ChEMBL	10.6019/CHEMBL.database.19	http://doi.org/10.6019/CHEMBL.database.19
CHEMBL3044544	Data extraction	compound record	CHEMBL2234940	CHEMBL2234940	ChEMBL	CHEMBL2234940	https://www.ebi.ac.uk/chembl/compound/inspect/CHEMBL2234940	Data standardization and curation	ChEMBL database version 19	ChEMBL	10.6019/CHEMBL.database.19	http://doi.org/10.6019/CHEMBL.database.19
CHEMBL3044544	Data extraction	compound record	CHEMBL2234941	CHEMBL2234941	ChEMBL	CHEMBL2234941	https://www.ebi.ac.uk/chembl/compound/inspect/CHEMBL2234941	Data standardization and curation	ChEMBL database version 19	ChEMBL	10.6019/CHEMBL.database.19	http://doi.org/10.6019/CHEMBL.database.19
CHEMBL3044544	Data extraction	compound record	CHEMBL2234942	CHEMBL2234942	ChEMBL	CHEMBL2234942	https://www.ebi.ac.uk/chembl/compound/inspect/CHEMBL2234942	Data standardization and curation	ChEMBL database version 19	ChEMBL	10.6019/CHEMBL.database.19	http://doi.org/10.6019/CHEMBL.database.19
CHEMBL3044544	Data extraction	compound record	CHEMBL2234943	CHEMBL2234943	ChEMBL	CHEMBL2234943	https://www.ebi.ac.uk/chembl/compound/inspect/CHEMBL2234943	Data standardization and curation	ChEMBL database version 19	ChEMBL	10.6019/CHEMBL.database.19	http://doi.org/10.6019/CHEMBL.database.19
CHEMBL3044544	Data extraction	compound record	CHEMBL2234944	CHEMBL2234944	ChEMBL	CHEMBL2234944	https://www.ebi.ac.uk/chembl/compound/inspect/CHEMBL2234944	Data standardization and curation	ChEMBL database version 19	ChEMBL	10.6019/CHEMBL.database.19	http://doi.org/10.6019/CHEMBL.database.19
CHEMBL3044544	Data extraction	compound record	CHEMBL2234945	CHEMBL2234945	ChEMBL	CHEMBL2234945	https://www.ebi.ac.uk/chembl/compound/inspect/CHEMBL2234945	Data standardization and curation	ChEMBL database version 19	ChEMBL	10.6019/CHEMBL.database.19	http://doi.org/10.6019/CHEMBL.database.19
CHEMBL3044544	Data extraction	compound record	CHEMBL2234946	CHEMBL2234946	ChEMBL	CHEMBL2234946	https://www.ebi.ac.uk/chembl/compound/inspect/CHEMBL2234946	Data standardization and curation	ChEMBL database version 19	ChEMBL	10.6019/CHEMBL.database.19	http://doi.org/10.6019/CHEMBL.database.19
CHEMBL3044544	Data extraction	compound record	CHEMBL2234947	CHEMBL2234947	ChEMBL	CHEMBL2234947	https://www.ebi.ac.uk/chembl/compound/inspect/CHEMBL2234947	Data standardization and curation	ChEMBL database version 19	ChEMBL	10.6019/CHEMBL.database.19	http://doi.org/10.6019/CHEMBL.database.19
CHEMBL3044544	Data extraction	compound record	CHEMBL2234948	CHEMBL2234948	ChEMBL	CHEMBL2234948	https://www.ebi.ac.uk/chembl/compound/inspect/CHEMBL2234948	Data standardization and curation	ChEMBL database version 19	ChEMBL	10.6019/CHEMBL.database.19	http://doi.org/10.6019/CHEMBL.database.19
CHEMBL3044544	Data extraction	compound record	CHEMBL2234949	CHEMBL2234949	ChEMBL	CHEMBL2234949	https://www.ebi.ac.uk/chembl/compound/inspect/CHEMBL2234949	Data standardization and curation	ChEMBL database version 19	ChEMBL	10.6019/CHEMBL.database.19	http://doi.org/10.6019/CHEMBL.database.19
CHEMBL3044544	Data extraction	compound record	CHEMBL359744	CHEMBL359744	ChEMBL	CHEMBL359744	https://www.ebi.ac.uk/chembl/compound/inspect/CHEMBL359744	Data standardization and curation	ChEMBL database version 19	ChEMBL	10.6019/CHEMBL.database.19	http://doi.org/10.6019/CHEMBL.database.19
CHEMBL3044545	Data extraction	compound record	CHEMBL106	CHEMBL106	ChEMBL	CHEMBL106	https://www.ebi.ac.uk/chembl/compound/inspect/CHEMBL106	Data standardization and curation	ChEMBL database version 19	ChEMBL	10.6019/CHEMBL.database.19	http://doi.org/10.6019/CHEMBL.database.19
CHEMBL3044545	Data extraction	compound record	CHEMBL2261051	CHEMBL2261051	ChEMBL	CHEMBL2261051	https://www.ebi.ac.uk/chembl/compound/inspect/CHEMBL2261051	Data standardization and curation	ChEMBL database version 19	ChEMBL	10.6019/CHEMBL.database.19	http://doi.org/10.6019/CHEMBL.database.19
CHEMBL3044545	Data extraction	compound record	CHEMBL2261052	CHEMBL2261052	ChEMBL	CHEMBL2261052	https://www.ebi.ac.uk/chembl/compound/inspect/CHEMBL2261052	Data standardization and curation	ChEMBL database version 19	ChEMBL	10.6019/CHEMBL.database.19	http://doi.org/10.6019/CHEMBL.database.19
CHEMBL3044545	Data extraction	compound record	CHEMBL2261053	CHEMBL2261053	ChEMBL	CHEMBL2261053	https://www.ebi.ac.uk/chembl/compound/inspect/CHEMBL2261053	Data standardization and curation	ChEMBL database version 19	ChEMBL	10.6019/CHEMBL.database.19	http://doi.org/10.6019/CHEMBL.database.19
CHEMBL3044545	Data extraction	compound record	CHEMBL2261054	CHEMBL2261054	ChEMBL	CHEMBL2261054	https://www.ebi.ac.uk/chembl/compound/inspect/CHEMBL2261054	Data standardization and curation	ChEMBL database version 19	ChEMBL	10.6019/CHEMBL.database.19	http://doi.org/10.6019/CHEMBL.database.19
CHEMBL3044545	Data extraction	compound record	CHEMBL2261055	CHEMBL2261055	ChEMBL	CHEMBL2261055	https://www.ebi.ac.uk/chembl/compound/inspect/CHEMBL2261055	Data standardization and curation	ChEMBL database version 19	ChEMBL	10.6019/CHEMBL.database.19	http://doi.org/10.6019/CHEMBL.database.19
CHEMBL3044545	Data extraction	compound record	CHEMBL2261056	CHEMBL2261056	ChEMBL	CHEMBL2261056	https://www.ebi.ac.uk/chembl/compound/inspect/CHEMBL2261056	Data standardization and curation	ChEMBL database version 19	ChEMBL	10.6019/CHEMBL.database.19	http://doi.org/10.6019/CHEMBL.database.19
CHEMBL3044545	Data extraction	compound record	CHEMBL2261057	CHEMBL2261057	ChEMBL	CHEMBL2261057	https://www.ebi.ac.uk/chembl/compound/inspect/CHEMBL2261057	Data standardization and curation	ChEMBL database version 19	ChEMBL	10.6019/CHEMBL.database.19	http://doi.org/10.6019/CHEMBL.database.19
CHEMBL3044545	Data extraction	compound record	CHEMBL2261058	CHEMBL2261058	ChEMBL	CHEMBL2261058	https://www.ebi.ac.uk/chembl/compound/inspect/CHEMBL2261058	Data standardization and curation	ChEMBL database version 19	ChEMBL	10.6019/CHEMBL.database.19	http://doi.org/10.6019/CHEMBL.database.19
CHEMBL3044545	Data extraction	compound record	CHEMBL2261059	CHEMBL2261059	ChEMBL	CHEMBL2261059	https://www.ebi.ac.uk/chembl/compound/inspect/CHEMBL2261059	Data standardization and curation	ChEMBL database version 19	ChEMBL	10.6019/CHEMBL.database.19	http://doi.org/10.6019/CHEMBL.database.19
CHEMBL3044545	Data extraction	compound record	CHEMBL2261060	CHEMBL2261060	ChEMBL	CHEMBL2261060	https://www.ebi.ac.uk/chembl/compound/inspect/CHEMBL2261060	Data standardization and curation	ChEMBL database version 19	ChEMBL	10.6019/CHEMBL.database.19	http://doi.org/10.6019/CHEMBL.database.19
CHEMBL3044545	Data extraction	compound record	CHEMBL2261061	CHEMBL2261061	ChEMBL	CHEMBL2261061	https://www.ebi.ac.uk/chembl/compound/inspect/CHEMBL2261061	Data standardization and curation	ChEMBL database version 19	ChEMBL	10.6019/CHEMBL.database.19	http://doi.org/10.6019/CHEMBL.database.19
CHEMBL3044545	Data extraction	compound record	CHEMBL2261062	CHEMBL2261062	ChEMBL	CHEMBL2261062	https://www.ebi.ac.uk/chembl/compound/inspect/CHEMBL2261062	Data standardization and curation	ChEMBL database version 19	ChEMBL	10.6019/CHEMBL.database.19	http://doi.org/10.6019/CHEMBL.database.19
CHEMBL3044545	Data extraction	compound record	CHEMBL2261063	CHEMBL2261063	ChEMBL	CHEMBL2261063	https://www.ebi.ac.uk/chembl/compound/inspect/CHEMBL2261063	Data standardization and curation	ChEMBL database version 19	ChEMBL	10.6019/CHEMBL.database.19	http://doi.org/10.6019/CHEMBL.database.19
CHEMBL3044545	Data extraction	compound record	CHEMBL29411	CHEMBL29411	ChEMBL	CHEMBL29411	https://www.ebi.ac.uk/chembl/compound/inspect/CHEMBL29411	Data standardization and curation	ChEMBL database version 19	ChEMBL	10.6019/CHEMBL.database.19	http://doi.org/10.6019/CHEMBL.database.19
CHEMBL3044545	Data extraction	compound record	CHEMBL891	CHEMBL891	ChEMBL	CHEMBL891	https://www.ebi.ac.uk/chembl/compound/inspect/CHEMBL891	Data standardization and curation	ChEMBL database version 19	ChEMBL	10.6019/CHEMBL.database.19	http://doi.org/10.6019/CHEMBL.database.19
CHEMBL3044546	Data extraction	compound record	CHEMBL150429	CHEMBL150429	ChEMBL	CHEMBL150429	https://www.ebi.ac.uk/chembl/compound/inspect/CHEMBL150429	Data standardization and curation	ChEMBL database version 19	ChEMBL	10.6019/CHEMBL.database.19	http://doi.org/10.6019/CHEMBL.database.19
CHEMBL3044546	Data extraction	compound record	CHEMBL152965	CHEMBL152965	ChEMBL	CHEMBL152965	https://www.ebi.ac.uk/chembl/compound/inspect/CHEMBL152965	Data standardization and curation	ChEMBL database version 19	ChEMBL	10.6019/CHEMBL.database.19	http://doi.org/10.6019/CHEMBL.database.19
CHEMBL3044546	Data extraction	compound record	CHEMBL153131	CHEMBL153131	ChEMBL	CHEMBL153131	https://www.ebi.ac.uk/chembl/compound/inspect/CHEMBL153131	Data standardization and curation	ChEMBL database version 19	ChEMBL	10.6019/CHEMBL.database.19	http://doi.org/10.6019/CHEMBL.database.19
CHEMBL3044546	Data extraction	compound record	CHEMBL153186	CHEMBL153186	ChEMBL	CHEMBL153186	https://www.ebi.ac.uk/chembl/compound/inspect/CHEMBL153186	Data standardization and curation	ChEMBL database version 19	ChEMBL	10.6019/CHEMBL.database.19	http://doi.org/10.6019/CHEMBL.database.19
CHEMBL3044546	Data extraction	compound record	CHEMBL153545	CHEMBL153545	ChEMBL	CHEMBL153545	https://www.ebi.ac.uk/chembl/compound/inspect/CHEMBL153545	Data standardization and curation	ChEMBL database version 19	ChEMBL	10.6019/CHEMBL.database.19	http://doi.org/10.6019/CHEMBL.database.19
CHEMBL3044546	Data extraction	compound record	CHEMBL155097	CHEMBL155097	ChEMBL	CHEMBL155097	https://www.ebi.ac.uk/chembl/compound/inspect/CHEMBL155097	Data standardization and curation	ChEMBL database version 19	ChEMBL	10.6019/CHEMBL.database.19	http://doi.org/10.6019/CHEMBL.database.19
CHEMBL3044546	Data extraction	compound record	CHEMBL356644	CHEMBL356644	ChEMBL	CHEMBL356644	https://www.ebi.ac.uk/chembl/compound/inspect/CHEMBL356644	Data standardization and curation	ChEMBL database version 19	ChEMBL	10.6019/CHEMBL.database.19	http://doi.org/10.6019/CHEMBL.database.19
CHEMBL3044546	Data extraction	compound record	CHEMBL356663	CHEMBL356663	ChEMBL	CHEMBL356663	https://www.ebi.ac.uk/chembl/compound/inspect/CHEMBL356663	Data standardization and curation	ChEMBL database version 19	ChEMBL	10.6019/CHEMBL.database.19	http://doi.org/10.6019/CHEMBL.database.19
CHEMBL3044546	Data extraction	compound record	CHEMBL357731	CHEMBL357731	ChEMBL	CHEMBL357731	https://www.ebi.ac.uk/chembl/compound/inspect/CHEMBL357731	Data standardization and curation	ChEMBL database version 19	ChEMBL	10.6019/CHEMBL.database.19	http://doi.org/10.6019/CHEMBL.database.19
CHEMBL3044546	Data extraction	compound record	CHEMBL358698	CHEMBL358698	ChEMBL	CHEMBL358698	https://www.ebi.ac.uk/chembl/compound/inspect/CHEMBL358698	Data standardization and curation	ChEMBL database version 19	ChEMBL	10.6019/CHEMBL.database.19	http://doi.org/10.6019/CHEMBL.database.19
CHEMBL3044546	Data extraction	compound record	CHEMBL359064	CHEMBL359064	ChEMBL	CHEMBL359064	https://www.ebi.ac.uk/chembl/compound/inspect/CHEMBL359064	Data standardization and curation	ChEMBL database version 19	ChEMBL	10.6019/CHEMBL.database.19	http://doi.org/10.6019/CHEMBL.database.19
CHEMBL3044546	Data extraction	compound record	CHEMBL50542	CHEMBL50542	ChEMBL	CHEMBL50542	https://www.ebi.ac.uk/chembl/compound/inspect/CHEMBL50542	Data standardization and curation	ChEMBL database version 19	ChEMBL	10.6019/CHEMBL.database.19	http://doi.org/10.6019/CHEMBL.database.19
CHEMBL3044547	Data extraction	compound record	CHEMBL2234110	CHEMBL2234110	ChEMBL	CHEMBL2234110	https://www.ebi.ac.uk/chembl/compound/inspect/CHEMBL2234110	Data standardization and curation	ChEMBL database version 19	ChEMBL	10.6019/CHEMBL.database.19	http://doi.org/10.6019/CHEMBL.database.19
CHEMBL3044547	Data extraction	compound record	CHEMBL2234111	CHEMBL2234111	ChEMBL	CHEMBL2234111	https://www.ebi.ac.uk/chembl/compound/inspect/CHEMBL2234111	Data standardization and curation	ChEMBL database version 19	ChEMBL	10.6019/CHEMBL.database.19	http://doi.org/10.6019/CHEMBL.database.19
CHEMBL3044547	Data extraction	compound record	CHEMBL2234112	CHEMBL2234112	ChEMBL	CHEMBL2234112	https://www.ebi.ac.uk/chembl/compound/inspect/CHEMBL2234112	Data standardization and curation	ChEMBL database version 19	ChEMBL	10.6019/CHEMBL.database.19	http://doi.org/10.6019/CHEMBL.database.19
CHEMBL3044547	Data extraction	compound record	CHEMBL2234113	CHEMBL2234113	ChEMBL	CHEMBL2234113	https://www.ebi.ac.uk/chembl/compound/inspect/CHEMBL2234113	Data standardization and curation	ChEMBL database version 19	ChEMBL	10.6019/CHEMBL.database.19	http://doi.org/10.6019/CHEMBL.database.19
CHEMBL3044547	Data extraction	compound record	CHEMBL2234122	CHEMBL2234122	ChEMBL	CHEMBL2234122	https://www.ebi.ac.uk/chembl/compound/inspect/CHEMBL2234122	Data standardization and curation	ChEMBL database version 19	ChEMBL	10.6019/CHEMBL.database.19	http://doi.org/10.6019/CHEMBL.database.19
CHEMBL3044547	Data extraction	compound record	CHEMBL521	CHEMBL521	ChEMBL	CHEMBL521	https://www.ebi.ac.uk/chembl/compound/inspect/CHEMBL521	Data standardization and curation	ChEMBL database version 19	ChEMBL	10.6019/CHEMBL.database.19	http://doi.org/10.6019/CHEMBL.database.19
CHEMBL3044548	Data extraction	compound record	CHEMBL1336025	CHEMBL1336025	ChEMBL	CHEMBL1336025	https://www.ebi.ac.uk/chembl/compound/inspect/CHEMBL1336025	Data standardization and curation	ChEMBL database version 19	ChEMBL	10.6019/CHEMBL.database.19	http://doi.org/10.6019/CHEMBL.database.19
CHEMBL3044548	Data extraction	compound record	CHEMBL206452	CHEMBL206452	ChEMBL	CHEMBL206452	https://www.ebi.ac.uk/chembl/compound/inspect/CHEMBL206452	Data standardization and curation	ChEMBL database version 19	ChEMBL	10.6019/CHEMBL.database.19	http://doi.org/10.6019/CHEMBL.database.19
CHEMBL3044548	Data extraction	compound record	CHEMBL2269091	CHEMBL2269091	ChEMBL	CHEMBL2269091	https://www.ebi.ac.uk/chembl/compound/inspect/CHEMBL2269091	Data standardization and curation	ChEMBL database version 19	ChEMBL	10.6019/CHEMBL.database.19	http://doi.org/10.6019/CHEMBL.database.19
CHEMBL3044548	Data extraction	compound record	CHEMBL2269092	CHEMBL2269092	ChEMBL	CHEMBL2269092	https://www.ebi.ac.uk/chembl/compound/inspect/CHEMBL2269092	Data standardization and curation	ChEMBL database version 19	ChEMBL	10.6019/CHEMBL.database.19	http://doi.org/10.6019/CHEMBL.database.19
CHEMBL3044548	Data extraction	compound record	CHEMBL233062	CHEMBL233062	ChEMBL	CHEMBL233062	https://www.ebi.ac.uk/chembl/compound/inspect/CHEMBL233062	Data standardization and curation	ChEMBL database version 19	ChEMBL	10.6019/CHEMBL.database.19	http://doi.org/10.6019/CHEMBL.database.19
CHEMBL3044548	Data extraction	compound record	CHEMBL3039154	CHEMBL3039154	ChEMBL	CHEMBL3039154	https://www.ebi.ac.uk/chembl/compound/inspect/CHEMBL3039154	Data standardization and curation	ChEMBL database version 19	ChEMBL	10.6019/CHEMBL.database.19	http://doi.org/10.6019/CHEMBL.database.19
CHEMBL3044548	Data extraction	compound record	CHEMBL3039226	CHEMBL3039226	ChEMBL	CHEMBL3039226	https://www.ebi.ac.uk/chembl/compound/inspect/CHEMBL3039226	Data standardization and curation	ChEMBL database version 19	ChEMBL	10.6019/CHEMBL.database.19	http://doi.org/10.6019/CHEMBL.database.19
CHEMBL3044548	Data extraction	compound record	CHEMBL311498	CHEMBL311498	ChEMBL	CHEMBL311498	https://www.ebi.ac.uk/chembl/compound/inspect/CHEMBL311498	Data standardization and curation	ChEMBL database version 19	ChEMBL	10.6019/CHEMBL.database.19	http://doi.org/10.6019/CHEMBL.database.19
CHEMBL3044549	Data extraction	compound record	CHEMBL107	CHEMBL107	ChEMBL	CHEMBL107	https://www.ebi.ac.uk/chembl/compound/inspect/CHEMBL107	Data standardization and curation	ChEMBL database version 19	ChEMBL	10.6019/CHEMBL.database.19	http://doi.org/10.6019/CHEMBL.database.19
CHEMBL3044550	Data extraction	compound record	CHEMBL101423	CHEMBL101423	ChEMBL	CHEMBL101423	https://www.ebi.ac.uk/chembl/compound/inspect/CHEMBL101423	Data standardization and curation	ChEMBL database version 19	ChEMBL	10.6019/CHEMBL.database.19	http://doi.org/10.6019/CHEMBL.database.19
CHEMBL3044550	Data extraction	compound record	CHEMBL2268887	CHEMBL2268887	ChEMBL	CHEMBL2268887	https://www.ebi.ac.uk/chembl/compound/inspect/CHEMBL2268887	Data standardization and curation	ChEMBL database version 19	ChEMBL	10.6019/CHEMBL.database.19	http://doi.org/10.6019/CHEMBL.database.19
CHEMBL3044550	Data extraction	compound record	CHEMBL2268888	CHEMBL2268888	ChEMBL	CHEMBL2268888	https://www.ebi.ac.uk/chembl/compound/inspect/CHEMBL2268888	Data standardization and curation	ChEMBL database version 19	ChEMBL	10.6019/CHEMBL.database.19	http://doi.org/10.6019/CHEMBL.database.19
CHEMBL3044550	Data extraction	compound record	CHEMBL2268889	CHEMBL2268889	ChEMBL	CHEMBL2268889	https://www.ebi.ac.uk/chembl/compound/inspect/CHEMBL2268889	Data standardization and curation	ChEMBL database version 19	ChEMBL	10.6019/CHEMBL.database.19	http://doi.org/10.6019/CHEMBL.database.19
CHEMBL3044550	Data extraction	compound record	CHEMBL2268890	CHEMBL2268890	ChEMBL	CHEMBL2268890	https://www.ebi.ac.uk/chembl/compound/inspect/CHEMBL2268890	Data standardization and curation	ChEMBL database version 19	ChEMBL	10.6019/CHEMBL.database.19	http://doi.org/10.6019/CHEMBL.database.19
CHEMBL3044550	Data extraction	compound record	CHEMBL2268891	CHEMBL2268891	ChEMBL	CHEMBL2268891	https://www.ebi.ac.uk/chembl/compound/inspect/CHEMBL2268891	Data standardization and curation	ChEMBL database version 19	ChEMBL	10.6019/CHEMBL.database.19	http://doi.org/10.6019/CHEMBL.database.19
CHEMBL3044550	Data extraction	compound record	CHEMBL2268892	CHEMBL2268892	ChEMBL	CHEMBL2268892	https://www.ebi.ac.uk/chembl/compound/inspect/CHEMBL2268892	Data standardization and curation	ChEMBL database version 19	ChEMBL	10.6019/CHEMBL.database.19	http://doi.org/10.6019/CHEMBL.database.19
CHEMBL3044550	Data extraction	compound record	CHEMBL2268893	CHEMBL2268893	ChEMBL	CHEMBL2268893	https://www.ebi.ac.uk/chembl/compound/inspect/CHEMBL2268893	Data standardization and curation	ChEMBL database version 19	ChEMBL	10.6019/CHEMBL.database.19	http://doi.org/10.6019/CHEMBL.database.19
CHEMBL3044550	Data extraction	compound record	CHEMBL2269108	CHEMBL2269108	ChEMBL	CHEMBL2269108	https://www.ebi.ac.uk/chembl/compound/inspect/CHEMBL2269108	Data standardization and curation	ChEMBL database version 19	ChEMBL	10.6019/CHEMBL.database.19	http://doi.org/10.6019/CHEMBL.database.19
CHEMBL3044551	Data extraction	compound record	CHEMBL2270649	CHEMBL2270649	ChEMBL	CHEMBL2270649	https://www.ebi.ac.uk/chembl/compound/inspect/CHEMBL2270649	Data standardization and curation	ChEMBL database version 19	ChEMBL	10.6019/CHEMBL.database.19	http://doi.org/10.6019/CHEMBL.database.19
CHEMBL3044551	Data extraction	compound record	CHEMBL2270650	CHEMBL2270650	ChEMBL	CHEMBL2270650	https://www.ebi.ac.uk/chembl/compound/inspect/CHEMBL2270650	Data standardization and curation	ChEMBL database version 19	ChEMBL	10.6019/CHEMBL.database.19	http://doi.org/10.6019/CHEMBL.database.19
CHEMBL3044551	Data extraction	compound record	CHEMBL2270651	CHEMBL2270651	ChEMBL	CHEMBL2270651	https://www.ebi.ac.uk/chembl/compound/inspect/CHEMBL2270651	Data standardization and curation	ChEMBL database version 19	ChEMBL	10.6019/CHEMBL.database.19	http://doi.org/10.6019/CHEMBL.database.19
CHEMBL3044551	Data extraction	compound record	CHEMBL2270652	CHEMBL2270652	ChEMBL	CHEMBL2270652	https://www.ebi.ac.uk/chembl/compound/inspect/CHEMBL2270652	Data standardization and curation	ChEMBL database version 19	ChEMBL	10.6019/CHEMBL.database.19	http://doi.org/10.6019/CHEMBL.database.19
CHEMBL3044551	Data extraction	compound record	CHEMBL2270653	CHEMBL2270653	ChEMBL	CHEMBL2270653	https://www.ebi.ac.uk/chembl/compound/inspect/CHEMBL2270653	Data standardization and curation	ChEMBL database version 19	ChEMBL	10.6019/CHEMBL.database.19	http://doi.org/10.6019/CHEMBL.database.19
CHEMBL3044551	Data extraction	compound record	CHEMBL2270654	CHEMBL2270654	ChEMBL	CHEMBL2270654	https://www.ebi.ac.uk/chembl/compound/inspect/CHEMBL2270654	Data standardization and curation	ChEMBL database version 19	ChEMBL	10.6019/CHEMBL.database.19	http://doi.org/10.6019/CHEMBL.database.19
CHEMBL3044552	Data extraction	compound record	CHEMBL104	CHEMBL104	ChEMBL	CHEMBL104	https://www.ebi.ac.uk/chembl/compound/inspect/CHEMBL104	Data standardization and curation	ChEMBL database version 19	ChEMBL	10.6019/CHEMBL.database.19	http://doi.org/10.6019/CHEMBL.database.19
CHEMBL3044552	Data extraction	compound record	CHEMBL1200830	CHEMBL1200830	ChEMBL	CHEMBL1200830	https://www.ebi.ac.uk/chembl/compound/inspect/CHEMBL1200830	Data standardization and curation	ChEMBL database version 19	ChEMBL	10.6019/CHEMBL.database.19	http://doi.org/10.6019/CHEMBL.database.19
CHEMBL3044552	Data extraction	compound record	CHEMBL196	CHEMBL196	ChEMBL	CHEMBL196	https://www.ebi.ac.uk/chembl/compound/inspect/CHEMBL196	Data standardization and curation	ChEMBL database version 19	ChEMBL	10.6019/CHEMBL.database.19	http://doi.org/10.6019/CHEMBL.database.19
CHEMBL3044552	Data extraction	compound record	CHEMBL2298863	CHEMBL2298863	ChEMBL	CHEMBL2298863	https://www.ebi.ac.uk/chembl/compound/inspect/CHEMBL2298863	Data standardization and curation	ChEMBL database version 19	ChEMBL	10.6019/CHEMBL.database.19	http://doi.org/10.6019/CHEMBL.database.19
CHEMBL3044552	Data extraction	compound record	CHEMBL2298864	CHEMBL2298864	ChEMBL	CHEMBL2298864	https://www.ebi.ac.uk/chembl/compound/inspect/CHEMBL2298864	Data standardization and curation	ChEMBL database version 19	ChEMBL	10.6019/CHEMBL.database.19	http://doi.org/10.6019/CHEMBL.database.19
CHEMBL3044552	Data extraction	compound record	CHEMBL2298865	CHEMBL2298865	ChEMBL	CHEMBL2298865	https://www.ebi.ac.uk/chembl/compound/inspect/CHEMBL2298865	Data standardization and curation	ChEMBL database version 19	ChEMBL	10.6019/CHEMBL.database.19	http://doi.org/10.6019/CHEMBL.database.19
CHEMBL3044552	Data extraction	compound record	CHEMBL2298866	CHEMBL2298866	ChEMBL	CHEMBL2298866	https://www.ebi.ac.uk/chembl/compound/inspect/CHEMBL2298866	Data standardization and curation	ChEMBL database version 19	ChEMBL	10.6019/CHEMBL.database.19	http://doi.org/10.6019/CHEMBL.database.19
CHEMBL3044552	Data extraction	compound record	CHEMBL2298867	CHEMBL2298867	ChEMBL	CHEMBL2298867	https://www.ebi.ac.uk/chembl/compound/inspect/CHEMBL2298867	Data standardization and curation	ChEMBL database version 19	ChEMBL	10.6019/CHEMBL.database.19	http://doi.org/10.6019/CHEMBL.database.19
CHEMBL3044552	Data extraction	compound record	CHEMBL2298868	CHEMBL2298868	ChEMBL	CHEMBL2298868	https://www.ebi.ac.uk/chembl/compound/inspect/CHEMBL2298868	Data standardization and curation	ChEMBL database version 19	ChEMBL	10.6019/CHEMBL.database.19	http://doi.org/10.6019/CHEMBL.database.19
CHEMBL3044552	Data extraction	compound record	CHEMBL2298869	CHEMBL2298869	ChEMBL	CHEMBL2298869	https://www.ebi.ac.uk/chembl/compound/inspect/CHEMBL2298869	Data standardization and curation	ChEMBL database version 19	ChEMBL	10.6019/CHEMBL.database.19	http://doi.org/10.6019/CHEMBL.database.19
CHEMBL3044552	Data extraction	compound record	CHEMBL2298870	CHEMBL2298870	ChEMBL	CHEMBL2298870	https://www.ebi.ac.uk/chembl/compound/inspect/CHEMBL2298870	Data standardization and curation	ChEMBL database version 19	ChEMBL	10.6019/CHEMBL.database.19	http://doi.org/10.6019/CHEMBL.database.19
CHEMBL3044552	Data extraction	compound record	CHEMBL2298871	CHEMBL2298871	ChEMBL	CHEMBL2298871	https://www.ebi.ac.uk/chembl/compound/inspect/CHEMBL2298871	Data standardization and curation	ChEMBL database version 19	ChEMBL	10.6019/CHEMBL.database.19	http://doi.org/10.6019/CHEMBL.database.19
CHEMBL3044552	Data extraction	compound record	CHEMBL2298872	CHEMBL2298872	ChEMBL	CHEMBL2298872	https://www.ebi.ac.uk/chembl/compound/inspect/CHEMBL2298872	Data standardization and curation	ChEMBL database version 19	ChEMBL	10.6019/CHEMBL.database.19	http://doi.org/10.6019/CHEMBL.database.19
CHEMBL3044552	Data extraction	compound record	CHEMBL2298873	CHEMBL2298873	ChEMBL	CHEMBL2298873	https://www.ebi.ac.uk/chembl/compound/inspect/CHEMBL2298873	Data standardization and curation	ChEMBL database version 19	ChEMBL	10.6019/CHEMBL.database.19	http://doi.org/10.6019/CHEMBL.database.19
CHEMBL3044552	Data extraction	compound record	CHEMBL374478	CHEMBL374478	ChEMBL	CHEMBL374478	https://www.ebi.ac.uk/chembl/compound/inspect/CHEMBL374478	Data standardization and curation	ChEMBL database version 19	ChEMBL	10.6019/CHEMBL.database.19	http://doi.org/10.6019/CHEMBL.database.19
CHEMBL3044552	Data extraction	compound record	CHEMBL8	CHEMBL8	ChEMBL	CHEMBL8	https://www.ebi.ac.uk/chembl/compound/inspect/CHEMBL8	Data standardization and curation	ChEMBL database version 19	ChEMBL	10.6019/CHEMBL.database.19	http://doi.org/10.6019/CHEMBL.database.19
CHEMBL3044553	Data extraction	compound record	CHEMBL2260651	CHEMBL2260651	ChEMBL	CHEMBL2260651	https://www.ebi.ac.uk/chembl/compound/inspect/CHEMBL2260651	Data standardization and curation	ChEMBL database version 19	ChEMBL	10.6019/CHEMBL.database.19	http://doi.org/10.6019/CHEMBL.database.19
CHEMBL3044553	Data extraction	compound record	CHEMBL2260652	CHEMBL2260652	ChEMBL	CHEMBL2260652	https://www.ebi.ac.uk/chembl/compound/inspect/CHEMBL2260652	Data standardization and curation	ChEMBL database version 19	ChEMBL	10.6019/CHEMBL.database.19	http://doi.org/10.6019/CHEMBL.database.19
CHEMBL3044553	Data extraction	compound record	CHEMBL2260653	CHEMBL2260653	ChEMBL	CHEMBL2260653	https://www.ebi.ac.uk/chembl/compound/inspect/CHEMBL2260653	Data standardization and curation	ChEMBL database version 19	ChEMBL	10.6019/CHEMBL.database.19	http://doi.org/10.6019/CHEMBL.database.19
CHEMBL3044553	Data extraction	compound record	CHEMBL2260654	CHEMBL2260654	ChEMBL	CHEMBL2260654	https://www.ebi.ac.uk/chembl/compound/inspect/CHEMBL2260654	Data standardization and curation	ChEMBL database version 19	ChEMBL	10.6019/CHEMBL.database.19	http://doi.org/10.6019/CHEMBL.database.19
CHEMBL3044553	Data extraction	compound record	CHEMBL2260655	CHEMBL2260655	ChEMBL	CHEMBL2260655	https://www.ebi.ac.uk/chembl/compound/inspect/CHEMBL2260655	Data standardization and curation	ChEMBL database version 19	ChEMBL	10.6019/CHEMBL.database.19	http://doi.org/10.6019/CHEMBL.database.19
CHEMBL3044553	Data extraction	compound record	CHEMBL2260656	CHEMBL2260656	ChEMBL	CHEMBL2260656	https://www.ebi.ac.uk/chembl/compound/inspect/CHEMBL2260656	Data standardization and curation	ChEMBL database version 19	ChEMBL	10.6019/CHEMBL.database.19	http://doi.org/10.6019/CHEMBL.database.19
CHEMBL3044553	Data extraction	compound record	CHEMBL2260657	CHEMBL2260657	ChEMBL	CHEMBL2260657	https://www.ebi.ac.uk/chembl/compound/inspect/CHEMBL2260657	Data standardization and curation	ChEMBL database version 19	ChEMBL	10.6019/CHEMBL.database.19	http://doi.org/10.6019/CHEMBL.database.19
CHEMBL3044553	Data extraction	compound record	CHEMBL2260658	CHEMBL2260658	ChEMBL	CHEMBL2260658	https://www.ebi.ac.uk/chembl/compound/inspect/CHEMBL2260658	Data standardization and curation	ChEMBL database version 19	ChEMBL	10.6019/CHEMBL.database.19	http://doi.org/10.6019/CHEMBL.database.19
CHEMBL3044553	Data extraction	compound record	CHEMBL235241	CHEMBL235241	ChEMBL	CHEMBL235241	https://www.ebi.ac.uk/chembl/compound/inspect/CHEMBL235241	Data standardization and curation	ChEMBL database version 19	ChEMBL	10.6019/CHEMBL.database.19	http://doi.org/10.6019/CHEMBL.database.19
CHEMBL3044553	Data extraction	compound record	CHEMBL236491	CHEMBL236491	ChEMBL	CHEMBL236491	https://www.ebi.ac.uk/chembl/compound/inspect/CHEMBL236491	Data standardization and curation	ChEMBL database version 19	ChEMBL	10.6019/CHEMBL.database.19	http://doi.org/10.6019/CHEMBL.database.19
CHEMBL3044553	Data extraction	compound record	CHEMBL76	CHEMBL76	ChEMBL	CHEMBL76	https://www.ebi.ac.uk/chembl/compound/inspect/CHEMBL76	Data standardization and curation	ChEMBL database version 19	ChEMBL	10.6019/CHEMBL.database.19	http://doi.org/10.6019/CHEMBL.database.19
CHEMBL3044554	Data extraction	compound record	CHEMBL222440	CHEMBL222440	ChEMBL	CHEMBL222440	https://www.ebi.ac.uk/chembl/compound/inspect/CHEMBL222440	Data standardization and curation	ChEMBL database version 19	ChEMBL	10.6019/CHEMBL.database.19	http://doi.org/10.6019/CHEMBL.database.19
CHEMBL3044554	Data extraction	compound record	CHEMBL2269733	CHEMBL2269733	ChEMBL	CHEMBL2269733	https://www.ebi.ac.uk/chembl/compound/inspect/CHEMBL2269733	Data standardization and curation	ChEMBL database version 19	ChEMBL	10.6019/CHEMBL.database.19	http://doi.org/10.6019/CHEMBL.database.19
CHEMBL3044554	Data extraction	compound record	CHEMBL2269734	CHEMBL2269734	ChEMBL	CHEMBL2269734	https://www.ebi.ac.uk/chembl/compound/inspect/CHEMBL2269734	Data standardization and curation	ChEMBL database version 19	ChEMBL	10.6019/CHEMBL.database.19	http://doi.org/10.6019/CHEMBL.database.19
CHEMBL3044554	Data extraction	compound record	CHEMBL2269735	CHEMBL2269735	ChEMBL	CHEMBL2269735	https://www.ebi.ac.uk/chembl/compound/inspect/CHEMBL2269735	Data standardization and curation	ChEMBL database version 19	ChEMBL	10.6019/CHEMBL.database.19	http://doi.org/10.6019/CHEMBL.database.19
CHEMBL3044554	Data extraction	compound record	CHEMBL2269736	CHEMBL2269736	ChEMBL	CHEMBL2269736	https://www.ebi.ac.uk/chembl/compound/inspect/CHEMBL2269736	Data standardization and curation	ChEMBL database version 19	ChEMBL	10.6019/CHEMBL.database.19	http://doi.org/10.6019/CHEMBL.database.19
CHEMBL3044554	Data extraction	compound record	CHEMBL2269737	CHEMBL2269737	ChEMBL	CHEMBL2269737	https://www.ebi.ac.uk/chembl/compound/inspect/CHEMBL2269737	Data standardization and curation	ChEMBL database version 19	ChEMBL	10.6019/CHEMBL.database.19	http://doi.org/10.6019/CHEMBL.database.19
CHEMBL3044554	Data extraction	compound record	CHEMBL2269738	CHEMBL2269738	ChEMBL	CHEMBL2269738	https://www.ebi.ac.uk/chembl/compound/inspect/CHEMBL2269738	Data standardization and curation	ChEMBL database version 19	ChEMBL	10.6019/CHEMBL.database.19	http://doi.org/10.6019/CHEMBL.database.19
CHEMBL3044554	Data extraction	compound record	CHEMBL2269739	CHEMBL2269739	ChEMBL	CHEMBL2269739	https://www.ebi.ac.uk/chembl/compound/inspect/CHEMBL2269739	Data standardization and curation	ChEMBL database version 19	ChEMBL	10.6019/CHEMBL.database.19	http://doi.org/10.6019/CHEMBL.database.19
CHEMBL3044554	Data extraction	compound record	CHEMBL2269740	CHEMBL2269740	ChEMBL	CHEMBL2269740	https://www.ebi.ac.uk/chembl/compound/inspect/CHEMBL2269740	Data standardization and curation	ChEMBL database version 19	ChEMBL	10.6019/CHEMBL.database.19	http://doi.org/10.6019/CHEMBL.database.19
CHEMBL3044554	Data extraction	compound record	CHEMBL2269741	CHEMBL2269741	ChEMBL	CHEMBL2269741	https://www.ebi.ac.uk/chembl/compound/inspect/CHEMBL2269741	Data standardization and curation	ChEMBL database version 19	ChEMBL	10.6019/CHEMBL.database.19	http://doi.org/10.6019/CHEMBL.database.19
CHEMBL3044554	Data extraction	compound record	CHEMBL2269742	CHEMBL2269742	ChEMBL	CHEMBL2269742	https://www.ebi.ac.uk/chembl/compound/inspect/CHEMBL2269742	Data standardization and curation	ChEMBL database version 19	ChEMBL	10.6019/CHEMBL.database.19	http://doi.org/10.6019/CHEMBL.database.19
CHEMBL3044554	Data extraction	compound record	CHEMBL2269743	CHEMBL2269743	ChEMBL	CHEMBL2269743	https://www.ebi.ac.uk/chembl/compound/inspect/CHEMBL2269743	Data standardization and curation	ChEMBL database version 19	ChEMBL	10.6019/CHEMBL.database.19	http://doi.org/10.6019/CHEMBL.database.19
CHEMBL3044554	Data extraction	compound record	CHEMBL2269744	CHEMBL2269744	ChEMBL	CHEMBL2269744	https://www.ebi.ac.uk/chembl/compound/inspect/CHEMBL2269744	Data standardization and curation	ChEMBL database version 19	ChEMBL	10.6019/CHEMBL.database.19	http://doi.org/10.6019/CHEMBL.database.19
CHEMBL3044554	Data extraction	compound record	CHEMBL2269745	CHEMBL2269745	ChEMBL	CHEMBL2269745	https://www.ebi.ac.uk/chembl/compound/inspect/CHEMBL2269745	Data standardization and curation	ChEMBL database version 19	ChEMBL	10.6019/CHEMBL.database.19	http://doi.org/10.6019/CHEMBL.database.19
CHEMBL3044554	Data extraction	compound record	CHEMBL2269746	CHEMBL2269746	ChEMBL	CHEMBL2269746	https://www.ebi.ac.uk/chembl/compound/inspect/CHEMBL2269746	Data standardization and curation	ChEMBL database version 19	ChEMBL	10.6019/CHEMBL.database.19	http://doi.org/10.6019/CHEMBL.database.19
CHEMBL3044554	Data extraction	compound record	CHEMBL2269747	CHEMBL2269747	ChEMBL	CHEMBL2269747	https://www.ebi.ac.uk/chembl/compound/inspect/CHEMBL2269747	Data standardization and curation	ChEMBL database version 19	ChEMBL	10.6019/CHEMBL.database.19	http://doi.org/10.6019/CHEMBL.database.19
CHEMBL3044554	Data extraction	compound record	CHEMBL2269748	CHEMBL2269748	ChEMBL	CHEMBL2269748	https://www.ebi.ac.uk/chembl/compound/inspect/CHEMBL2269748	Data standardization and curation	ChEMBL database version 19	ChEMBL	10.6019/CHEMBL.database.19	http://doi.org/10.6019/CHEMBL.database.19
CHEMBL3044554	Data extraction	compound record	CHEMBL2269749	CHEMBL2269749	ChEMBL	CHEMBL2269749	https://www.ebi.ac.uk/chembl/compound/inspect/CHEMBL2269749	Data standardization and curation	ChEMBL database version 19	ChEMBL	10.6019/CHEMBL.database.19	http://doi.org/10.6019/CHEMBL.database.19
CHEMBL3044554	Data extraction	compound record	CHEMBL2269750	CHEMBL2269750	ChEMBL	CHEMBL2269750	https://www.ebi.ac.uk/chembl/compound/inspect/CHEMBL2269750	Data standardization and curation	ChEMBL database version 19	ChEMBL	10.6019/CHEMBL.database.19	http://doi.org/10.6019/CHEMBL.database.19
CHEMBL3044554	Data extraction	compound record	CHEMBL2269751	CHEMBL2269751	ChEMBL	CHEMBL2269751	https://www.ebi.ac.uk/chembl/compound/inspect/CHEMBL2269751	Data standardization and curation	ChEMBL database version 19	ChEMBL	10.6019/CHEMBL.database.19	http://doi.org/10.6019/CHEMBL.database.19
CHEMBL3044554	Data extraction	compound record	CHEMBL2269752	CHEMBL2269752	ChEMBL	CHEMBL2269752	https://www.ebi.ac.uk/chembl/compound/inspect/CHEMBL2269752	Data standardization and curation	ChEMBL database version 19	ChEMBL	10.6019/CHEMBL.database.19	http://doi.org/10.6019/CHEMBL.database.19
CHEMBL3044554	Data extraction	compound record	CHEMBL2269753	CHEMBL2269753	ChEMBL	CHEMBL2269753	https://www.ebi.ac.uk/chembl/compound/inspect/CHEMBL2269753	Data standardization and curation	ChEMBL database version 19	ChEMBL	10.6019/CHEMBL.database.19	http://doi.org/10.6019/CHEMBL.database.19
CHEMBL3044554	Data extraction	compound record	CHEMBL2269754	CHEMBL2269754	ChEMBL	CHEMBL2269754	https://www.ebi.ac.uk/chembl/compound/inspect/CHEMBL2269754	Data standardization and curation	ChEMBL database version 19	ChEMBL	10.6019/CHEMBL.database.19	http://doi.org/10.6019/CHEMBL.database.19
CHEMBL3044554	Data extraction	compound record	CHEMBL2269755	CHEMBL2269755	ChEMBL	CHEMBL2269755	https://www.ebi.ac.uk/chembl/compound/inspect/CHEMBL2269755	Data standardization and curation	ChEMBL database version 19	ChEMBL	10.6019/CHEMBL.database.19	http://doi.org/10.6019/CHEMBL.database.19
CHEMBL3044554	Data extraction	compound record	CHEMBL2269756	CHEMBL2269756	ChEMBL	CHEMBL2269756	https://www.ebi.ac.uk/chembl/compound/inspect/CHEMBL2269756	Data standardization and curation	ChEMBL database version 19	ChEMBL	10.6019/CHEMBL.database.19	http://doi.org/10.6019/CHEMBL.database.19
CHEMBL3044555	Data extraction	compound record	CHEMBL29411	CHEMBL29411	ChEMBL	CHEMBL29411	https://www.ebi.ac.uk/chembl/compound/inspect/CHEMBL29411	Data standardization and curation	ChEMBL database version 19	ChEMBL	10.6019/CHEMBL.database.19	http://doi.org/10.6019/CHEMBL.database.19
CHEMBL3044555	Data extraction	compound record	CHEMBL452630	CHEMBL452630	ChEMBL	CHEMBL452630	https://www.ebi.ac.uk/chembl/compound/inspect/CHEMBL452630	Data standardization and curation	ChEMBL database version 19	ChEMBL	10.6019/CHEMBL.database.19	http://doi.org/10.6019/CHEMBL.database.19
CHEMBL3044556	Data extraction	compound record	CHEMBL1877460	CHEMBL1877460	ChEMBL	CHEMBL1877460	https://www.ebi.ac.uk/chembl/compound/inspect/CHEMBL1877460	Data standardization and curation	ChEMBL database version 19	ChEMBL	10.6019/CHEMBL.database.19	http://doi.org/10.6019/CHEMBL.database.19
CHEMBL3044556	Data extraction	compound record	CHEMBL2251445	CHEMBL2251445	ChEMBL	CHEMBL2251445	https://www.ebi.ac.uk/chembl/compound/inspect/CHEMBL2251445	Data standardization and curation	ChEMBL database version 19	ChEMBL	10.6019/CHEMBL.database.19	http://doi.org/10.6019/CHEMBL.database.19
CHEMBL3044556	Data extraction	compound record	CHEMBL2251585	CHEMBL2251585	ChEMBL	CHEMBL2251585	https://www.ebi.ac.uk/chembl/compound/inspect/CHEMBL2251585	Data standardization and curation	ChEMBL database version 19	ChEMBL	10.6019/CHEMBL.database.19	http://doi.org/10.6019/CHEMBL.database.19
CHEMBL3044556	Data extraction	compound record	CHEMBL31970	CHEMBL31970	ChEMBL	CHEMBL31970	https://www.ebi.ac.uk/chembl/compound/inspect/CHEMBL31970	Data standardization and curation	ChEMBL database version 19	ChEMBL	10.6019/CHEMBL.database.19	http://doi.org/10.6019/CHEMBL.database.19
CHEMBL3044557	Data extraction	compound record	CHEMBL1605837	CHEMBL1605837	ChEMBL	CHEMBL1605837	https://www.ebi.ac.uk/chembl/compound/inspect/CHEMBL1605837	Data standardization and curation	ChEMBL database version 19	ChEMBL	10.6019/CHEMBL.database.19	http://doi.org/10.6019/CHEMBL.database.19
CHEMBL3044557	Data extraction	compound record	CHEMBL1871400	CHEMBL1871400	ChEMBL	CHEMBL1871400	https://www.ebi.ac.uk/chembl/compound/inspect/CHEMBL1871400	Data standardization and curation	ChEMBL database version 19	ChEMBL	10.6019/CHEMBL.database.19	http://doi.org/10.6019/CHEMBL.database.19
CHEMBL3044557	Data extraction	compound record	CHEMBL1888800	CHEMBL1888800	ChEMBL	CHEMBL1888800	https://www.ebi.ac.uk/chembl/compound/inspect/CHEMBL1888800	Data standardization and curation	ChEMBL database version 19	ChEMBL	10.6019/CHEMBL.database.19	http://doi.org/10.6019/CHEMBL.database.19
CHEMBL3044557	Data extraction	compound record	CHEMBL2269745	CHEMBL2269745	ChEMBL	CHEMBL2269745	https://www.ebi.ac.uk/chembl/compound/inspect/CHEMBL2269745	Data standardization and curation	ChEMBL database version 19	ChEMBL	10.6019/CHEMBL.database.19	http://doi.org/10.6019/CHEMBL.database.19
CHEMBL3044557	Data extraction	compound record	CHEMBL2287126	CHEMBL2287126	ChEMBL	CHEMBL2287126	https://www.ebi.ac.uk/chembl/compound/inspect/CHEMBL2287126	Data standardization and curation	ChEMBL database version 19	ChEMBL	10.6019/CHEMBL.database.19	http://doi.org/10.6019/CHEMBL.database.19
CHEMBL3044557	Data extraction	compound record	CHEMBL2287127	CHEMBL2287127	ChEMBL	CHEMBL2287127	https://www.ebi.ac.uk/chembl/compound/inspect/CHEMBL2287127	Data standardization and curation	ChEMBL database version 19	ChEMBL	10.6019/CHEMBL.database.19	http://doi.org/10.6019/CHEMBL.database.19
CHEMBL3044557	Data extraction	compound record	CHEMBL2287128	CHEMBL2287128	ChEMBL	CHEMBL2287128	https://www.ebi.ac.uk/chembl/compound/inspect/CHEMBL2287128	Data standardization and curation	ChEMBL database version 19	ChEMBL	10.6019/CHEMBL.database.19	http://doi.org/10.6019/CHEMBL.database.19
CHEMBL3044557	Data extraction	compound record	CHEMBL2287129	CHEMBL2287129	ChEMBL	CHEMBL2287129	https://www.ebi.ac.uk/chembl/compound/inspect/CHEMBL2287129	Data standardization and curation	ChEMBL database version 19	ChEMBL	10.6019/CHEMBL.database.19	http://doi.org/10.6019/CHEMBL.database.19
CHEMBL3044557	Data extraction	compound record	CHEMBL278489	CHEMBL278489	ChEMBL	CHEMBL278489	https://www.ebi.ac.uk/chembl/compound/inspect/CHEMBL278489	Data standardization and curation	ChEMBL database version 19	ChEMBL	10.6019/CHEMBL.database.19	http://doi.org/10.6019/CHEMBL.database.19
CHEMBL3044558	Data extraction	compound record	CHEMBL2251220	CHEMBL2251220	ChEMBL	CHEMBL2251220	https://www.ebi.ac.uk/chembl/compound/inspect/CHEMBL2251220	Data standardization and curation	ChEMBL database version 19	ChEMBL	10.6019/CHEMBL.database.19	http://doi.org/10.6019/CHEMBL.database.19
CHEMBL3044558	Data extraction	compound record	CHEMBL2251643	CHEMBL2251643	ChEMBL	CHEMBL2251643	https://www.ebi.ac.uk/chembl/compound/inspect/CHEMBL2251643	Data standardization and curation	ChEMBL database version 19	ChEMBL	10.6019/CHEMBL.database.19	http://doi.org/10.6019/CHEMBL.database.19
CHEMBL3044558	Data extraction	compound record	CHEMBL2251644	CHEMBL2251644	ChEMBL	CHEMBL2251644	https://www.ebi.ac.uk/chembl/compound/inspect/CHEMBL2251644	Data standardization and curation	ChEMBL database version 19	ChEMBL	10.6019/CHEMBL.database.19	http://doi.org/10.6019/CHEMBL.database.19
CHEMBL3044558	Data extraction	compound record	CHEMBL2251645	CHEMBL2251645	ChEMBL	CHEMBL2251645	https://www.ebi.ac.uk/chembl/compound/inspect/CHEMBL2251645	Data standardization and curation	ChEMBL database version 19	ChEMBL	10.6019/CHEMBL.database.19	http://doi.org/10.6019/CHEMBL.database.19
CHEMBL3044558	Data extraction	compound record	CHEMBL2251646	CHEMBL2251646	ChEMBL	CHEMBL2251646	https://www.ebi.ac.uk/chembl/compound/inspect/CHEMBL2251646	Data standardization and curation	ChEMBL database version 19	ChEMBL	10.6019/CHEMBL.database.19	http://doi.org/10.6019/CHEMBL.database.19
CHEMBL3044558	Data extraction	compound record	CHEMBL2251647	CHEMBL2251647	ChEMBL	CHEMBL2251647	https://www.ebi.ac.uk/chembl/compound/inspect/CHEMBL2251647	Data standardization and curation	ChEMBL database version 19	ChEMBL	10.6019/CHEMBL.database.19	http://doi.org/10.6019/CHEMBL.database.19
CHEMBL3044558	Data extraction	compound record	CHEMBL2251648	CHEMBL2251648	ChEMBL	CHEMBL2251648	https://www.ebi.ac.uk/chembl/compound/inspect/CHEMBL2251648	Data standardization and curation	ChEMBL database version 19	ChEMBL	10.6019/CHEMBL.database.19	http://doi.org/10.6019/CHEMBL.database.19
CHEMBL3044558	Data extraction	compound record	CHEMBL2251649	CHEMBL2251649	ChEMBL	CHEMBL2251649	https://www.ebi.ac.uk/chembl/compound/inspect/CHEMBL2251649	Data standardization and curation	ChEMBL database version 19	ChEMBL	10.6019/CHEMBL.database.19	http://doi.org/10.6019/CHEMBL.database.19
CHEMBL3044558	Data extraction	compound record	CHEMBL2251650	CHEMBL2251650	ChEMBL	CHEMBL2251650	https://www.ebi.ac.uk/chembl/compound/inspect/CHEMBL2251650	Data standardization and curation	ChEMBL database version 19	ChEMBL	10.6019/CHEMBL.database.19	http://doi.org/10.6019/CHEMBL.database.19
CHEMBL3044558	Data extraction	compound record	CHEMBL2251651	CHEMBL2251651	ChEMBL	CHEMBL2251651	https://www.ebi.ac.uk/chembl/compound/inspect/CHEMBL2251651	Data standardization and curation	ChEMBL database version 19	ChEMBL	10.6019/CHEMBL.database.19	http://doi.org/10.6019/CHEMBL.database.19
CHEMBL3044558	Data extraction	compound record	CHEMBL2251652	CHEMBL2251652	ChEMBL	CHEMBL2251652	https://www.ebi.ac.uk/chembl/compound/inspect/CHEMBL2251652	Data standardization and curation	ChEMBL database version 19	ChEMBL	10.6019/CHEMBL.database.19	http://doi.org/10.6019/CHEMBL.database.19
CHEMBL3044558	Data extraction	compound record	CHEMBL2251653	CHEMBL2251653	ChEMBL	CHEMBL2251653	https://www.ebi.ac.uk/chembl/compound/inspect/CHEMBL2251653	Data standardization and curation	ChEMBL database version 19	ChEMBL	10.6019/CHEMBL.database.19	http://doi.org/10.6019/CHEMBL.database.19
CHEMBL3044558	Data extraction	compound record	CHEMBL2251654	CHEMBL2251654	ChEMBL	CHEMBL2251654	https://www.ebi.ac.uk/chembl/compound/inspect/CHEMBL2251654	Data standardization and curation	ChEMBL database version 19	ChEMBL	10.6019/CHEMBL.database.19	http://doi.org/10.6019/CHEMBL.database.19
CHEMBL3044558	Data extraction	compound record	CHEMBL2251655	CHEMBL2251655	ChEMBL	CHEMBL2251655	https://www.ebi.ac.uk/chembl/compound/inspect/CHEMBL2251655	Data standardization and curation	ChEMBL database version 19	ChEMBL	10.6019/CHEMBL.database.19	http://doi.org/10.6019/CHEMBL.database.19
CHEMBL3044558	Data extraction	compound record	CHEMBL2251734	CHEMBL2251734	ChEMBL	CHEMBL2251734	https://www.ebi.ac.uk/chembl/compound/inspect/CHEMBL2251734	Data standardization and curation	ChEMBL database version 19	ChEMBL	10.6019/CHEMBL.database.19	http://doi.org/10.6019/CHEMBL.database.19
CHEMBL3044558	Data extraction	compound record	CHEMBL2251735	CHEMBL2251735	ChEMBL	CHEMBL2251735	https://www.ebi.ac.uk/chembl/compound/inspect/CHEMBL2251735	Data standardization and curation	ChEMBL database version 19	ChEMBL	10.6019/CHEMBL.database.19	http://doi.org/10.6019/CHEMBL.database.19
CHEMBL3044558	Data extraction	compound record	CHEMBL2251736	CHEMBL2251736	ChEMBL	CHEMBL2251736	https://www.ebi.ac.uk/chembl/compound/inspect/CHEMBL2251736	Data standardization and curation	ChEMBL database version 19	ChEMBL	10.6019/CHEMBL.database.19	http://doi.org/10.6019/CHEMBL.database.19
CHEMBL3044558	Data extraction	compound record	CHEMBL2251737	CHEMBL2251737	ChEMBL	CHEMBL2251737	https://www.ebi.ac.uk/chembl/compound/inspect/CHEMBL2251737	Data standardization and curation	ChEMBL database version 19	ChEMBL	10.6019/CHEMBL.database.19	http://doi.org/10.6019/CHEMBL.database.19
CHEMBL3044558	Data extraction	compound record	CHEMBL2251738	CHEMBL2251738	ChEMBL	CHEMBL2251738	https://www.ebi.ac.uk/chembl/compound/inspect/CHEMBL2251738	Data standardization and curation	ChEMBL database version 19	ChEMBL	10.6019/CHEMBL.database.19	http://doi.org/10.6019/CHEMBL.database.19
CHEMBL3044558	Data extraction	compound record	CHEMBL2251739	CHEMBL2251739	ChEMBL	CHEMBL2251739	https://www.ebi.ac.uk/chembl/compound/inspect/CHEMBL2251739	Data standardization and curation	ChEMBL database version 19	ChEMBL	10.6019/CHEMBL.database.19	http://doi.org/10.6019/CHEMBL.database.19
CHEMBL3044558	Data extraction	compound record	CHEMBL2251740	CHEMBL2251740	ChEMBL	CHEMBL2251740	https://www.ebi.ac.uk/chembl/compound/inspect/CHEMBL2251740	Data standardization and curation	ChEMBL database version 19	ChEMBL	10.6019/CHEMBL.database.19	http://doi.org/10.6019/CHEMBL.database.19
CHEMBL3044558	Data extraction	compound record	CHEMBL2251741	CHEMBL2251741	ChEMBL	CHEMBL2251741	https://www.ebi.ac.uk/chembl/compound/inspect/CHEMBL2251741	Data standardization and curation	ChEMBL database version 19	ChEMBL	10.6019/CHEMBL.database.19	http://doi.org/10.6019/CHEMBL.database.19
CHEMBL3044558	Data extraction	compound record	CHEMBL2251742	CHEMBL2251742	ChEMBL	CHEMBL2251742	https://www.ebi.ac.uk/chembl/compound/inspect/CHEMBL2251742	Data standardization and curation	ChEMBL database version 19	ChEMBL	10.6019/CHEMBL.database.19	http://doi.org/10.6019/CHEMBL.database.19
CHEMBL3044558	Data extraction	compound record	CHEMBL2251743	CHEMBL2251743	ChEMBL	CHEMBL2251743	https://www.ebi.ac.uk/chembl/compound/inspect/CHEMBL2251743	Data standardization and curation	ChEMBL database version 19	ChEMBL	10.6019/CHEMBL.database.19	http://doi.org/10.6019/CHEMBL.database.19
CHEMBL3044558	Data extraction	compound record	CHEMBL2251744	CHEMBL2251744	ChEMBL	CHEMBL2251744	https://www.ebi.ac.uk/chembl/compound/inspect/CHEMBL2251744	Data standardization and curation	ChEMBL database version 19	ChEMBL	10.6019/CHEMBL.database.19	http://doi.org/10.6019/CHEMBL.database.19
CHEMBL3044558	Data extraction	compound record	CHEMBL2251745	CHEMBL2251745	ChEMBL	CHEMBL2251745	https://www.ebi.ac.uk/chembl/compound/inspect/CHEMBL2251745	Data standardization and curation	ChEMBL database version 19	ChEMBL	10.6019/CHEMBL.database.19	http://doi.org/10.6019/CHEMBL.database.19
CHEMBL3044558	Data extraction	compound record	CHEMBL2251746	CHEMBL2251746	ChEMBL	CHEMBL2251746	https://www.ebi.ac.uk/chembl/compound/inspect/CHEMBL2251746	Data standardization and curation	ChEMBL database version 19	ChEMBL	10.6019/CHEMBL.database.19	http://doi.org/10.6019/CHEMBL.database.19
CHEMBL3044558	Data extraction	compound record	CHEMBL2251747	CHEMBL2251747	ChEMBL	CHEMBL2251747	https://www.ebi.ac.uk/chembl/compound/inspect/CHEMBL2251747	Data standardization and curation	ChEMBL database version 19	ChEMBL	10.6019/CHEMBL.database.19	http://doi.org/10.6019/CHEMBL.database.19
CHEMBL3044558	Data extraction	compound record	CHEMBL2251748	CHEMBL2251748	ChEMBL	CHEMBL2251748	https://www.ebi.ac.uk/chembl/compound/inspect/CHEMBL2251748	Data standardization and curation	ChEMBL database version 19	ChEMBL	10.6019/CHEMBL.database.19	http://doi.org/10.6019/CHEMBL.database.19
CHEMBL3044558	Data extraction	compound record	CHEMBL2251749	CHEMBL2251749	ChEMBL	CHEMBL2251749	https://www.ebi.ac.uk/chembl/compound/inspect/CHEMBL2251749	Data standardization and curation	ChEMBL database version 19	ChEMBL	10.6019/CHEMBL.database.19	http://doi.org/10.6019/CHEMBL.database.19
CHEMBL3044558	Data extraction	compound record	CHEMBL2251750	CHEMBL2251750	ChEMBL	CHEMBL2251750	https://www.ebi.ac.uk/chembl/compound/inspect/CHEMBL2251750	Data standardization and curation	ChEMBL database version 19	ChEMBL	10.6019/CHEMBL.database.19	http://doi.org/10.6019/CHEMBL.database.19
CHEMBL3044558	Data extraction	compound record	CHEMBL2251751	CHEMBL2251751	ChEMBL	CHEMBL2251751	https://www.ebi.ac.uk/chembl/compound/inspect/CHEMBL2251751	Data standardization and curation	ChEMBL database version 19	ChEMBL	10.6019/CHEMBL.database.19	http://doi.org/10.6019/CHEMBL.database.19
CHEMBL3044558	Data extraction	compound record	CHEMBL2251752	CHEMBL2251752	ChEMBL	CHEMBL2251752	https://www.ebi.ac.uk/chembl/compound/inspect/CHEMBL2251752	Data standardization and curation	ChEMBL database version 19	ChEMBL	10.6019/CHEMBL.database.19	http://doi.org/10.6019/CHEMBL.database.19
CHEMBL3044558	Data extraction	compound record	CHEMBL2251753	CHEMBL2251753	ChEMBL	CHEMBL2251753	https://www.ebi.ac.uk/chembl/compound/inspect/CHEMBL2251753	Data standardization and curation	ChEMBL database version 19	ChEMBL	10.6019/CHEMBL.database.19	http://doi.org/10.6019/CHEMBL.database.19
CHEMBL3044558	Data extraction	compound record	CHEMBL2251754	CHEMBL2251754	ChEMBL	CHEMBL2251754	https://www.ebi.ac.uk/chembl/compound/inspect/CHEMBL2251754	Data standardization and curation	ChEMBL database version 19	ChEMBL	10.6019/CHEMBL.database.19	http://doi.org/10.6019/CHEMBL.database.19
CHEMBL3044558	Data extraction	compound record	CHEMBL2251755	CHEMBL2251755	ChEMBL	CHEMBL2251755	https://www.ebi.ac.uk/chembl/compound/inspect/CHEMBL2251755	Data standardization and curation	ChEMBL database version 19	ChEMBL	10.6019/CHEMBL.database.19	http://doi.org/10.6019/CHEMBL.database.19
CHEMBL3044558	Data extraction	compound record	CHEMBL2251756	CHEMBL2251756	ChEMBL	CHEMBL2251756	https://www.ebi.ac.uk/chembl/compound/inspect/CHEMBL2251756	Data standardization and curation	ChEMBL database version 19	ChEMBL	10.6019/CHEMBL.database.19	http://doi.org/10.6019/CHEMBL.database.19
CHEMBL3044558	Data extraction	compound record	CHEMBL2251757	CHEMBL2251757	ChEMBL	CHEMBL2251757	https://www.ebi.ac.uk/chembl/compound/inspect/CHEMBL2251757	Data standardization and curation	ChEMBL database version 19	ChEMBL	10.6019/CHEMBL.database.19	http://doi.org/10.6019/CHEMBL.database.19
CHEMBL3044558	Data extraction	compound record	CHEMBL2251758	CHEMBL2251758	ChEMBL	CHEMBL2251758	https://www.ebi.ac.uk/chembl/compound/inspect/CHEMBL2251758	Data standardization and curation	ChEMBL database version 19	ChEMBL	10.6019/CHEMBL.database.19	http://doi.org/10.6019/CHEMBL.database.19
CHEMBL3044558	Data extraction	compound record	CHEMBL2251759	CHEMBL2251759	ChEMBL	CHEMBL2251759	https://www.ebi.ac.uk/chembl/compound/inspect/CHEMBL2251759	Data standardization and curation	ChEMBL database version 19	ChEMBL	10.6019/CHEMBL.database.19	http://doi.org/10.6019/CHEMBL.database.19
CHEMBL3044558	Data extraction	compound record	CHEMBL2251760	CHEMBL2251760	ChEMBL	CHEMBL2251760	https://www.ebi.ac.uk/chembl/compound/inspect/CHEMBL2251760	Data standardization and curation	ChEMBL database version 19	ChEMBL	10.6019/CHEMBL.database.19	http://doi.org/10.6019/CHEMBL.database.19
CHEMBL3044558	Data extraction	compound record	CHEMBL2251761	CHEMBL2251761	ChEMBL	CHEMBL2251761	https://www.ebi.ac.uk/chembl/compound/inspect/CHEMBL2251761	Data standardization and curation	ChEMBL database version 19	ChEMBL	10.6019/CHEMBL.database.19	http://doi.org/10.6019/CHEMBL.database.19
CHEMBL3044558	Data extraction	compound record	CHEMBL2251762	CHEMBL2251762	ChEMBL	CHEMBL2251762	https://www.ebi.ac.uk/chembl/compound/inspect/CHEMBL2251762	Data standardization and curation	ChEMBL database version 19	ChEMBL	10.6019/CHEMBL.database.19	http://doi.org/10.6019/CHEMBL.database.19
CHEMBL3044558	Data extraction	compound record	CHEMBL2251763	CHEMBL2251763	ChEMBL	CHEMBL2251763	https://www.ebi.ac.uk/chembl/compound/inspect/CHEMBL2251763	Data standardization and curation	ChEMBL database version 19	ChEMBL	10.6019/CHEMBL.database.19	http://doi.org/10.6019/CHEMBL.database.19
CHEMBL3044558	Data extraction	compound record	CHEMBL2251764	CHEMBL2251764	ChEMBL	CHEMBL2251764	https://www.ebi.ac.uk/chembl/compound/inspect/CHEMBL2251764	Data standardization and curation	ChEMBL database version 19	ChEMBL	10.6019/CHEMBL.database.19	http://doi.org/10.6019/CHEMBL.database.19
CHEMBL3044558	Data extraction	compound record	CHEMBL2251765	CHEMBL2251765	ChEMBL	CHEMBL2251765	https://www.ebi.ac.uk/chembl/compound/inspect/CHEMBL2251765	Data standardization and curation	ChEMBL database version 19	ChEMBL	10.6019/CHEMBL.database.19	http://doi.org/10.6019/CHEMBL.database.19
CHEMBL3044558	Data extraction	compound record	CHEMBL2251766	CHEMBL2251766	ChEMBL	CHEMBL2251766	https://www.ebi.ac.uk/chembl/compound/inspect/CHEMBL2251766	Data standardization and curation	ChEMBL database version 19	ChEMBL	10.6019/CHEMBL.database.19	http://doi.org/10.6019/CHEMBL.database.19
CHEMBL3044558	Data extraction	compound record	CHEMBL2251767	CHEMBL2251767	ChEMBL	CHEMBL2251767	https://www.ebi.ac.uk/chembl/compound/inspect/CHEMBL2251767	Data standardization and curation	ChEMBL database version 19	ChEMBL	10.6019/CHEMBL.database.19	http://doi.org/10.6019/CHEMBL.database.19
CHEMBL3044558	Data extraction	compound record	CHEMBL2251768	CHEMBL2251768	ChEMBL	CHEMBL2251768	https://www.ebi.ac.uk/chembl/compound/inspect/CHEMBL2251768	Data standardization and curation	ChEMBL database version 19	ChEMBL	10.6019/CHEMBL.database.19	http://doi.org/10.6019/CHEMBL.database.19
CHEMBL3044558	Data extraction	compound record	CHEMBL2251769	CHEMBL2251769	ChEMBL	CHEMBL2251769	https://www.ebi.ac.uk/chembl/compound/inspect/CHEMBL2251769	Data standardization and curation	ChEMBL database version 19	ChEMBL	10.6019/CHEMBL.database.19	http://doi.org/10.6019/CHEMBL.database.19
CHEMBL3044558	Data extraction	compound record	CHEMBL2251770	CHEMBL2251770	ChEMBL	CHEMBL2251770	https://www.ebi.ac.uk/chembl/compound/inspect/CHEMBL2251770	Data standardization and curation	ChEMBL database version 19	ChEMBL	10.6019/CHEMBL.database.19	http://doi.org/10.6019/CHEMBL.database.19
CHEMBL3044558	Data extraction	compound record	CHEMBL2251771	CHEMBL2251771	ChEMBL	CHEMBL2251771	https://www.ebi.ac.uk/chembl/compound/inspect/CHEMBL2251771	Data standardization and curation	ChEMBL database version 19	ChEMBL	10.6019/CHEMBL.database.19	http://doi.org/10.6019/CHEMBL.database.19
CHEMBL3044558	Data extraction	compound record	CHEMBL2251772	CHEMBL2251772	ChEMBL	CHEMBL2251772	https://www.ebi.ac.uk/chembl/compound/inspect/CHEMBL2251772	Data standardization and curation	ChEMBL database version 19	ChEMBL	10.6019/CHEMBL.database.19	http://doi.org/10.6019/CHEMBL.database.19
CHEMBL3044558	Data extraction	compound record	CHEMBL2251773	CHEMBL2251773	ChEMBL	CHEMBL2251773	https://www.ebi.ac.uk/chembl/compound/inspect/CHEMBL2251773	Data standardization and curation	ChEMBL database version 19	ChEMBL	10.6019/CHEMBL.database.19	http://doi.org/10.6019/CHEMBL.database.19
CHEMBL3044558	Data extraction	compound record	CHEMBL2251774	CHEMBL2251774	ChEMBL	CHEMBL2251774	https://www.ebi.ac.uk/chembl/compound/inspect/CHEMBL2251774	Data standardization and curation	ChEMBL database version 19	ChEMBL	10.6019/CHEMBL.database.19	http://doi.org/10.6019/CHEMBL.database.19
CHEMBL3044558	Data extraction	compound record	CHEMBL2251775	CHEMBL2251775	ChEMBL	CHEMBL2251775	https://www.ebi.ac.uk/chembl/compound/inspect/CHEMBL2251775	Data standardization and curation	ChEMBL database version 19	ChEMBL	10.6019/CHEMBL.database.19	http://doi.org/10.6019/CHEMBL.database.19
CHEMBL3044558	Data extraction	compound record	CHEMBL2251776	CHEMBL2251776	ChEMBL	CHEMBL2251776	https://www.ebi.ac.uk/chembl/compound/inspect/CHEMBL2251776	Data standardization and curation	ChEMBL database version 19	ChEMBL	10.6019/CHEMBL.database.19	http://doi.org/10.6019/CHEMBL.database.19
CHEMBL3044558	Data extraction	compound record	CHEMBL2251777	CHEMBL2251777	ChEMBL	CHEMBL2251777	https://www.ebi.ac.uk/chembl/compound/inspect/CHEMBL2251777	Data standardization and curation	ChEMBL database version 19	ChEMBL	10.6019/CHEMBL.database.19	http://doi.org/10.6019/CHEMBL.database.19
CHEMBL3044558	Data extraction	compound record	CHEMBL2251778	CHEMBL2251778	ChEMBL	CHEMBL2251778	https://www.ebi.ac.uk/chembl/compound/inspect/CHEMBL2251778	Data standardization and curation	ChEMBL database version 19	ChEMBL	10.6019/CHEMBL.database.19	http://doi.org/10.6019/CHEMBL.database.19
CHEMBL3044558	Data extraction	compound record	CHEMBL2251779	CHEMBL2251779	ChEMBL	CHEMBL2251779	https://www.ebi.ac.uk/chembl/compound/inspect/CHEMBL2251779	Data standardization and curation	ChEMBL database version 19	ChEMBL	10.6019/CHEMBL.database.19	http://doi.org/10.6019/CHEMBL.database.19
CHEMBL3044558	Data extraction	compound record	CHEMBL2251780	CHEMBL2251780	ChEMBL	CHEMBL2251780	https://www.ebi.ac.uk/chembl/compound/inspect/CHEMBL2251780	Data standardization and curation	ChEMBL database version 19	ChEMBL	10.6019/CHEMBL.database.19	http://doi.org/10.6019/CHEMBL.database.19
CHEMBL3044558	Data extraction	compound record	CHEMBL2251781	CHEMBL2251781	ChEMBL	CHEMBL2251781	https://www.ebi.ac.uk/chembl/compound/inspect/CHEMBL2251781	Data standardization and curation	ChEMBL database version 19	ChEMBL	10.6019/CHEMBL.database.19	http://doi.org/10.6019/CHEMBL.database.19
CHEMBL3044558	Data extraction	compound record	CHEMBL2251782	CHEMBL2251782	ChEMBL	CHEMBL2251782	https://www.ebi.ac.uk/chembl/compound/inspect/CHEMBL2251782	Data standardization and curation	ChEMBL database version 19	ChEMBL	10.6019/CHEMBL.database.19	http://doi.org/10.6019/CHEMBL.database.19
CHEMBL3044558	Data extraction	compound record	CHEMBL2251783	CHEMBL2251783	ChEMBL	CHEMBL2251783	https://www.ebi.ac.uk/chembl/compound/inspect/CHEMBL2251783	Data standardization and curation	ChEMBL database version 19	ChEMBL	10.6019/CHEMBL.database.19	http://doi.org/10.6019/CHEMBL.database.19
CHEMBL3044558	Data extraction	compound record	CHEMBL2251784	CHEMBL2251784	ChEMBL	CHEMBL2251784	https://www.ebi.ac.uk/chembl/compound/inspect/CHEMBL2251784	Data standardization and curation	ChEMBL database version 19	ChEMBL	10.6019/CHEMBL.database.19	http://doi.org/10.6019/CHEMBL.database.19
CHEMBL3044558	Data extraction	compound record	CHEMBL2251785	CHEMBL2251785	ChEMBL	CHEMBL2251785	https://www.ebi.ac.uk/chembl/compound/inspect/CHEMBL2251785	Data standardization and curation	ChEMBL database version 19	ChEMBL	10.6019/CHEMBL.database.19	http://doi.org/10.6019/CHEMBL.database.19
CHEMBL3044558	Data extraction	compound record	CHEMBL2251786	CHEMBL2251786	ChEMBL	CHEMBL2251786	https://www.ebi.ac.uk/chembl/compound/inspect/CHEMBL2251786	Data standardization and curation	ChEMBL database version 19	ChEMBL	10.6019/CHEMBL.database.19	http://doi.org/10.6019/CHEMBL.database.19
CHEMBL3044558	Data extraction	compound record	CHEMBL2251787	CHEMBL2251787	ChEMBL	CHEMBL2251787	https://www.ebi.ac.uk/chembl/compound/inspect/CHEMBL2251787	Data standardization and curation	ChEMBL database version 19	ChEMBL	10.6019/CHEMBL.database.19	http://doi.org/10.6019/CHEMBL.database.19
CHEMBL3044558	Data extraction	compound record	CHEMBL2251876	CHEMBL2251876	ChEMBL	CHEMBL2251876	https://www.ebi.ac.uk/chembl/compound/inspect/CHEMBL2251876	Data standardization and curation	ChEMBL database version 19	ChEMBL	10.6019/CHEMBL.database.19	http://doi.org/10.6019/CHEMBL.database.19
CHEMBL3044558	Data extraction	compound record	CHEMBL2251877	CHEMBL2251877	ChEMBL	CHEMBL2251877	https://www.ebi.ac.uk/chembl/compound/inspect/CHEMBL2251877	Data standardization and curation	ChEMBL database version 19	ChEMBL	10.6019/CHEMBL.database.19	http://doi.org/10.6019/CHEMBL.database.19
CHEMBL3044558	Data extraction	compound record	CHEMBL2251878	CHEMBL2251878	ChEMBL	CHEMBL2251878	https://www.ebi.ac.uk/chembl/compound/inspect/CHEMBL2251878	Data standardization and curation	ChEMBL database version 19	ChEMBL	10.6019/CHEMBL.database.19	http://doi.org/10.6019/CHEMBL.database.19
CHEMBL3044558	Data extraction	compound record	CHEMBL2251879	CHEMBL2251879	ChEMBL	CHEMBL2251879	https://www.ebi.ac.uk/chembl/compound/inspect/CHEMBL2251879	Data standardization and curation	ChEMBL database version 19	ChEMBL	10.6019/CHEMBL.database.19	http://doi.org/10.6019/CHEMBL.database.19
CHEMBL3044558	Data extraction	compound record	CHEMBL2251880	CHEMBL2251880	ChEMBL	CHEMBL2251880	https://www.ebi.ac.uk/chembl/compound/inspect/CHEMBL2251880	Data standardization and curation	ChEMBL database version 19	ChEMBL	10.6019/CHEMBL.database.19	http://doi.org/10.6019/CHEMBL.database.19
CHEMBL3044558	Data extraction	compound record	CHEMBL2251881	CHEMBL2251881	ChEMBL	CHEMBL2251881	https://www.ebi.ac.uk/chembl/compound/inspect/CHEMBL2251881	Data standardization and curation	ChEMBL database version 19	ChEMBL	10.6019/CHEMBL.database.19	http://doi.org/10.6019/CHEMBL.database.19
CHEMBL3044558	Data extraction	compound record	CHEMBL2251882	CHEMBL2251882	ChEMBL	CHEMBL2251882	https://www.ebi.ac.uk/chembl/compound/inspect/CHEMBL2251882	Data standardization and curation	ChEMBL database version 19	ChEMBL	10.6019/CHEMBL.database.19	http://doi.org/10.6019/CHEMBL.database.19
CHEMBL3044558	Data extraction	compound record	CHEMBL2251883	CHEMBL2251883	ChEMBL	CHEMBL2251883	https://www.ebi.ac.uk/chembl/compound/inspect/CHEMBL2251883	Data standardization and curation	ChEMBL database version 19	ChEMBL	10.6019/CHEMBL.database.19	http://doi.org/10.6019/CHEMBL.database.19
CHEMBL3044558	Data extraction	compound record	CHEMBL2251884	CHEMBL2251884	ChEMBL	CHEMBL2251884	https://www.ebi.ac.uk/chembl/compound/inspect/CHEMBL2251884	Data standardization and curation	ChEMBL database version 19	ChEMBL	10.6019/CHEMBL.database.19	http://doi.org/10.6019/CHEMBL.database.19
CHEMBL3044558	Data extraction	compound record	CHEMBL2251885	CHEMBL2251885	ChEMBL	CHEMBL2251885	https://www.ebi.ac.uk/chembl/compound/inspect/CHEMBL2251885	Data standardization and curation	ChEMBL database version 19	ChEMBL	10.6019/CHEMBL.database.19	http://doi.org/10.6019/CHEMBL.database.19
CHEMBL3044558	Data extraction	compound record	CHEMBL2251886	CHEMBL2251886	ChEMBL	CHEMBL2251886	https://www.ebi.ac.uk/chembl/compound/inspect/CHEMBL2251886	Data standardization and curation	ChEMBL database version 19	ChEMBL	10.6019/CHEMBL.database.19	http://doi.org/10.6019/CHEMBL.database.19
CHEMBL3044558	Data extraction	compound record	CHEMBL2251887	CHEMBL2251887	ChEMBL	CHEMBL2251887	https://www.ebi.ac.uk/chembl/compound/inspect/CHEMBL2251887	Data standardization and curation	ChEMBL database version 19	ChEMBL	10.6019/CHEMBL.database.19	http://doi.org/10.6019/CHEMBL.database.19
CHEMBL3044558	Data extraction	compound record	CHEMBL2251888	CHEMBL2251888	ChEMBL	CHEMBL2251888	https://www.ebi.ac.uk/chembl/compound/inspect/CHEMBL2251888	Data standardization and curation	ChEMBL database version 19	ChEMBL	10.6019/CHEMBL.database.19	http://doi.org/10.6019/CHEMBL.database.19
CHEMBL3044558	Data extraction	compound record	CHEMBL2251889	CHEMBL2251889	ChEMBL	CHEMBL2251889	https://www.ebi.ac.uk/chembl/compound/inspect/CHEMBL2251889	Data standardization and curation	ChEMBL database version 19	ChEMBL	10.6019/CHEMBL.database.19	http://doi.org/10.6019/CHEMBL.database.19
CHEMBL3044558	Data extraction	compound record	CHEMBL2251890	CHEMBL2251890	ChEMBL	CHEMBL2251890	https://www.ebi.ac.uk/chembl/compound/inspect/CHEMBL2251890	Data standardization and curation	ChEMBL database version 19	ChEMBL	10.6019/CHEMBL.database.19	http://doi.org/10.6019/CHEMBL.database.19
CHEMBL3044558	Data extraction	compound record	CHEMBL2251891	CHEMBL2251891	ChEMBL	CHEMBL2251891	https://www.ebi.ac.uk/chembl/compound/inspect/CHEMBL2251891	Data standardization and curation	ChEMBL database version 19	ChEMBL	10.6019/CHEMBL.database.19	http://doi.org/10.6019/CHEMBL.database.19
CHEMBL3044558	Data extraction	compound record	CHEMBL2251892	CHEMBL2251892	ChEMBL	CHEMBL2251892	https://www.ebi.ac.uk/chembl/compound/inspect/CHEMBL2251892	Data standardization and curation	ChEMBL database version 19	ChEMBL	10.6019/CHEMBL.database.19	http://doi.org/10.6019/CHEMBL.database.19
CHEMBL3044558	Data extraction	compound record	CHEMBL2251893	CHEMBL2251893	ChEMBL	CHEMBL2251893	https://www.ebi.ac.uk/chembl/compound/inspect/CHEMBL2251893	Data standardization and curation	ChEMBL database version 19	ChEMBL	10.6019/CHEMBL.database.19	http://doi.org/10.6019/CHEMBL.database.19
CHEMBL3044558	Data extraction	compound record	CHEMBL2251894	CHEMBL2251894	ChEMBL	CHEMBL2251894	https://www.ebi.ac.uk/chembl/compound/inspect/CHEMBL2251894	Data standardization and curation	ChEMBL database version 19	ChEMBL	10.6019/CHEMBL.database.19	http://doi.org/10.6019/CHEMBL.database.19
CHEMBL3044558	Data extraction	compound record	CHEMBL2251895	CHEMBL2251895	ChEMBL	CHEMBL2251895	https://www.ebi.ac.uk/chembl/compound/inspect/CHEMBL2251895	Data standardization and curation	ChEMBL database version 19	ChEMBL	10.6019/CHEMBL.database.19	http://doi.org/10.6019/CHEMBL.database.19
CHEMBL3044558	Data extraction	compound record	CHEMBL2251896	CHEMBL2251896	ChEMBL	CHEMBL2251896	https://www.ebi.ac.uk/chembl/compound/inspect/CHEMBL2251896	Data standardization and curation	ChEMBL database version 19	ChEMBL	10.6019/CHEMBL.database.19	http://doi.org/10.6019/CHEMBL.database.19
CHEMBL3044558	Data extraction	compound record	CHEMBL2251897	CHEMBL2251897	ChEMBL	CHEMBL2251897	https://www.ebi.ac.uk/chembl/compound/inspect/CHEMBL2251897	Data standardization and curation	ChEMBL database version 19	ChEMBL	10.6019/CHEMBL.database.19	http://doi.org/10.6019/CHEMBL.database.19
CHEMBL3044558	Data extraction	compound record	CHEMBL2251898	CHEMBL2251898	ChEMBL	CHEMBL2251898	https://www.ebi.ac.uk/chembl/compound/inspect/CHEMBL2251898	Data standardization and curation	ChEMBL database version 19	ChEMBL	10.6019/CHEMBL.database.19	http://doi.org/10.6019/CHEMBL.database.19
CHEMBL3044558	Data extraction	compound record	CHEMBL2251899	CHEMBL2251899	ChEMBL	CHEMBL2251899	https://www.ebi.ac.uk/chembl/compound/inspect/CHEMBL2251899	Data standardization and curation	ChEMBL database version 19	ChEMBL	10.6019/CHEMBL.database.19	http://doi.org/10.6019/CHEMBL.database.19
CHEMBL3044558	Data extraction	compound record	CHEMBL2251900	CHEMBL2251900	ChEMBL	CHEMBL2251900	https://www.ebi.ac.uk/chembl/compound/inspect/CHEMBL2251900	Data standardization and curation	ChEMBL database version 19	ChEMBL	10.6019/CHEMBL.database.19	http://doi.org/10.6019/CHEMBL.database.19
CHEMBL3044558	Data extraction	compound record	CHEMBL2251901	CHEMBL2251901	ChEMBL	CHEMBL2251901	https://www.ebi.ac.uk/chembl/compound/inspect/CHEMBL2251901	Data standardization and curation	ChEMBL database version 19	ChEMBL	10.6019/CHEMBL.database.19	http://doi.org/10.6019/CHEMBL.database.19
CHEMBL3044558	Data extraction	compound record	CHEMBL2251902	CHEMBL2251902	ChEMBL	CHEMBL2251902	https://www.ebi.ac.uk/chembl/compound/inspect/CHEMBL2251902	Data standardization and curation	ChEMBL database version 19	ChEMBL	10.6019/CHEMBL.database.19	http://doi.org/10.6019/CHEMBL.database.19
CHEMBL3044558	Data extraction	compound record	CHEMBL2251903	CHEMBL2251903	ChEMBL	CHEMBL2251903	https://www.ebi.ac.uk/chembl/compound/inspect/CHEMBL2251903	Data standardization and curation	ChEMBL database version 19	ChEMBL	10.6019/CHEMBL.database.19	http://doi.org/10.6019/CHEMBL.database.19
CHEMBL3044558	Data extraction	compound record	CHEMBL2251904	CHEMBL2251904	ChEMBL	CHEMBL2251904	https://www.ebi.ac.uk/chembl/compound/inspect/CHEMBL2251904	Data standardization and curation	ChEMBL database version 19	ChEMBL	10.6019/CHEMBL.database.19	http://doi.org/10.6019/CHEMBL.database.19
CHEMBL3044558	Data extraction	compound record	CHEMBL2251905	CHEMBL2251905	ChEMBL	CHEMBL2251905	https://www.ebi.ac.uk/chembl/compound/inspect/CHEMBL2251905	Data standardization and curation	ChEMBL database version 19	ChEMBL	10.6019/CHEMBL.database.19	http://doi.org/10.6019/CHEMBL.database.19
CHEMBL3044558	Data extraction	compound record	CHEMBL2251906	CHEMBL2251906	ChEMBL	CHEMBL2251906	https://www.ebi.ac.uk/chembl/compound/inspect/CHEMBL2251906	Data standardization and curation	ChEMBL database version 19	ChEMBL	10.6019/CHEMBL.database.19	http://doi.org/10.6019/CHEMBL.database.19
CHEMBL3044558	Data extraction	compound record	CHEMBL2251907	CHEMBL2251907	ChEMBL	CHEMBL2251907	https://www.ebi.ac.uk/chembl/compound/inspect/CHEMBL2251907	Data standardization and curation	ChEMBL database version 19	ChEMBL	10.6019/CHEMBL.database.19	http://doi.org/10.6019/CHEMBL.database.19
CHEMBL3044558	Data extraction	compound record	CHEMBL2251908	CHEMBL2251908	ChEMBL	CHEMBL2251908	https://www.ebi.ac.uk/chembl/compound/inspect/CHEMBL2251908	Data standardization and curation	ChEMBL database version 19	ChEMBL	10.6019/CHEMBL.database.19	http://doi.org/10.6019/CHEMBL.database.19
CHEMBL3044558	Data extraction	compound record	CHEMBL2251909	CHEMBL2251909	ChEMBL	CHEMBL2251909	https://www.ebi.ac.uk/chembl/compound/inspect/CHEMBL2251909	Data standardization and curation	ChEMBL database version 19	ChEMBL	10.6019/CHEMBL.database.19	http://doi.org/10.6019/CHEMBL.database.19
CHEMBL3044558	Data extraction	compound record	CHEMBL2251910	CHEMBL2251910	ChEMBL	CHEMBL2251910	https://www.ebi.ac.uk/chembl/compound/inspect/CHEMBL2251910	Data standardization and curation	ChEMBL database version 19	ChEMBL	10.6019/CHEMBL.database.19	http://doi.org/10.6019/CHEMBL.database.19
CHEMBL3044558	Data extraction	compound record	CHEMBL2251911	CHEMBL2251911	ChEMBL	CHEMBL2251911	https://www.ebi.ac.uk/chembl/compound/inspect/CHEMBL2251911	Data standardization and curation	ChEMBL database version 19	ChEMBL	10.6019/CHEMBL.database.19	http://doi.org/10.6019/CHEMBL.database.19
CHEMBL3044558	Data extraction	compound record	CHEMBL2251912	CHEMBL2251912	ChEMBL	CHEMBL2251912	https://www.ebi.ac.uk/chembl/compound/inspect/CHEMBL2251912	Data standardization and curation	ChEMBL database version 19	ChEMBL	10.6019/CHEMBL.database.19	http://doi.org/10.6019/CHEMBL.database.19
CHEMBL3044558	Data extraction	compound record	CHEMBL373204	CHEMBL373204	ChEMBL	CHEMBL373204	https://www.ebi.ac.uk/chembl/compound/inspect/CHEMBL373204	Data standardization and curation	ChEMBL database version 19	ChEMBL	10.6019/CHEMBL.database.19	http://doi.org/10.6019/CHEMBL.database.19
CHEMBL3044558	Data extraction	compound record	CHEMBL406819	CHEMBL406819	ChEMBL	CHEMBL406819	https://www.ebi.ac.uk/chembl/compound/inspect/CHEMBL406819	Data standardization and curation	ChEMBL database version 19	ChEMBL	10.6019/CHEMBL.database.19	http://doi.org/10.6019/CHEMBL.database.19
CHEMBL3044559	Data extraction	compound record	CHEMBL102358	CHEMBL102358	ChEMBL	CHEMBL102358	https://www.ebi.ac.uk/chembl/compound/inspect/CHEMBL102358	Data standardization and curation	ChEMBL database version 19	ChEMBL	10.6019/CHEMBL.database.19	http://doi.org/10.6019/CHEMBL.database.19
CHEMBL3044559	Data extraction	compound record	CHEMBL2235192	CHEMBL2235192	ChEMBL	CHEMBL2235192	https://www.ebi.ac.uk/chembl/compound/inspect/CHEMBL2235192	Data standardization and curation	ChEMBL database version 19	ChEMBL	10.6019/CHEMBL.database.19	http://doi.org/10.6019/CHEMBL.database.19
CHEMBL3044559	Data extraction	compound record	CHEMBL2235569	CHEMBL2235569	ChEMBL	CHEMBL2235569	https://www.ebi.ac.uk/chembl/compound/inspect/CHEMBL2235569	Data standardization and curation	ChEMBL database version 19	ChEMBL	10.6019/CHEMBL.database.19	http://doi.org/10.6019/CHEMBL.database.19
CHEMBL3044559	Data extraction	compound record	CHEMBL2235570	CHEMBL2235570	ChEMBL	CHEMBL2235570	https://www.ebi.ac.uk/chembl/compound/inspect/CHEMBL2235570	Data standardization and curation	ChEMBL database version 19	ChEMBL	10.6019/CHEMBL.database.19	http://doi.org/10.6019/CHEMBL.database.19
CHEMBL3044559	Data extraction	compound record	CHEMBL2235571	CHEMBL2235571	ChEMBL	CHEMBL2235571	https://www.ebi.ac.uk/chembl/compound/inspect/CHEMBL2235571	Data standardization and curation	ChEMBL database version 19	ChEMBL	10.6019/CHEMBL.database.19	http://doi.org/10.6019/CHEMBL.database.19
CHEMBL3044559	Data extraction	compound record	CHEMBL2235572	CHEMBL2235572	ChEMBL	CHEMBL2235572	https://www.ebi.ac.uk/chembl/compound/inspect/CHEMBL2235572	Data standardization and curation	ChEMBL database version 19	ChEMBL	10.6019/CHEMBL.database.19	http://doi.org/10.6019/CHEMBL.database.19
CHEMBL3044559	Data extraction	compound record	CHEMBL2235573	CHEMBL2235573	ChEMBL	CHEMBL2235573	https://www.ebi.ac.uk/chembl/compound/inspect/CHEMBL2235573	Data standardization and curation	ChEMBL database version 19	ChEMBL	10.6019/CHEMBL.database.19	http://doi.org/10.6019/CHEMBL.database.19
CHEMBL3044559	Data extraction	compound record	CHEMBL2235574	CHEMBL2235574	ChEMBL	CHEMBL2235574	https://www.ebi.ac.uk/chembl/compound/inspect/CHEMBL2235574	Data standardization and curation	ChEMBL database version 19	ChEMBL	10.6019/CHEMBL.database.19	http://doi.org/10.6019/CHEMBL.database.19
CHEMBL3044559	Data extraction	compound record	CHEMBL2235575	CHEMBL2235575	ChEMBL	CHEMBL2235575	https://www.ebi.ac.uk/chembl/compound/inspect/CHEMBL2235575	Data standardization and curation	ChEMBL database version 19	ChEMBL	10.6019/CHEMBL.database.19	http://doi.org/10.6019/CHEMBL.database.19
CHEMBL3044559	Data extraction	compound record	CHEMBL2235576	CHEMBL2235576	ChEMBL	CHEMBL2235576	https://www.ebi.ac.uk/chembl/compound/inspect/CHEMBL2235576	Data standardization and curation	ChEMBL database version 19	ChEMBL	10.6019/CHEMBL.database.19	http://doi.org/10.6019/CHEMBL.database.19
CHEMBL3044559	Data extraction	compound record	CHEMBL41	CHEMBL41	ChEMBL	CHEMBL41	https://www.ebi.ac.uk/chembl/compound/inspect/CHEMBL41	Data standardization and curation	ChEMBL database version 19	ChEMBL	10.6019/CHEMBL.database.19	http://doi.org/10.6019/CHEMBL.database.19
CHEMBL3044559	Data extraction	compound record	CHEMBL551277	CHEMBL551277	ChEMBL	CHEMBL551277	https://www.ebi.ac.uk/chembl/compound/inspect/CHEMBL551277	Data standardization and curation	ChEMBL database version 19	ChEMBL	10.6019/CHEMBL.database.19	http://doi.org/10.6019/CHEMBL.database.19
CHEMBL3044559	Data extraction	compound record	CHEMBL553192	CHEMBL553192	ChEMBL	CHEMBL553192	https://www.ebi.ac.uk/chembl/compound/inspect/CHEMBL553192	Data standardization and curation	ChEMBL database version 19	ChEMBL	10.6019/CHEMBL.database.19	http://doi.org/10.6019/CHEMBL.database.19
CHEMBL3044559	Data extraction	compound record	CHEMBL560483	CHEMBL560483	ChEMBL	CHEMBL560483	https://www.ebi.ac.uk/chembl/compound/inspect/CHEMBL560483	Data standardization and curation	ChEMBL database version 19	ChEMBL	10.6019/CHEMBL.database.19	http://doi.org/10.6019/CHEMBL.database.19
CHEMBL3044559	Data extraction	compound record	CHEMBL561944	CHEMBL561944	ChEMBL	CHEMBL561944	https://www.ebi.ac.uk/chembl/compound/inspect/CHEMBL561944	Data standardization and curation	ChEMBL database version 19	ChEMBL	10.6019/CHEMBL.database.19	http://doi.org/10.6019/CHEMBL.database.19
CHEMBL3044559	Data extraction	compound record	CHEMBL569833	CHEMBL569833	ChEMBL	CHEMBL569833	https://www.ebi.ac.uk/chembl/compound/inspect/CHEMBL569833	Data standardization and curation	ChEMBL database version 19	ChEMBL	10.6019/CHEMBL.database.19	http://doi.org/10.6019/CHEMBL.database.19
CHEMBL3044560	Data extraction	compound record	CHEMBL106	CHEMBL106	ChEMBL	CHEMBL106	https://www.ebi.ac.uk/chembl/compound/inspect/CHEMBL106	Data standardization and curation	ChEMBL database version 19	ChEMBL	10.6019/CHEMBL.database.19	http://doi.org/10.6019/CHEMBL.database.19
CHEMBL3044560	Data extraction	compound record	CHEMBL2236896	CHEMBL2236896	ChEMBL	CHEMBL2236896	https://www.ebi.ac.uk/chembl/compound/inspect/CHEMBL2236896	Data standardization and curation	ChEMBL database version 19	ChEMBL	10.6019/CHEMBL.database.19	http://doi.org/10.6019/CHEMBL.database.19
CHEMBL3044560	Data extraction	compound record	CHEMBL2236897	CHEMBL2236897	ChEMBL	CHEMBL2236897	https://www.ebi.ac.uk/chembl/compound/inspect/CHEMBL2236897	Data standardization and curation	ChEMBL database version 19	ChEMBL	10.6019/CHEMBL.database.19	http://doi.org/10.6019/CHEMBL.database.19
CHEMBL3044560	Data extraction	compound record	CHEMBL2236898	CHEMBL2236898	ChEMBL	CHEMBL2236898	https://www.ebi.ac.uk/chembl/compound/inspect/CHEMBL2236898	Data standardization and curation	ChEMBL database version 19	ChEMBL	10.6019/CHEMBL.database.19	http://doi.org/10.6019/CHEMBL.database.19
CHEMBL3044560	Data extraction	compound record	CHEMBL2236899	CHEMBL2236899	ChEMBL	CHEMBL2236899	https://www.ebi.ac.uk/chembl/compound/inspect/CHEMBL2236899	Data standardization and curation	ChEMBL database version 19	ChEMBL	10.6019/CHEMBL.database.19	http://doi.org/10.6019/CHEMBL.database.19
CHEMBL3044560	Data extraction	compound record	CHEMBL2236900	CHEMBL2236900	ChEMBL	CHEMBL2236900	https://www.ebi.ac.uk/chembl/compound/inspect/CHEMBL2236900	Data standardization and curation	ChEMBL database version 19	ChEMBL	10.6019/CHEMBL.database.19	http://doi.org/10.6019/CHEMBL.database.19
CHEMBL3044560	Data extraction	compound record	CHEMBL2236901	CHEMBL2236901	ChEMBL	CHEMBL2236901	https://www.ebi.ac.uk/chembl/compound/inspect/CHEMBL2236901	Data standardization and curation	ChEMBL database version 19	ChEMBL	10.6019/CHEMBL.database.19	http://doi.org/10.6019/CHEMBL.database.19
CHEMBL3044560	Data extraction	compound record	CHEMBL2236902	CHEMBL2236902	ChEMBL	CHEMBL2236902	https://www.ebi.ac.uk/chembl/compound/inspect/CHEMBL2236902	Data standardization and curation	ChEMBL database version 19	ChEMBL	10.6019/CHEMBL.database.19	http://doi.org/10.6019/CHEMBL.database.19
CHEMBL3044560	Data extraction	compound record	CHEMBL2236903	CHEMBL2236903	ChEMBL	CHEMBL2236903	https://www.ebi.ac.uk/chembl/compound/inspect/CHEMBL2236903	Data standardization and curation	ChEMBL database version 19	ChEMBL	10.6019/CHEMBL.database.19	http://doi.org/10.6019/CHEMBL.database.19
CHEMBL3044560	Data extraction	compound record	CHEMBL2236904	CHEMBL2236904	ChEMBL	CHEMBL2236904	https://www.ebi.ac.uk/chembl/compound/inspect/CHEMBL2236904	Data standardization and curation	ChEMBL database version 19	ChEMBL	10.6019/CHEMBL.database.19	http://doi.org/10.6019/CHEMBL.database.19
CHEMBL3044560	Data extraction	compound record	CHEMBL2236905	CHEMBL2236905	ChEMBL	CHEMBL2236905	https://www.ebi.ac.uk/chembl/compound/inspect/CHEMBL2236905	Data standardization and curation	ChEMBL database version 19	ChEMBL	10.6019/CHEMBL.database.19	http://doi.org/10.6019/CHEMBL.database.19
CHEMBL3044560	Data extraction	compound record	CHEMBL8	CHEMBL8	ChEMBL	CHEMBL8	https://www.ebi.ac.uk/chembl/compound/inspect/CHEMBL8	Data standardization and curation	ChEMBL database version 19	ChEMBL	10.6019/CHEMBL.database.19	http://doi.org/10.6019/CHEMBL.database.19
CHEMBL3044561	Data extraction	compound record	CHEMBL2234256	CHEMBL2234256	ChEMBL	CHEMBL2234256	https://www.ebi.ac.uk/chembl/compound/inspect/CHEMBL2234256	Data standardization and curation	ChEMBL database version 19	ChEMBL	10.6019/CHEMBL.database.19	http://doi.org/10.6019/CHEMBL.database.19
CHEMBL3044561	Data extraction	compound record	CHEMBL2234257	CHEMBL2234257	ChEMBL	CHEMBL2234257	https://www.ebi.ac.uk/chembl/compound/inspect/CHEMBL2234257	Data standardization and curation	ChEMBL database version 19	ChEMBL	10.6019/CHEMBL.database.19	http://doi.org/10.6019/CHEMBL.database.19
CHEMBL3044561	Data extraction	compound record	CHEMBL2234258	CHEMBL2234258	ChEMBL	CHEMBL2234258	https://www.ebi.ac.uk/chembl/compound/inspect/CHEMBL2234258	Data standardization and curation	ChEMBL database version 19	ChEMBL	10.6019/CHEMBL.database.19	http://doi.org/10.6019/CHEMBL.database.19
CHEMBL3044561	Data extraction	compound record	CHEMBL2234259	CHEMBL2234259	ChEMBL	CHEMBL2234259	https://www.ebi.ac.uk/chembl/compound/inspect/CHEMBL2234259	Data standardization and curation	ChEMBL database version 19	ChEMBL	10.6019/CHEMBL.database.19	http://doi.org/10.6019/CHEMBL.database.19
CHEMBL3044561	Data extraction	compound record	CHEMBL2234260	CHEMBL2234260	ChEMBL	CHEMBL2234260	https://www.ebi.ac.uk/chembl/compound/inspect/CHEMBL2234260	Data standardization and curation	ChEMBL database version 19	ChEMBL	10.6019/CHEMBL.database.19	http://doi.org/10.6019/CHEMBL.database.19
CHEMBL3044561	Data extraction	compound record	CHEMBL2234261	CHEMBL2234261	ChEMBL	CHEMBL2234261	https://www.ebi.ac.uk/chembl/compound/inspect/CHEMBL2234261	Data standardization and curation	ChEMBL database version 19	ChEMBL	10.6019/CHEMBL.database.19	http://doi.org/10.6019/CHEMBL.database.19
CHEMBL3044561	Data extraction	compound record	CHEMBL2234263	CHEMBL2234263	ChEMBL	CHEMBL2234263	https://www.ebi.ac.uk/chembl/compound/inspect/CHEMBL2234263	Data standardization and curation	ChEMBL database version 19	ChEMBL	10.6019/CHEMBL.database.19	http://doi.org/10.6019/CHEMBL.database.19
CHEMBL3044561	Data extraction	compound record	CHEMBL2234264	CHEMBL2234264	ChEMBL	CHEMBL2234264	https://www.ebi.ac.uk/chembl/compound/inspect/CHEMBL2234264	Data standardization and curation	ChEMBL database version 19	ChEMBL	10.6019/CHEMBL.database.19	http://doi.org/10.6019/CHEMBL.database.19
CHEMBL3044561	Data extraction	compound record	CHEMBL2234265	CHEMBL2234265	ChEMBL	CHEMBL2234265	https://www.ebi.ac.uk/chembl/compound/inspect/CHEMBL2234265	Data standardization and curation	ChEMBL database version 19	ChEMBL	10.6019/CHEMBL.database.19	http://doi.org/10.6019/CHEMBL.database.19
CHEMBL3044561	Data extraction	compound record	CHEMBL2234266	CHEMBL2234266	ChEMBL	CHEMBL2234266	https://www.ebi.ac.uk/chembl/compound/inspect/CHEMBL2234266	Data standardization and curation	ChEMBL database version 19	ChEMBL	10.6019/CHEMBL.database.19	http://doi.org/10.6019/CHEMBL.database.19
CHEMBL3044561	Data extraction	compound record	CHEMBL2234267	CHEMBL2234267	ChEMBL	CHEMBL2234267	https://www.ebi.ac.uk/chembl/compound/inspect/CHEMBL2234267	Data standardization and curation	ChEMBL database version 19	ChEMBL	10.6019/CHEMBL.database.19	http://doi.org/10.6019/CHEMBL.database.19
CHEMBL3044561	Data extraction	compound record	CHEMBL2402698	CHEMBL2402698	ChEMBL	CHEMBL2402698	https://www.ebi.ac.uk/chembl/compound/inspect/CHEMBL2402698	Data standardization and curation	ChEMBL database version 19	ChEMBL	10.6019/CHEMBL.database.19	http://doi.org/10.6019/CHEMBL.database.19
CHEMBL3044561	Data extraction	compound record	CHEMBL3039597	CHEMBL3039597	ChEMBL	CHEMBL3039597	https://www.ebi.ac.uk/chembl/compound/inspect/CHEMBL3039597	Data standardization and curation	ChEMBL database version 19	ChEMBL	10.6019/CHEMBL.database.19	http://doi.org/10.6019/CHEMBL.database.19
CHEMBL3044562	Data extraction	compound record	CHEMBL35241	CHEMBL35241	ChEMBL	CHEMBL35241	https://www.ebi.ac.uk/chembl/compound/inspect/CHEMBL35241	Data standardization and curation	ChEMBL database version 19	ChEMBL	10.6019/CHEMBL.database.19	http://doi.org/10.6019/CHEMBL.database.19
CHEMBL3044563	Data extraction	compound record	CHEMBL2251688	CHEMBL2251688	ChEMBL	CHEMBL2251688	https://www.ebi.ac.uk/chembl/compound/inspect/CHEMBL2251688	Data standardization and curation	ChEMBL database version 19	ChEMBL	10.6019/CHEMBL.database.19	http://doi.org/10.6019/CHEMBL.database.19
CHEMBL3044563	Data extraction	compound record	CHEMBL2251689	CHEMBL2251689	ChEMBL	CHEMBL2251689	https://www.ebi.ac.uk/chembl/compound/inspect/CHEMBL2251689	Data standardization and curation	ChEMBL database version 19	ChEMBL	10.6019/CHEMBL.database.19	http://doi.org/10.6019/CHEMBL.database.19
CHEMBL3044564	Data extraction	compound record	CHEMBL2237830	CHEMBL2237830	ChEMBL	CHEMBL2237830	https://www.ebi.ac.uk/chembl/compound/inspect/CHEMBL2237830	Data standardization and curation	ChEMBL database version 19	ChEMBL	10.6019/CHEMBL.database.19	http://doi.org/10.6019/CHEMBL.database.19
CHEMBL3044564	Data extraction	compound record	CHEMBL2237831	CHEMBL2237831	ChEMBL	CHEMBL2237831	https://www.ebi.ac.uk/chembl/compound/inspect/CHEMBL2237831	Data standardization and curation	ChEMBL database version 19	ChEMBL	10.6019/CHEMBL.database.19	http://doi.org/10.6019/CHEMBL.database.19
CHEMBL3044564	Data extraction	compound record	CHEMBL2237832	CHEMBL2237832	ChEMBL	CHEMBL2237832	https://www.ebi.ac.uk/chembl/compound/inspect/CHEMBL2237832	Data standardization and curation	ChEMBL database version 19	ChEMBL	10.6019/CHEMBL.database.19	http://doi.org/10.6019/CHEMBL.database.19
CHEMBL3044564	Data extraction	compound record	CHEMBL2237833	CHEMBL2237833	ChEMBL	CHEMBL2237833	https://www.ebi.ac.uk/chembl/compound/inspect/CHEMBL2237833	Data standardization and curation	ChEMBL database version 19	ChEMBL	10.6019/CHEMBL.database.19	http://doi.org/10.6019/CHEMBL.database.19
CHEMBL3044564	Data extraction	compound record	CHEMBL2237834	CHEMBL2237834	ChEMBL	CHEMBL2237834	https://www.ebi.ac.uk/chembl/compound/inspect/CHEMBL2237834	Data standardization and curation	ChEMBL database version 19	ChEMBL	10.6019/CHEMBL.database.19	http://doi.org/10.6019/CHEMBL.database.19
CHEMBL3044564	Data extraction	compound record	CHEMBL2237835	CHEMBL2237835	ChEMBL	CHEMBL2237835	https://www.ebi.ac.uk/chembl/compound/inspect/CHEMBL2237835	Data standardization and curation	ChEMBL database version 19	ChEMBL	10.6019/CHEMBL.database.19	http://doi.org/10.6019/CHEMBL.database.19
CHEMBL3044564	Data extraction	compound record	CHEMBL460291	CHEMBL460291	ChEMBL	CHEMBL460291	https://www.ebi.ac.uk/chembl/compound/inspect/CHEMBL460291	Data standardization and curation	ChEMBL database version 19	ChEMBL	10.6019/CHEMBL.database.19	http://doi.org/10.6019/CHEMBL.database.19
CHEMBL3044565	Data extraction	compound record	CHEMBL2019055	CHEMBL2019055	ChEMBL	CHEMBL2019055	https://www.ebi.ac.uk/chembl/compound/inspect/CHEMBL2019055	Data standardization and curation	ChEMBL database version 19	ChEMBL	10.6019/CHEMBL.database.19	http://doi.org/10.6019/CHEMBL.database.19
CHEMBL3044565	Data extraction	compound record	CHEMBL2237004	CHEMBL2237004	ChEMBL	CHEMBL2237004	https://www.ebi.ac.uk/chembl/compound/inspect/CHEMBL2237004	Data standardization and curation	ChEMBL database version 19	ChEMBL	10.6019/CHEMBL.database.19	http://doi.org/10.6019/CHEMBL.database.19
CHEMBL3044565	Data extraction	compound record	CHEMBL452100	CHEMBL452100	ChEMBL	CHEMBL452100	https://www.ebi.ac.uk/chembl/compound/inspect/CHEMBL452100	Data standardization and curation	ChEMBL database version 19	ChEMBL	10.6019/CHEMBL.database.19	http://doi.org/10.6019/CHEMBL.database.19
CHEMBL3044565	Data extraction	compound record	CHEMBL452158	CHEMBL452158	ChEMBL	CHEMBL452158	https://www.ebi.ac.uk/chembl/compound/inspect/CHEMBL452158	Data standardization and curation	ChEMBL database version 19	ChEMBL	10.6019/CHEMBL.database.19	http://doi.org/10.6019/CHEMBL.database.19
CHEMBL3044565	Data extraction	compound record	CHEMBL482012	CHEMBL482012	ChEMBL	CHEMBL482012	https://www.ebi.ac.uk/chembl/compound/inspect/CHEMBL482012	Data standardization and curation	ChEMBL database version 19	ChEMBL	10.6019/CHEMBL.database.19	http://doi.org/10.6019/CHEMBL.database.19
CHEMBL3044565	Data extraction	compound record	CHEMBL501290	CHEMBL501290	ChEMBL	CHEMBL501290	https://www.ebi.ac.uk/chembl/compound/inspect/CHEMBL501290	Data standardization and curation	ChEMBL database version 19	ChEMBL	10.6019/CHEMBL.database.19	http://doi.org/10.6019/CHEMBL.database.19
CHEMBL3044565	Data extraction	compound record	CHEMBL509188	CHEMBL509188	ChEMBL	CHEMBL509188	https://www.ebi.ac.uk/chembl/compound/inspect/CHEMBL509188	Data standardization and curation	ChEMBL database version 19	ChEMBL	10.6019/CHEMBL.database.19	http://doi.org/10.6019/CHEMBL.database.19
CHEMBL3044566	Data extraction	compound record	CHEMBL2282320	CHEMBL2282320	ChEMBL	CHEMBL2282320	https://www.ebi.ac.uk/chembl/compound/inspect/CHEMBL2282320	Data standardization and curation	ChEMBL database version 19	ChEMBL	10.6019/CHEMBL.database.19	http://doi.org/10.6019/CHEMBL.database.19
CHEMBL3044566	Data extraction	compound record	CHEMBL2282321	CHEMBL2282321	ChEMBL	CHEMBL2282321	https://www.ebi.ac.uk/chembl/compound/inspect/CHEMBL2282321	Data standardization and curation	ChEMBL database version 19	ChEMBL	10.6019/CHEMBL.database.19	http://doi.org/10.6019/CHEMBL.database.19
CHEMBL3044566	Data extraction	compound record	CHEMBL2282322	CHEMBL2282322	ChEMBL	CHEMBL2282322	https://www.ebi.ac.uk/chembl/compound/inspect/CHEMBL2282322	Data standardization and curation	ChEMBL database version 19	ChEMBL	10.6019/CHEMBL.database.19	http://doi.org/10.6019/CHEMBL.database.19
CHEMBL3044566	Data extraction	compound record	CHEMBL2282323	CHEMBL2282323	ChEMBL	CHEMBL2282323	https://www.ebi.ac.uk/chembl/compound/inspect/CHEMBL2282323	Data standardization and curation	ChEMBL database version 19	ChEMBL	10.6019/CHEMBL.database.19	http://doi.org/10.6019/CHEMBL.database.19
CHEMBL3044566	Data extraction	compound record	CHEMBL2282324	CHEMBL2282324	ChEMBL	CHEMBL2282324	https://www.ebi.ac.uk/chembl/compound/inspect/CHEMBL2282324	Data standardization and curation	ChEMBL database version 19	ChEMBL	10.6019/CHEMBL.database.19	http://doi.org/10.6019/CHEMBL.database.19
CHEMBL3044566	Data extraction	compound record	CHEMBL2282325	CHEMBL2282325	ChEMBL	CHEMBL2282325	https://www.ebi.ac.uk/chembl/compound/inspect/CHEMBL2282325	Data standardization and curation	ChEMBL database version 19	ChEMBL	10.6019/CHEMBL.database.19	http://doi.org/10.6019/CHEMBL.database.19
CHEMBL3044566	Data extraction	compound record	CHEMBL2282326	CHEMBL2282326	ChEMBL	CHEMBL2282326	https://www.ebi.ac.uk/chembl/compound/inspect/CHEMBL2282326	Data standardization and curation	ChEMBL database version 19	ChEMBL	10.6019/CHEMBL.database.19	http://doi.org/10.6019/CHEMBL.database.19
CHEMBL3044566	Data extraction	compound record	CHEMBL2282425	CHEMBL2282425	ChEMBL	CHEMBL2282425	https://www.ebi.ac.uk/chembl/compound/inspect/CHEMBL2282425	Data standardization and curation	ChEMBL database version 19	ChEMBL	10.6019/CHEMBL.database.19	http://doi.org/10.6019/CHEMBL.database.19
CHEMBL3044566	Data extraction	compound record	CHEMBL53463	CHEMBL53463	ChEMBL	CHEMBL53463	https://www.ebi.ac.uk/chembl/compound/inspect/CHEMBL53463	Data standardization and curation	ChEMBL database version 19	ChEMBL	10.6019/CHEMBL.database.19	http://doi.org/10.6019/CHEMBL.database.19
CHEMBL3044567	Data extraction	compound record	CHEMBL1503	CHEMBL1503	ChEMBL	CHEMBL1503	https://www.ebi.ac.uk/chembl/compound/inspect/CHEMBL1503	Data standardization and curation	ChEMBL database version 19	ChEMBL	10.6019/CHEMBL.database.19	http://doi.org/10.6019/CHEMBL.database.19
CHEMBL3044567	Data extraction	compound record	CHEMBL2297294	CHEMBL2297294	ChEMBL	CHEMBL2297294	https://www.ebi.ac.uk/chembl/compound/inspect/CHEMBL2297294	Data standardization and curation	ChEMBL database version 19	ChEMBL	10.6019/CHEMBL.database.19	http://doi.org/10.6019/CHEMBL.database.19
CHEMBL3044567	Data extraction	compound record	CHEMBL2297295	CHEMBL2297295	ChEMBL	CHEMBL2297295	https://www.ebi.ac.uk/chembl/compound/inspect/CHEMBL2297295	Data standardization and curation	ChEMBL database version 19	ChEMBL	10.6019/CHEMBL.database.19	http://doi.org/10.6019/CHEMBL.database.19
CHEMBL3044567	Data extraction	compound record	CHEMBL2297296	CHEMBL2297296	ChEMBL	CHEMBL2297296	https://www.ebi.ac.uk/chembl/compound/inspect/CHEMBL2297296	Data standardization and curation	ChEMBL database version 19	ChEMBL	10.6019/CHEMBL.database.19	http://doi.org/10.6019/CHEMBL.database.19
CHEMBL3044567	Data extraction	compound record	CHEMBL2297297	CHEMBL2297297	ChEMBL	CHEMBL2297297	https://www.ebi.ac.uk/chembl/compound/inspect/CHEMBL2297297	Data standardization and curation	ChEMBL database version 19	ChEMBL	10.6019/CHEMBL.database.19	http://doi.org/10.6019/CHEMBL.database.19
CHEMBL3044567	Data extraction	compound record	CHEMBL2297298	CHEMBL2297298	ChEMBL	CHEMBL2297298	https://www.ebi.ac.uk/chembl/compound/inspect/CHEMBL2297298	Data standardization and curation	ChEMBL database version 19	ChEMBL	10.6019/CHEMBL.database.19	http://doi.org/10.6019/CHEMBL.database.19
CHEMBL3044567	Data extraction	compound record	CHEMBL2297299	CHEMBL2297299	ChEMBL	CHEMBL2297299	https://www.ebi.ac.uk/chembl/compound/inspect/CHEMBL2297299	Data standardization and curation	ChEMBL database version 19	ChEMBL	10.6019/CHEMBL.database.19	http://doi.org/10.6019/CHEMBL.database.19
CHEMBL3044567	Data extraction	compound record	CHEMBL2297300	CHEMBL2297300	ChEMBL	CHEMBL2297300	https://www.ebi.ac.uk/chembl/compound/inspect/CHEMBL2297300	Data standardization and curation	ChEMBL database version 19	ChEMBL	10.6019/CHEMBL.database.19	http://doi.org/10.6019/CHEMBL.database.19
CHEMBL3044567	Data extraction	compound record	CHEMBL2297301	CHEMBL2297301	ChEMBL	CHEMBL2297301	https://www.ebi.ac.uk/chembl/compound/inspect/CHEMBL2297301	Data standardization and curation	ChEMBL database version 19	ChEMBL	10.6019/CHEMBL.database.19	http://doi.org/10.6019/CHEMBL.database.19
CHEMBL3044567	Data extraction	compound record	CHEMBL2297302	CHEMBL2297302	ChEMBL	CHEMBL2297302	https://www.ebi.ac.uk/chembl/compound/inspect/CHEMBL2297302	Data standardization and curation	ChEMBL database version 19	ChEMBL	10.6019/CHEMBL.database.19	http://doi.org/10.6019/CHEMBL.database.19
CHEMBL3044567	Data extraction	compound record	CHEMBL2297303	CHEMBL2297303	ChEMBL	CHEMBL2297303	https://www.ebi.ac.uk/chembl/compound/inspect/CHEMBL2297303	Data standardization and curation	ChEMBL database version 19	ChEMBL	10.6019/CHEMBL.database.19	http://doi.org/10.6019/CHEMBL.database.19
CHEMBL3044567	Data extraction	compound record	CHEMBL2297304	CHEMBL2297304	ChEMBL	CHEMBL2297304	https://www.ebi.ac.uk/chembl/compound/inspect/CHEMBL2297304	Data standardization and curation	ChEMBL database version 19	ChEMBL	10.6019/CHEMBL.database.19	http://doi.org/10.6019/CHEMBL.database.19
CHEMBL3044567	Data extraction	compound record	CHEMBL2297305	CHEMBL2297305	ChEMBL	CHEMBL2297305	https://www.ebi.ac.uk/chembl/compound/inspect/CHEMBL2297305	Data standardization and curation	ChEMBL database version 19	ChEMBL	10.6019/CHEMBL.database.19	http://doi.org/10.6019/CHEMBL.database.19
CHEMBL3044568	Data extraction	compound record	CHEMBL1034	CHEMBL1034	ChEMBL	CHEMBL1034	https://www.ebi.ac.uk/chembl/compound/inspect/CHEMBL1034	Data standardization and curation	ChEMBL database version 19	ChEMBL	10.6019/CHEMBL.database.19	http://doi.org/10.6019/CHEMBL.database.19
CHEMBL3044568	Data extraction	compound record	CHEMBL2281545	CHEMBL2281545	ChEMBL	CHEMBL2281545	https://www.ebi.ac.uk/chembl/compound/inspect/CHEMBL2281545	Data standardization and curation	ChEMBL database version 19	ChEMBL	10.6019/CHEMBL.database.19	http://doi.org/10.6019/CHEMBL.database.19
CHEMBL3044568	Data extraction	compound record	CHEMBL2281546	CHEMBL2281546	ChEMBL	CHEMBL2281546	https://www.ebi.ac.uk/chembl/compound/inspect/CHEMBL2281546	Data standardization and curation	ChEMBL database version 19	ChEMBL	10.6019/CHEMBL.database.19	http://doi.org/10.6019/CHEMBL.database.19
CHEMBL3044568	Data extraction	compound record	CHEMBL2281547	CHEMBL2281547	ChEMBL	CHEMBL2281547	https://www.ebi.ac.uk/chembl/compound/inspect/CHEMBL2281547	Data standardization and curation	ChEMBL database version 19	ChEMBL	10.6019/CHEMBL.database.19	http://doi.org/10.6019/CHEMBL.database.19
CHEMBL3044568	Data extraction	compound record	CHEMBL2281548	CHEMBL2281548	ChEMBL	CHEMBL2281548	https://www.ebi.ac.uk/chembl/compound/inspect/CHEMBL2281548	Data standardization and curation	ChEMBL database version 19	ChEMBL	10.6019/CHEMBL.database.19	http://doi.org/10.6019/CHEMBL.database.19
CHEMBL3044568	Data extraction	compound record	CHEMBL2281549	CHEMBL2281549	ChEMBL	CHEMBL2281549	https://www.ebi.ac.uk/chembl/compound/inspect/CHEMBL2281549	Data standardization and curation	ChEMBL database version 19	ChEMBL	10.6019/CHEMBL.database.19	http://doi.org/10.6019/CHEMBL.database.19
CHEMBL3044568	Data extraction	compound record	CHEMBL2281550	CHEMBL2281550	ChEMBL	CHEMBL2281550	https://www.ebi.ac.uk/chembl/compound/inspect/CHEMBL2281550	Data standardization and curation	ChEMBL database version 19	ChEMBL	10.6019/CHEMBL.database.19	http://doi.org/10.6019/CHEMBL.database.19
CHEMBL3044568	Data extraction	compound record	CHEMBL2281551	CHEMBL2281551	ChEMBL	CHEMBL2281551	https://www.ebi.ac.uk/chembl/compound/inspect/CHEMBL2281551	Data standardization and curation	ChEMBL database version 19	ChEMBL	10.6019/CHEMBL.database.19	http://doi.org/10.6019/CHEMBL.database.19
CHEMBL3044568	Data extraction	compound record	CHEMBL2281552	CHEMBL2281552	ChEMBL	CHEMBL2281552	https://www.ebi.ac.uk/chembl/compound/inspect/CHEMBL2281552	Data standardization and curation	ChEMBL database version 19	ChEMBL	10.6019/CHEMBL.database.19	http://doi.org/10.6019/CHEMBL.database.19
CHEMBL3044568	Data extraction	compound record	CHEMBL2281553	CHEMBL2281553	ChEMBL	CHEMBL2281553	https://www.ebi.ac.uk/chembl/compound/inspect/CHEMBL2281553	Data standardization and curation	ChEMBL database version 19	ChEMBL	10.6019/CHEMBL.database.19	http://doi.org/10.6019/CHEMBL.database.19
CHEMBL3044568	Data extraction	compound record	CHEMBL2281554	CHEMBL2281554	ChEMBL	CHEMBL2281554	https://www.ebi.ac.uk/chembl/compound/inspect/CHEMBL2281554	Data standardization and curation	ChEMBL database version 19	ChEMBL	10.6019/CHEMBL.database.19	http://doi.org/10.6019/CHEMBL.database.19
CHEMBL3044568	Data extraction	compound record	CHEMBL25	CHEMBL25	ChEMBL	CHEMBL25	https://www.ebi.ac.uk/chembl/compound/inspect/CHEMBL25	Data standardization and curation	ChEMBL database version 19	ChEMBL	10.6019/CHEMBL.database.19	http://doi.org/10.6019/CHEMBL.database.19
CHEMBL3044568	Data extraction	compound record	CHEMBL295698	CHEMBL295698	ChEMBL	CHEMBL295698	https://www.ebi.ac.uk/chembl/compound/inspect/CHEMBL295698	Data standardization and curation	ChEMBL database version 19	ChEMBL	10.6019/CHEMBL.database.19	http://doi.org/10.6019/CHEMBL.database.19
CHEMBL3044568	Data extraction	compound record	CHEMBL8	CHEMBL8	ChEMBL	CHEMBL8	https://www.ebi.ac.uk/chembl/compound/inspect/CHEMBL8	Data standardization and curation	ChEMBL database version 19	ChEMBL	10.6019/CHEMBL.database.19	http://doi.org/10.6019/CHEMBL.database.19
CHEMBL3044569	Data extraction	compound record	CHEMBL1076495	CHEMBL1076495	ChEMBL	CHEMBL1076495	https://www.ebi.ac.uk/chembl/compound/inspect/CHEMBL1076495	Data standardization and curation	ChEMBL database version 19	ChEMBL	10.6019/CHEMBL.database.19	http://doi.org/10.6019/CHEMBL.database.19
CHEMBL3044569	Data extraction	compound record	CHEMBL2251334	CHEMBL2251334	ChEMBL	CHEMBL2251334	https://www.ebi.ac.uk/chembl/compound/inspect/CHEMBL2251334	Data standardization and curation	ChEMBL database version 19	ChEMBL	10.6019/CHEMBL.database.19	http://doi.org/10.6019/CHEMBL.database.19
CHEMBL3044570	Data extraction	compound record	CHEMBL95764	CHEMBL95764	ChEMBL	CHEMBL95764	https://www.ebi.ac.uk/chembl/compound/inspect/CHEMBL95764	Data standardization and curation	ChEMBL database version 19	ChEMBL	10.6019/CHEMBL.database.19	http://doi.org/10.6019/CHEMBL.database.19
CHEMBL3044571	Data extraction	compound record	CHEMBL1456468	CHEMBL1456468	ChEMBL	CHEMBL1456468	https://www.ebi.ac.uk/chembl/compound/inspect/CHEMBL1456468	Data standardization and curation	ChEMBL database version 19	ChEMBL	10.6019/CHEMBL.database.19	http://doi.org/10.6019/CHEMBL.database.19
CHEMBL3044571	Data extraction	compound record	CHEMBL1972647	CHEMBL1972647	ChEMBL	CHEMBL1972647	https://www.ebi.ac.uk/chembl/compound/inspect/CHEMBL1972647	Data standardization and curation	ChEMBL database version 19	ChEMBL	10.6019/CHEMBL.database.19	http://doi.org/10.6019/CHEMBL.database.19
CHEMBL3044571	Data extraction	compound record	CHEMBL2251960	CHEMBL2251960	ChEMBL	CHEMBL2251960	https://www.ebi.ac.uk/chembl/compound/inspect/CHEMBL2251960	Data standardization and curation	ChEMBL database version 19	ChEMBL	10.6019/CHEMBL.database.19	http://doi.org/10.6019/CHEMBL.database.19
CHEMBL3044571	Data extraction	compound record	CHEMBL2251961	CHEMBL2251961	ChEMBL	CHEMBL2251961	https://www.ebi.ac.uk/chembl/compound/inspect/CHEMBL2251961	Data standardization and curation	ChEMBL database version 19	ChEMBL	10.6019/CHEMBL.database.19	http://doi.org/10.6019/CHEMBL.database.19
CHEMBL3044571	Data extraction	compound record	CHEMBL2251962	CHEMBL2251962	ChEMBL	CHEMBL2251962	https://www.ebi.ac.uk/chembl/compound/inspect/CHEMBL2251962	Data standardization and curation	ChEMBL database version 19	ChEMBL	10.6019/CHEMBL.database.19	http://doi.org/10.6019/CHEMBL.database.19
CHEMBL3044571	Data extraction	compound record	CHEMBL2251963	CHEMBL2251963	ChEMBL	CHEMBL2251963	https://www.ebi.ac.uk/chembl/compound/inspect/CHEMBL2251963	Data standardization and curation	ChEMBL database version 19	ChEMBL	10.6019/CHEMBL.database.19	http://doi.org/10.6019/CHEMBL.database.19
CHEMBL3044571	Data extraction	compound record	CHEMBL2251964	CHEMBL2251964	ChEMBL	CHEMBL2251964	https://www.ebi.ac.uk/chembl/compound/inspect/CHEMBL2251964	Data standardization and curation	ChEMBL database version 19	ChEMBL	10.6019/CHEMBL.database.19	http://doi.org/10.6019/CHEMBL.database.19
CHEMBL3044571	Data extraction	compound record	CHEMBL2251965	CHEMBL2251965	ChEMBL	CHEMBL2251965	https://www.ebi.ac.uk/chembl/compound/inspect/CHEMBL2251965	Data standardization and curation	ChEMBL database version 19	ChEMBL	10.6019/CHEMBL.database.19	http://doi.org/10.6019/CHEMBL.database.19
CHEMBL3044571	Data extraction	compound record	CHEMBL2251966	CHEMBL2251966	ChEMBL	CHEMBL2251966	https://www.ebi.ac.uk/chembl/compound/inspect/CHEMBL2251966	Data standardization and curation	ChEMBL database version 19	ChEMBL	10.6019/CHEMBL.database.19	http://doi.org/10.6019/CHEMBL.database.19
CHEMBL3044571	Data extraction	compound record	CHEMBL2251967	CHEMBL2251967	ChEMBL	CHEMBL2251967	https://www.ebi.ac.uk/chembl/compound/inspect/CHEMBL2251967	Data standardization and curation	ChEMBL database version 19	ChEMBL	10.6019/CHEMBL.database.19	http://doi.org/10.6019/CHEMBL.database.19
CHEMBL3044571	Data extraction	compound record	CHEMBL2251968	CHEMBL2251968	ChEMBL	CHEMBL2251968	https://www.ebi.ac.uk/chembl/compound/inspect/CHEMBL2251968	Data standardization and curation	ChEMBL database version 19	ChEMBL	10.6019/CHEMBL.database.19	http://doi.org/10.6019/CHEMBL.database.19
CHEMBL3044571	Data extraction	compound record	CHEMBL2251969	CHEMBL2251969	ChEMBL	CHEMBL2251969	https://www.ebi.ac.uk/chembl/compound/inspect/CHEMBL2251969	Data standardization and curation	ChEMBL database version 19	ChEMBL	10.6019/CHEMBL.database.19	http://doi.org/10.6019/CHEMBL.database.19
CHEMBL3044571	Data extraction	compound record	CHEMBL2251970	CHEMBL2251970	ChEMBL	CHEMBL2251970	https://www.ebi.ac.uk/chembl/compound/inspect/CHEMBL2251970	Data standardization and curation	ChEMBL database version 19	ChEMBL	10.6019/CHEMBL.database.19	http://doi.org/10.6019/CHEMBL.database.19
CHEMBL3044571	Data extraction	compound record	CHEMBL2251971	CHEMBL2251971	ChEMBL	CHEMBL2251971	https://www.ebi.ac.uk/chembl/compound/inspect/CHEMBL2251971	Data standardization and curation	ChEMBL database version 19	ChEMBL	10.6019/CHEMBL.database.19	http://doi.org/10.6019/CHEMBL.database.19
CHEMBL3044571	Data extraction	compound record	CHEMBL2251972	CHEMBL2251972	ChEMBL	CHEMBL2251972	https://www.ebi.ac.uk/chembl/compound/inspect/CHEMBL2251972	Data standardization and curation	ChEMBL database version 19	ChEMBL	10.6019/CHEMBL.database.19	http://doi.org/10.6019/CHEMBL.database.19
CHEMBL3044571	Data extraction	compound record	CHEMBL2251973	CHEMBL2251973	ChEMBL	CHEMBL2251973	https://www.ebi.ac.uk/chembl/compound/inspect/CHEMBL2251973	Data standardization and curation	ChEMBL database version 19	ChEMBL	10.6019/CHEMBL.database.19	http://doi.org/10.6019/CHEMBL.database.19
CHEMBL3044572	Data extraction	compound record	CHEMBL2235887	CHEMBL2235887	ChEMBL	CHEMBL2235887	https://www.ebi.ac.uk/chembl/compound/inspect/CHEMBL2235887	Data standardization and curation	ChEMBL database version 19	ChEMBL	10.6019/CHEMBL.database.19	http://doi.org/10.6019/CHEMBL.database.19
CHEMBL3044572	Data extraction	compound record	CHEMBL2235888	CHEMBL2235888	ChEMBL	CHEMBL2235888	https://www.ebi.ac.uk/chembl/compound/inspect/CHEMBL2235888	Data standardization and curation	ChEMBL database version 19	ChEMBL	10.6019/CHEMBL.database.19	http://doi.org/10.6019/CHEMBL.database.19
CHEMBL3044572	Data extraction	compound record	CHEMBL2235889	CHEMBL2235889	ChEMBL	CHEMBL2235889	https://www.ebi.ac.uk/chembl/compound/inspect/CHEMBL2235889	Data standardization and curation	ChEMBL database version 19	ChEMBL	10.6019/CHEMBL.database.19	http://doi.org/10.6019/CHEMBL.database.19
CHEMBL3044572	Data extraction	compound record	CHEMBL2235890	CHEMBL2235890	ChEMBL	CHEMBL2235890	https://www.ebi.ac.uk/chembl/compound/inspect/CHEMBL2235890	Data standardization and curation	ChEMBL database version 19	ChEMBL	10.6019/CHEMBL.database.19	http://doi.org/10.6019/CHEMBL.database.19
CHEMBL3044572	Data extraction	compound record	CHEMBL2235891	CHEMBL2235891	ChEMBL	CHEMBL2235891	https://www.ebi.ac.uk/chembl/compound/inspect/CHEMBL2235891	Data standardization and curation	ChEMBL database version 19	ChEMBL	10.6019/CHEMBL.database.19	http://doi.org/10.6019/CHEMBL.database.19
CHEMBL3044572	Data extraction	compound record	CHEMBL2235892	CHEMBL2235892	ChEMBL	CHEMBL2235892	https://www.ebi.ac.uk/chembl/compound/inspect/CHEMBL2235892	Data standardization and curation	ChEMBL database version 19	ChEMBL	10.6019/CHEMBL.database.19	http://doi.org/10.6019/CHEMBL.database.19
CHEMBL3044572	Data extraction	compound record	CHEMBL2235893	CHEMBL2235893	ChEMBL	CHEMBL2235893	https://www.ebi.ac.uk/chembl/compound/inspect/CHEMBL2235893	Data standardization and curation	ChEMBL database version 19	ChEMBL	10.6019/CHEMBL.database.19	http://doi.org/10.6019/CHEMBL.database.19
CHEMBL3044572	Data extraction	compound record	CHEMBL2235894	CHEMBL2235894	ChEMBL	CHEMBL2235894	https://www.ebi.ac.uk/chembl/compound/inspect/CHEMBL2235894	Data standardization and curation	ChEMBL database version 19	ChEMBL	10.6019/CHEMBL.database.19	http://doi.org/10.6019/CHEMBL.database.19
CHEMBL3044572	Data extraction	compound record	CHEMBL2235895	CHEMBL2235895	ChEMBL	CHEMBL2235895	https://www.ebi.ac.uk/chembl/compound/inspect/CHEMBL2235895	Data standardization and curation	ChEMBL database version 19	ChEMBL	10.6019/CHEMBL.database.19	http://doi.org/10.6019/CHEMBL.database.19
CHEMBL3044572	Data extraction	compound record	CHEMBL2235896	CHEMBL2235896	ChEMBL	CHEMBL2235896	https://www.ebi.ac.uk/chembl/compound/inspect/CHEMBL2235896	Data standardization and curation	ChEMBL database version 19	ChEMBL	10.6019/CHEMBL.database.19	http://doi.org/10.6019/CHEMBL.database.19
CHEMBL3044572	Data extraction	compound record	CHEMBL2235897	CHEMBL2235897	ChEMBL	CHEMBL2235897	https://www.ebi.ac.uk/chembl/compound/inspect/CHEMBL2235897	Data standardization and curation	ChEMBL database version 19	ChEMBL	10.6019/CHEMBL.database.19	http://doi.org/10.6019/CHEMBL.database.19
CHEMBL3044572	Data extraction	compound record	CHEMBL2235898	CHEMBL2235898	ChEMBL	CHEMBL2235898	https://www.ebi.ac.uk/chembl/compound/inspect/CHEMBL2235898	Data standardization and curation	ChEMBL database version 19	ChEMBL	10.6019/CHEMBL.database.19	http://doi.org/10.6019/CHEMBL.database.19
CHEMBL3044572	Data extraction	compound record	CHEMBL2235899	CHEMBL2235899	ChEMBL	CHEMBL2235899	https://www.ebi.ac.uk/chembl/compound/inspect/CHEMBL2235899	Data standardization and curation	ChEMBL database version 19	ChEMBL	10.6019/CHEMBL.database.19	http://doi.org/10.6019/CHEMBL.database.19
CHEMBL3044572	Data extraction	compound record	CHEMBL2235900	CHEMBL2235900	ChEMBL	CHEMBL2235900	https://www.ebi.ac.uk/chembl/compound/inspect/CHEMBL2235900	Data standardization and curation	ChEMBL database version 19	ChEMBL	10.6019/CHEMBL.database.19	http://doi.org/10.6019/CHEMBL.database.19
CHEMBL3044572	Data extraction	compound record	CHEMBL2235901	CHEMBL2235901	ChEMBL	CHEMBL2235901	https://www.ebi.ac.uk/chembl/compound/inspect/CHEMBL2235901	Data standardization and curation	ChEMBL database version 19	ChEMBL	10.6019/CHEMBL.database.19	http://doi.org/10.6019/CHEMBL.database.19
CHEMBL3044572	Data extraction	compound record	CHEMBL2235902	CHEMBL2235902	ChEMBL	CHEMBL2235902	https://www.ebi.ac.uk/chembl/compound/inspect/CHEMBL2235902	Data standardization and curation	ChEMBL database version 19	ChEMBL	10.6019/CHEMBL.database.19	http://doi.org/10.6019/CHEMBL.database.19
CHEMBL3044572	Data extraction	compound record	CHEMBL2235903	CHEMBL2235903	ChEMBL	CHEMBL2235903	https://www.ebi.ac.uk/chembl/compound/inspect/CHEMBL2235903	Data standardization and curation	ChEMBL database version 19	ChEMBL	10.6019/CHEMBL.database.19	http://doi.org/10.6019/CHEMBL.database.19
CHEMBL3044572	Data extraction	compound record	CHEMBL2235904	CHEMBL2235904	ChEMBL	CHEMBL2235904	https://www.ebi.ac.uk/chembl/compound/inspect/CHEMBL2235904	Data standardization and curation	ChEMBL database version 19	ChEMBL	10.6019/CHEMBL.database.19	http://doi.org/10.6019/CHEMBL.database.19
CHEMBL3044572	Data extraction	compound record	CHEMBL2235905	CHEMBL2235905	ChEMBL	CHEMBL2235905	https://www.ebi.ac.uk/chembl/compound/inspect/CHEMBL2235905	Data standardization and curation	ChEMBL database version 19	ChEMBL	10.6019/CHEMBL.database.19	http://doi.org/10.6019/CHEMBL.database.19
CHEMBL3044572	Data extraction	compound record	CHEMBL2235906	CHEMBL2235906	ChEMBL	CHEMBL2235906	https://www.ebi.ac.uk/chembl/compound/inspect/CHEMBL2235906	Data standardization and curation	ChEMBL database version 19	ChEMBL	10.6019/CHEMBL.database.19	http://doi.org/10.6019/CHEMBL.database.19
CHEMBL3044572	Data extraction	compound record	CHEMBL2235907	CHEMBL2235907	ChEMBL	CHEMBL2235907	https://www.ebi.ac.uk/chembl/compound/inspect/CHEMBL2235907	Data standardization and curation	ChEMBL database version 19	ChEMBL	10.6019/CHEMBL.database.19	http://doi.org/10.6019/CHEMBL.database.19
CHEMBL3044572	Data extraction	compound record	CHEMBL374478	CHEMBL374478	ChEMBL	CHEMBL374478	https://www.ebi.ac.uk/chembl/compound/inspect/CHEMBL374478	Data standardization and curation	ChEMBL database version 19	ChEMBL	10.6019/CHEMBL.database.19	http://doi.org/10.6019/CHEMBL.database.19
CHEMBL3044572	Data extraction	compound record	CHEMBL44884	CHEMBL44884	ChEMBL	CHEMBL44884	https://www.ebi.ac.uk/chembl/compound/inspect/CHEMBL44884	Data standardization and curation	ChEMBL database version 19	ChEMBL	10.6019/CHEMBL.database.19	http://doi.org/10.6019/CHEMBL.database.19
CHEMBL3044572	Data extraction	compound record	CHEMBL614	CHEMBL614	ChEMBL	CHEMBL614	https://www.ebi.ac.uk/chembl/compound/inspect/CHEMBL614	Data standardization and curation	ChEMBL database version 19	ChEMBL	10.6019/CHEMBL.database.19	http://doi.org/10.6019/CHEMBL.database.19
CHEMBL3044572	Data extraction	compound record	CHEMBL64	CHEMBL64	ChEMBL	CHEMBL64	https://www.ebi.ac.uk/chembl/compound/inspect/CHEMBL64	Data standardization and curation	ChEMBL database version 19	ChEMBL	10.6019/CHEMBL.database.19	http://doi.org/10.6019/CHEMBL.database.19
CHEMBL3044572	Data extraction	compound record	CHEMBL8	CHEMBL8	ChEMBL	CHEMBL8	https://www.ebi.ac.uk/chembl/compound/inspect/CHEMBL8	Data standardization and curation	ChEMBL database version 19	ChEMBL	10.6019/CHEMBL.database.19	http://doi.org/10.6019/CHEMBL.database.19
CHEMBL3044573	Data extraction	compound record	CHEMBL11	CHEMBL11	ChEMBL	CHEMBL11	https://www.ebi.ac.uk/chembl/compound/inspect/CHEMBL11	Data standardization and curation	ChEMBL database version 19	ChEMBL	10.6019/CHEMBL.database.19	http://doi.org/10.6019/CHEMBL.database.19
CHEMBL3044573	Data extraction	compound record	CHEMBL15193	CHEMBL15193	ChEMBL	CHEMBL15193	https://www.ebi.ac.uk/chembl/compound/inspect/CHEMBL15193	Data standardization and curation	ChEMBL database version 19	ChEMBL	10.6019/CHEMBL.database.19	http://doi.org/10.6019/CHEMBL.database.19
CHEMBL3044573	Data extraction	compound record	CHEMBL221542	CHEMBL221542	ChEMBL	CHEMBL221542	https://www.ebi.ac.uk/chembl/compound/inspect/CHEMBL221542	Data standardization and curation	ChEMBL database version 19	ChEMBL	10.6019/CHEMBL.database.19	http://doi.org/10.6019/CHEMBL.database.19
CHEMBL3044573	Data extraction	compound record	CHEMBL272253	CHEMBL272253	ChEMBL	CHEMBL272253	https://www.ebi.ac.uk/chembl/compound/inspect/CHEMBL272253	Data standardization and curation	ChEMBL database version 19	ChEMBL	10.6019/CHEMBL.database.19	http://doi.org/10.6019/CHEMBL.database.19
CHEMBL3044573	Data extraction	compound record	CHEMBL294323	CHEMBL294323	ChEMBL	CHEMBL294323	https://www.ebi.ac.uk/chembl/compound/inspect/CHEMBL294323	Data standardization and curation	ChEMBL database version 19	ChEMBL	10.6019/CHEMBL.database.19	http://doi.org/10.6019/CHEMBL.database.19
CHEMBL3044573	Data extraction	compound record	CHEMBL64130	CHEMBL64130	ChEMBL	CHEMBL64130	https://www.ebi.ac.uk/chembl/compound/inspect/CHEMBL64130	Data standardization and curation	ChEMBL database version 19	ChEMBL	10.6019/CHEMBL.database.19	http://doi.org/10.6019/CHEMBL.database.19
CHEMBL3044574	Data extraction	compound record	CHEMBL2227748	CHEMBL2227748	ChEMBL	CHEMBL2227748	https://www.ebi.ac.uk/chembl/compound/inspect/CHEMBL2227748	Data standardization and curation	ChEMBL database version 19	ChEMBL	10.6019/CHEMBL.database.19	http://doi.org/10.6019/CHEMBL.database.19
CHEMBL3044575	Data extraction	compound record	CHEMBL2296825	CHEMBL2296825	ChEMBL	CHEMBL2296825	https://www.ebi.ac.uk/chembl/compound/inspect/CHEMBL2296825	Data standardization and curation	ChEMBL database version 19	ChEMBL	10.6019/CHEMBL.database.19	http://doi.org/10.6019/CHEMBL.database.19
CHEMBL3044575	Data extraction	compound record	CHEMBL2296826	CHEMBL2296826	ChEMBL	CHEMBL2296826	https://www.ebi.ac.uk/chembl/compound/inspect/CHEMBL2296826	Data standardization and curation	ChEMBL database version 19	ChEMBL	10.6019/CHEMBL.database.19	http://doi.org/10.6019/CHEMBL.database.19
CHEMBL3044575	Data extraction	compound record	CHEMBL2296827	CHEMBL2296827	ChEMBL	CHEMBL2296827	https://www.ebi.ac.uk/chembl/compound/inspect/CHEMBL2296827	Data standardization and curation	ChEMBL database version 19	ChEMBL	10.6019/CHEMBL.database.19	http://doi.org/10.6019/CHEMBL.database.19
CHEMBL3044575	Data extraction	compound record	CHEMBL2296828	CHEMBL2296828	ChEMBL	CHEMBL2296828	https://www.ebi.ac.uk/chembl/compound/inspect/CHEMBL2296828	Data standardization and curation	ChEMBL database version 19	ChEMBL	10.6019/CHEMBL.database.19	http://doi.org/10.6019/CHEMBL.database.19
CHEMBL3044575	Data extraction	compound record	CHEMBL2296829	CHEMBL2296829	ChEMBL	CHEMBL2296829	https://www.ebi.ac.uk/chembl/compound/inspect/CHEMBL2296829	Data standardization and curation	ChEMBL database version 19	ChEMBL	10.6019/CHEMBL.database.19	http://doi.org/10.6019/CHEMBL.database.19
CHEMBL3044575	Data extraction	compound record	CHEMBL6	CHEMBL6	ChEMBL	CHEMBL6	https://www.ebi.ac.uk/chembl/compound/inspect/CHEMBL6	Data standardization and curation	ChEMBL database version 19	ChEMBL	10.6019/CHEMBL.database.19	http://doi.org/10.6019/CHEMBL.database.19
CHEMBL3044576	Data extraction	compound record	CHEMBL174	CHEMBL174	ChEMBL	CHEMBL174	https://www.ebi.ac.uk/chembl/compound/inspect/CHEMBL174	Data standardization and curation	ChEMBL database version 19	ChEMBL	10.6019/CHEMBL.database.19	http://doi.org/10.6019/CHEMBL.database.19
CHEMBL3044576	Data extraction	compound record	CHEMBL2281972	CHEMBL2281972	ChEMBL	CHEMBL2281972	https://www.ebi.ac.uk/chembl/compound/inspect/CHEMBL2281972	Data standardization and curation	ChEMBL database version 19	ChEMBL	10.6019/CHEMBL.database.19	http://doi.org/10.6019/CHEMBL.database.19
CHEMBL3044576	Data extraction	compound record	CHEMBL2281973	CHEMBL2281973	ChEMBL	CHEMBL2281973	https://www.ebi.ac.uk/chembl/compound/inspect/CHEMBL2281973	Data standardization and curation	ChEMBL database version 19	ChEMBL	10.6019/CHEMBL.database.19	http://doi.org/10.6019/CHEMBL.database.19
CHEMBL3044576	Data extraction	compound record	CHEMBL2281974	CHEMBL2281974	ChEMBL	CHEMBL2281974	https://www.ebi.ac.uk/chembl/compound/inspect/CHEMBL2281974	Data standardization and curation	ChEMBL database version 19	ChEMBL	10.6019/CHEMBL.database.19	http://doi.org/10.6019/CHEMBL.database.19
CHEMBL3044576	Data extraction	compound record	CHEMBL2281975	CHEMBL2281975	ChEMBL	CHEMBL2281975	https://www.ebi.ac.uk/chembl/compound/inspect/CHEMBL2281975	Data standardization and curation	ChEMBL database version 19	ChEMBL	10.6019/CHEMBL.database.19	http://doi.org/10.6019/CHEMBL.database.19
CHEMBL3044576	Data extraction	compound record	CHEMBL2281976	CHEMBL2281976	ChEMBL	CHEMBL2281976	https://www.ebi.ac.uk/chembl/compound/inspect/CHEMBL2281976	Data standardization and curation	ChEMBL database version 19	ChEMBL	10.6019/CHEMBL.database.19	http://doi.org/10.6019/CHEMBL.database.19
CHEMBL3044576	Data extraction	compound record	CHEMBL2281977	CHEMBL2281977	ChEMBL	CHEMBL2281977	https://www.ebi.ac.uk/chembl/compound/inspect/CHEMBL2281977	Data standardization and curation	ChEMBL database version 19	ChEMBL	10.6019/CHEMBL.database.19	http://doi.org/10.6019/CHEMBL.database.19
CHEMBL3044576	Data extraction	compound record	CHEMBL2281978	CHEMBL2281978	ChEMBL	CHEMBL2281978	https://www.ebi.ac.uk/chembl/compound/inspect/CHEMBL2281978	Data standardization and curation	ChEMBL database version 19	ChEMBL	10.6019/CHEMBL.database.19	http://doi.org/10.6019/CHEMBL.database.19
CHEMBL3044576	Data extraction	compound record	CHEMBL2281979	CHEMBL2281979	ChEMBL	CHEMBL2281979	https://www.ebi.ac.uk/chembl/compound/inspect/CHEMBL2281979	Data standardization and curation	ChEMBL database version 19	ChEMBL	10.6019/CHEMBL.database.19	http://doi.org/10.6019/CHEMBL.database.19
CHEMBL3044576	Data extraction	compound record	CHEMBL2281980	CHEMBL2281980	ChEMBL	CHEMBL2281980	https://www.ebi.ac.uk/chembl/compound/inspect/CHEMBL2281980	Data standardization and curation	ChEMBL database version 19	ChEMBL	10.6019/CHEMBL.database.19	http://doi.org/10.6019/CHEMBL.database.19
CHEMBL3044576	Data extraction	compound record	CHEMBL2281981	CHEMBL2281981	ChEMBL	CHEMBL2281981	https://www.ebi.ac.uk/chembl/compound/inspect/CHEMBL2281981	Data standardization and curation	ChEMBL database version 19	ChEMBL	10.6019/CHEMBL.database.19	http://doi.org/10.6019/CHEMBL.database.19
CHEMBL3044576	Data extraction	compound record	CHEMBL2282096	CHEMBL2282096	ChEMBL	CHEMBL2282096	https://www.ebi.ac.uk/chembl/compound/inspect/CHEMBL2282096	Data standardization and curation	ChEMBL database version 19	ChEMBL	10.6019/CHEMBL.database.19	http://doi.org/10.6019/CHEMBL.database.19
CHEMBL3044576	Data extraction	compound record	CHEMBL2282097	CHEMBL2282097	ChEMBL	CHEMBL2282097	https://www.ebi.ac.uk/chembl/compound/inspect/CHEMBL2282097	Data standardization and curation	ChEMBL database version 19	ChEMBL	10.6019/CHEMBL.database.19	http://doi.org/10.6019/CHEMBL.database.19
CHEMBL3044576	Data extraction	compound record	CHEMBL562	CHEMBL562	ChEMBL	CHEMBL562	https://www.ebi.ac.uk/chembl/compound/inspect/CHEMBL562	Data standardization and curation	ChEMBL database version 19	ChEMBL	10.6019/CHEMBL.database.19	http://doi.org/10.6019/CHEMBL.database.19
CHEMBL3044577	Data extraction	compound record	CHEMBL135	CHEMBL135	ChEMBL	CHEMBL135	https://www.ebi.ac.uk/chembl/compound/inspect/CHEMBL135	Data standardization and curation	ChEMBL database version 19	ChEMBL	10.6019/CHEMBL.database.19	http://doi.org/10.6019/CHEMBL.database.19
CHEMBL3044577	Data extraction	compound record	CHEMBL2260506	CHEMBL2260506	ChEMBL	CHEMBL2260506	https://www.ebi.ac.uk/chembl/compound/inspect/CHEMBL2260506	Data standardization and curation	ChEMBL database version 19	ChEMBL	10.6019/CHEMBL.database.19	http://doi.org/10.6019/CHEMBL.database.19
CHEMBL3044577	Data extraction	compound record	CHEMBL2260507	CHEMBL2260507	ChEMBL	CHEMBL2260507	https://www.ebi.ac.uk/chembl/compound/inspect/CHEMBL2260507	Data standardization and curation	ChEMBL database version 19	ChEMBL	10.6019/CHEMBL.database.19	http://doi.org/10.6019/CHEMBL.database.19
CHEMBL3044577	Data extraction	compound record	CHEMBL2260508	CHEMBL2260508	ChEMBL	CHEMBL2260508	https://www.ebi.ac.uk/chembl/compound/inspect/CHEMBL2260508	Data standardization and curation	ChEMBL database version 19	ChEMBL	10.6019/CHEMBL.database.19	http://doi.org/10.6019/CHEMBL.database.19
CHEMBL3044577	Data extraction	compound record	CHEMBL2260509	CHEMBL2260509	ChEMBL	CHEMBL2260509	https://www.ebi.ac.uk/chembl/compound/inspect/CHEMBL2260509	Data standardization and curation	ChEMBL database version 19	ChEMBL	10.6019/CHEMBL.database.19	http://doi.org/10.6019/CHEMBL.database.19
CHEMBL3044577	Data extraction	compound record	CHEMBL2260510	CHEMBL2260510	ChEMBL	CHEMBL2260510	https://www.ebi.ac.uk/chembl/compound/inspect/CHEMBL2260510	Data standardization and curation	ChEMBL database version 19	ChEMBL	10.6019/CHEMBL.database.19	http://doi.org/10.6019/CHEMBL.database.19
CHEMBL3044577	Data extraction	compound record	CHEMBL2260511	CHEMBL2260511	ChEMBL	CHEMBL2260511	https://www.ebi.ac.uk/chembl/compound/inspect/CHEMBL2260511	Data standardization and curation	ChEMBL database version 19	ChEMBL	10.6019/CHEMBL.database.19	http://doi.org/10.6019/CHEMBL.database.19
CHEMBL3044577	Data extraction	compound record	CHEMBL488	CHEMBL488	ChEMBL	CHEMBL488	https://www.ebi.ac.uk/chembl/compound/inspect/CHEMBL488	Data standardization and curation	ChEMBL database version 19	ChEMBL	10.6019/CHEMBL.database.19	http://doi.org/10.6019/CHEMBL.database.19
CHEMBL3044577	Data extraction	compound record	CHEMBL786	CHEMBL786	ChEMBL	CHEMBL786	https://www.ebi.ac.uk/chembl/compound/inspect/CHEMBL786	Data standardization and curation	ChEMBL database version 19	ChEMBL	10.6019/CHEMBL.database.19	http://doi.org/10.6019/CHEMBL.database.19
CHEMBL3044578	Data extraction	compound record	CHEMBL2228131	CHEMBL2228131	ChEMBL	CHEMBL2228131	https://www.ebi.ac.uk/chembl/compound/inspect/CHEMBL2228131	Data standardization and curation	ChEMBL database version 19	ChEMBL	10.6019/CHEMBL.database.19	http://doi.org/10.6019/CHEMBL.database.19
CHEMBL3044578	Data extraction	compound record	CHEMBL2228132	CHEMBL2228132	ChEMBL	CHEMBL2228132	https://www.ebi.ac.uk/chembl/compound/inspect/CHEMBL2228132	Data standardization and curation	ChEMBL database version 19	ChEMBL	10.6019/CHEMBL.database.19	http://doi.org/10.6019/CHEMBL.database.19
CHEMBL3044578	Data extraction	compound record	CHEMBL2228133	CHEMBL2228133	ChEMBL	CHEMBL2228133	https://www.ebi.ac.uk/chembl/compound/inspect/CHEMBL2228133	Data standardization and curation	ChEMBL database version 19	ChEMBL	10.6019/CHEMBL.database.19	http://doi.org/10.6019/CHEMBL.database.19
CHEMBL3044578	Data extraction	compound record	CHEMBL2228134	CHEMBL2228134	ChEMBL	CHEMBL2228134	https://www.ebi.ac.uk/chembl/compound/inspect/CHEMBL2228134	Data standardization and curation	ChEMBL database version 19	ChEMBL	10.6019/CHEMBL.database.19	http://doi.org/10.6019/CHEMBL.database.19
CHEMBL3044578	Data extraction	compound record	CHEMBL2228135	CHEMBL2228135	ChEMBL	CHEMBL2228135	https://www.ebi.ac.uk/chembl/compound/inspect/CHEMBL2228135	Data standardization and curation	ChEMBL database version 19	ChEMBL	10.6019/CHEMBL.database.19	http://doi.org/10.6019/CHEMBL.database.19
CHEMBL3044578	Data extraction	compound record	CHEMBL2228136	CHEMBL2228136	ChEMBL	CHEMBL2228136	https://www.ebi.ac.uk/chembl/compound/inspect/CHEMBL2228136	Data standardization and curation	ChEMBL database version 19	ChEMBL	10.6019/CHEMBL.database.19	http://doi.org/10.6019/CHEMBL.database.19
CHEMBL3044578	Data extraction	compound record	CHEMBL2228137	CHEMBL2228137	ChEMBL	CHEMBL2228137	https://www.ebi.ac.uk/chembl/compound/inspect/CHEMBL2228137	Data standardization and curation	ChEMBL database version 19	ChEMBL	10.6019/CHEMBL.database.19	http://doi.org/10.6019/CHEMBL.database.19
CHEMBL3044578	Data extraction	compound record	CHEMBL2228138	CHEMBL2228138	ChEMBL	CHEMBL2228138	https://www.ebi.ac.uk/chembl/compound/inspect/CHEMBL2228138	Data standardization and curation	ChEMBL database version 19	ChEMBL	10.6019/CHEMBL.database.19	http://doi.org/10.6019/CHEMBL.database.19
CHEMBL3044578	Data extraction	compound record	CHEMBL2228139	CHEMBL2228139	ChEMBL	CHEMBL2228139	https://www.ebi.ac.uk/chembl/compound/inspect/CHEMBL2228139	Data standardization and curation	ChEMBL database version 19	ChEMBL	10.6019/CHEMBL.database.19	http://doi.org/10.6019/CHEMBL.database.19
CHEMBL3044578	Data extraction	compound record	CHEMBL2228140	CHEMBL2228140	ChEMBL	CHEMBL2228140	https://www.ebi.ac.uk/chembl/compound/inspect/CHEMBL2228140	Data standardization and curation	ChEMBL database version 19	ChEMBL	10.6019/CHEMBL.database.19	http://doi.org/10.6019/CHEMBL.database.19
CHEMBL3044578	Data extraction	compound record	CHEMBL2228141	CHEMBL2228141	ChEMBL	CHEMBL2228141	https://www.ebi.ac.uk/chembl/compound/inspect/CHEMBL2228141	Data standardization and curation	ChEMBL database version 19	ChEMBL	10.6019/CHEMBL.database.19	http://doi.org/10.6019/CHEMBL.database.19
CHEMBL3044578	Data extraction	compound record	CHEMBL2228142	CHEMBL2228142	ChEMBL	CHEMBL2228142	https://www.ebi.ac.uk/chembl/compound/inspect/CHEMBL2228142	Data standardization and curation	ChEMBL database version 19	ChEMBL	10.6019/CHEMBL.database.19	http://doi.org/10.6019/CHEMBL.database.19
CHEMBL3044578	Data extraction	compound record	CHEMBL2228143	CHEMBL2228143	ChEMBL	CHEMBL2228143	https://www.ebi.ac.uk/chembl/compound/inspect/CHEMBL2228143	Data standardization and curation	ChEMBL database version 19	ChEMBL	10.6019/CHEMBL.database.19	http://doi.org/10.6019/CHEMBL.database.19
CHEMBL3044578	Data extraction	compound record	CHEMBL2228144	CHEMBL2228144	ChEMBL	CHEMBL2228144	https://www.ebi.ac.uk/chembl/compound/inspect/CHEMBL2228144	Data standardization and curation	ChEMBL database version 19	ChEMBL	10.6019/CHEMBL.database.19	http://doi.org/10.6019/CHEMBL.database.19
CHEMBL3044578	Data extraction	compound record	CHEMBL2228145	CHEMBL2228145	ChEMBL	CHEMBL2228145	https://www.ebi.ac.uk/chembl/compound/inspect/CHEMBL2228145	Data standardization and curation	ChEMBL database version 19	ChEMBL	10.6019/CHEMBL.database.19	http://doi.org/10.6019/CHEMBL.database.19
CHEMBL3044578	Data extraction	compound record	CHEMBL2228146	CHEMBL2228146	ChEMBL	CHEMBL2228146	https://www.ebi.ac.uk/chembl/compound/inspect/CHEMBL2228146	Data standardization and curation	ChEMBL database version 19	ChEMBL	10.6019/CHEMBL.database.19	http://doi.org/10.6019/CHEMBL.database.19
CHEMBL3044578	Data extraction	compound record	CHEMBL2228147	CHEMBL2228147	ChEMBL	CHEMBL2228147	https://www.ebi.ac.uk/chembl/compound/inspect/CHEMBL2228147	Data standardization and curation	ChEMBL database version 19	ChEMBL	10.6019/CHEMBL.database.19	http://doi.org/10.6019/CHEMBL.database.19
CHEMBL3044578	Data extraction	compound record	CHEMBL2228148	CHEMBL2228148	ChEMBL	CHEMBL2228148	https://www.ebi.ac.uk/chembl/compound/inspect/CHEMBL2228148	Data standardization and curation	ChEMBL database version 19	ChEMBL	10.6019/CHEMBL.database.19	http://doi.org/10.6019/CHEMBL.database.19
CHEMBL3044578	Data extraction	compound record	CHEMBL2228149	CHEMBL2228149	ChEMBL	CHEMBL2228149	https://www.ebi.ac.uk/chembl/compound/inspect/CHEMBL2228149	Data standardization and curation	ChEMBL database version 19	ChEMBL	10.6019/CHEMBL.database.19	http://doi.org/10.6019/CHEMBL.database.19
CHEMBL3044578	Data extraction	compound record	CHEMBL2228150	CHEMBL2228150	ChEMBL	CHEMBL2228150	https://www.ebi.ac.uk/chembl/compound/inspect/CHEMBL2228150	Data standardization and curation	ChEMBL database version 19	ChEMBL	10.6019/CHEMBL.database.19	http://doi.org/10.6019/CHEMBL.database.19
CHEMBL3044578	Data extraction	compound record	CHEMBL2228151	CHEMBL2228151	ChEMBL	CHEMBL2228151	https://www.ebi.ac.uk/chembl/compound/inspect/CHEMBL2228151	Data standardization and curation	ChEMBL database version 19	ChEMBL	10.6019/CHEMBL.database.19	http://doi.org/10.6019/CHEMBL.database.19
CHEMBL3044578	Data extraction	compound record	CHEMBL2228152	CHEMBL2228152	ChEMBL	CHEMBL2228152	https://www.ebi.ac.uk/chembl/compound/inspect/CHEMBL2228152	Data standardization and curation	ChEMBL database version 19	ChEMBL	10.6019/CHEMBL.database.19	http://doi.org/10.6019/CHEMBL.database.19
CHEMBL3044578	Data extraction	compound record	CHEMBL2228153	CHEMBL2228153	ChEMBL	CHEMBL2228153	https://www.ebi.ac.uk/chembl/compound/inspect/CHEMBL2228153	Data standardization and curation	ChEMBL database version 19	ChEMBL	10.6019/CHEMBL.database.19	http://doi.org/10.6019/CHEMBL.database.19
CHEMBL3044578	Data extraction	compound record	CHEMBL2228154	CHEMBL2228154	ChEMBL	CHEMBL2228154	https://www.ebi.ac.uk/chembl/compound/inspect/CHEMBL2228154	Data standardization and curation	ChEMBL database version 19	ChEMBL	10.6019/CHEMBL.database.19	http://doi.org/10.6019/CHEMBL.database.19
CHEMBL3044578	Data extraction	compound record	CHEMBL259728	CHEMBL259728	ChEMBL	CHEMBL259728	https://www.ebi.ac.uk/chembl/compound/inspect/CHEMBL259728	Data standardization and curation	ChEMBL database version 19	ChEMBL	10.6019/CHEMBL.database.19	http://doi.org/10.6019/CHEMBL.database.19
CHEMBL3044578	Data extraction	compound record	CHEMBL406819	CHEMBL406819	ChEMBL	CHEMBL406819	https://www.ebi.ac.uk/chembl/compound/inspect/CHEMBL406819	Data standardization and curation	ChEMBL database version 19	ChEMBL	10.6019/CHEMBL.database.19	http://doi.org/10.6019/CHEMBL.database.19
CHEMBL3044579	Data extraction	compound record	CHEMBL1222498	CHEMBL1222498	ChEMBL	CHEMBL1222498	https://www.ebi.ac.uk/chembl/compound/inspect/CHEMBL1222498	Data standardization and curation	ChEMBL database version 19	ChEMBL	10.6019/CHEMBL.database.19	http://doi.org/10.6019/CHEMBL.database.19
CHEMBL3044579	Data extraction	compound record	CHEMBL2253463	CHEMBL2253463	ChEMBL	CHEMBL2253463	https://www.ebi.ac.uk/chembl/compound/inspect/CHEMBL2253463	Data standardization and curation	ChEMBL database version 19	ChEMBL	10.6019/CHEMBL.database.19	http://doi.org/10.6019/CHEMBL.database.19
CHEMBL3044579	Data extraction	compound record	CHEMBL2253464	CHEMBL2253464	ChEMBL	CHEMBL2253464	https://www.ebi.ac.uk/chembl/compound/inspect/CHEMBL2253464	Data standardization and curation	ChEMBL database version 19	ChEMBL	10.6019/CHEMBL.database.19	http://doi.org/10.6019/CHEMBL.database.19
CHEMBL3044579	Data extraction	compound record	CHEMBL2253465	CHEMBL2253465	ChEMBL	CHEMBL2253465	https://www.ebi.ac.uk/chembl/compound/inspect/CHEMBL2253465	Data standardization and curation	ChEMBL database version 19	ChEMBL	10.6019/CHEMBL.database.19	http://doi.org/10.6019/CHEMBL.database.19
CHEMBL3044579	Data extraction	compound record	CHEMBL2253466	CHEMBL2253466	ChEMBL	CHEMBL2253466	https://www.ebi.ac.uk/chembl/compound/inspect/CHEMBL2253466	Data standardization and curation	ChEMBL database version 19	ChEMBL	10.6019/CHEMBL.database.19	http://doi.org/10.6019/CHEMBL.database.19
CHEMBL3044579	Data extraction	compound record	CHEMBL2253467	CHEMBL2253467	ChEMBL	CHEMBL2253467	https://www.ebi.ac.uk/chembl/compound/inspect/CHEMBL2253467	Data standardization and curation	ChEMBL database version 19	ChEMBL	10.6019/CHEMBL.database.19	http://doi.org/10.6019/CHEMBL.database.19
CHEMBL3044579	Data extraction	compound record	CHEMBL2253468	CHEMBL2253468	ChEMBL	CHEMBL2253468	https://www.ebi.ac.uk/chembl/compound/inspect/CHEMBL2253468	Data standardization and curation	ChEMBL database version 19	ChEMBL	10.6019/CHEMBL.database.19	http://doi.org/10.6019/CHEMBL.database.19
CHEMBL3044579	Data extraction	compound record	CHEMBL2253469	CHEMBL2253469	ChEMBL	CHEMBL2253469	https://www.ebi.ac.uk/chembl/compound/inspect/CHEMBL2253469	Data standardization and curation	ChEMBL database version 19	ChEMBL	10.6019/CHEMBL.database.19	http://doi.org/10.6019/CHEMBL.database.19
CHEMBL3044579	Data extraction	compound record	CHEMBL2253470	CHEMBL2253470	ChEMBL	CHEMBL2253470	https://www.ebi.ac.uk/chembl/compound/inspect/CHEMBL2253470	Data standardization and curation	ChEMBL database version 19	ChEMBL	10.6019/CHEMBL.database.19	http://doi.org/10.6019/CHEMBL.database.19
CHEMBL3044579	Data extraction	compound record	CHEMBL2253471	CHEMBL2253471	ChEMBL	CHEMBL2253471	https://www.ebi.ac.uk/chembl/compound/inspect/CHEMBL2253471	Data standardization and curation	ChEMBL database version 19	ChEMBL	10.6019/CHEMBL.database.19	http://doi.org/10.6019/CHEMBL.database.19
CHEMBL3044579	Data extraction	compound record	CHEMBL2253472	CHEMBL2253472	ChEMBL	CHEMBL2253472	https://www.ebi.ac.uk/chembl/compound/inspect/CHEMBL2253472	Data standardization and curation	ChEMBL database version 19	ChEMBL	10.6019/CHEMBL.database.19	http://doi.org/10.6019/CHEMBL.database.19
CHEMBL3044579	Data extraction	compound record	CHEMBL2253473	CHEMBL2253473	ChEMBL	CHEMBL2253473	https://www.ebi.ac.uk/chembl/compound/inspect/CHEMBL2253473	Data standardization and curation	ChEMBL database version 19	ChEMBL	10.6019/CHEMBL.database.19	http://doi.org/10.6019/CHEMBL.database.19
CHEMBL3044579	Data extraction	compound record	CHEMBL2253474	CHEMBL2253474	ChEMBL	CHEMBL2253474	https://www.ebi.ac.uk/chembl/compound/inspect/CHEMBL2253474	Data standardization and curation	ChEMBL database version 19	ChEMBL	10.6019/CHEMBL.database.19	http://doi.org/10.6019/CHEMBL.database.19
CHEMBL3044579	Data extraction	compound record	CHEMBL2253475	CHEMBL2253475	ChEMBL	CHEMBL2253475	https://www.ebi.ac.uk/chembl/compound/inspect/CHEMBL2253475	Data standardization and curation	ChEMBL database version 19	ChEMBL	10.6019/CHEMBL.database.19	http://doi.org/10.6019/CHEMBL.database.19
CHEMBL3044579	Data extraction	compound record	CHEMBL2253476	CHEMBL2253476	ChEMBL	CHEMBL2253476	https://www.ebi.ac.uk/chembl/compound/inspect/CHEMBL2253476	Data standardization and curation	ChEMBL database version 19	ChEMBL	10.6019/CHEMBL.database.19	http://doi.org/10.6019/CHEMBL.database.19
CHEMBL3044579	Data extraction	compound record	CHEMBL2253477	CHEMBL2253477	ChEMBL	CHEMBL2253477	https://www.ebi.ac.uk/chembl/compound/inspect/CHEMBL2253477	Data standardization and curation	ChEMBL database version 19	ChEMBL	10.6019/CHEMBL.database.19	http://doi.org/10.6019/CHEMBL.database.19
CHEMBL3044579	Data extraction	compound record	CHEMBL2253478	CHEMBL2253478	ChEMBL	CHEMBL2253478	https://www.ebi.ac.uk/chembl/compound/inspect/CHEMBL2253478	Data standardization and curation	ChEMBL database version 19	ChEMBL	10.6019/CHEMBL.database.19	http://doi.org/10.6019/CHEMBL.database.19
CHEMBL3044579	Data extraction	compound record	CHEMBL2253479	CHEMBL2253479	ChEMBL	CHEMBL2253479	https://www.ebi.ac.uk/chembl/compound/inspect/CHEMBL2253479	Data standardization and curation	ChEMBL database version 19	ChEMBL	10.6019/CHEMBL.database.19	http://doi.org/10.6019/CHEMBL.database.19
CHEMBL3044579	Data extraction	compound record	CHEMBL2253480	CHEMBL2253480	ChEMBL	CHEMBL2253480	https://www.ebi.ac.uk/chembl/compound/inspect/CHEMBL2253480	Data standardization and curation	ChEMBL database version 19	ChEMBL	10.6019/CHEMBL.database.19	http://doi.org/10.6019/CHEMBL.database.19
CHEMBL3044579	Data extraction	compound record	CHEMBL2253481	CHEMBL2253481	ChEMBL	CHEMBL2253481	https://www.ebi.ac.uk/chembl/compound/inspect/CHEMBL2253481	Data standardization and curation	ChEMBL database version 19	ChEMBL	10.6019/CHEMBL.database.19	http://doi.org/10.6019/CHEMBL.database.19
CHEMBL3044579	Data extraction	compound record	CHEMBL2253482	CHEMBL2253482	ChEMBL	CHEMBL2253482	https://www.ebi.ac.uk/chembl/compound/inspect/CHEMBL2253482	Data standardization and curation	ChEMBL database version 19	ChEMBL	10.6019/CHEMBL.database.19	http://doi.org/10.6019/CHEMBL.database.19
CHEMBL3044579	Data extraction	compound record	CHEMBL2253483	CHEMBL2253483	ChEMBL	CHEMBL2253483	https://www.ebi.ac.uk/chembl/compound/inspect/CHEMBL2253483	Data standardization and curation	ChEMBL database version 19	ChEMBL	10.6019/CHEMBL.database.19	http://doi.org/10.6019/CHEMBL.database.19
CHEMBL3044579	Data extraction	compound record	CHEMBL2253484	CHEMBL2253484	ChEMBL	CHEMBL2253484	https://www.ebi.ac.uk/chembl/compound/inspect/CHEMBL2253484	Data standardization and curation	ChEMBL database version 19	ChEMBL	10.6019/CHEMBL.database.19	http://doi.org/10.6019/CHEMBL.database.19
CHEMBL3044580	Data extraction	compound record	CHEMBL1593566	CHEMBL1593566	ChEMBL	CHEMBL1593566	https://www.ebi.ac.uk/chembl/compound/inspect/CHEMBL1593566	Data standardization and curation	ChEMBL database version 19	ChEMBL	10.6019/CHEMBL.database.19	http://doi.org/10.6019/CHEMBL.database.19
CHEMBL3044580	Data extraction	compound record	CHEMBL1869551	CHEMBL1869551	ChEMBL	CHEMBL1869551	https://www.ebi.ac.uk/chembl/compound/inspect/CHEMBL1869551	Data standardization and curation	ChEMBL database version 19	ChEMBL	10.6019/CHEMBL.database.19	http://doi.org/10.6019/CHEMBL.database.19
CHEMBL3044580	Data extraction	compound record	CHEMBL2040681	CHEMBL2040681	ChEMBL	CHEMBL2040681	https://www.ebi.ac.uk/chembl/compound/inspect/CHEMBL2040681	Data standardization and curation	ChEMBL database version 19	ChEMBL	10.6019/CHEMBL.database.19	http://doi.org/10.6019/CHEMBL.database.19
CHEMBL3044580	Data extraction	compound record	CHEMBL2105573	CHEMBL2105573	ChEMBL	CHEMBL2105573	https://www.ebi.ac.uk/chembl/compound/inspect/CHEMBL2105573	Data standardization and curation	ChEMBL database version 19	ChEMBL	10.6019/CHEMBL.database.19	http://doi.org/10.6019/CHEMBL.database.19
CHEMBL3044580	Data extraction	compound record	CHEMBL2251732	CHEMBL2251732	ChEMBL	CHEMBL2251732	https://www.ebi.ac.uk/chembl/compound/inspect/CHEMBL2251732	Data standardization and curation	ChEMBL database version 19	ChEMBL	10.6019/CHEMBL.database.19	http://doi.org/10.6019/CHEMBL.database.19
CHEMBL3044580	Data extraction	compound record	CHEMBL3085419	CHEMBL3085419	ChEMBL	CHEMBL3085419	https://www.ebi.ac.uk/chembl/compound/inspect/CHEMBL3085419	Data standardization and curation	ChEMBL database version 19	ChEMBL	10.6019/CHEMBL.database.19	http://doi.org/10.6019/CHEMBL.database.19
CHEMBL3044580	Data extraction	compound record	CHEMBL399318	CHEMBL399318	ChEMBL	CHEMBL399318	https://www.ebi.ac.uk/chembl/compound/inspect/CHEMBL399318	Data standardization and curation	ChEMBL database version 19	ChEMBL	10.6019/CHEMBL.database.19	http://doi.org/10.6019/CHEMBL.database.19
CHEMBL3044580	Data extraction	compound record	CHEMBL463210	CHEMBL463210	ChEMBL	CHEMBL463210	https://www.ebi.ac.uk/chembl/compound/inspect/CHEMBL463210	Data standardization and curation	ChEMBL database version 19	ChEMBL	10.6019/CHEMBL.database.19	http://doi.org/10.6019/CHEMBL.database.19
CHEMBL3044581	Data extraction	compound record	CHEMBL2251992	CHEMBL2251992	ChEMBL	CHEMBL2251992	https://www.ebi.ac.uk/chembl/compound/inspect/CHEMBL2251992	Data standardization and curation	ChEMBL database version 19	ChEMBL	10.6019/CHEMBL.database.19	http://doi.org/10.6019/CHEMBL.database.19
CHEMBL3044581	Data extraction	compound record	CHEMBL2251993	CHEMBL2251993	ChEMBL	CHEMBL2251993	https://www.ebi.ac.uk/chembl/compound/inspect/CHEMBL2251993	Data standardization and curation	ChEMBL database version 19	ChEMBL	10.6019/CHEMBL.database.19	http://doi.org/10.6019/CHEMBL.database.19
CHEMBL3044581	Data extraction	compound record	CHEMBL2251994	CHEMBL2251994	ChEMBL	CHEMBL2251994	https://www.ebi.ac.uk/chembl/compound/inspect/CHEMBL2251994	Data standardization and curation	ChEMBL database version 19	ChEMBL	10.6019/CHEMBL.database.19	http://doi.org/10.6019/CHEMBL.database.19
CHEMBL3044581	Data extraction	compound record	CHEMBL2251995	CHEMBL2251995	ChEMBL	CHEMBL2251995	https://www.ebi.ac.uk/chembl/compound/inspect/CHEMBL2251995	Data standardization and curation	ChEMBL database version 19	ChEMBL	10.6019/CHEMBL.database.19	http://doi.org/10.6019/CHEMBL.database.19
CHEMBL3044581	Data extraction	compound record	CHEMBL2251996	CHEMBL2251996	ChEMBL	CHEMBL2251996	https://www.ebi.ac.uk/chembl/compound/inspect/CHEMBL2251996	Data standardization and curation	ChEMBL database version 19	ChEMBL	10.6019/CHEMBL.database.19	http://doi.org/10.6019/CHEMBL.database.19
CHEMBL3044581	Data extraction	compound record	CHEMBL2251997	CHEMBL2251997	ChEMBL	CHEMBL2251997	https://www.ebi.ac.uk/chembl/compound/inspect/CHEMBL2251997	Data standardization and curation	ChEMBL database version 19	ChEMBL	10.6019/CHEMBL.database.19	http://doi.org/10.6019/CHEMBL.database.19
CHEMBL3044581	Data extraction	compound record	CHEMBL2251998	CHEMBL2251998	ChEMBL	CHEMBL2251998	https://www.ebi.ac.uk/chembl/compound/inspect/CHEMBL2251998	Data standardization and curation	ChEMBL database version 19	ChEMBL	10.6019/CHEMBL.database.19	http://doi.org/10.6019/CHEMBL.database.19
CHEMBL3044581	Data extraction	compound record	CHEMBL2251999	CHEMBL2251999	ChEMBL	CHEMBL2251999	https://www.ebi.ac.uk/chembl/compound/inspect/CHEMBL2251999	Data standardization and curation	ChEMBL database version 19	ChEMBL	10.6019/CHEMBL.database.19	http://doi.org/10.6019/CHEMBL.database.19
CHEMBL3044581	Data extraction	compound record	CHEMBL2252000	CHEMBL2252000	ChEMBL	CHEMBL2252000	https://www.ebi.ac.uk/chembl/compound/inspect/CHEMBL2252000	Data standardization and curation	ChEMBL database version 19	ChEMBL	10.6019/CHEMBL.database.19	http://doi.org/10.6019/CHEMBL.database.19
CHEMBL3044581	Data extraction	compound record	CHEMBL2252001	CHEMBL2252001	ChEMBL	CHEMBL2252001	https://www.ebi.ac.uk/chembl/compound/inspect/CHEMBL2252001	Data standardization and curation	ChEMBL database version 19	ChEMBL	10.6019/CHEMBL.database.19	http://doi.org/10.6019/CHEMBL.database.19
CHEMBL3044581	Data extraction	compound record	CHEMBL2252002	CHEMBL2252002	ChEMBL	CHEMBL2252002	https://www.ebi.ac.uk/chembl/compound/inspect/CHEMBL2252002	Data standardization and curation	ChEMBL database version 19	ChEMBL	10.6019/CHEMBL.database.19	http://doi.org/10.6019/CHEMBL.database.19
CHEMBL3044581	Data extraction	compound record	CHEMBL2252003	CHEMBL2252003	ChEMBL	CHEMBL2252003	https://www.ebi.ac.uk/chembl/compound/inspect/CHEMBL2252003	Data standardization and curation	ChEMBL database version 19	ChEMBL	10.6019/CHEMBL.database.19	http://doi.org/10.6019/CHEMBL.database.19
CHEMBL3044582	Data extraction	compound record	CHEMBL2252833	CHEMBL2252833	ChEMBL	CHEMBL2252833	https://www.ebi.ac.uk/chembl/compound/inspect/CHEMBL2252833	Data standardization and curation	ChEMBL database version 19	ChEMBL	10.6019/CHEMBL.database.19	http://doi.org/10.6019/CHEMBL.database.19
CHEMBL3044582	Data extraction	compound record	CHEMBL2252834	CHEMBL2252834	ChEMBL	CHEMBL2252834	https://www.ebi.ac.uk/chembl/compound/inspect/CHEMBL2252834	Data standardization and curation	ChEMBL database version 19	ChEMBL	10.6019/CHEMBL.database.19	http://doi.org/10.6019/CHEMBL.database.19
CHEMBL3044582	Data extraction	compound record	CHEMBL2252835	CHEMBL2252835	ChEMBL	CHEMBL2252835	https://www.ebi.ac.uk/chembl/compound/inspect/CHEMBL2252835	Data standardization and curation	ChEMBL database version 19	ChEMBL	10.6019/CHEMBL.database.19	http://doi.org/10.6019/CHEMBL.database.19
CHEMBL3044582	Data extraction	compound record	CHEMBL2252836	CHEMBL2252836	ChEMBL	CHEMBL2252836	https://www.ebi.ac.uk/chembl/compound/inspect/CHEMBL2252836	Data standardization and curation	ChEMBL database version 19	ChEMBL	10.6019/CHEMBL.database.19	http://doi.org/10.6019/CHEMBL.database.19
CHEMBL3044582	Data extraction	compound record	CHEMBL2252837	CHEMBL2252837	ChEMBL	CHEMBL2252837	https://www.ebi.ac.uk/chembl/compound/inspect/CHEMBL2252837	Data standardization and curation	ChEMBL database version 19	ChEMBL	10.6019/CHEMBL.database.19	http://doi.org/10.6019/CHEMBL.database.19
CHEMBL3044582	Data extraction	compound record	CHEMBL2261737	CHEMBL2261737	ChEMBL	CHEMBL2261737	https://www.ebi.ac.uk/chembl/compound/inspect/CHEMBL2261737	Data standardization and curation	ChEMBL database version 19	ChEMBL	10.6019/CHEMBL.database.19	http://doi.org/10.6019/CHEMBL.database.19
CHEMBL3044582	Data extraction	compound record	CHEMBL2261738	CHEMBL2261738	ChEMBL	CHEMBL2261738	https://www.ebi.ac.uk/chembl/compound/inspect/CHEMBL2261738	Data standardization and curation	ChEMBL database version 19	ChEMBL	10.6019/CHEMBL.database.19	http://doi.org/10.6019/CHEMBL.database.19
CHEMBL3044582	Data extraction	compound record	CHEMBL2261739	CHEMBL2261739	ChEMBL	CHEMBL2261739	https://www.ebi.ac.uk/chembl/compound/inspect/CHEMBL2261739	Data standardization and curation	ChEMBL database version 19	ChEMBL	10.6019/CHEMBL.database.19	http://doi.org/10.6019/CHEMBL.database.19
CHEMBL3044582	Data extraction	compound record	CHEMBL2261740	CHEMBL2261740	ChEMBL	CHEMBL2261740	https://www.ebi.ac.uk/chembl/compound/inspect/CHEMBL2261740	Data standardization and curation	ChEMBL database version 19	ChEMBL	10.6019/CHEMBL.database.19	http://doi.org/10.6019/CHEMBL.database.19
CHEMBL3044582	Data extraction	compound record	CHEMBL2261741	CHEMBL2261741	ChEMBL	CHEMBL2261741	https://www.ebi.ac.uk/chembl/compound/inspect/CHEMBL2261741	Data standardization and curation	ChEMBL database version 19	ChEMBL	10.6019/CHEMBL.database.19	http://doi.org/10.6019/CHEMBL.database.19
CHEMBL3044582	Data extraction	compound record	CHEMBL562	CHEMBL562	ChEMBL	CHEMBL562	https://www.ebi.ac.uk/chembl/compound/inspect/CHEMBL562	Data standardization and curation	ChEMBL database version 19	ChEMBL	10.6019/CHEMBL.database.19	http://doi.org/10.6019/CHEMBL.database.19
CHEMBL3044582	Data extraction	compound record	CHEMBL9	CHEMBL9	ChEMBL	CHEMBL9	https://www.ebi.ac.uk/chembl/compound/inspect/CHEMBL9	Data standardization and curation	ChEMBL database version 19	ChEMBL	10.6019/CHEMBL.database.19	http://doi.org/10.6019/CHEMBL.database.19
CHEMBL3044583	Data extraction	compound record	CHEMBL1316141	CHEMBL1316141	ChEMBL	CHEMBL1316141	https://www.ebi.ac.uk/chembl/compound/inspect/CHEMBL1316141	Data standardization and curation	ChEMBL database version 19	ChEMBL	10.6019/CHEMBL.database.19	http://doi.org/10.6019/CHEMBL.database.19
CHEMBL3044583	Data extraction	compound record	CHEMBL2146092	CHEMBL2146092	ChEMBL	CHEMBL2146092	https://www.ebi.ac.uk/chembl/compound/inspect/CHEMBL2146092	Data standardization and curation	ChEMBL database version 19	ChEMBL	10.6019/CHEMBL.database.19	http://doi.org/10.6019/CHEMBL.database.19
CHEMBL3044583	Data extraction	compound record	CHEMBL2261344	CHEMBL2261344	ChEMBL	CHEMBL2261344	https://www.ebi.ac.uk/chembl/compound/inspect/CHEMBL2261344	Data standardization and curation	ChEMBL database version 19	ChEMBL	10.6019/CHEMBL.database.19	http://doi.org/10.6019/CHEMBL.database.19
CHEMBL3044583	Data extraction	compound record	CHEMBL2261345	CHEMBL2261345	ChEMBL	CHEMBL2261345	https://www.ebi.ac.uk/chembl/compound/inspect/CHEMBL2261345	Data standardization and curation	ChEMBL database version 19	ChEMBL	10.6019/CHEMBL.database.19	http://doi.org/10.6019/CHEMBL.database.19
CHEMBL3044583	Data extraction	compound record	CHEMBL25856	CHEMBL25856	ChEMBL	CHEMBL25856	https://www.ebi.ac.uk/chembl/compound/inspect/CHEMBL25856	Data standardization and curation	ChEMBL database version 19	ChEMBL	10.6019/CHEMBL.database.19	http://doi.org/10.6019/CHEMBL.database.19
CHEMBL3044584	Data extraction	compound record	CHEMBL2268493	CHEMBL2268493	ChEMBL	CHEMBL2268493	https://www.ebi.ac.uk/chembl/compound/inspect/CHEMBL2268493	Data standardization and curation	ChEMBL database version 19	ChEMBL	10.6019/CHEMBL.database.19	http://doi.org/10.6019/CHEMBL.database.19
CHEMBL3044584	Data extraction	compound record	CHEMBL2269309	CHEMBL2269309	ChEMBL	CHEMBL2269309	https://www.ebi.ac.uk/chembl/compound/inspect/CHEMBL2269309	Data standardization and curation	ChEMBL database version 19	ChEMBL	10.6019/CHEMBL.database.19	http://doi.org/10.6019/CHEMBL.database.19
CHEMBL3044584	Data extraction	compound record	CHEMBL2269310	CHEMBL2269310	ChEMBL	CHEMBL2269310	https://www.ebi.ac.uk/chembl/compound/inspect/CHEMBL2269310	Data standardization and curation	ChEMBL database version 19	ChEMBL	10.6019/CHEMBL.database.19	http://doi.org/10.6019/CHEMBL.database.19
CHEMBL3044584	Data extraction	compound record	CHEMBL2269311	CHEMBL2269311	ChEMBL	CHEMBL2269311	https://www.ebi.ac.uk/chembl/compound/inspect/CHEMBL2269311	Data standardization and curation	ChEMBL database version 19	ChEMBL	10.6019/CHEMBL.database.19	http://doi.org/10.6019/CHEMBL.database.19
CHEMBL3044584	Data extraction	compound record	CHEMBL2269312	CHEMBL2269312	ChEMBL	CHEMBL2269312	https://www.ebi.ac.uk/chembl/compound/inspect/CHEMBL2269312	Data standardization and curation	ChEMBL database version 19	ChEMBL	10.6019/CHEMBL.database.19	http://doi.org/10.6019/CHEMBL.database.19
CHEMBL3044584	Data extraction	compound record	CHEMBL2269313	CHEMBL2269313	ChEMBL	CHEMBL2269313	https://www.ebi.ac.uk/chembl/compound/inspect/CHEMBL2269313	Data standardization and curation	ChEMBL database version 19	ChEMBL	10.6019/CHEMBL.database.19	http://doi.org/10.6019/CHEMBL.database.19
CHEMBL3044584	Data extraction	compound record	CHEMBL2269314	CHEMBL2269314	ChEMBL	CHEMBL2269314	https://www.ebi.ac.uk/chembl/compound/inspect/CHEMBL2269314	Data standardization and curation	ChEMBL database version 19	ChEMBL	10.6019/CHEMBL.database.19	http://doi.org/10.6019/CHEMBL.database.19
CHEMBL3044584	Data extraction	compound record	CHEMBL2269315	CHEMBL2269315	ChEMBL	CHEMBL2269315	https://www.ebi.ac.uk/chembl/compound/inspect/CHEMBL2269315	Data standardization and curation	ChEMBL database version 19	ChEMBL	10.6019/CHEMBL.database.19	http://doi.org/10.6019/CHEMBL.database.19
CHEMBL3044584	Data extraction	compound record	CHEMBL2269316	CHEMBL2269316	ChEMBL	CHEMBL2269316	https://www.ebi.ac.uk/chembl/compound/inspect/CHEMBL2269316	Data standardization and curation	ChEMBL database version 19	ChEMBL	10.6019/CHEMBL.database.19	http://doi.org/10.6019/CHEMBL.database.19
CHEMBL3044584	Data extraction	compound record	CHEMBL2269317	CHEMBL2269317	ChEMBL	CHEMBL2269317	https://www.ebi.ac.uk/chembl/compound/inspect/CHEMBL2269317	Data standardization and curation	ChEMBL database version 19	ChEMBL	10.6019/CHEMBL.database.19	http://doi.org/10.6019/CHEMBL.database.19
CHEMBL3044584	Data extraction	compound record	CHEMBL2269318	CHEMBL2269318	ChEMBL	CHEMBL2269318	https://www.ebi.ac.uk/chembl/compound/inspect/CHEMBL2269318	Data standardization and curation	ChEMBL database version 19	ChEMBL	10.6019/CHEMBL.database.19	http://doi.org/10.6019/CHEMBL.database.19
CHEMBL3044584	Data extraction	compound record	CHEMBL2269319	CHEMBL2269319	ChEMBL	CHEMBL2269319	https://www.ebi.ac.uk/chembl/compound/inspect/CHEMBL2269319	Data standardization and curation	ChEMBL database version 19	ChEMBL	10.6019/CHEMBL.database.19	http://doi.org/10.6019/CHEMBL.database.19
CHEMBL3044584	Data extraction	compound record	CHEMBL2269320	CHEMBL2269320	ChEMBL	CHEMBL2269320	https://www.ebi.ac.uk/chembl/compound/inspect/CHEMBL2269320	Data standardization and curation	ChEMBL database version 19	ChEMBL	10.6019/CHEMBL.database.19	http://doi.org/10.6019/CHEMBL.database.19
CHEMBL3044584	Data extraction	compound record	CHEMBL2269321	CHEMBL2269321	ChEMBL	CHEMBL2269321	https://www.ebi.ac.uk/chembl/compound/inspect/CHEMBL2269321	Data standardization and curation	ChEMBL database version 19	ChEMBL	10.6019/CHEMBL.database.19	http://doi.org/10.6019/CHEMBL.database.19
CHEMBL3044584	Data extraction	compound record	CHEMBL2269322	CHEMBL2269322	ChEMBL	CHEMBL2269322	https://www.ebi.ac.uk/chembl/compound/inspect/CHEMBL2269322	Data standardization and curation	ChEMBL database version 19	ChEMBL	10.6019/CHEMBL.database.19	http://doi.org/10.6019/CHEMBL.database.19
CHEMBL3044584	Data extraction	compound record	CHEMBL2269323	CHEMBL2269323	ChEMBL	CHEMBL2269323	https://www.ebi.ac.uk/chembl/compound/inspect/CHEMBL2269323	Data standardization and curation	ChEMBL database version 19	ChEMBL	10.6019/CHEMBL.database.19	http://doi.org/10.6019/CHEMBL.database.19
CHEMBL3044584	Data extraction	compound record	CHEMBL2269324	CHEMBL2269324	ChEMBL	CHEMBL2269324	https://www.ebi.ac.uk/chembl/compound/inspect/CHEMBL2269324	Data standardization and curation	ChEMBL database version 19	ChEMBL	10.6019/CHEMBL.database.19	http://doi.org/10.6019/CHEMBL.database.19
CHEMBL3044584	Data extraction	compound record	CHEMBL2269325	CHEMBL2269325	ChEMBL	CHEMBL2269325	https://www.ebi.ac.uk/chembl/compound/inspect/CHEMBL2269325	Data standardization and curation	ChEMBL database version 19	ChEMBL	10.6019/CHEMBL.database.19	http://doi.org/10.6019/CHEMBL.database.19
CHEMBL3044585	Data extraction	compound record	CHEMBL2228796	CHEMBL2228796	ChEMBL	CHEMBL2228796	https://www.ebi.ac.uk/chembl/compound/inspect/CHEMBL2228796	Data standardization and curation	ChEMBL database version 19	ChEMBL	10.6019/CHEMBL.database.19	http://doi.org/10.6019/CHEMBL.database.19
CHEMBL3044585	Data extraction	compound record	CHEMBL2228797	CHEMBL2228797	ChEMBL	CHEMBL2228797	https://www.ebi.ac.uk/chembl/compound/inspect/CHEMBL2228797	Data standardization and curation	ChEMBL database version 19	ChEMBL	10.6019/CHEMBL.database.19	http://doi.org/10.6019/CHEMBL.database.19
CHEMBL3044585	Data extraction	compound record	CHEMBL2228798	CHEMBL2228798	ChEMBL	CHEMBL2228798	https://www.ebi.ac.uk/chembl/compound/inspect/CHEMBL2228798	Data standardization and curation	ChEMBL database version 19	ChEMBL	10.6019/CHEMBL.database.19	http://doi.org/10.6019/CHEMBL.database.19
CHEMBL3044585	Data extraction	compound record	CHEMBL2228799	CHEMBL2228799	ChEMBL	CHEMBL2228799	https://www.ebi.ac.uk/chembl/compound/inspect/CHEMBL2228799	Data standardization and curation	ChEMBL database version 19	ChEMBL	10.6019/CHEMBL.database.19	http://doi.org/10.6019/CHEMBL.database.19
CHEMBL3044585	Data extraction	compound record	CHEMBL2228800	CHEMBL2228800	ChEMBL	CHEMBL2228800	https://www.ebi.ac.uk/chembl/compound/inspect/CHEMBL2228800	Data standardization and curation	ChEMBL database version 19	ChEMBL	10.6019/CHEMBL.database.19	http://doi.org/10.6019/CHEMBL.database.19
CHEMBL3044585	Data extraction	compound record	CHEMBL2228801	CHEMBL2228801	ChEMBL	CHEMBL2228801	https://www.ebi.ac.uk/chembl/compound/inspect/CHEMBL2228801	Data standardization and curation	ChEMBL database version 19	ChEMBL	10.6019/CHEMBL.database.19	http://doi.org/10.6019/CHEMBL.database.19
CHEMBL3044585	Data extraction	compound record	CHEMBL41092	CHEMBL41092	ChEMBL	CHEMBL41092	https://www.ebi.ac.uk/chembl/compound/inspect/CHEMBL41092	Data standardization and curation	ChEMBL database version 19	ChEMBL	10.6019/CHEMBL.database.19	http://doi.org/10.6019/CHEMBL.database.19
CHEMBL3044585	Data extraction	compound record	CHEMBL463597	CHEMBL463597	ChEMBL	CHEMBL463597	https://www.ebi.ac.uk/chembl/compound/inspect/CHEMBL463597	Data standardization and curation	ChEMBL database version 19	ChEMBL	10.6019/CHEMBL.database.19	http://doi.org/10.6019/CHEMBL.database.19
CHEMBL3044585	Data extraction	compound record	CHEMBL463781	CHEMBL463781	ChEMBL	CHEMBL463781	https://www.ebi.ac.uk/chembl/compound/inspect/CHEMBL463781	Data standardization and curation	ChEMBL database version 19	ChEMBL	10.6019/CHEMBL.database.19	http://doi.org/10.6019/CHEMBL.database.19
CHEMBL3044585	Data extraction	compound record	CHEMBL503873	CHEMBL503873	ChEMBL	CHEMBL503873	https://www.ebi.ac.uk/chembl/compound/inspect/CHEMBL503873	Data standardization and curation	ChEMBL database version 19	ChEMBL	10.6019/CHEMBL.database.19	http://doi.org/10.6019/CHEMBL.database.19
CHEMBL3044585	Data extraction	compound record	CHEMBL508681	CHEMBL508681	ChEMBL	CHEMBL508681	https://www.ebi.ac.uk/chembl/compound/inspect/CHEMBL508681	Data standardization and curation	ChEMBL database version 19	ChEMBL	10.6019/CHEMBL.database.19	http://doi.org/10.6019/CHEMBL.database.19
CHEMBL3044586	Data extraction	compound record	CHEMBL16	CHEMBL16	ChEMBL	CHEMBL16	https://www.ebi.ac.uk/chembl/compound/inspect/CHEMBL16	Data standardization and curation	ChEMBL database version 19	ChEMBL	10.6019/CHEMBL.database.19	http://doi.org/10.6019/CHEMBL.database.19
CHEMBL3044586	Data extraction	compound record	CHEMBL2234027	CHEMBL2234027	ChEMBL	CHEMBL2234027	https://www.ebi.ac.uk/chembl/compound/inspect/CHEMBL2234027	Data standardization and curation	ChEMBL database version 19	ChEMBL	10.6019/CHEMBL.database.19	http://doi.org/10.6019/CHEMBL.database.19
CHEMBL3044586	Data extraction	compound record	CHEMBL2234031	CHEMBL2234031	ChEMBL	CHEMBL2234031	https://www.ebi.ac.uk/chembl/compound/inspect/CHEMBL2234031	Data standardization and curation	ChEMBL database version 19	ChEMBL	10.6019/CHEMBL.database.19	http://doi.org/10.6019/CHEMBL.database.19
CHEMBL3044586	Data extraction	compound record	CHEMBL2235390	CHEMBL2235390	ChEMBL	CHEMBL2235390	https://www.ebi.ac.uk/chembl/compound/inspect/CHEMBL2235390	Data standardization and curation	ChEMBL database version 19	ChEMBL	10.6019/CHEMBL.database.19	http://doi.org/10.6019/CHEMBL.database.19
CHEMBL3044586	Data extraction	compound record	CHEMBL2235391	CHEMBL2235391	ChEMBL	CHEMBL2235391	https://www.ebi.ac.uk/chembl/compound/inspect/CHEMBL2235391	Data standardization and curation	ChEMBL database version 19	ChEMBL	10.6019/CHEMBL.database.19	http://doi.org/10.6019/CHEMBL.database.19
CHEMBL3044586	Data extraction	compound record	CHEMBL2235392	CHEMBL2235392	ChEMBL	CHEMBL2235392	https://www.ebi.ac.uk/chembl/compound/inspect/CHEMBL2235392	Data standardization and curation	ChEMBL database version 19	ChEMBL	10.6019/CHEMBL.database.19	http://doi.org/10.6019/CHEMBL.database.19
CHEMBL3044586	Data extraction	compound record	CHEMBL2235393	CHEMBL2235393	ChEMBL	CHEMBL2235393	https://www.ebi.ac.uk/chembl/compound/inspect/CHEMBL2235393	Data standardization and curation	ChEMBL database version 19	ChEMBL	10.6019/CHEMBL.database.19	http://doi.org/10.6019/CHEMBL.database.19
CHEMBL3044586	Data extraction	compound record	CHEMBL2235394	CHEMBL2235394	ChEMBL	CHEMBL2235394	https://www.ebi.ac.uk/chembl/compound/inspect/CHEMBL2235394	Data standardization and curation	ChEMBL database version 19	ChEMBL	10.6019/CHEMBL.database.19	http://doi.org/10.6019/CHEMBL.database.19
CHEMBL3044586	Data extraction	compound record	CHEMBL2235777	CHEMBL2235777	ChEMBL	CHEMBL2235777	https://www.ebi.ac.uk/chembl/compound/inspect/CHEMBL2235777	Data standardization and curation	ChEMBL database version 19	ChEMBL	10.6019/CHEMBL.database.19	http://doi.org/10.6019/CHEMBL.database.19
CHEMBL3044586	Data extraction	compound record	CHEMBL2235778	CHEMBL2235778	ChEMBL	CHEMBL2235778	https://www.ebi.ac.uk/chembl/compound/inspect/CHEMBL2235778	Data standardization and curation	ChEMBL database version 19	ChEMBL	10.6019/CHEMBL.database.19	http://doi.org/10.6019/CHEMBL.database.19
CHEMBL3044586	Data extraction	compound record	CHEMBL2235779	CHEMBL2235779	ChEMBL	CHEMBL2235779	https://www.ebi.ac.uk/chembl/compound/inspect/CHEMBL2235779	Data standardization and curation	ChEMBL database version 19	ChEMBL	10.6019/CHEMBL.database.19	http://doi.org/10.6019/CHEMBL.database.19
CHEMBL3044586	Data extraction	compound record	CHEMBL2235780	CHEMBL2235780	ChEMBL	CHEMBL2235780	https://www.ebi.ac.uk/chembl/compound/inspect/CHEMBL2235780	Data standardization and curation	ChEMBL database version 19	ChEMBL	10.6019/CHEMBL.database.19	http://doi.org/10.6019/CHEMBL.database.19
CHEMBL3044586	Data extraction	compound record	CHEMBL2235781	CHEMBL2235781	ChEMBL	CHEMBL2235781	https://www.ebi.ac.uk/chembl/compound/inspect/CHEMBL2235781	Data standardization and curation	ChEMBL database version 19	ChEMBL	10.6019/CHEMBL.database.19	http://doi.org/10.6019/CHEMBL.database.19
CHEMBL3044586	Data extraction	compound record	CHEMBL2235782	CHEMBL2235782	ChEMBL	CHEMBL2235782	https://www.ebi.ac.uk/chembl/compound/inspect/CHEMBL2235782	Data standardization and curation	ChEMBL database version 19	ChEMBL	10.6019/CHEMBL.database.19	http://doi.org/10.6019/CHEMBL.database.19
CHEMBL3044586	Data extraction	compound record	CHEMBL2235783	CHEMBL2235783	ChEMBL	CHEMBL2235783	https://www.ebi.ac.uk/chembl/compound/inspect/CHEMBL2235783	Data standardization and curation	ChEMBL database version 19	ChEMBL	10.6019/CHEMBL.database.19	http://doi.org/10.6019/CHEMBL.database.19
CHEMBL3044586	Data extraction	compound record	CHEMBL2235784	CHEMBL2235784	ChEMBL	CHEMBL2235784	https://www.ebi.ac.uk/chembl/compound/inspect/CHEMBL2235784	Data standardization and curation	ChEMBL database version 19	ChEMBL	10.6019/CHEMBL.database.19	http://doi.org/10.6019/CHEMBL.database.19
CHEMBL3044586	Data extraction	compound record	CHEMBL2235785	CHEMBL2235785	ChEMBL	CHEMBL2235785	https://www.ebi.ac.uk/chembl/compound/inspect/CHEMBL2235785	Data standardization and curation	ChEMBL database version 19	ChEMBL	10.6019/CHEMBL.database.19	http://doi.org/10.6019/CHEMBL.database.19
CHEMBL3044586	Data extraction	compound record	CHEMBL2235786	CHEMBL2235786	ChEMBL	CHEMBL2235786	https://www.ebi.ac.uk/chembl/compound/inspect/CHEMBL2235786	Data standardization and curation	ChEMBL database version 19	ChEMBL	10.6019/CHEMBL.database.19	http://doi.org/10.6019/CHEMBL.database.19
CHEMBL3044586	Data extraction	compound record	CHEMBL2235787	CHEMBL2235787	ChEMBL	CHEMBL2235787	https://www.ebi.ac.uk/chembl/compound/inspect/CHEMBL2235787	Data standardization and curation	ChEMBL database version 19	ChEMBL	10.6019/CHEMBL.database.19	http://doi.org/10.6019/CHEMBL.database.19
CHEMBL3044586	Data extraction	compound record	CHEMBL2235788	CHEMBL2235788	ChEMBL	CHEMBL2235788	https://www.ebi.ac.uk/chembl/compound/inspect/CHEMBL2235788	Data standardization and curation	ChEMBL database version 19	ChEMBL	10.6019/CHEMBL.database.19	http://doi.org/10.6019/CHEMBL.database.19
CHEMBL3044586	Data extraction	compound record	CHEMBL2235789	CHEMBL2235789	ChEMBL	CHEMBL2235789	https://www.ebi.ac.uk/chembl/compound/inspect/CHEMBL2235789	Data standardization and curation	ChEMBL database version 19	ChEMBL	10.6019/CHEMBL.database.19	http://doi.org/10.6019/CHEMBL.database.19
CHEMBL3044586	Data extraction	compound record	CHEMBL2235790	CHEMBL2235790	ChEMBL	CHEMBL2235790	https://www.ebi.ac.uk/chembl/compound/inspect/CHEMBL2235790	Data standardization and curation	ChEMBL database version 19	ChEMBL	10.6019/CHEMBL.database.19	http://doi.org/10.6019/CHEMBL.database.19
CHEMBL3044586	Data extraction	compound record	CHEMBL2235791	CHEMBL2235791	ChEMBL	CHEMBL2235791	https://www.ebi.ac.uk/chembl/compound/inspect/CHEMBL2235791	Data standardization and curation	ChEMBL database version 19	ChEMBL	10.6019/CHEMBL.database.19	http://doi.org/10.6019/CHEMBL.database.19
CHEMBL3044586	Data extraction	compound record	CHEMBL31354	CHEMBL31354	ChEMBL	CHEMBL31354	https://www.ebi.ac.uk/chembl/compound/inspect/CHEMBL31354	Data standardization and curation	ChEMBL database version 19	ChEMBL	10.6019/CHEMBL.database.19	http://doi.org/10.6019/CHEMBL.database.19
CHEMBL3044586	Data extraction	compound record	CHEMBL51	CHEMBL51	ChEMBL	CHEMBL51	https://www.ebi.ac.uk/chembl/compound/inspect/CHEMBL51	Data standardization and curation	ChEMBL database version 19	ChEMBL	10.6019/CHEMBL.database.19	http://doi.org/10.6019/CHEMBL.database.19
CHEMBL3044587	Data extraction	compound record	CHEMBL117	CHEMBL117	ChEMBL	CHEMBL117	https://www.ebi.ac.uk/chembl/compound/inspect/CHEMBL117	Data standardization and curation	ChEMBL database version 19	ChEMBL	10.6019/CHEMBL.database.19	http://doi.org/10.6019/CHEMBL.database.19
CHEMBL3044587	Data extraction	compound record	CHEMBL16312	CHEMBL16312	ChEMBL	CHEMBL16312	https://www.ebi.ac.uk/chembl/compound/inspect/CHEMBL16312	Data standardization and curation	ChEMBL database version 19	ChEMBL	10.6019/CHEMBL.database.19	http://doi.org/10.6019/CHEMBL.database.19
CHEMBL3044587	Data extraction	compound record	CHEMBL16783	CHEMBL16783	ChEMBL	CHEMBL16783	https://www.ebi.ac.uk/chembl/compound/inspect/CHEMBL16783	Data standardization and curation	ChEMBL database version 19	ChEMBL	10.6019/CHEMBL.database.19	http://doi.org/10.6019/CHEMBL.database.19
CHEMBL3044587	Data extraction	compound record	CHEMBL2297069	CHEMBL2297069	ChEMBL	CHEMBL2297069	https://www.ebi.ac.uk/chembl/compound/inspect/CHEMBL2297069	Data standardization and curation	ChEMBL database version 19	ChEMBL	10.6019/CHEMBL.database.19	http://doi.org/10.6019/CHEMBL.database.19
CHEMBL3044587	Data extraction	compound record	CHEMBL275638	CHEMBL275638	ChEMBL	CHEMBL275638	https://www.ebi.ac.uk/chembl/compound/inspect/CHEMBL275638	Data standardization and curation	ChEMBL database version 19	ChEMBL	10.6019/CHEMBL.database.19	http://doi.org/10.6019/CHEMBL.database.19
CHEMBL3044587	Data extraction	compound record	CHEMBL291876	CHEMBL291876	ChEMBL	CHEMBL291876	https://www.ebi.ac.uk/chembl/compound/inspect/CHEMBL291876	Data standardization and curation	ChEMBL database version 19	ChEMBL	10.6019/CHEMBL.database.19	http://doi.org/10.6019/CHEMBL.database.19
CHEMBL3044587	Data extraction	compound record	CHEMBL359744	CHEMBL359744	ChEMBL	CHEMBL359744	https://www.ebi.ac.uk/chembl/compound/inspect/CHEMBL359744	Data standardization and curation	ChEMBL database version 19	ChEMBL	10.6019/CHEMBL.database.19	http://doi.org/10.6019/CHEMBL.database.19
CHEMBL3044587	Data extraction	compound record	CHEMBL464339	CHEMBL464339	ChEMBL	CHEMBL464339	https://www.ebi.ac.uk/chembl/compound/inspect/CHEMBL464339	Data standardization and curation	ChEMBL database version 19	ChEMBL	10.6019/CHEMBL.database.19	http://doi.org/10.6019/CHEMBL.database.19
CHEMBL3044587	Data extraction	compound record	CHEMBL50	CHEMBL50	ChEMBL	CHEMBL50	https://www.ebi.ac.uk/chembl/compound/inspect/CHEMBL50	Data standardization and curation	ChEMBL database version 19	ChEMBL	10.6019/CHEMBL.database.19	http://doi.org/10.6019/CHEMBL.database.19
CHEMBL3044587	Data extraction	compound record	CHEMBL64780	CHEMBL64780	ChEMBL	CHEMBL64780	https://www.ebi.ac.uk/chembl/compound/inspect/CHEMBL64780	Data standardization and curation	ChEMBL database version 19	ChEMBL	10.6019/CHEMBL.database.19	http://doi.org/10.6019/CHEMBL.database.19
CHEMBL3044587	Data extraction	compound record	CHEMBL91153	CHEMBL91153	ChEMBL	CHEMBL91153	https://www.ebi.ac.uk/chembl/compound/inspect/CHEMBL91153	Data standardization and curation	ChEMBL database version 19	ChEMBL	10.6019/CHEMBL.database.19	http://doi.org/10.6019/CHEMBL.database.19
CHEMBL3044588	Data extraction	compound record	CHEMBL139	CHEMBL139	ChEMBL	CHEMBL139	https://www.ebi.ac.uk/chembl/compound/inspect/CHEMBL139	Data standardization and curation	ChEMBL database version 19	ChEMBL	10.6019/CHEMBL.database.19	http://doi.org/10.6019/CHEMBL.database.19
CHEMBL3044588	Data extraction	compound record	CHEMBL146	CHEMBL146	ChEMBL	CHEMBL146	https://www.ebi.ac.uk/chembl/compound/inspect/CHEMBL146	Data standardization and curation	ChEMBL database version 19	ChEMBL	10.6019/CHEMBL.database.19	http://doi.org/10.6019/CHEMBL.database.19
CHEMBL3044588	Data extraction	compound record	CHEMBL2234868	CHEMBL2234868	ChEMBL	CHEMBL2234868	https://www.ebi.ac.uk/chembl/compound/inspect/CHEMBL2234868	Data standardization and curation	ChEMBL database version 19	ChEMBL	10.6019/CHEMBL.database.19	http://doi.org/10.6019/CHEMBL.database.19
CHEMBL3044588	Data extraction	compound record	CHEMBL2234869	CHEMBL2234869	ChEMBL	CHEMBL2234869	https://www.ebi.ac.uk/chembl/compound/inspect/CHEMBL2234869	Data standardization and curation	ChEMBL database version 19	ChEMBL	10.6019/CHEMBL.database.19	http://doi.org/10.6019/CHEMBL.database.19
CHEMBL3044588	Data extraction	compound record	CHEMBL2234870	CHEMBL2234870	ChEMBL	CHEMBL2234870	https://www.ebi.ac.uk/chembl/compound/inspect/CHEMBL2234870	Data standardization and curation	ChEMBL database version 19	ChEMBL	10.6019/CHEMBL.database.19	http://doi.org/10.6019/CHEMBL.database.19
CHEMBL3044588	Data extraction	compound record	CHEMBL2234871	CHEMBL2234871	ChEMBL	CHEMBL2234871	https://www.ebi.ac.uk/chembl/compound/inspect/CHEMBL2234871	Data standardization and curation	ChEMBL database version 19	ChEMBL	10.6019/CHEMBL.database.19	http://doi.org/10.6019/CHEMBL.database.19
CHEMBL3044588	Data extraction	compound record	CHEMBL2234872	CHEMBL2234872	ChEMBL	CHEMBL2234872	https://www.ebi.ac.uk/chembl/compound/inspect/CHEMBL2234872	Data standardization and curation	ChEMBL database version 19	ChEMBL	10.6019/CHEMBL.database.19	http://doi.org/10.6019/CHEMBL.database.19
CHEMBL3044588	Data extraction	compound record	CHEMBL2234873	CHEMBL2234873	ChEMBL	CHEMBL2234873	https://www.ebi.ac.uk/chembl/compound/inspect/CHEMBL2234873	Data standardization and curation	ChEMBL database version 19	ChEMBL	10.6019/CHEMBL.database.19	http://doi.org/10.6019/CHEMBL.database.19
CHEMBL3044588	Data extraction	compound record	CHEMBL2234874	CHEMBL2234874	ChEMBL	CHEMBL2234874	https://www.ebi.ac.uk/chembl/compound/inspect/CHEMBL2234874	Data standardization and curation	ChEMBL database version 19	ChEMBL	10.6019/CHEMBL.database.19	http://doi.org/10.6019/CHEMBL.database.19
CHEMBL3044588	Data extraction	compound record	CHEMBL397705	CHEMBL397705	ChEMBL	CHEMBL397705	https://www.ebi.ac.uk/chembl/compound/inspect/CHEMBL397705	Data standardization and curation	ChEMBL database version 19	ChEMBL	10.6019/CHEMBL.database.19	http://doi.org/10.6019/CHEMBL.database.19
CHEMBL3044588	Data extraction	compound record	CHEMBL521	CHEMBL521	ChEMBL	CHEMBL521	https://www.ebi.ac.uk/chembl/compound/inspect/CHEMBL521	Data standardization and curation	ChEMBL database version 19	ChEMBL	10.6019/CHEMBL.database.19	http://doi.org/10.6019/CHEMBL.database.19
CHEMBL3044589	Data extraction	compound record	CHEMBL2251584	CHEMBL2251584	ChEMBL	CHEMBL2251584	https://www.ebi.ac.uk/chembl/compound/inspect/CHEMBL2251584	Data standardization and curation	ChEMBL database version 19	ChEMBL	10.6019/CHEMBL.database.19	http://doi.org/10.6019/CHEMBL.database.19
CHEMBL3044590	Data extraction	compound record	CHEMBL1236576	CHEMBL1236576	ChEMBL	CHEMBL1236576	https://www.ebi.ac.uk/chembl/compound/inspect/CHEMBL1236576	Data standardization and curation	ChEMBL database version 19	ChEMBL	10.6019/CHEMBL.database.19	http://doi.org/10.6019/CHEMBL.database.19
CHEMBL3044590	Data extraction	compound record	CHEMBL1369384	CHEMBL1369384	ChEMBL	CHEMBL1369384	https://www.ebi.ac.uk/chembl/compound/inspect/CHEMBL1369384	Data standardization and curation	ChEMBL database version 19	ChEMBL	10.6019/CHEMBL.database.19	http://doi.org/10.6019/CHEMBL.database.19
CHEMBL3044590	Data extraction	compound record	CHEMBL15972	CHEMBL15972	ChEMBL	CHEMBL15972	https://www.ebi.ac.uk/chembl/compound/inspect/CHEMBL15972	Data standardization and curation	ChEMBL database version 19	ChEMBL	10.6019/CHEMBL.database.19	http://doi.org/10.6019/CHEMBL.database.19
CHEMBL3044590	Data extraction	compound record	CHEMBL1606391	CHEMBL1606391	ChEMBL	CHEMBL1606391	https://www.ebi.ac.uk/chembl/compound/inspect/CHEMBL1606391	Data standardization and curation	ChEMBL database version 19	ChEMBL	10.6019/CHEMBL.database.19	http://doi.org/10.6019/CHEMBL.database.19
CHEMBL3044590	Data extraction	compound record	CHEMBL18104	CHEMBL18104	ChEMBL	CHEMBL18104	https://www.ebi.ac.uk/chembl/compound/inspect/CHEMBL18104	Data standardization and curation	ChEMBL database version 19	ChEMBL	10.6019/CHEMBL.database.19	http://doi.org/10.6019/CHEMBL.database.19
CHEMBL3044590	Data extraction	compound record	CHEMBL18407	CHEMBL18407	ChEMBL	CHEMBL18407	https://www.ebi.ac.uk/chembl/compound/inspect/CHEMBL18407	Data standardization and curation	ChEMBL database version 19	ChEMBL	10.6019/CHEMBL.database.19	http://doi.org/10.6019/CHEMBL.database.19
CHEMBL3044590	Data extraction	compound record	CHEMBL2228372	CHEMBL2228372	ChEMBL	CHEMBL2228372	https://www.ebi.ac.uk/chembl/compound/inspect/CHEMBL2228372	Data standardization and curation	ChEMBL database version 19	ChEMBL	10.6019/CHEMBL.database.19	http://doi.org/10.6019/CHEMBL.database.19
CHEMBL3044590	Data extraction	compound record	CHEMBL2228373	CHEMBL2228373	ChEMBL	CHEMBL2228373	https://www.ebi.ac.uk/chembl/compound/inspect/CHEMBL2228373	Data standardization and curation	ChEMBL database version 19	ChEMBL	10.6019/CHEMBL.database.19	http://doi.org/10.6019/CHEMBL.database.19
CHEMBL3044590	Data extraction	compound record	CHEMBL2228374	CHEMBL2228374	ChEMBL	CHEMBL2228374	https://www.ebi.ac.uk/chembl/compound/inspect/CHEMBL2228374	Data standardization and curation	ChEMBL database version 19	ChEMBL	10.6019/CHEMBL.database.19	http://doi.org/10.6019/CHEMBL.database.19
CHEMBL3044590	Data extraction	compound record	CHEMBL2228375	CHEMBL2228375	ChEMBL	CHEMBL2228375	https://www.ebi.ac.uk/chembl/compound/inspect/CHEMBL2228375	Data standardization and curation	ChEMBL database version 19	ChEMBL	10.6019/CHEMBL.database.19	http://doi.org/10.6019/CHEMBL.database.19
CHEMBL3044590	Data extraction	compound record	CHEMBL2228376	CHEMBL2228376	ChEMBL	CHEMBL2228376	https://www.ebi.ac.uk/chembl/compound/inspect/CHEMBL2228376	Data standardization and curation	ChEMBL database version 19	ChEMBL	10.6019/CHEMBL.database.19	http://doi.org/10.6019/CHEMBL.database.19
CHEMBL3044590	Data extraction	compound record	CHEMBL2228377	CHEMBL2228377	ChEMBL	CHEMBL2228377	https://www.ebi.ac.uk/chembl/compound/inspect/CHEMBL2228377	Data standardization and curation	ChEMBL database version 19	ChEMBL	10.6019/CHEMBL.database.19	http://doi.org/10.6019/CHEMBL.database.19
CHEMBL3044590	Data extraction	compound record	CHEMBL25363	CHEMBL25363	ChEMBL	CHEMBL25363	https://www.ebi.ac.uk/chembl/compound/inspect/CHEMBL25363	Data standardization and curation	ChEMBL database version 19	ChEMBL	10.6019/CHEMBL.database.19	http://doi.org/10.6019/CHEMBL.database.19
CHEMBL3044590	Data extraction	compound record	CHEMBL274467	CHEMBL274467	ChEMBL	CHEMBL274467	https://www.ebi.ac.uk/chembl/compound/inspect/CHEMBL274467	Data standardization and curation	ChEMBL database version 19	ChEMBL	10.6019/CHEMBL.database.19	http://doi.org/10.6019/CHEMBL.database.19
CHEMBL3044590	Data extraction	compound record	CHEMBL285235	CHEMBL285235	ChEMBL	CHEMBL285235	https://www.ebi.ac.uk/chembl/compound/inspect/CHEMBL285235	Data standardization and curation	ChEMBL database version 19	ChEMBL	10.6019/CHEMBL.database.19	http://doi.org/10.6019/CHEMBL.database.19
CHEMBL3044590	Data extraction	compound record	CHEMBL324794	CHEMBL324794	ChEMBL	CHEMBL324794	https://www.ebi.ac.uk/chembl/compound/inspect/CHEMBL324794	Data standardization and curation	ChEMBL database version 19	ChEMBL	10.6019/CHEMBL.database.19	http://doi.org/10.6019/CHEMBL.database.19
CHEMBL3044590	Data extraction	compound record	CHEMBL333306	CHEMBL333306	ChEMBL	CHEMBL333306	https://www.ebi.ac.uk/chembl/compound/inspect/CHEMBL333306	Data standardization and curation	ChEMBL database version 19	ChEMBL	10.6019/CHEMBL.database.19	http://doi.org/10.6019/CHEMBL.database.19
CHEMBL3044590	Data extraction	compound record	CHEMBL335900	CHEMBL335900	ChEMBL	CHEMBL335900	https://www.ebi.ac.uk/chembl/compound/inspect/CHEMBL335900	Data standardization and curation	ChEMBL database version 19	ChEMBL	10.6019/CHEMBL.database.19	http://doi.org/10.6019/CHEMBL.database.19
CHEMBL3044590	Data extraction	compound record	CHEMBL477752	CHEMBL477752	ChEMBL	CHEMBL477752	https://www.ebi.ac.uk/chembl/compound/inspect/CHEMBL477752	Data standardization and curation	ChEMBL database version 19	ChEMBL	10.6019/CHEMBL.database.19	http://doi.org/10.6019/CHEMBL.database.19
CHEMBL3044590	Data extraction	compound record	CHEMBL507518	CHEMBL507518	ChEMBL	CHEMBL507518	https://www.ebi.ac.uk/chembl/compound/inspect/CHEMBL507518	Data standardization and curation	ChEMBL database version 19	ChEMBL	10.6019/CHEMBL.database.19	http://doi.org/10.6019/CHEMBL.database.19
CHEMBL3044590	Data extraction	compound record	CHEMBL508917	CHEMBL508917	ChEMBL	CHEMBL508917	https://www.ebi.ac.uk/chembl/compound/inspect/CHEMBL508917	Data standardization and curation	ChEMBL database version 19	ChEMBL	10.6019/CHEMBL.database.19	http://doi.org/10.6019/CHEMBL.database.19
CHEMBL3044590	Data extraction	compound record	CHEMBL720	CHEMBL720	ChEMBL	CHEMBL720	https://www.ebi.ac.uk/chembl/compound/inspect/CHEMBL720	Data standardization and curation	ChEMBL database version 19	ChEMBL	10.6019/CHEMBL.database.19	http://doi.org/10.6019/CHEMBL.database.19
CHEMBL3044591	Data extraction	compound record	CHEMBL2288300	CHEMBL2288300	ChEMBL	CHEMBL2288300	https://www.ebi.ac.uk/chembl/compound/inspect/CHEMBL2288300	Data standardization and curation	ChEMBL database version 19	ChEMBL	10.6019/CHEMBL.database.19	http://doi.org/10.6019/CHEMBL.database.19
CHEMBL3044591	Data extraction	compound record	CHEMBL2288301	CHEMBL2288301	ChEMBL	CHEMBL2288301	https://www.ebi.ac.uk/chembl/compound/inspect/CHEMBL2288301	Data standardization and curation	ChEMBL database version 19	ChEMBL	10.6019/CHEMBL.database.19	http://doi.org/10.6019/CHEMBL.database.19
CHEMBL3044591	Data extraction	compound record	CHEMBL2288302	CHEMBL2288302	ChEMBL	CHEMBL2288302	https://www.ebi.ac.uk/chembl/compound/inspect/CHEMBL2288302	Data standardization and curation	ChEMBL database version 19	ChEMBL	10.6019/CHEMBL.database.19	http://doi.org/10.6019/CHEMBL.database.19
CHEMBL3044591	Data extraction	compound record	CHEMBL2288303	CHEMBL2288303	ChEMBL	CHEMBL2288303	https://www.ebi.ac.uk/chembl/compound/inspect/CHEMBL2288303	Data standardization and curation	ChEMBL database version 19	ChEMBL	10.6019/CHEMBL.database.19	http://doi.org/10.6019/CHEMBL.database.19
CHEMBL3044591	Data extraction	compound record	CHEMBL2288304	CHEMBL2288304	ChEMBL	CHEMBL2288304	https://www.ebi.ac.uk/chembl/compound/inspect/CHEMBL2288304	Data standardization and curation	ChEMBL database version 19	ChEMBL	10.6019/CHEMBL.database.19	http://doi.org/10.6019/CHEMBL.database.19
CHEMBL3044591	Data extraction	compound record	CHEMBL2288305	CHEMBL2288305	ChEMBL	CHEMBL2288305	https://www.ebi.ac.uk/chembl/compound/inspect/CHEMBL2288305	Data standardization and curation	ChEMBL database version 19	ChEMBL	10.6019/CHEMBL.database.19	http://doi.org/10.6019/CHEMBL.database.19
CHEMBL3044591	Data extraction	compound record	CHEMBL2288306	CHEMBL2288306	ChEMBL	CHEMBL2288306	https://www.ebi.ac.uk/chembl/compound/inspect/CHEMBL2288306	Data standardization and curation	ChEMBL database version 19	ChEMBL	10.6019/CHEMBL.database.19	http://doi.org/10.6019/CHEMBL.database.19
CHEMBL3044591	Data extraction	compound record	CHEMBL2288307	CHEMBL2288307	ChEMBL	CHEMBL2288307	https://www.ebi.ac.uk/chembl/compound/inspect/CHEMBL2288307	Data standardization and curation	ChEMBL database version 19	ChEMBL	10.6019/CHEMBL.database.19	http://doi.org/10.6019/CHEMBL.database.19
CHEMBL3044591	Data extraction	compound record	CHEMBL2288308	CHEMBL2288308	ChEMBL	CHEMBL2288308	https://www.ebi.ac.uk/chembl/compound/inspect/CHEMBL2288308	Data standardization and curation	ChEMBL database version 19	ChEMBL	10.6019/CHEMBL.database.19	http://doi.org/10.6019/CHEMBL.database.19
CHEMBL3044591	Data extraction	compound record	CHEMBL2288309	CHEMBL2288309	ChEMBL	CHEMBL2288309	https://www.ebi.ac.uk/chembl/compound/inspect/CHEMBL2288309	Data standardization and curation	ChEMBL database version 19	ChEMBL	10.6019/CHEMBL.database.19	http://doi.org/10.6019/CHEMBL.database.19
CHEMBL3044591	Data extraction	compound record	CHEMBL2288310	CHEMBL2288310	ChEMBL	CHEMBL2288310	https://www.ebi.ac.uk/chembl/compound/inspect/CHEMBL2288310	Data standardization and curation	ChEMBL database version 19	ChEMBL	10.6019/CHEMBL.database.19	http://doi.org/10.6019/CHEMBL.database.19
CHEMBL3044591	Data extraction	compound record	CHEMBL2288311	CHEMBL2288311	ChEMBL	CHEMBL2288311	https://www.ebi.ac.uk/chembl/compound/inspect/CHEMBL2288311	Data standardization and curation	ChEMBL database version 19	ChEMBL	10.6019/CHEMBL.database.19	http://doi.org/10.6019/CHEMBL.database.19
CHEMBL3044591	Data extraction	compound record	CHEMBL2288312	CHEMBL2288312	ChEMBL	CHEMBL2288312	https://www.ebi.ac.uk/chembl/compound/inspect/CHEMBL2288312	Data standardization and curation	ChEMBL database version 19	ChEMBL	10.6019/CHEMBL.database.19	http://doi.org/10.6019/CHEMBL.database.19
CHEMBL3044591	Data extraction	compound record	CHEMBL2288313	CHEMBL2288313	ChEMBL	CHEMBL2288313	https://www.ebi.ac.uk/chembl/compound/inspect/CHEMBL2288313	Data standardization and curation	ChEMBL database version 19	ChEMBL	10.6019/CHEMBL.database.19	http://doi.org/10.6019/CHEMBL.database.19
CHEMBL3044591	Data extraction	compound record	CHEMBL2288314	CHEMBL2288314	ChEMBL	CHEMBL2288314	https://www.ebi.ac.uk/chembl/compound/inspect/CHEMBL2288314	Data standardization and curation	ChEMBL database version 19	ChEMBL	10.6019/CHEMBL.database.19	http://doi.org/10.6019/CHEMBL.database.19
CHEMBL3044591	Data extraction	compound record	CHEMBL2288315	CHEMBL2288315	ChEMBL	CHEMBL2288315	https://www.ebi.ac.uk/chembl/compound/inspect/CHEMBL2288315	Data standardization and curation	ChEMBL database version 19	ChEMBL	10.6019/CHEMBL.database.19	http://doi.org/10.6019/CHEMBL.database.19
CHEMBL3044592	Data extraction	compound record	CHEMBL1094176	CHEMBL1094176	ChEMBL	CHEMBL1094176	https://www.ebi.ac.uk/chembl/compound/inspect/CHEMBL1094176	Data standardization and curation	ChEMBL database version 19	ChEMBL	10.6019/CHEMBL.database.19	http://doi.org/10.6019/CHEMBL.database.19
CHEMBL3044592	Data extraction	compound record	CHEMBL1095467	CHEMBL1095467	ChEMBL	CHEMBL1095467	https://www.ebi.ac.uk/chembl/compound/inspect/CHEMBL1095467	Data standardization and curation	ChEMBL database version 19	ChEMBL	10.6019/CHEMBL.database.19	http://doi.org/10.6019/CHEMBL.database.19
CHEMBL3044592	Data extraction	compound record	CHEMBL1095468	CHEMBL1095468	ChEMBL	CHEMBL1095468	https://www.ebi.ac.uk/chembl/compound/inspect/CHEMBL1095468	Data standardization and curation	ChEMBL database version 19	ChEMBL	10.6019/CHEMBL.database.19	http://doi.org/10.6019/CHEMBL.database.19
CHEMBL3044592	Data extraction	compound record	CHEMBL1235647	CHEMBL1235647	ChEMBL	CHEMBL1235647	https://www.ebi.ac.uk/chembl/compound/inspect/CHEMBL1235647	Data standardization and curation	ChEMBL database version 19	ChEMBL	10.6019/CHEMBL.database.19	http://doi.org/10.6019/CHEMBL.database.19
CHEMBL3044592	Data extraction	compound record	CHEMBL134342	CHEMBL134342	ChEMBL	CHEMBL134342	https://www.ebi.ac.uk/chembl/compound/inspect/CHEMBL134342	Data standardization and curation	ChEMBL database version 19	ChEMBL	10.6019/CHEMBL.database.19	http://doi.org/10.6019/CHEMBL.database.19
CHEMBL3044592	Data extraction	compound record	CHEMBL2298608	CHEMBL2298608	ChEMBL	CHEMBL2298608	https://www.ebi.ac.uk/chembl/compound/inspect/CHEMBL2298608	Data standardization and curation	ChEMBL database version 19	ChEMBL	10.6019/CHEMBL.database.19	http://doi.org/10.6019/CHEMBL.database.19
CHEMBL3044592	Data extraction	compound record	CHEMBL326433	CHEMBL326433	ChEMBL	CHEMBL326433	https://www.ebi.ac.uk/chembl/compound/inspect/CHEMBL326433	Data standardization and curation	ChEMBL database version 19	ChEMBL	10.6019/CHEMBL.database.19	http://doi.org/10.6019/CHEMBL.database.19
CHEMBL3044592	Data extraction	compound record	CHEMBL98	CHEMBL98	ChEMBL	CHEMBL98	https://www.ebi.ac.uk/chembl/compound/inspect/CHEMBL98	Data standardization and curation	ChEMBL database version 19	ChEMBL	10.6019/CHEMBL.database.19	http://doi.org/10.6019/CHEMBL.database.19
CHEMBL3044593	Data extraction	compound record	CHEMBL1934653	CHEMBL1934653	ChEMBL	CHEMBL1934653	https://www.ebi.ac.uk/chembl/compound/inspect/CHEMBL1934653	Data standardization and curation	ChEMBL database version 19	ChEMBL	10.6019/CHEMBL.database.19	http://doi.org/10.6019/CHEMBL.database.19
CHEMBL3044593	Data extraction	compound record	CHEMBL1934654	CHEMBL1934654	ChEMBL	CHEMBL1934654	https://www.ebi.ac.uk/chembl/compound/inspect/CHEMBL1934654	Data standardization and curation	ChEMBL database version 19	ChEMBL	10.6019/CHEMBL.database.19	http://doi.org/10.6019/CHEMBL.database.19
CHEMBL3044593	Data extraction	compound record	CHEMBL1934655	CHEMBL1934655	ChEMBL	CHEMBL1934655	https://www.ebi.ac.uk/chembl/compound/inspect/CHEMBL1934655	Data standardization and curation	ChEMBL database version 19	ChEMBL	10.6019/CHEMBL.database.19	http://doi.org/10.6019/CHEMBL.database.19
CHEMBL3044593	Data extraction	compound record	CHEMBL1934656	CHEMBL1934656	ChEMBL	CHEMBL1934656	https://www.ebi.ac.uk/chembl/compound/inspect/CHEMBL1934656	Data standardization and curation	ChEMBL database version 19	ChEMBL	10.6019/CHEMBL.database.19	http://doi.org/10.6019/CHEMBL.database.19
CHEMBL3044593	Data extraction	compound record	CHEMBL1934657	CHEMBL1934657	ChEMBL	CHEMBL1934657	https://www.ebi.ac.uk/chembl/compound/inspect/CHEMBL1934657	Data standardization and curation	ChEMBL database version 19	ChEMBL	10.6019/CHEMBL.database.19	http://doi.org/10.6019/CHEMBL.database.19
CHEMBL3044593	Data extraction	compound record	CHEMBL1934658	CHEMBL1934658	ChEMBL	CHEMBL1934658	https://www.ebi.ac.uk/chembl/compound/inspect/CHEMBL1934658	Data standardization and curation	ChEMBL database version 19	ChEMBL	10.6019/CHEMBL.database.19	http://doi.org/10.6019/CHEMBL.database.19
CHEMBL3044593	Data extraction	compound record	CHEMBL1934659	CHEMBL1934659	ChEMBL	CHEMBL1934659	https://www.ebi.ac.uk/chembl/compound/inspect/CHEMBL1934659	Data standardization and curation	ChEMBL database version 19	ChEMBL	10.6019/CHEMBL.database.19	http://doi.org/10.6019/CHEMBL.database.19
CHEMBL3044593	Data extraction	compound record	CHEMBL1934660	CHEMBL1934660	ChEMBL	CHEMBL1934660	https://www.ebi.ac.uk/chembl/compound/inspect/CHEMBL1934660	Data standardization and curation	ChEMBL database version 19	ChEMBL	10.6019/CHEMBL.database.19	http://doi.org/10.6019/CHEMBL.database.19
CHEMBL3044593	Data extraction	compound record	CHEMBL1934661	CHEMBL1934661	ChEMBL	CHEMBL1934661	https://www.ebi.ac.uk/chembl/compound/inspect/CHEMBL1934661	Data standardization and curation	ChEMBL database version 19	ChEMBL	10.6019/CHEMBL.database.19	http://doi.org/10.6019/CHEMBL.database.19
CHEMBL3044593	Data extraction	compound record	CHEMBL1934662	CHEMBL1934662	ChEMBL	CHEMBL1934662	https://www.ebi.ac.uk/chembl/compound/inspect/CHEMBL1934662	Data standardization and curation	ChEMBL database version 19	ChEMBL	10.6019/CHEMBL.database.19	http://doi.org/10.6019/CHEMBL.database.19
CHEMBL3044593	Data extraction	compound record	CHEMBL282052	CHEMBL282052	ChEMBL	CHEMBL282052	https://www.ebi.ac.uk/chembl/compound/inspect/CHEMBL282052	Data standardization and curation	ChEMBL database version 19	ChEMBL	10.6019/CHEMBL.database.19	http://doi.org/10.6019/CHEMBL.database.19
CHEMBL3044593	Data extraction	compound record	CHEMBL433	CHEMBL433	ChEMBL	CHEMBL433	https://www.ebi.ac.uk/chembl/compound/inspect/CHEMBL433	Data standardization and curation	ChEMBL database version 19	ChEMBL	10.6019/CHEMBL.database.19	http://doi.org/10.6019/CHEMBL.database.19
CHEMBL3044594	Data extraction	compound record	CHEMBL1443698	CHEMBL1443698	ChEMBL	CHEMBL1443698	https://www.ebi.ac.uk/chembl/compound/inspect/CHEMBL1443698	Data standardization and curation	ChEMBL database version 19	ChEMBL	10.6019/CHEMBL.database.19	http://doi.org/10.6019/CHEMBL.database.19
CHEMBL3044594	Data extraction	compound record	CHEMBL2268488	CHEMBL2268488	ChEMBL	CHEMBL2268488	https://www.ebi.ac.uk/chembl/compound/inspect/CHEMBL2268488	Data standardization and curation	ChEMBL database version 19	ChEMBL	10.6019/CHEMBL.database.19	http://doi.org/10.6019/CHEMBL.database.19
CHEMBL3044594	Data extraction	compound record	CHEMBL2268798	CHEMBL2268798	ChEMBL	CHEMBL2268798	https://www.ebi.ac.uk/chembl/compound/inspect/CHEMBL2268798	Data standardization and curation	ChEMBL database version 19	ChEMBL	10.6019/CHEMBL.database.19	http://doi.org/10.6019/CHEMBL.database.19
CHEMBL3044594	Data extraction	compound record	CHEMBL2268799	CHEMBL2268799	ChEMBL	CHEMBL2268799	https://www.ebi.ac.uk/chembl/compound/inspect/CHEMBL2268799	Data standardization and curation	ChEMBL database version 19	ChEMBL	10.6019/CHEMBL.database.19	http://doi.org/10.6019/CHEMBL.database.19
CHEMBL3044594	Data extraction	compound record	CHEMBL2268800	CHEMBL2268800	ChEMBL	CHEMBL2268800	https://www.ebi.ac.uk/chembl/compound/inspect/CHEMBL2268800	Data standardization and curation	ChEMBL database version 19	ChEMBL	10.6019/CHEMBL.database.19	http://doi.org/10.6019/CHEMBL.database.19
CHEMBL3044594	Data extraction	compound record	CHEMBL2268801	CHEMBL2268801	ChEMBL	CHEMBL2268801	https://www.ebi.ac.uk/chembl/compound/inspect/CHEMBL2268801	Data standardization and curation	ChEMBL database version 19	ChEMBL	10.6019/CHEMBL.database.19	http://doi.org/10.6019/CHEMBL.database.19
CHEMBL3044594	Data extraction	compound record	CHEMBL2268802	CHEMBL2268802	ChEMBL	CHEMBL2268802	https://www.ebi.ac.uk/chembl/compound/inspect/CHEMBL2268802	Data standardization and curation	ChEMBL database version 19	ChEMBL	10.6019/CHEMBL.database.19	http://doi.org/10.6019/CHEMBL.database.19
CHEMBL3044594	Data extraction	compound record	CHEMBL2268803	CHEMBL2268803	ChEMBL	CHEMBL2268803	https://www.ebi.ac.uk/chembl/compound/inspect/CHEMBL2268803	Data standardization and curation	ChEMBL database version 19	ChEMBL	10.6019/CHEMBL.database.19	http://doi.org/10.6019/CHEMBL.database.19
CHEMBL3044594	Data extraction	compound record	CHEMBL2268804	CHEMBL2268804	ChEMBL	CHEMBL2268804	https://www.ebi.ac.uk/chembl/compound/inspect/CHEMBL2268804	Data standardization and curation	ChEMBL database version 19	ChEMBL	10.6019/CHEMBL.database.19	http://doi.org/10.6019/CHEMBL.database.19
CHEMBL3044594	Data extraction	compound record	CHEMBL2268805	CHEMBL2268805	ChEMBL	CHEMBL2268805	https://www.ebi.ac.uk/chembl/compound/inspect/CHEMBL2268805	Data standardization and curation	ChEMBL database version 19	ChEMBL	10.6019/CHEMBL.database.19	http://doi.org/10.6019/CHEMBL.database.19
CHEMBL3044594	Data extraction	compound record	CHEMBL2268806	CHEMBL2268806	ChEMBL	CHEMBL2268806	https://www.ebi.ac.uk/chembl/compound/inspect/CHEMBL2268806	Data standardization and curation	ChEMBL database version 19	ChEMBL	10.6019/CHEMBL.database.19	http://doi.org/10.6019/CHEMBL.database.19
CHEMBL3044594	Data extraction	compound record	CHEMBL2268807	CHEMBL2268807	ChEMBL	CHEMBL2268807	https://www.ebi.ac.uk/chembl/compound/inspect/CHEMBL2268807	Data standardization and curation	ChEMBL database version 19	ChEMBL	10.6019/CHEMBL.database.19	http://doi.org/10.6019/CHEMBL.database.19
CHEMBL3044594	Data extraction	compound record	CHEMBL2268808	CHEMBL2268808	ChEMBL	CHEMBL2268808	https://www.ebi.ac.uk/chembl/compound/inspect/CHEMBL2268808	Data standardization and curation	ChEMBL database version 19	ChEMBL	10.6019/CHEMBL.database.19	http://doi.org/10.6019/CHEMBL.database.19
CHEMBL3044594	Data extraction	compound record	CHEMBL2268809	CHEMBL2268809	ChEMBL	CHEMBL2268809	https://www.ebi.ac.uk/chembl/compound/inspect/CHEMBL2268809	Data standardization and curation	ChEMBL database version 19	ChEMBL	10.6019/CHEMBL.database.19	http://doi.org/10.6019/CHEMBL.database.19
CHEMBL3044594	Data extraction	compound record	CHEMBL2268810	CHEMBL2268810	ChEMBL	CHEMBL2268810	https://www.ebi.ac.uk/chembl/compound/inspect/CHEMBL2268810	Data standardization and curation	ChEMBL database version 19	ChEMBL	10.6019/CHEMBL.database.19	http://doi.org/10.6019/CHEMBL.database.19
CHEMBL3044594	Data extraction	compound record	CHEMBL2268811	CHEMBL2268811	ChEMBL	CHEMBL2268811	https://www.ebi.ac.uk/chembl/compound/inspect/CHEMBL2268811	Data standardization and curation	ChEMBL database version 19	ChEMBL	10.6019/CHEMBL.database.19	http://doi.org/10.6019/CHEMBL.database.19
CHEMBL3044594	Data extraction	compound record	CHEMBL2268812	CHEMBL2268812	ChEMBL	CHEMBL2268812	https://www.ebi.ac.uk/chembl/compound/inspect/CHEMBL2268812	Data standardization and curation	ChEMBL database version 19	ChEMBL	10.6019/CHEMBL.database.19	http://doi.org/10.6019/CHEMBL.database.19
CHEMBL3044594	Data extraction	compound record	CHEMBL2268813	CHEMBL2268813	ChEMBL	CHEMBL2268813	https://www.ebi.ac.uk/chembl/compound/inspect/CHEMBL2268813	Data standardization and curation	ChEMBL database version 19	ChEMBL	10.6019/CHEMBL.database.19	http://doi.org/10.6019/CHEMBL.database.19
CHEMBL3044594	Data extraction	compound record	CHEMBL2268814	CHEMBL2268814	ChEMBL	CHEMBL2268814	https://www.ebi.ac.uk/chembl/compound/inspect/CHEMBL2268814	Data standardization and curation	ChEMBL database version 19	ChEMBL	10.6019/CHEMBL.database.19	http://doi.org/10.6019/CHEMBL.database.19
CHEMBL3044594	Data extraction	compound record	CHEMBL2268815	CHEMBL2268815	ChEMBL	CHEMBL2268815	https://www.ebi.ac.uk/chembl/compound/inspect/CHEMBL2268815	Data standardization and curation	ChEMBL database version 19	ChEMBL	10.6019/CHEMBL.database.19	http://doi.org/10.6019/CHEMBL.database.19
CHEMBL3044594	Data extraction	compound record	CHEMBL2268816	CHEMBL2268816	ChEMBL	CHEMBL2268816	https://www.ebi.ac.uk/chembl/compound/inspect/CHEMBL2268816	Data standardization and curation	ChEMBL database version 19	ChEMBL	10.6019/CHEMBL.database.19	http://doi.org/10.6019/CHEMBL.database.19
CHEMBL3044594	Data extraction	compound record	CHEMBL2268817	CHEMBL2268817	ChEMBL	CHEMBL2268817	https://www.ebi.ac.uk/chembl/compound/inspect/CHEMBL2268817	Data standardization and curation	ChEMBL database version 19	ChEMBL	10.6019/CHEMBL.database.19	http://doi.org/10.6019/CHEMBL.database.19
CHEMBL3044594	Data extraction	compound record	CHEMBL2268818	CHEMBL2268818	ChEMBL	CHEMBL2268818	https://www.ebi.ac.uk/chembl/compound/inspect/CHEMBL2268818	Data standardization and curation	ChEMBL database version 19	ChEMBL	10.6019/CHEMBL.database.19	http://doi.org/10.6019/CHEMBL.database.19
CHEMBL3044594	Data extraction	compound record	CHEMBL2268819	CHEMBL2268819	ChEMBL	CHEMBL2268819	https://www.ebi.ac.uk/chembl/compound/inspect/CHEMBL2268819	Data standardization and curation	ChEMBL database version 19	ChEMBL	10.6019/CHEMBL.database.19	http://doi.org/10.6019/CHEMBL.database.19
CHEMBL3044594	Data extraction	compound record	CHEMBL2268820	CHEMBL2268820	ChEMBL	CHEMBL2268820	https://www.ebi.ac.uk/chembl/compound/inspect/CHEMBL2268820	Data standardization and curation	ChEMBL database version 19	ChEMBL	10.6019/CHEMBL.database.19	http://doi.org/10.6019/CHEMBL.database.19
CHEMBL3044594	Data extraction	compound record	CHEMBL2273098	CHEMBL2273098	ChEMBL	CHEMBL2273098	https://www.ebi.ac.uk/chembl/compound/inspect/CHEMBL2273098	Data standardization and curation	ChEMBL database version 19	ChEMBL	10.6019/CHEMBL.database.19	http://doi.org/10.6019/CHEMBL.database.19
CHEMBL3044594	Data extraction	compound record	CHEMBL2273099	CHEMBL2273099	ChEMBL	CHEMBL2273099	https://www.ebi.ac.uk/chembl/compound/inspect/CHEMBL2273099	Data standardization and curation	ChEMBL database version 19	ChEMBL	10.6019/CHEMBL.database.19	http://doi.org/10.6019/CHEMBL.database.19
CHEMBL3044594	Data extraction	compound record	CHEMBL2273100	CHEMBL2273100	ChEMBL	CHEMBL2273100	https://www.ebi.ac.uk/chembl/compound/inspect/CHEMBL2273100	Data standardization and curation	ChEMBL database version 19	ChEMBL	10.6019/CHEMBL.database.19	http://doi.org/10.6019/CHEMBL.database.19
CHEMBL3044594	Data extraction	compound record	CHEMBL2273101	CHEMBL2273101	ChEMBL	CHEMBL2273101	https://www.ebi.ac.uk/chembl/compound/inspect/CHEMBL2273101	Data standardization and curation	ChEMBL database version 19	ChEMBL	10.6019/CHEMBL.database.19	http://doi.org/10.6019/CHEMBL.database.19
CHEMBL3044594	Data extraction	compound record	CHEMBL2273102	CHEMBL2273102	ChEMBL	CHEMBL2273102	https://www.ebi.ac.uk/chembl/compound/inspect/CHEMBL2273102	Data standardization and curation	ChEMBL database version 19	ChEMBL	10.6019/CHEMBL.database.19	http://doi.org/10.6019/CHEMBL.database.19
CHEMBL3044594	Data extraction	compound record	CHEMBL2273103	CHEMBL2273103	ChEMBL	CHEMBL2273103	https://www.ebi.ac.uk/chembl/compound/inspect/CHEMBL2273103	Data standardization and curation	ChEMBL database version 19	ChEMBL	10.6019/CHEMBL.database.19	http://doi.org/10.6019/CHEMBL.database.19
CHEMBL3044594	Data extraction	compound record	CHEMBL2273104	CHEMBL2273104	ChEMBL	CHEMBL2273104	https://www.ebi.ac.uk/chembl/compound/inspect/CHEMBL2273104	Data standardization and curation	ChEMBL database version 19	ChEMBL	10.6019/CHEMBL.database.19	http://doi.org/10.6019/CHEMBL.database.19
CHEMBL3044594	Data extraction	compound record	CHEMBL2273105	CHEMBL2273105	ChEMBL	CHEMBL2273105	https://www.ebi.ac.uk/chembl/compound/inspect/CHEMBL2273105	Data standardization and curation	ChEMBL database version 19	ChEMBL	10.6019/CHEMBL.database.19	http://doi.org/10.6019/CHEMBL.database.19
CHEMBL3044594	Data extraction	compound record	CHEMBL2273106	CHEMBL2273106	ChEMBL	CHEMBL2273106	https://www.ebi.ac.uk/chembl/compound/inspect/CHEMBL2273106	Data standardization and curation	ChEMBL database version 19	ChEMBL	10.6019/CHEMBL.database.19	http://doi.org/10.6019/CHEMBL.database.19
CHEMBL3044594	Data extraction	compound record	CHEMBL2273107	CHEMBL2273107	ChEMBL	CHEMBL2273107	https://www.ebi.ac.uk/chembl/compound/inspect/CHEMBL2273107	Data standardization and curation	ChEMBL database version 19	ChEMBL	10.6019/CHEMBL.database.19	http://doi.org/10.6019/CHEMBL.database.19
CHEMBL3044594	Data extraction	compound record	CHEMBL2273108	CHEMBL2273108	ChEMBL	CHEMBL2273108	https://www.ebi.ac.uk/chembl/compound/inspect/CHEMBL2273108	Data standardization and curation	ChEMBL database version 19	ChEMBL	10.6019/CHEMBL.database.19	http://doi.org/10.6019/CHEMBL.database.19
CHEMBL3044594	Data extraction	compound record	CHEMBL2273109	CHEMBL2273109	ChEMBL	CHEMBL2273109	https://www.ebi.ac.uk/chembl/compound/inspect/CHEMBL2273109	Data standardization and curation	ChEMBL database version 19	ChEMBL	10.6019/CHEMBL.database.19	http://doi.org/10.6019/CHEMBL.database.19
CHEMBL3044594	Data extraction	compound record	CHEMBL2273110	CHEMBL2273110	ChEMBL	CHEMBL2273110	https://www.ebi.ac.uk/chembl/compound/inspect/CHEMBL2273110	Data standardization and curation	ChEMBL database version 19	ChEMBL	10.6019/CHEMBL.database.19	http://doi.org/10.6019/CHEMBL.database.19
CHEMBL3044594	Data extraction	compound record	CHEMBL2273111	CHEMBL2273111	ChEMBL	CHEMBL2273111	https://www.ebi.ac.uk/chembl/compound/inspect/CHEMBL2273111	Data standardization and curation	ChEMBL database version 19	ChEMBL	10.6019/CHEMBL.database.19	http://doi.org/10.6019/CHEMBL.database.19
CHEMBL3044594	Data extraction	compound record	CHEMBL2273112	CHEMBL2273112	ChEMBL	CHEMBL2273112	https://www.ebi.ac.uk/chembl/compound/inspect/CHEMBL2273112	Data standardization and curation	ChEMBL database version 19	ChEMBL	10.6019/CHEMBL.database.19	http://doi.org/10.6019/CHEMBL.database.19
CHEMBL3044594	Data extraction	compound record	CHEMBL2273113	CHEMBL2273113	ChEMBL	CHEMBL2273113	https://www.ebi.ac.uk/chembl/compound/inspect/CHEMBL2273113	Data standardization and curation	ChEMBL database version 19	ChEMBL	10.6019/CHEMBL.database.19	http://doi.org/10.6019/CHEMBL.database.19
CHEMBL3044594	Data extraction	compound record	CHEMBL2273114	CHEMBL2273114	ChEMBL	CHEMBL2273114	https://www.ebi.ac.uk/chembl/compound/inspect/CHEMBL2273114	Data standardization and curation	ChEMBL database version 19	ChEMBL	10.6019/CHEMBL.database.19	http://doi.org/10.6019/CHEMBL.database.19
CHEMBL3044594	Data extraction	compound record	CHEMBL2273115	CHEMBL2273115	ChEMBL	CHEMBL2273115	https://www.ebi.ac.uk/chembl/compound/inspect/CHEMBL2273115	Data standardization and curation	ChEMBL database version 19	ChEMBL	10.6019/CHEMBL.database.19	http://doi.org/10.6019/CHEMBL.database.19
CHEMBL3044594	Data extraction	compound record	CHEMBL2273116	CHEMBL2273116	ChEMBL	CHEMBL2273116	https://www.ebi.ac.uk/chembl/compound/inspect/CHEMBL2273116	Data standardization and curation	ChEMBL database version 19	ChEMBL	10.6019/CHEMBL.database.19	http://doi.org/10.6019/CHEMBL.database.19
CHEMBL3044594	Data extraction	compound record	CHEMBL2273117	CHEMBL2273117	ChEMBL	CHEMBL2273117	https://www.ebi.ac.uk/chembl/compound/inspect/CHEMBL2273117	Data standardization and curation	ChEMBL database version 19	ChEMBL	10.6019/CHEMBL.database.19	http://doi.org/10.6019/CHEMBL.database.19
CHEMBL3044594	Data extraction	compound record	CHEMBL2273118	CHEMBL2273118	ChEMBL	CHEMBL2273118	https://www.ebi.ac.uk/chembl/compound/inspect/CHEMBL2273118	Data standardization and curation	ChEMBL database version 19	ChEMBL	10.6019/CHEMBL.database.19	http://doi.org/10.6019/CHEMBL.database.19
CHEMBL3044594	Data extraction	compound record	CHEMBL2273119	CHEMBL2273119	ChEMBL	CHEMBL2273119	https://www.ebi.ac.uk/chembl/compound/inspect/CHEMBL2273119	Data standardization and curation	ChEMBL database version 19	ChEMBL	10.6019/CHEMBL.database.19	http://doi.org/10.6019/CHEMBL.database.19
CHEMBL3044594	Data extraction	compound record	CHEMBL2273120	CHEMBL2273120	ChEMBL	CHEMBL2273120	https://www.ebi.ac.uk/chembl/compound/inspect/CHEMBL2273120	Data standardization and curation	ChEMBL database version 19	ChEMBL	10.6019/CHEMBL.database.19	http://doi.org/10.6019/CHEMBL.database.19
CHEMBL3044594	Data extraction	compound record	CHEMBL2273121	CHEMBL2273121	ChEMBL	CHEMBL2273121	https://www.ebi.ac.uk/chembl/compound/inspect/CHEMBL2273121	Data standardization and curation	ChEMBL database version 19	ChEMBL	10.6019/CHEMBL.database.19	http://doi.org/10.6019/CHEMBL.database.19
CHEMBL3044594	Data extraction	compound record	CHEMBL272733	CHEMBL272733	ChEMBL	CHEMBL272733	https://www.ebi.ac.uk/chembl/compound/inspect/CHEMBL272733	Data standardization and curation	ChEMBL database version 19	ChEMBL	10.6019/CHEMBL.database.19	http://doi.org/10.6019/CHEMBL.database.19
CHEMBL3044594	Data extraction	compound record	CHEMBL294199	CHEMBL294199	ChEMBL	CHEMBL294199	https://www.ebi.ac.uk/chembl/compound/inspect/CHEMBL294199	Data standardization and curation	ChEMBL database version 19	ChEMBL	10.6019/CHEMBL.database.19	http://doi.org/10.6019/CHEMBL.database.19
CHEMBL3044594	Data extraction	compound record	CHEMBL365100	CHEMBL365100	ChEMBL	CHEMBL365100	https://www.ebi.ac.uk/chembl/compound/inspect/CHEMBL365100	Data standardization and curation	ChEMBL database version 19	ChEMBL	10.6019/CHEMBL.database.19	http://doi.org/10.6019/CHEMBL.database.19
CHEMBL3044594	Data extraction	compound record	CHEMBL429023	CHEMBL429023	ChEMBL	CHEMBL429023	https://www.ebi.ac.uk/chembl/compound/inspect/CHEMBL429023	Data standardization and curation	ChEMBL database version 19	ChEMBL	10.6019/CHEMBL.database.19	http://doi.org/10.6019/CHEMBL.database.19
CHEMBL3044594	Data extraction	compound record	CHEMBL86638	CHEMBL86638	ChEMBL	CHEMBL86638	https://www.ebi.ac.uk/chembl/compound/inspect/CHEMBL86638	Data standardization and curation	ChEMBL database version 19	ChEMBL	10.6019/CHEMBL.database.19	http://doi.org/10.6019/CHEMBL.database.19
CHEMBL3044595	Data extraction	compound record	CHEMBL2229591	CHEMBL2229591	ChEMBL	CHEMBL2229591	https://www.ebi.ac.uk/chembl/compound/inspect/CHEMBL2229591	Data standardization and curation	ChEMBL database version 19	ChEMBL	10.6019/CHEMBL.database.19	http://doi.org/10.6019/CHEMBL.database.19
CHEMBL3044595	Data extraction	compound record	CHEMBL2229592	CHEMBL2229592	ChEMBL	CHEMBL2229592	https://www.ebi.ac.uk/chembl/compound/inspect/CHEMBL2229592	Data standardization and curation	ChEMBL database version 19	ChEMBL	10.6019/CHEMBL.database.19	http://doi.org/10.6019/CHEMBL.database.19
CHEMBL3044595	Data extraction	compound record	CHEMBL2229595	CHEMBL2229595	ChEMBL	CHEMBL2229595	https://www.ebi.ac.uk/chembl/compound/inspect/CHEMBL2229595	Data standardization and curation	ChEMBL database version 19	ChEMBL	10.6019/CHEMBL.database.19	http://doi.org/10.6019/CHEMBL.database.19
CHEMBL3044595	Data extraction	compound record	CHEMBL2397757	CHEMBL2397757	ChEMBL	CHEMBL2397757	https://www.ebi.ac.uk/chembl/compound/inspect/CHEMBL2397757	Data standardization and curation	ChEMBL database version 19	ChEMBL	10.6019/CHEMBL.database.19	http://doi.org/10.6019/CHEMBL.database.19
CHEMBL3044595	Data extraction	compound record	CHEMBL2397759	CHEMBL2397759	ChEMBL	CHEMBL2397759	https://www.ebi.ac.uk/chembl/compound/inspect/CHEMBL2397759	Data standardization and curation	ChEMBL database version 19	ChEMBL	10.6019/CHEMBL.database.19	http://doi.org/10.6019/CHEMBL.database.19
CHEMBL3044596	Data extraction	compound record	CHEMBL2251286	CHEMBL2251286	ChEMBL	CHEMBL2251286	https://www.ebi.ac.uk/chembl/compound/inspect/CHEMBL2251286	Data standardization and curation	ChEMBL database version 19	ChEMBL	10.6019/CHEMBL.database.19	http://doi.org/10.6019/CHEMBL.database.19
CHEMBL3044596	Data extraction	compound record	CHEMBL2251287	CHEMBL2251287	ChEMBL	CHEMBL2251287	https://www.ebi.ac.uk/chembl/compound/inspect/CHEMBL2251287	Data standardization and curation	ChEMBL database version 19	ChEMBL	10.6019/CHEMBL.database.19	http://doi.org/10.6019/CHEMBL.database.19
CHEMBL3044596	Data extraction	compound record	CHEMBL2251288	CHEMBL2251288	ChEMBL	CHEMBL2251288	https://www.ebi.ac.uk/chembl/compound/inspect/CHEMBL2251288	Data standardization and curation	ChEMBL database version 19	ChEMBL	10.6019/CHEMBL.database.19	http://doi.org/10.6019/CHEMBL.database.19
CHEMBL3044596	Data extraction	compound record	CHEMBL517659	CHEMBL517659	ChEMBL	CHEMBL517659	https://www.ebi.ac.uk/chembl/compound/inspect/CHEMBL517659	Data standardization and curation	ChEMBL database version 19	ChEMBL	10.6019/CHEMBL.database.19	http://doi.org/10.6019/CHEMBL.database.19
CHEMBL3044597	Data extraction	compound record	CHEMBL1231277	CHEMBL1231277	ChEMBL	CHEMBL1231277	https://www.ebi.ac.uk/chembl/compound/inspect/CHEMBL1231277	Data standardization and curation	ChEMBL database version 19	ChEMBL	10.6019/CHEMBL.database.19	http://doi.org/10.6019/CHEMBL.database.19
CHEMBL3044597	Data extraction	compound record	CHEMBL1231535	CHEMBL1231535	ChEMBL	CHEMBL1231535	https://www.ebi.ac.uk/chembl/compound/inspect/CHEMBL1231535	Data standardization and curation	ChEMBL database version 19	ChEMBL	10.6019/CHEMBL.database.19	http://doi.org/10.6019/CHEMBL.database.19
CHEMBL3044597	Data extraction	compound record	CHEMBL2283007	CHEMBL2283007	ChEMBL	CHEMBL2283007	https://www.ebi.ac.uk/chembl/compound/inspect/CHEMBL2283007	Data standardization and curation	ChEMBL database version 19	ChEMBL	10.6019/CHEMBL.database.19	http://doi.org/10.6019/CHEMBL.database.19
CHEMBL3044597	Data extraction	compound record	CHEMBL2283008	CHEMBL2283008	ChEMBL	CHEMBL2283008	https://www.ebi.ac.uk/chembl/compound/inspect/CHEMBL2283008	Data standardization and curation	ChEMBL database version 19	ChEMBL	10.6019/CHEMBL.database.19	http://doi.org/10.6019/CHEMBL.database.19
CHEMBL3044597	Data extraction	compound record	CHEMBL2283009	CHEMBL2283009	ChEMBL	CHEMBL2283009	https://www.ebi.ac.uk/chembl/compound/inspect/CHEMBL2283009	Data standardization and curation	ChEMBL database version 19	ChEMBL	10.6019/CHEMBL.database.19	http://doi.org/10.6019/CHEMBL.database.19
CHEMBL3044597	Data extraction	compound record	CHEMBL2283010	CHEMBL2283010	ChEMBL	CHEMBL2283010	https://www.ebi.ac.uk/chembl/compound/inspect/CHEMBL2283010	Data standardization and curation	ChEMBL database version 19	ChEMBL	10.6019/CHEMBL.database.19	http://doi.org/10.6019/CHEMBL.database.19
CHEMBL3044597	Data extraction	compound record	CHEMBL2283011	CHEMBL2283011	ChEMBL	CHEMBL2283011	https://www.ebi.ac.uk/chembl/compound/inspect/CHEMBL2283011	Data standardization and curation	ChEMBL database version 19	ChEMBL	10.6019/CHEMBL.database.19	http://doi.org/10.6019/CHEMBL.database.19
CHEMBL3044597	Data extraction	compound record	CHEMBL2283012	CHEMBL2283012	ChEMBL	CHEMBL2283012	https://www.ebi.ac.uk/chembl/compound/inspect/CHEMBL2283012	Data standardization and curation	ChEMBL database version 19	ChEMBL	10.6019/CHEMBL.database.19	http://doi.org/10.6019/CHEMBL.database.19
CHEMBL3044597	Data extraction	compound record	CHEMBL2283013	CHEMBL2283013	ChEMBL	CHEMBL2283013	https://www.ebi.ac.uk/chembl/compound/inspect/CHEMBL2283013	Data standardization and curation	ChEMBL database version 19	ChEMBL	10.6019/CHEMBL.database.19	http://doi.org/10.6019/CHEMBL.database.19
CHEMBL3044597	Data extraction	compound record	CHEMBL2283014	CHEMBL2283014	ChEMBL	CHEMBL2283014	https://www.ebi.ac.uk/chembl/compound/inspect/CHEMBL2283014	Data standardization and curation	ChEMBL database version 19	ChEMBL	10.6019/CHEMBL.database.19	http://doi.org/10.6019/CHEMBL.database.19
CHEMBL3044597	Data extraction	compound record	CHEMBL2283015	CHEMBL2283015	ChEMBL	CHEMBL2283015	https://www.ebi.ac.uk/chembl/compound/inspect/CHEMBL2283015	Data standardization and curation	ChEMBL database version 19	ChEMBL	10.6019/CHEMBL.database.19	http://doi.org/10.6019/CHEMBL.database.19
CHEMBL3044597	Data extraction	compound record	CHEMBL2283016	CHEMBL2283016	ChEMBL	CHEMBL2283016	https://www.ebi.ac.uk/chembl/compound/inspect/CHEMBL2283016	Data standardization and curation	ChEMBL database version 19	ChEMBL	10.6019/CHEMBL.database.19	http://doi.org/10.6019/CHEMBL.database.19
CHEMBL3044597	Data extraction	compound record	CHEMBL2283121	CHEMBL2283121	ChEMBL	CHEMBL2283121	https://www.ebi.ac.uk/chembl/compound/inspect/CHEMBL2283121	Data standardization and curation	ChEMBL database version 19	ChEMBL	10.6019/CHEMBL.database.19	http://doi.org/10.6019/CHEMBL.database.19
CHEMBL3044597	Data extraction	compound record	CHEMBL2283122	CHEMBL2283122	ChEMBL	CHEMBL2283122	https://www.ebi.ac.uk/chembl/compound/inspect/CHEMBL2283122	Data standardization and curation	ChEMBL database version 19	ChEMBL	10.6019/CHEMBL.database.19	http://doi.org/10.6019/CHEMBL.database.19
CHEMBL3044597	Data extraction	compound record	CHEMBL2283123	CHEMBL2283123	ChEMBL	CHEMBL2283123	https://www.ebi.ac.uk/chembl/compound/inspect/CHEMBL2283123	Data standardization and curation	ChEMBL database version 19	ChEMBL	10.6019/CHEMBL.database.19	http://doi.org/10.6019/CHEMBL.database.19
CHEMBL3044597	Data extraction	compound record	CHEMBL2283124	CHEMBL2283124	ChEMBL	CHEMBL2283124	https://www.ebi.ac.uk/chembl/compound/inspect/CHEMBL2283124	Data standardization and curation	ChEMBL database version 19	ChEMBL	10.6019/CHEMBL.database.19	http://doi.org/10.6019/CHEMBL.database.19
CHEMBL3044597	Data extraction	compound record	CHEMBL2283125	CHEMBL2283125	ChEMBL	CHEMBL2283125	https://www.ebi.ac.uk/chembl/compound/inspect/CHEMBL2283125	Data standardization and curation	ChEMBL database version 19	ChEMBL	10.6019/CHEMBL.database.19	http://doi.org/10.6019/CHEMBL.database.19
CHEMBL3044597	Data extraction	compound record	CHEMBL2283126	CHEMBL2283126	ChEMBL	CHEMBL2283126	https://www.ebi.ac.uk/chembl/compound/inspect/CHEMBL2283126	Data standardization and curation	ChEMBL database version 19	ChEMBL	10.6019/CHEMBL.database.19	http://doi.org/10.6019/CHEMBL.database.19
CHEMBL3044597	Data extraction	compound record	CHEMBL2283127	CHEMBL2283127	ChEMBL	CHEMBL2283127	https://www.ebi.ac.uk/chembl/compound/inspect/CHEMBL2283127	Data standardization and curation	ChEMBL database version 19	ChEMBL	10.6019/CHEMBL.database.19	http://doi.org/10.6019/CHEMBL.database.19
CHEMBL3044597	Data extraction	compound record	CHEMBL2283128	CHEMBL2283128	ChEMBL	CHEMBL2283128	https://www.ebi.ac.uk/chembl/compound/inspect/CHEMBL2283128	Data standardization and curation	ChEMBL database version 19	ChEMBL	10.6019/CHEMBL.database.19	http://doi.org/10.6019/CHEMBL.database.19
CHEMBL3044597	Data extraction	compound record	CHEMBL2283129	CHEMBL2283129	ChEMBL	CHEMBL2283129	https://www.ebi.ac.uk/chembl/compound/inspect/CHEMBL2283129	Data standardization and curation	ChEMBL database version 19	ChEMBL	10.6019/CHEMBL.database.19	http://doi.org/10.6019/CHEMBL.database.19
CHEMBL3044597	Data extraction	compound record	CHEMBL2283130	CHEMBL2283130	ChEMBL	CHEMBL2283130	https://www.ebi.ac.uk/chembl/compound/inspect/CHEMBL2283130	Data standardization and curation	ChEMBL database version 19	ChEMBL	10.6019/CHEMBL.database.19	http://doi.org/10.6019/CHEMBL.database.19
CHEMBL3044597	Data extraction	compound record	CHEMBL2283131	CHEMBL2283131	ChEMBL	CHEMBL2283131	https://www.ebi.ac.uk/chembl/compound/inspect/CHEMBL2283131	Data standardization and curation	ChEMBL database version 19	ChEMBL	10.6019/CHEMBL.database.19	http://doi.org/10.6019/CHEMBL.database.19
CHEMBL3044597	Data extraction	compound record	CHEMBL2283132	CHEMBL2283132	ChEMBL	CHEMBL2283132	https://www.ebi.ac.uk/chembl/compound/inspect/CHEMBL2283132	Data standardization and curation	ChEMBL database version 19	ChEMBL	10.6019/CHEMBL.database.19	http://doi.org/10.6019/CHEMBL.database.19
CHEMBL3044597	Data extraction	compound record	CHEMBL2283133	CHEMBL2283133	ChEMBL	CHEMBL2283133	https://www.ebi.ac.uk/chembl/compound/inspect/CHEMBL2283133	Data standardization and curation	ChEMBL database version 19	ChEMBL	10.6019/CHEMBL.database.19	http://doi.org/10.6019/CHEMBL.database.19
CHEMBL3044597	Data extraction	compound record	CHEMBL2283134	CHEMBL2283134	ChEMBL	CHEMBL2283134	https://www.ebi.ac.uk/chembl/compound/inspect/CHEMBL2283134	Data standardization and curation	ChEMBL database version 19	ChEMBL	10.6019/CHEMBL.database.19	http://doi.org/10.6019/CHEMBL.database.19
CHEMBL3044597	Data extraction	compound record	CHEMBL2283135	CHEMBL2283135	ChEMBL	CHEMBL2283135	https://www.ebi.ac.uk/chembl/compound/inspect/CHEMBL2283135	Data standardization and curation	ChEMBL database version 19	ChEMBL	10.6019/CHEMBL.database.19	http://doi.org/10.6019/CHEMBL.database.19
CHEMBL3044597	Data extraction	compound record	CHEMBL2283136	CHEMBL2283136	ChEMBL	CHEMBL2283136	https://www.ebi.ac.uk/chembl/compound/inspect/CHEMBL2283136	Data standardization and curation	ChEMBL database version 19	ChEMBL	10.6019/CHEMBL.database.19	http://doi.org/10.6019/CHEMBL.database.19
CHEMBL3044597	Data extraction	compound record	CHEMBL2283137	CHEMBL2283137	ChEMBL	CHEMBL2283137	https://www.ebi.ac.uk/chembl/compound/inspect/CHEMBL2283137	Data standardization and curation	ChEMBL database version 19	ChEMBL	10.6019/CHEMBL.database.19	http://doi.org/10.6019/CHEMBL.database.19
CHEMBL3044597	Data extraction	compound record	CHEMBL2283138	CHEMBL2283138	ChEMBL	CHEMBL2283138	https://www.ebi.ac.uk/chembl/compound/inspect/CHEMBL2283138	Data standardization and curation	ChEMBL database version 19	ChEMBL	10.6019/CHEMBL.database.19	http://doi.org/10.6019/CHEMBL.database.19
CHEMBL3044597	Data extraction	compound record	CHEMBL2283139	CHEMBL2283139	ChEMBL	CHEMBL2283139	https://www.ebi.ac.uk/chembl/compound/inspect/CHEMBL2283139	Data standardization and curation	ChEMBL database version 19	ChEMBL	10.6019/CHEMBL.database.19	http://doi.org/10.6019/CHEMBL.database.19
CHEMBL3044597	Data extraction	compound record	CHEMBL2283140	CHEMBL2283140	ChEMBL	CHEMBL2283140	https://www.ebi.ac.uk/chembl/compound/inspect/CHEMBL2283140	Data standardization and curation	ChEMBL database version 19	ChEMBL	10.6019/CHEMBL.database.19	http://doi.org/10.6019/CHEMBL.database.19
CHEMBL3044597	Data extraction	compound record	CHEMBL2283141	CHEMBL2283141	ChEMBL	CHEMBL2283141	https://www.ebi.ac.uk/chembl/compound/inspect/CHEMBL2283141	Data standardization and curation	ChEMBL database version 19	ChEMBL	10.6019/CHEMBL.database.19	http://doi.org/10.6019/CHEMBL.database.19
CHEMBL3044597	Data extraction	compound record	CHEMBL2283142	CHEMBL2283142	ChEMBL	CHEMBL2283142	https://www.ebi.ac.uk/chembl/compound/inspect/CHEMBL2283142	Data standardization and curation	ChEMBL database version 19	ChEMBL	10.6019/CHEMBL.database.19	http://doi.org/10.6019/CHEMBL.database.19
CHEMBL3044597	Data extraction	compound record	CHEMBL2283143	CHEMBL2283143	ChEMBL	CHEMBL2283143	https://www.ebi.ac.uk/chembl/compound/inspect/CHEMBL2283143	Data standardization and curation	ChEMBL database version 19	ChEMBL	10.6019/CHEMBL.database.19	http://doi.org/10.6019/CHEMBL.database.19
CHEMBL3044597	Data extraction	compound record	CHEMBL2283144	CHEMBL2283144	ChEMBL	CHEMBL2283144	https://www.ebi.ac.uk/chembl/compound/inspect/CHEMBL2283144	Data standardization and curation	ChEMBL database version 19	ChEMBL	10.6019/CHEMBL.database.19	http://doi.org/10.6019/CHEMBL.database.19
CHEMBL3044597	Data extraction	compound record	CHEMBL2283145	CHEMBL2283145	ChEMBL	CHEMBL2283145	https://www.ebi.ac.uk/chembl/compound/inspect/CHEMBL2283145	Data standardization and curation	ChEMBL database version 19	ChEMBL	10.6019/CHEMBL.database.19	http://doi.org/10.6019/CHEMBL.database.19
CHEMBL3044597	Data extraction	compound record	CHEMBL2283146	CHEMBL2283146	ChEMBL	CHEMBL2283146	https://www.ebi.ac.uk/chembl/compound/inspect/CHEMBL2283146	Data standardization and curation	ChEMBL database version 19	ChEMBL	10.6019/CHEMBL.database.19	http://doi.org/10.6019/CHEMBL.database.19
CHEMBL3044597	Data extraction	compound record	CHEMBL2283147	CHEMBL2283147	ChEMBL	CHEMBL2283147	https://www.ebi.ac.uk/chembl/compound/inspect/CHEMBL2283147	Data standardization and curation	ChEMBL database version 19	ChEMBL	10.6019/CHEMBL.database.19	http://doi.org/10.6019/CHEMBL.database.19
CHEMBL3044597	Data extraction	compound record	CHEMBL314563	CHEMBL314563	ChEMBL	CHEMBL314563	https://www.ebi.ac.uk/chembl/compound/inspect/CHEMBL314563	Data standardization and curation	ChEMBL database version 19	ChEMBL	10.6019/CHEMBL.database.19	http://doi.org/10.6019/CHEMBL.database.19
CHEMBL3044597	Data extraction	compound record	CHEMBL315179	CHEMBL315179	ChEMBL	CHEMBL315179	https://www.ebi.ac.uk/chembl/compound/inspect/CHEMBL315179	Data standardization and curation	ChEMBL database version 19	ChEMBL	10.6019/CHEMBL.database.19	http://doi.org/10.6019/CHEMBL.database.19
CHEMBL3044597	Data extraction	compound record	CHEMBL315343	CHEMBL315343	ChEMBL	CHEMBL315343	https://www.ebi.ac.uk/chembl/compound/inspect/CHEMBL315343	Data standardization and curation	ChEMBL database version 19	ChEMBL	10.6019/CHEMBL.database.19	http://doi.org/10.6019/CHEMBL.database.19
CHEMBL3044597	Data extraction	compound record	CHEMBL419293	CHEMBL419293	ChEMBL	CHEMBL419293	https://www.ebi.ac.uk/chembl/compound/inspect/CHEMBL419293	Data standardization and curation	ChEMBL database version 19	ChEMBL	10.6019/CHEMBL.database.19	http://doi.org/10.6019/CHEMBL.database.19
CHEMBL3044597	Data extraction	compound record	CHEMBL87421	CHEMBL87421	ChEMBL	CHEMBL87421	https://www.ebi.ac.uk/chembl/compound/inspect/CHEMBL87421	Data standardization and curation	ChEMBL database version 19	ChEMBL	10.6019/CHEMBL.database.19	http://doi.org/10.6019/CHEMBL.database.19
CHEMBL3044597	Data extraction	compound record	CHEMBL87685	CHEMBL87685	ChEMBL	CHEMBL87685	https://www.ebi.ac.uk/chembl/compound/inspect/CHEMBL87685	Data standardization and curation	ChEMBL database version 19	ChEMBL	10.6019/CHEMBL.database.19	http://doi.org/10.6019/CHEMBL.database.19
CHEMBL3044597	Data extraction	compound record	CHEMBL87686	CHEMBL87686	ChEMBL	CHEMBL87686	https://www.ebi.ac.uk/chembl/compound/inspect/CHEMBL87686	Data standardization and curation	ChEMBL database version 19	ChEMBL	10.6019/CHEMBL.database.19	http://doi.org/10.6019/CHEMBL.database.19
CHEMBL3044597	Data extraction	compound record	CHEMBL87757	CHEMBL87757	ChEMBL	CHEMBL87757	https://www.ebi.ac.uk/chembl/compound/inspect/CHEMBL87757	Data standardization and curation	ChEMBL database version 19	ChEMBL	10.6019/CHEMBL.database.19	http://doi.org/10.6019/CHEMBL.database.19
CHEMBL3044597	Data extraction	compound record	CHEMBL87857	CHEMBL87857	ChEMBL	CHEMBL87857	https://www.ebi.ac.uk/chembl/compound/inspect/CHEMBL87857	Data standardization and curation	ChEMBL database version 19	ChEMBL	10.6019/CHEMBL.database.19	http://doi.org/10.6019/CHEMBL.database.19
CHEMBL3044597	Data extraction	compound record	CHEMBL88072	CHEMBL88072	ChEMBL	CHEMBL88072	https://www.ebi.ac.uk/chembl/compound/inspect/CHEMBL88072	Data standardization and curation	ChEMBL database version 19	ChEMBL	10.6019/CHEMBL.database.19	http://doi.org/10.6019/CHEMBL.database.19
CHEMBL3044598	Data extraction	compound record	CHEMBL2227745	CHEMBL2227745	ChEMBL	CHEMBL2227745	https://www.ebi.ac.uk/chembl/compound/inspect/CHEMBL2227745	Data standardization and curation	ChEMBL database version 19	ChEMBL	10.6019/CHEMBL.database.19	http://doi.org/10.6019/CHEMBL.database.19
CHEMBL3044598	Data extraction	compound record	CHEMBL230001	CHEMBL230001	ChEMBL	CHEMBL230001	https://www.ebi.ac.uk/chembl/compound/inspect/CHEMBL230001	Data standardization and curation	ChEMBL database version 19	ChEMBL	10.6019/CHEMBL.database.19	http://doi.org/10.6019/CHEMBL.database.19
CHEMBL3044598	Data extraction	compound record	CHEMBL3138617	CHEMBL3138617	ChEMBL	CHEMBL3138617	https://www.ebi.ac.uk/chembl/compound/inspect/CHEMBL3138617	Data standardization and curation	ChEMBL database version 19	ChEMBL	10.6019/CHEMBL.database.19	http://doi.org/10.6019/CHEMBL.database.19
CHEMBL3044599	Data extraction	compound record	CHEMBL2252878	CHEMBL2252878	ChEMBL	CHEMBL2252878	https://www.ebi.ac.uk/chembl/compound/inspect/CHEMBL2252878	Data standardization and curation	ChEMBL database version 19	ChEMBL	10.6019/CHEMBL.database.19	http://doi.org/10.6019/CHEMBL.database.19
CHEMBL3044599	Data extraction	compound record	CHEMBL225698	CHEMBL225698	ChEMBL	CHEMBL225698	https://www.ebi.ac.uk/chembl/compound/inspect/CHEMBL225698	Data standardization and curation	ChEMBL database version 19	ChEMBL	10.6019/CHEMBL.database.19	http://doi.org/10.6019/CHEMBL.database.19
CHEMBL3044599	Data extraction	compound record	CHEMBL225702	CHEMBL225702	ChEMBL	CHEMBL225702	https://www.ebi.ac.uk/chembl/compound/inspect/CHEMBL225702	Data standardization and curation	ChEMBL database version 19	ChEMBL	10.6019/CHEMBL.database.19	http://doi.org/10.6019/CHEMBL.database.19
CHEMBL3044599	Data extraction	compound record	CHEMBL75349	CHEMBL75349	ChEMBL	CHEMBL75349	https://www.ebi.ac.uk/chembl/compound/inspect/CHEMBL75349	Data standardization and curation	ChEMBL database version 19	ChEMBL	10.6019/CHEMBL.database.19	http://doi.org/10.6019/CHEMBL.database.19
CHEMBL3044599	Data extraction	compound record	CHEMBL75978	CHEMBL75978	ChEMBL	CHEMBL75978	https://www.ebi.ac.uk/chembl/compound/inspect/CHEMBL75978	Data standardization and curation	ChEMBL database version 19	ChEMBL	10.6019/CHEMBL.database.19	http://doi.org/10.6019/CHEMBL.database.19
CHEMBL3044599	Data extraction	compound record	CHEMBL76447	CHEMBL76447	ChEMBL	CHEMBL76447	https://www.ebi.ac.uk/chembl/compound/inspect/CHEMBL76447	Data standardization and curation	ChEMBL database version 19	ChEMBL	10.6019/CHEMBL.database.19	http://doi.org/10.6019/CHEMBL.database.19
CHEMBL3044600	Data extraction	compound record	CHEMBL1591009	CHEMBL1591009	ChEMBL	CHEMBL1591009	https://www.ebi.ac.uk/chembl/compound/inspect/CHEMBL1591009	Data standardization and curation	ChEMBL database version 19	ChEMBL	10.6019/CHEMBL.database.19	http://doi.org/10.6019/CHEMBL.database.19
CHEMBL3044600	Data extraction	compound record	CHEMBL2269157	CHEMBL2269157	ChEMBL	CHEMBL2269157	https://www.ebi.ac.uk/chembl/compound/inspect/CHEMBL2269157	Data standardization and curation	ChEMBL database version 19	ChEMBL	10.6019/CHEMBL.database.19	http://doi.org/10.6019/CHEMBL.database.19
CHEMBL3044600	Data extraction	compound record	CHEMBL2269158	CHEMBL2269158	ChEMBL	CHEMBL2269158	https://www.ebi.ac.uk/chembl/compound/inspect/CHEMBL2269158	Data standardization and curation	ChEMBL database version 19	ChEMBL	10.6019/CHEMBL.database.19	http://doi.org/10.6019/CHEMBL.database.19
CHEMBL3044600	Data extraction	compound record	CHEMBL2269159	CHEMBL2269159	ChEMBL	CHEMBL2269159	https://www.ebi.ac.uk/chembl/compound/inspect/CHEMBL2269159	Data standardization and curation	ChEMBL database version 19	ChEMBL	10.6019/CHEMBL.database.19	http://doi.org/10.6019/CHEMBL.database.19
CHEMBL3044600	Data extraction	compound record	CHEMBL2269160	CHEMBL2269160	ChEMBL	CHEMBL2269160	https://www.ebi.ac.uk/chembl/compound/inspect/CHEMBL2269160	Data standardization and curation	ChEMBL database version 19	ChEMBL	10.6019/CHEMBL.database.19	http://doi.org/10.6019/CHEMBL.database.19
CHEMBL3044600	Data extraction	compound record	CHEMBL2269161	CHEMBL2269161	ChEMBL	CHEMBL2269161	https://www.ebi.ac.uk/chembl/compound/inspect/CHEMBL2269161	Data standardization and curation	ChEMBL database version 19	ChEMBL	10.6019/CHEMBL.database.19	http://doi.org/10.6019/CHEMBL.database.19
CHEMBL3044600	Data extraction	compound record	CHEMBL2269162	CHEMBL2269162	ChEMBL	CHEMBL2269162	https://www.ebi.ac.uk/chembl/compound/inspect/CHEMBL2269162	Data standardization and curation	ChEMBL database version 19	ChEMBL	10.6019/CHEMBL.database.19	http://doi.org/10.6019/CHEMBL.database.19
CHEMBL3044600	Data extraction	compound record	CHEMBL362153	CHEMBL362153	ChEMBL	CHEMBL362153	https://www.ebi.ac.uk/chembl/compound/inspect/CHEMBL362153	Data standardization and curation	ChEMBL database version 19	ChEMBL	10.6019/CHEMBL.database.19	http://doi.org/10.6019/CHEMBL.database.19
CHEMBL3044600	Data extraction	compound record	CHEMBL469650	CHEMBL469650	ChEMBL	CHEMBL469650	https://www.ebi.ac.uk/chembl/compound/inspect/CHEMBL469650	Data standardization and curation	ChEMBL database version 19	ChEMBL	10.6019/CHEMBL.database.19	http://doi.org/10.6019/CHEMBL.database.19
CHEMBL3044600	Data extraction	compound record	CHEMBL488203	CHEMBL488203	ChEMBL	CHEMBL488203	https://www.ebi.ac.uk/chembl/compound/inspect/CHEMBL488203	Data standardization and curation	ChEMBL database version 19	ChEMBL	10.6019/CHEMBL.database.19	http://doi.org/10.6019/CHEMBL.database.19
CHEMBL3044600	Data extraction	compound record	CHEMBL520570	CHEMBL520570	ChEMBL	CHEMBL520570	https://www.ebi.ac.uk/chembl/compound/inspect/CHEMBL520570	Data standardization and curation	ChEMBL database version 19	ChEMBL	10.6019/CHEMBL.database.19	http://doi.org/10.6019/CHEMBL.database.19
CHEMBL3044600	Data extraction	compound record	CHEMBL521035	CHEMBL521035	ChEMBL	CHEMBL521035	https://www.ebi.ac.uk/chembl/compound/inspect/CHEMBL521035	Data standardization and curation	ChEMBL database version 19	ChEMBL	10.6019/CHEMBL.database.19	http://doi.org/10.6019/CHEMBL.database.19
CHEMBL3044600	Data extraction	compound record	CHEMBL523911	CHEMBL523911	ChEMBL	CHEMBL523911	https://www.ebi.ac.uk/chembl/compound/inspect/CHEMBL523911	Data standardization and curation	ChEMBL database version 19	ChEMBL	10.6019/CHEMBL.database.19	http://doi.org/10.6019/CHEMBL.database.19
CHEMBL3044601	Data extraction	compound record	CHEMBL2229173	CHEMBL2229173	ChEMBL	CHEMBL2229173	https://www.ebi.ac.uk/chembl/compound/inspect/CHEMBL2229173	Data standardization and curation	ChEMBL database version 19	ChEMBL	10.6019/CHEMBL.database.19	http://doi.org/10.6019/CHEMBL.database.19
CHEMBL3044602	Data extraction	compound record	CHEMBL2298609	CHEMBL2298609	ChEMBL	CHEMBL2298609	https://www.ebi.ac.uk/chembl/compound/inspect/CHEMBL2298609	Data standardization and curation	ChEMBL database version 19	ChEMBL	10.6019/CHEMBL.database.19	http://doi.org/10.6019/CHEMBL.database.19
CHEMBL3044602	Data extraction	compound record	CHEMBL2298610	CHEMBL2298610	ChEMBL	CHEMBL2298610	https://www.ebi.ac.uk/chembl/compound/inspect/CHEMBL2298610	Data standardization and curation	ChEMBL database version 19	ChEMBL	10.6019/CHEMBL.database.19	http://doi.org/10.6019/CHEMBL.database.19
CHEMBL3044602	Data extraction	compound record	CHEMBL2298611	CHEMBL2298611	ChEMBL	CHEMBL2298611	https://www.ebi.ac.uk/chembl/compound/inspect/CHEMBL2298611	Data standardization and curation	ChEMBL database version 19	ChEMBL	10.6019/CHEMBL.database.19	http://doi.org/10.6019/CHEMBL.database.19
CHEMBL3044602	Data extraction	compound record	CHEMBL2298612	CHEMBL2298612	ChEMBL	CHEMBL2298612	https://www.ebi.ac.uk/chembl/compound/inspect/CHEMBL2298612	Data standardization and curation	ChEMBL database version 19	ChEMBL	10.6019/CHEMBL.database.19	http://doi.org/10.6019/CHEMBL.database.19
CHEMBL3044602	Data extraction	compound record	CHEMBL2298613	CHEMBL2298613	ChEMBL	CHEMBL2298613	https://www.ebi.ac.uk/chembl/compound/inspect/CHEMBL2298613	Data standardization and curation	ChEMBL database version 19	ChEMBL	10.6019/CHEMBL.database.19	http://doi.org/10.6019/CHEMBL.database.19
CHEMBL3044602	Data extraction	compound record	CHEMBL2298614	CHEMBL2298614	ChEMBL	CHEMBL2298614	https://www.ebi.ac.uk/chembl/compound/inspect/CHEMBL2298614	Data standardization and curation	ChEMBL database version 19	ChEMBL	10.6019/CHEMBL.database.19	http://doi.org/10.6019/CHEMBL.database.19
CHEMBL3044602	Data extraction	compound record	CHEMBL2298615	CHEMBL2298615	ChEMBL	CHEMBL2298615	https://www.ebi.ac.uk/chembl/compound/inspect/CHEMBL2298615	Data standardization and curation	ChEMBL database version 19	ChEMBL	10.6019/CHEMBL.database.19	http://doi.org/10.6019/CHEMBL.database.19
CHEMBL3044602	Data extraction	compound record	CHEMBL2298616	CHEMBL2298616	ChEMBL	CHEMBL2298616	https://www.ebi.ac.uk/chembl/compound/inspect/CHEMBL2298616	Data standardization and curation	ChEMBL database version 19	ChEMBL	10.6019/CHEMBL.database.19	http://doi.org/10.6019/CHEMBL.database.19
CHEMBL3044602	Data extraction	compound record	CHEMBL2298617	CHEMBL2298617	ChEMBL	CHEMBL2298617	https://www.ebi.ac.uk/chembl/compound/inspect/CHEMBL2298617	Data standardization and curation	ChEMBL database version 19	ChEMBL	10.6019/CHEMBL.database.19	http://doi.org/10.6019/CHEMBL.database.19
CHEMBL3044602	Data extraction	compound record	CHEMBL2298618	CHEMBL2298618	ChEMBL	CHEMBL2298618	https://www.ebi.ac.uk/chembl/compound/inspect/CHEMBL2298618	Data standardization and curation	ChEMBL database version 19	ChEMBL	10.6019/CHEMBL.database.19	http://doi.org/10.6019/CHEMBL.database.19
CHEMBL3044602	Data extraction	compound record	CHEMBL2298619	CHEMBL2298619	ChEMBL	CHEMBL2298619	https://www.ebi.ac.uk/chembl/compound/inspect/CHEMBL2298619	Data standardization and curation	ChEMBL database version 19	ChEMBL	10.6019/CHEMBL.database.19	http://doi.org/10.6019/CHEMBL.database.19
CHEMBL3044602	Data extraction	compound record	CHEMBL6966	CHEMBL6966	ChEMBL	CHEMBL6966	https://www.ebi.ac.uk/chembl/compound/inspect/CHEMBL6966	Data standardization and curation	ChEMBL database version 19	ChEMBL	10.6019/CHEMBL.database.19	http://doi.org/10.6019/CHEMBL.database.19
CHEMBL3044603	Data extraction	compound record	CHEMBL203125	CHEMBL203125	ChEMBL	CHEMBL203125	https://www.ebi.ac.uk/chembl/compound/inspect/CHEMBL203125	Data standardization and curation	ChEMBL database version 19	ChEMBL	10.6019/CHEMBL.database.19	http://doi.org/10.6019/CHEMBL.database.19
CHEMBL3044603	Data extraction	compound record	CHEMBL2289486	CHEMBL2289486	ChEMBL	CHEMBL2289486	https://www.ebi.ac.uk/chembl/compound/inspect/CHEMBL2289486	Data standardization and curation	ChEMBL database version 19	ChEMBL	10.6019/CHEMBL.database.19	http://doi.org/10.6019/CHEMBL.database.19
CHEMBL3044603	Data extraction	compound record	CHEMBL2289487	CHEMBL2289487	ChEMBL	CHEMBL2289487	https://www.ebi.ac.uk/chembl/compound/inspect/CHEMBL2289487	Data standardization and curation	ChEMBL database version 19	ChEMBL	10.6019/CHEMBL.database.19	http://doi.org/10.6019/CHEMBL.database.19
CHEMBL3044603	Data extraction	compound record	CHEMBL2289488	CHEMBL2289488	ChEMBL	CHEMBL2289488	https://www.ebi.ac.uk/chembl/compound/inspect/CHEMBL2289488	Data standardization and curation	ChEMBL database version 19	ChEMBL	10.6019/CHEMBL.database.19	http://doi.org/10.6019/CHEMBL.database.19
CHEMBL3044603	Data extraction	compound record	CHEMBL2289489	CHEMBL2289489	ChEMBL	CHEMBL2289489	https://www.ebi.ac.uk/chembl/compound/inspect/CHEMBL2289489	Data standardization and curation	ChEMBL database version 19	ChEMBL	10.6019/CHEMBL.database.19	http://doi.org/10.6019/CHEMBL.database.19
CHEMBL3044603	Data extraction	compound record	CHEMBL2289490	CHEMBL2289490	ChEMBL	CHEMBL2289490	https://www.ebi.ac.uk/chembl/compound/inspect/CHEMBL2289490	Data standardization and curation	ChEMBL database version 19	ChEMBL	10.6019/CHEMBL.database.19	http://doi.org/10.6019/CHEMBL.database.19
CHEMBL3044603	Data extraction	compound record	CHEMBL2289491	CHEMBL2289491	ChEMBL	CHEMBL2289491	https://www.ebi.ac.uk/chembl/compound/inspect/CHEMBL2289491	Data standardization and curation	ChEMBL database version 19	ChEMBL	10.6019/CHEMBL.database.19	http://doi.org/10.6019/CHEMBL.database.19
CHEMBL3044603	Data extraction	compound record	CHEMBL2289492	CHEMBL2289492	ChEMBL	CHEMBL2289492	https://www.ebi.ac.uk/chembl/compound/inspect/CHEMBL2289492	Data standardization and curation	ChEMBL database version 19	ChEMBL	10.6019/CHEMBL.database.19	http://doi.org/10.6019/CHEMBL.database.19
CHEMBL3044603	Data extraction	compound record	CHEMBL2289493	CHEMBL2289493	ChEMBL	CHEMBL2289493	https://www.ebi.ac.uk/chembl/compound/inspect/CHEMBL2289493	Data standardization and curation	ChEMBL database version 19	ChEMBL	10.6019/CHEMBL.database.19	http://doi.org/10.6019/CHEMBL.database.19
CHEMBL3044603	Data extraction	compound record	CHEMBL2289494	CHEMBL2289494	ChEMBL	CHEMBL2289494	https://www.ebi.ac.uk/chembl/compound/inspect/CHEMBL2289494	Data standardization and curation	ChEMBL database version 19	ChEMBL	10.6019/CHEMBL.database.19	http://doi.org/10.6019/CHEMBL.database.19
CHEMBL3044603	Data extraction	compound record	CHEMBL2289495	CHEMBL2289495	ChEMBL	CHEMBL2289495	https://www.ebi.ac.uk/chembl/compound/inspect/CHEMBL2289495	Data standardization and curation	ChEMBL database version 19	ChEMBL	10.6019/CHEMBL.database.19	http://doi.org/10.6019/CHEMBL.database.19
CHEMBL3044603	Data extraction	compound record	CHEMBL2289496	CHEMBL2289496	ChEMBL	CHEMBL2289496	https://www.ebi.ac.uk/chembl/compound/inspect/CHEMBL2289496	Data standardization and curation	ChEMBL database version 19	ChEMBL	10.6019/CHEMBL.database.19	http://doi.org/10.6019/CHEMBL.database.19
CHEMBL3044603	Data extraction	compound record	CHEMBL2289497	CHEMBL2289497	ChEMBL	CHEMBL2289497	https://www.ebi.ac.uk/chembl/compound/inspect/CHEMBL2289497	Data standardization and curation	ChEMBL database version 19	ChEMBL	10.6019/CHEMBL.database.19	http://doi.org/10.6019/CHEMBL.database.19
CHEMBL3044603	Data extraction	compound record	CHEMBL2289498	CHEMBL2289498	ChEMBL	CHEMBL2289498	https://www.ebi.ac.uk/chembl/compound/inspect/CHEMBL2289498	Data standardization and curation	ChEMBL database version 19	ChEMBL	10.6019/CHEMBL.database.19	http://doi.org/10.6019/CHEMBL.database.19
CHEMBL3044603	Data extraction	compound record	CHEMBL2289499	CHEMBL2289499	ChEMBL	CHEMBL2289499	https://www.ebi.ac.uk/chembl/compound/inspect/CHEMBL2289499	Data standardization and curation	ChEMBL database version 19	ChEMBL	10.6019/CHEMBL.database.19	http://doi.org/10.6019/CHEMBL.database.19
CHEMBL3044603	Data extraction	compound record	CHEMBL526942	CHEMBL526942	ChEMBL	CHEMBL526942	https://www.ebi.ac.uk/chembl/compound/inspect/CHEMBL526942	Data standardization and curation	ChEMBL database version 19	ChEMBL	10.6019/CHEMBL.database.19	http://doi.org/10.6019/CHEMBL.database.19
CHEMBL3044604	Data extraction	compound record	CHEMBL104	CHEMBL104	ChEMBL	CHEMBL104	https://www.ebi.ac.uk/chembl/compound/inspect/CHEMBL104	Data standardization and curation	ChEMBL database version 19	ChEMBL	10.6019/CHEMBL.database.19	http://doi.org/10.6019/CHEMBL.database.19
CHEMBL3044604	Data extraction	compound record	CHEMBL174	CHEMBL174	ChEMBL	CHEMBL174	https://www.ebi.ac.uk/chembl/compound/inspect/CHEMBL174	Data standardization and curation	ChEMBL database version 19	ChEMBL	10.6019/CHEMBL.database.19	http://doi.org/10.6019/CHEMBL.database.19
CHEMBL3044604	Data extraction	compound record	CHEMBL2262588	CHEMBL2262588	ChEMBL	CHEMBL2262588	https://www.ebi.ac.uk/chembl/compound/inspect/CHEMBL2262588	Data standardization and curation	ChEMBL database version 19	ChEMBL	10.6019/CHEMBL.database.19	http://doi.org/10.6019/CHEMBL.database.19
CHEMBL3044604	Data extraction	compound record	CHEMBL2262589	CHEMBL2262589	ChEMBL	CHEMBL2262589	https://www.ebi.ac.uk/chembl/compound/inspect/CHEMBL2262589	Data standardization and curation	ChEMBL database version 19	ChEMBL	10.6019/CHEMBL.database.19	http://doi.org/10.6019/CHEMBL.database.19
CHEMBL3044604	Data extraction	compound record	CHEMBL2262590	CHEMBL2262590	ChEMBL	CHEMBL2262590	https://www.ebi.ac.uk/chembl/compound/inspect/CHEMBL2262590	Data standardization and curation	ChEMBL database version 19	ChEMBL	10.6019/CHEMBL.database.19	http://doi.org/10.6019/CHEMBL.database.19
CHEMBL3044604	Data extraction	compound record	CHEMBL2262591	CHEMBL2262591	ChEMBL	CHEMBL2262591	https://www.ebi.ac.uk/chembl/compound/inspect/CHEMBL2262591	Data standardization and curation	ChEMBL database version 19	ChEMBL	10.6019/CHEMBL.database.19	http://doi.org/10.6019/CHEMBL.database.19
CHEMBL3044604	Data extraction	compound record	CHEMBL2262592	CHEMBL2262592	ChEMBL	CHEMBL2262592	https://www.ebi.ac.uk/chembl/compound/inspect/CHEMBL2262592	Data standardization and curation	ChEMBL database version 19	ChEMBL	10.6019/CHEMBL.database.19	http://doi.org/10.6019/CHEMBL.database.19
CHEMBL3044604	Data extraction	compound record	CHEMBL2262593	CHEMBL2262593	ChEMBL	CHEMBL2262593	https://www.ebi.ac.uk/chembl/compound/inspect/CHEMBL2262593	Data standardization and curation	ChEMBL database version 19	ChEMBL	10.6019/CHEMBL.database.19	http://doi.org/10.6019/CHEMBL.database.19
CHEMBL3044604	Data extraction	compound record	CHEMBL2262594	CHEMBL2262594	ChEMBL	CHEMBL2262594	https://www.ebi.ac.uk/chembl/compound/inspect/CHEMBL2262594	Data standardization and curation	ChEMBL database version 19	ChEMBL	10.6019/CHEMBL.database.19	http://doi.org/10.6019/CHEMBL.database.19
CHEMBL3044604	Data extraction	compound record	CHEMBL2262595	CHEMBL2262595	ChEMBL	CHEMBL2262595	https://www.ebi.ac.uk/chembl/compound/inspect/CHEMBL2262595	Data standardization and curation	ChEMBL database version 19	ChEMBL	10.6019/CHEMBL.database.19	http://doi.org/10.6019/CHEMBL.database.19
CHEMBL3044604	Data extraction	compound record	CHEMBL2262596	CHEMBL2262596	ChEMBL	CHEMBL2262596	https://www.ebi.ac.uk/chembl/compound/inspect/CHEMBL2262596	Data standardization and curation	ChEMBL database version 19	ChEMBL	10.6019/CHEMBL.database.19	http://doi.org/10.6019/CHEMBL.database.19
CHEMBL3044604	Data extraction	compound record	CHEMBL2262597	CHEMBL2262597	ChEMBL	CHEMBL2262597	https://www.ebi.ac.uk/chembl/compound/inspect/CHEMBL2262597	Data standardization and curation	ChEMBL database version 19	ChEMBL	10.6019/CHEMBL.database.19	http://doi.org/10.6019/CHEMBL.database.19
CHEMBL3044604	Data extraction	compound record	CHEMBL2262598	CHEMBL2262598	ChEMBL	CHEMBL2262598	https://www.ebi.ac.uk/chembl/compound/inspect/CHEMBL2262598	Data standardization and curation	ChEMBL database version 19	ChEMBL	10.6019/CHEMBL.database.19	http://doi.org/10.6019/CHEMBL.database.19
CHEMBL3044604	Data extraction	compound record	CHEMBL2262599	CHEMBL2262599	ChEMBL	CHEMBL2262599	https://www.ebi.ac.uk/chembl/compound/inspect/CHEMBL2262599	Data standardization and curation	ChEMBL database version 19	ChEMBL	10.6019/CHEMBL.database.19	http://doi.org/10.6019/CHEMBL.database.19
CHEMBL3044604	Data extraction	compound record	CHEMBL2262600	CHEMBL2262600	ChEMBL	CHEMBL2262600	https://www.ebi.ac.uk/chembl/compound/inspect/CHEMBL2262600	Data standardization and curation	ChEMBL database version 19	ChEMBL	10.6019/CHEMBL.database.19	http://doi.org/10.6019/CHEMBL.database.19
CHEMBL3044604	Data extraction	compound record	CHEMBL2262601	CHEMBL2262601	ChEMBL	CHEMBL2262601	https://www.ebi.ac.uk/chembl/compound/inspect/CHEMBL2262601	Data standardization and curation	ChEMBL database version 19	ChEMBL	10.6019/CHEMBL.database.19	http://doi.org/10.6019/CHEMBL.database.19
CHEMBL3044604	Data extraction	compound record	CHEMBL2262602	CHEMBL2262602	ChEMBL	CHEMBL2262602	https://www.ebi.ac.uk/chembl/compound/inspect/CHEMBL2262602	Data standardization and curation	ChEMBL database version 19	ChEMBL	10.6019/CHEMBL.database.19	http://doi.org/10.6019/CHEMBL.database.19
CHEMBL3044604	Data extraction	compound record	CHEMBL2262603	CHEMBL2262603	ChEMBL	CHEMBL2262603	https://www.ebi.ac.uk/chembl/compound/inspect/CHEMBL2262603	Data standardization and curation	ChEMBL database version 19	ChEMBL	10.6019/CHEMBL.database.19	http://doi.org/10.6019/CHEMBL.database.19
CHEMBL3044604	Data extraction	compound record	CHEMBL2262604	CHEMBL2262604	ChEMBL	CHEMBL2262604	https://www.ebi.ac.uk/chembl/compound/inspect/CHEMBL2262604	Data standardization and curation	ChEMBL database version 19	ChEMBL	10.6019/CHEMBL.database.19	http://doi.org/10.6019/CHEMBL.database.19
CHEMBL3044604	Data extraction	compound record	CHEMBL2262605	CHEMBL2262605	ChEMBL	CHEMBL2262605	https://www.ebi.ac.uk/chembl/compound/inspect/CHEMBL2262605	Data standardization and curation	ChEMBL database version 19	ChEMBL	10.6019/CHEMBL.database.19	http://doi.org/10.6019/CHEMBL.database.19
CHEMBL3044604	Data extraction	compound record	CHEMBL2262779	CHEMBL2262779	ChEMBL	CHEMBL2262779	https://www.ebi.ac.uk/chembl/compound/inspect/CHEMBL2262779	Data standardization and curation	ChEMBL database version 19	ChEMBL	10.6019/CHEMBL.database.19	http://doi.org/10.6019/CHEMBL.database.19
CHEMBL3044604	Data extraction	compound record	CHEMBL2262780	CHEMBL2262780	ChEMBL	CHEMBL2262780	https://www.ebi.ac.uk/chembl/compound/inspect/CHEMBL2262780	Data standardization and curation	ChEMBL database version 19	ChEMBL	10.6019/CHEMBL.database.19	http://doi.org/10.6019/CHEMBL.database.19
CHEMBL3044604	Data extraction	compound record	CHEMBL2262781	CHEMBL2262781	ChEMBL	CHEMBL2262781	https://www.ebi.ac.uk/chembl/compound/inspect/CHEMBL2262781	Data standardization and curation	ChEMBL database version 19	ChEMBL	10.6019/CHEMBL.database.19	http://doi.org/10.6019/CHEMBL.database.19
CHEMBL3044604	Data extraction	compound record	CHEMBL2262782	CHEMBL2262782	ChEMBL	CHEMBL2262782	https://www.ebi.ac.uk/chembl/compound/inspect/CHEMBL2262782	Data standardization and curation	ChEMBL database version 19	ChEMBL	10.6019/CHEMBL.database.19	http://doi.org/10.6019/CHEMBL.database.19
CHEMBL3044605	Data extraction	compound record	CHEMBL193356	CHEMBL193356	ChEMBL	CHEMBL193356	https://www.ebi.ac.uk/chembl/compound/inspect/CHEMBL193356	Data standardization and curation	ChEMBL database version 19	ChEMBL	10.6019/CHEMBL.database.19	http://doi.org/10.6019/CHEMBL.database.19
CHEMBL3044605	Data extraction	compound record	CHEMBL2251809	CHEMBL2251809	ChEMBL	CHEMBL2251809	https://www.ebi.ac.uk/chembl/compound/inspect/CHEMBL2251809	Data standardization and curation	ChEMBL database version 19	ChEMBL	10.6019/CHEMBL.database.19	http://doi.org/10.6019/CHEMBL.database.19
CHEMBL3044605	Data extraction	compound record	CHEMBL2251810	CHEMBL2251810	ChEMBL	CHEMBL2251810	https://www.ebi.ac.uk/chembl/compound/inspect/CHEMBL2251810	Data standardization and curation	ChEMBL database version 19	ChEMBL	10.6019/CHEMBL.database.19	http://doi.org/10.6019/CHEMBL.database.19
CHEMBL3044605	Data extraction	compound record	CHEMBL2251811	CHEMBL2251811	ChEMBL	CHEMBL2251811	https://www.ebi.ac.uk/chembl/compound/inspect/CHEMBL2251811	Data standardization and curation	ChEMBL database version 19	ChEMBL	10.6019/CHEMBL.database.19	http://doi.org/10.6019/CHEMBL.database.19
CHEMBL3044605	Data extraction	compound record	CHEMBL2251812	CHEMBL2251812	ChEMBL	CHEMBL2251812	https://www.ebi.ac.uk/chembl/compound/inspect/CHEMBL2251812	Data standardization and curation	ChEMBL database version 19	ChEMBL	10.6019/CHEMBL.database.19	http://doi.org/10.6019/CHEMBL.database.19
CHEMBL3044605	Data extraction	compound record	CHEMBL2251813	CHEMBL2251813	ChEMBL	CHEMBL2251813	https://www.ebi.ac.uk/chembl/compound/inspect/CHEMBL2251813	Data standardization and curation	ChEMBL database version 19	ChEMBL	10.6019/CHEMBL.database.19	http://doi.org/10.6019/CHEMBL.database.19
CHEMBL3044605	Data extraction	compound record	CHEMBL2251814	CHEMBL2251814	ChEMBL	CHEMBL2251814	https://www.ebi.ac.uk/chembl/compound/inspect/CHEMBL2251814	Data standardization and curation	ChEMBL database version 19	ChEMBL	10.6019/CHEMBL.database.19	http://doi.org/10.6019/CHEMBL.database.19
CHEMBL3044605	Data extraction	compound record	CHEMBL2251815	CHEMBL2251815	ChEMBL	CHEMBL2251815	https://www.ebi.ac.uk/chembl/compound/inspect/CHEMBL2251815	Data standardization and curation	ChEMBL database version 19	ChEMBL	10.6019/CHEMBL.database.19	http://doi.org/10.6019/CHEMBL.database.19
CHEMBL3044605	Data extraction	compound record	CHEMBL2251816	CHEMBL2251816	ChEMBL	CHEMBL2251816	https://www.ebi.ac.uk/chembl/compound/inspect/CHEMBL2251816	Data standardization and curation	ChEMBL database version 19	ChEMBL	10.6019/CHEMBL.database.19	http://doi.org/10.6019/CHEMBL.database.19
CHEMBL3044605	Data extraction	compound record	CHEMBL2251817	CHEMBL2251817	ChEMBL	CHEMBL2251817	https://www.ebi.ac.uk/chembl/compound/inspect/CHEMBL2251817	Data standardization and curation	ChEMBL database version 19	ChEMBL	10.6019/CHEMBL.database.19	http://doi.org/10.6019/CHEMBL.database.19
CHEMBL3044605	Data extraction	compound record	CHEMBL2251818	CHEMBL2251818	ChEMBL	CHEMBL2251818	https://www.ebi.ac.uk/chembl/compound/inspect/CHEMBL2251818	Data standardization and curation	ChEMBL database version 19	ChEMBL	10.6019/CHEMBL.database.19	http://doi.org/10.6019/CHEMBL.database.19
CHEMBL3044605	Data extraction	compound record	CHEMBL2251819	CHEMBL2251819	ChEMBL	CHEMBL2251819	https://www.ebi.ac.uk/chembl/compound/inspect/CHEMBL2251819	Data standardization and curation	ChEMBL database version 19	ChEMBL	10.6019/CHEMBL.database.19	http://doi.org/10.6019/CHEMBL.database.19
CHEMBL3044605	Data extraction	compound record	CHEMBL2251820	CHEMBL2251820	ChEMBL	CHEMBL2251820	https://www.ebi.ac.uk/chembl/compound/inspect/CHEMBL2251820	Data standardization and curation	ChEMBL database version 19	ChEMBL	10.6019/CHEMBL.database.19	http://doi.org/10.6019/CHEMBL.database.19
CHEMBL3044605	Data extraction	compound record	CHEMBL2251821	CHEMBL2251821	ChEMBL	CHEMBL2251821	https://www.ebi.ac.uk/chembl/compound/inspect/CHEMBL2251821	Data standardization and curation	ChEMBL database version 19	ChEMBL	10.6019/CHEMBL.database.19	http://doi.org/10.6019/CHEMBL.database.19
CHEMBL3044605	Data extraction	compound record	CHEMBL2251822	CHEMBL2251822	ChEMBL	CHEMBL2251822	https://www.ebi.ac.uk/chembl/compound/inspect/CHEMBL2251822	Data standardization and curation	ChEMBL database version 19	ChEMBL	10.6019/CHEMBL.database.19	http://doi.org/10.6019/CHEMBL.database.19
CHEMBL3044605	Data extraction	compound record	CHEMBL294192	CHEMBL294192	ChEMBL	CHEMBL294192	https://www.ebi.ac.uk/chembl/compound/inspect/CHEMBL294192	Data standardization and curation	ChEMBL database version 19	ChEMBL	10.6019/CHEMBL.database.19	http://doi.org/10.6019/CHEMBL.database.19
CHEMBL3044605	Data extraction	compound record	CHEMBL434024	CHEMBL434024	ChEMBL	CHEMBL434024	https://www.ebi.ac.uk/chembl/compound/inspect/CHEMBL434024	Data standardization and curation	ChEMBL database version 19	ChEMBL	10.6019/CHEMBL.database.19	http://doi.org/10.6019/CHEMBL.database.19
CHEMBL3044605	Data extraction	compound record	CHEMBL55557	CHEMBL55557	ChEMBL	CHEMBL55557	https://www.ebi.ac.uk/chembl/compound/inspect/CHEMBL55557	Data standardization and curation	ChEMBL database version 19	ChEMBL	10.6019/CHEMBL.database.19	http://doi.org/10.6019/CHEMBL.database.19
CHEMBL3044605	Data extraction	compound record	CHEMBL923	CHEMBL923	ChEMBL	CHEMBL923	https://www.ebi.ac.uk/chembl/compound/inspect/CHEMBL923	Data standardization and curation	ChEMBL database version 19	ChEMBL	10.6019/CHEMBL.database.19	http://doi.org/10.6019/CHEMBL.database.19
CHEMBL3044605	Data extraction	compound record	CHEMBL98110	CHEMBL98110	ChEMBL	CHEMBL98110	https://www.ebi.ac.uk/chembl/compound/inspect/CHEMBL98110	Data standardization and curation	ChEMBL database version 19	ChEMBL	10.6019/CHEMBL.database.19	http://doi.org/10.6019/CHEMBL.database.19
CHEMBL3044605	Data extraction	compound record	CHEMBL99553	CHEMBL99553	ChEMBL	CHEMBL99553	https://www.ebi.ac.uk/chembl/compound/inspect/CHEMBL99553	Data standardization and curation	ChEMBL database version 19	ChEMBL	10.6019/CHEMBL.database.19	http://doi.org/10.6019/CHEMBL.database.19
CHEMBL3044606	Data extraction	compound record	CHEMBL2261215	CHEMBL2261215	ChEMBL	CHEMBL2261215	https://www.ebi.ac.uk/chembl/compound/inspect/CHEMBL2261215	Data standardization and curation	ChEMBL database version 19	ChEMBL	10.6019/CHEMBL.database.19	http://doi.org/10.6019/CHEMBL.database.19
CHEMBL3044606	Data extraction	compound record	CHEMBL2261216	CHEMBL2261216	ChEMBL	CHEMBL2261216	https://www.ebi.ac.uk/chembl/compound/inspect/CHEMBL2261216	Data standardization and curation	ChEMBL database version 19	ChEMBL	10.6019/CHEMBL.database.19	http://doi.org/10.6019/CHEMBL.database.19
CHEMBL3044606	Data extraction	compound record	CHEMBL2261217	CHEMBL2261217	ChEMBL	CHEMBL2261217	https://www.ebi.ac.uk/chembl/compound/inspect/CHEMBL2261217	Data standardization and curation	ChEMBL database version 19	ChEMBL	10.6019/CHEMBL.database.19	http://doi.org/10.6019/CHEMBL.database.19
CHEMBL3044606	Data extraction	compound record	CHEMBL2261218	CHEMBL2261218	ChEMBL	CHEMBL2261218	https://www.ebi.ac.uk/chembl/compound/inspect/CHEMBL2261218	Data standardization and curation	ChEMBL database version 19	ChEMBL	10.6019/CHEMBL.database.19	http://doi.org/10.6019/CHEMBL.database.19
CHEMBL3044606	Data extraction	compound record	CHEMBL488943	CHEMBL488943	ChEMBL	CHEMBL488943	https://www.ebi.ac.uk/chembl/compound/inspect/CHEMBL488943	Data standardization and curation	ChEMBL database version 19	ChEMBL	10.6019/CHEMBL.database.19	http://doi.org/10.6019/CHEMBL.database.19
CHEMBL3044607	Data extraction	compound record	CHEMBL2271129	CHEMBL2271129	ChEMBL	CHEMBL2271129	https://www.ebi.ac.uk/chembl/compound/inspect/CHEMBL2271129	Data standardization and curation	ChEMBL database version 19	ChEMBL	10.6019/CHEMBL.database.19	http://doi.org/10.6019/CHEMBL.database.19
CHEMBL3044607	Data extraction	compound record	CHEMBL2287705	CHEMBL2287705	ChEMBL	CHEMBL2287705	https://www.ebi.ac.uk/chembl/compound/inspect/CHEMBL2287705	Data standardization and curation	ChEMBL database version 19	ChEMBL	10.6019/CHEMBL.database.19	http://doi.org/10.6019/CHEMBL.database.19
CHEMBL3044607	Data extraction	compound record	CHEMBL2287706	CHEMBL2287706	ChEMBL	CHEMBL2287706	https://www.ebi.ac.uk/chembl/compound/inspect/CHEMBL2287706	Data standardization and curation	ChEMBL database version 19	ChEMBL	10.6019/CHEMBL.database.19	http://doi.org/10.6019/CHEMBL.database.19
CHEMBL3044607	Data extraction	compound record	CHEMBL2287707	CHEMBL2287707	ChEMBL	CHEMBL2287707	https://www.ebi.ac.uk/chembl/compound/inspect/CHEMBL2287707	Data standardization and curation	ChEMBL database version 19	ChEMBL	10.6019/CHEMBL.database.19	http://doi.org/10.6019/CHEMBL.database.19
CHEMBL3044607	Data extraction	compound record	CHEMBL2287708	CHEMBL2287708	ChEMBL	CHEMBL2287708	https://www.ebi.ac.uk/chembl/compound/inspect/CHEMBL2287708	Data standardization and curation	ChEMBL database version 19	ChEMBL	10.6019/CHEMBL.database.19	http://doi.org/10.6019/CHEMBL.database.19
CHEMBL3044607	Data extraction	compound record	CHEMBL2287709	CHEMBL2287709	ChEMBL	CHEMBL2287709	https://www.ebi.ac.uk/chembl/compound/inspect/CHEMBL2287709	Data standardization and curation	ChEMBL database version 19	ChEMBL	10.6019/CHEMBL.database.19	http://doi.org/10.6019/CHEMBL.database.19
CHEMBL3044607	Data extraction	compound record	CHEMBL2287710	CHEMBL2287710	ChEMBL	CHEMBL2287710	https://www.ebi.ac.uk/chembl/compound/inspect/CHEMBL2287710	Data standardization and curation	ChEMBL database version 19	ChEMBL	10.6019/CHEMBL.database.19	http://doi.org/10.6019/CHEMBL.database.19
CHEMBL3044607	Data extraction	compound record	CHEMBL2287711	CHEMBL2287711	ChEMBL	CHEMBL2287711	https://www.ebi.ac.uk/chembl/compound/inspect/CHEMBL2287711	Data standardization and curation	ChEMBL database version 19	ChEMBL	10.6019/CHEMBL.database.19	http://doi.org/10.6019/CHEMBL.database.19
CHEMBL3044607	Data extraction	compound record	CHEMBL2287712	CHEMBL2287712	ChEMBL	CHEMBL2287712	https://www.ebi.ac.uk/chembl/compound/inspect/CHEMBL2287712	Data standardization and curation	ChEMBL database version 19	ChEMBL	10.6019/CHEMBL.database.19	http://doi.org/10.6019/CHEMBL.database.19
CHEMBL3044607	Data extraction	compound record	CHEMBL2287713	CHEMBL2287713	ChEMBL	CHEMBL2287713	https://www.ebi.ac.uk/chembl/compound/inspect/CHEMBL2287713	Data standardization and curation	ChEMBL database version 19	ChEMBL	10.6019/CHEMBL.database.19	http://doi.org/10.6019/CHEMBL.database.19
CHEMBL3044607	Data extraction	compound record	CHEMBL2287954	CHEMBL2287954	ChEMBL	CHEMBL2287954	https://www.ebi.ac.uk/chembl/compound/inspect/CHEMBL2287954	Data standardization and curation	ChEMBL database version 19	ChEMBL	10.6019/CHEMBL.database.19	http://doi.org/10.6019/CHEMBL.database.19
CHEMBL3044607	Data extraction	compound record	CHEMBL2287955	CHEMBL2287955	ChEMBL	CHEMBL2287955	https://www.ebi.ac.uk/chembl/compound/inspect/CHEMBL2287955	Data standardization and curation	ChEMBL database version 19	ChEMBL	10.6019/CHEMBL.database.19	http://doi.org/10.6019/CHEMBL.database.19
CHEMBL3044607	Data extraction	compound record	CHEMBL2287956	CHEMBL2287956	ChEMBL	CHEMBL2287956	https://www.ebi.ac.uk/chembl/compound/inspect/CHEMBL2287956	Data standardization and curation	ChEMBL database version 19	ChEMBL	10.6019/CHEMBL.database.19	http://doi.org/10.6019/CHEMBL.database.19
CHEMBL3044607	Data extraction	compound record	CHEMBL2287957	CHEMBL2287957	ChEMBL	CHEMBL2287957	https://www.ebi.ac.uk/chembl/compound/inspect/CHEMBL2287957	Data standardization and curation	ChEMBL database version 19	ChEMBL	10.6019/CHEMBL.database.19	http://doi.org/10.6019/CHEMBL.database.19
CHEMBL3044607	Data extraction	compound record	CHEMBL2287958	CHEMBL2287958	ChEMBL	CHEMBL2287958	https://www.ebi.ac.uk/chembl/compound/inspect/CHEMBL2287958	Data standardization and curation	ChEMBL database version 19	ChEMBL	10.6019/CHEMBL.database.19	http://doi.org/10.6019/CHEMBL.database.19
CHEMBL3044607	Data extraction	compound record	CHEMBL2287959	CHEMBL2287959	ChEMBL	CHEMBL2287959	https://www.ebi.ac.uk/chembl/compound/inspect/CHEMBL2287959	Data standardization and curation	ChEMBL database version 19	ChEMBL	10.6019/CHEMBL.database.19	http://doi.org/10.6019/CHEMBL.database.19
CHEMBL3044607	Data extraction	compound record	CHEMBL2287960	CHEMBL2287960	ChEMBL	CHEMBL2287960	https://www.ebi.ac.uk/chembl/compound/inspect/CHEMBL2287960	Data standardization and curation	ChEMBL database version 19	ChEMBL	10.6019/CHEMBL.database.19	http://doi.org/10.6019/CHEMBL.database.19
CHEMBL3044607	Data extraction	compound record	CHEMBL2287961	CHEMBL2287961	ChEMBL	CHEMBL2287961	https://www.ebi.ac.uk/chembl/compound/inspect/CHEMBL2287961	Data standardization and curation	ChEMBL database version 19	ChEMBL	10.6019/CHEMBL.database.19	http://doi.org/10.6019/CHEMBL.database.19
CHEMBL3044607	Data extraction	compound record	CHEMBL2287962	CHEMBL2287962	ChEMBL	CHEMBL2287962	https://www.ebi.ac.uk/chembl/compound/inspect/CHEMBL2287962	Data standardization and curation	ChEMBL database version 19	ChEMBL	10.6019/CHEMBL.database.19	http://doi.org/10.6019/CHEMBL.database.19
CHEMBL3044607	Data extraction	compound record	CHEMBL406819	CHEMBL406819	ChEMBL	CHEMBL406819	https://www.ebi.ac.uk/chembl/compound/inspect/CHEMBL406819	Data standardization and curation	ChEMBL database version 19	ChEMBL	10.6019/CHEMBL.database.19	http://doi.org/10.6019/CHEMBL.database.19
CHEMBL3044607	Data extraction	compound record	CHEMBL97343	CHEMBL97343	ChEMBL	CHEMBL97343	https://www.ebi.ac.uk/chembl/compound/inspect/CHEMBL97343	Data standardization and curation	ChEMBL database version 19	ChEMBL	10.6019/CHEMBL.database.19	http://doi.org/10.6019/CHEMBL.database.19
CHEMBL3044608	Data extraction	compound record	CHEMBL1241421	CHEMBL1241421	ChEMBL	CHEMBL1241421	https://www.ebi.ac.uk/chembl/compound/inspect/CHEMBL1241421	Data standardization and curation	ChEMBL database version 19	ChEMBL	10.6019/CHEMBL.database.19	http://doi.org/10.6019/CHEMBL.database.19
CHEMBL3044608	Data extraction	compound record	CHEMBL2268487	CHEMBL2268487	ChEMBL	CHEMBL2268487	https://www.ebi.ac.uk/chembl/compound/inspect/CHEMBL2268487	Data standardization and curation	ChEMBL database version 19	ChEMBL	10.6019/CHEMBL.database.19	http://doi.org/10.6019/CHEMBL.database.19
CHEMBL3044608	Data extraction	compound record	CHEMBL2268708	CHEMBL2268708	ChEMBL	CHEMBL2268708	https://www.ebi.ac.uk/chembl/compound/inspect/CHEMBL2268708	Data standardization and curation	ChEMBL database version 19	ChEMBL	10.6019/CHEMBL.database.19	http://doi.org/10.6019/CHEMBL.database.19
CHEMBL3044608	Data extraction	compound record	CHEMBL2268709	CHEMBL2268709	ChEMBL	CHEMBL2268709	https://www.ebi.ac.uk/chembl/compound/inspect/CHEMBL2268709	Data standardization and curation	ChEMBL database version 19	ChEMBL	10.6019/CHEMBL.database.19	http://doi.org/10.6019/CHEMBL.database.19
CHEMBL3044608	Data extraction	compound record	CHEMBL2268710	CHEMBL2268710	ChEMBL	CHEMBL2268710	https://www.ebi.ac.uk/chembl/compound/inspect/CHEMBL2268710	Data standardization and curation	ChEMBL database version 19	ChEMBL	10.6019/CHEMBL.database.19	http://doi.org/10.6019/CHEMBL.database.19
CHEMBL3044608	Data extraction	compound record	CHEMBL2268711	CHEMBL2268711	ChEMBL	CHEMBL2268711	https://www.ebi.ac.uk/chembl/compound/inspect/CHEMBL2268711	Data standardization and curation	ChEMBL database version 19	ChEMBL	10.6019/CHEMBL.database.19	http://doi.org/10.6019/CHEMBL.database.19
CHEMBL3044608	Data extraction	compound record	CHEMBL2268712	CHEMBL2268712	ChEMBL	CHEMBL2268712	https://www.ebi.ac.uk/chembl/compound/inspect/CHEMBL2268712	Data standardization and curation	ChEMBL database version 19	ChEMBL	10.6019/CHEMBL.database.19	http://doi.org/10.6019/CHEMBL.database.19
CHEMBL3044608	Data extraction	compound record	CHEMBL2268713	CHEMBL2268713	ChEMBL	CHEMBL2268713	https://www.ebi.ac.uk/chembl/compound/inspect/CHEMBL2268713	Data standardization and curation	ChEMBL database version 19	ChEMBL	10.6019/CHEMBL.database.19	http://doi.org/10.6019/CHEMBL.database.19
CHEMBL3044608	Data extraction	compound record	CHEMBL2268714	CHEMBL2268714	ChEMBL	CHEMBL2268714	https://www.ebi.ac.uk/chembl/compound/inspect/CHEMBL2268714	Data standardization and curation	ChEMBL database version 19	ChEMBL	10.6019/CHEMBL.database.19	http://doi.org/10.6019/CHEMBL.database.19
CHEMBL3044608	Data extraction	compound record	CHEMBL2268715	CHEMBL2268715	ChEMBL	CHEMBL2268715	https://www.ebi.ac.uk/chembl/compound/inspect/CHEMBL2268715	Data standardization and curation	ChEMBL database version 19	ChEMBL	10.6019/CHEMBL.database.19	http://doi.org/10.6019/CHEMBL.database.19
CHEMBL3044608	Data extraction	compound record	CHEMBL2268716	CHEMBL2268716	ChEMBL	CHEMBL2268716	https://www.ebi.ac.uk/chembl/compound/inspect/CHEMBL2268716	Data standardization and curation	ChEMBL database version 19	ChEMBL	10.6019/CHEMBL.database.19	http://doi.org/10.6019/CHEMBL.database.19
CHEMBL3044608	Data extraction	compound record	CHEMBL2268717	CHEMBL2268717	ChEMBL	CHEMBL2268717	https://www.ebi.ac.uk/chembl/compound/inspect/CHEMBL2268717	Data standardization and curation	ChEMBL database version 19	ChEMBL	10.6019/CHEMBL.database.19	http://doi.org/10.6019/CHEMBL.database.19
CHEMBL3044608	Data extraction	compound record	CHEMBL2268718	CHEMBL2268718	ChEMBL	CHEMBL2268718	https://www.ebi.ac.uk/chembl/compound/inspect/CHEMBL2268718	Data standardization and curation	ChEMBL database version 19	ChEMBL	10.6019/CHEMBL.database.19	http://doi.org/10.6019/CHEMBL.database.19
CHEMBL3044608	Data extraction	compound record	CHEMBL2268719	CHEMBL2268719	ChEMBL	CHEMBL2268719	https://www.ebi.ac.uk/chembl/compound/inspect/CHEMBL2268719	Data standardization and curation	ChEMBL database version 19	ChEMBL	10.6019/CHEMBL.database.19	http://doi.org/10.6019/CHEMBL.database.19
CHEMBL3044608	Data extraction	compound record	CHEMBL2268720	CHEMBL2268720	ChEMBL	CHEMBL2268720	https://www.ebi.ac.uk/chembl/compound/inspect/CHEMBL2268720	Data standardization and curation	ChEMBL database version 19	ChEMBL	10.6019/CHEMBL.database.19	http://doi.org/10.6019/CHEMBL.database.19
CHEMBL3044608	Data extraction	compound record	CHEMBL2268721	CHEMBL2268721	ChEMBL	CHEMBL2268721	https://www.ebi.ac.uk/chembl/compound/inspect/CHEMBL2268721	Data standardization and curation	ChEMBL database version 19	ChEMBL	10.6019/CHEMBL.database.19	http://doi.org/10.6019/CHEMBL.database.19
CHEMBL3044608	Data extraction	compound record	CHEMBL357021	CHEMBL357021	ChEMBL	CHEMBL357021	https://www.ebi.ac.uk/chembl/compound/inspect/CHEMBL357021	Data standardization and curation	ChEMBL database version 19	ChEMBL	10.6019/CHEMBL.database.19	http://doi.org/10.6019/CHEMBL.database.19
CHEMBL3044608	Data extraction	compound record	CHEMBL560579	CHEMBL560579	ChEMBL	CHEMBL560579	https://www.ebi.ac.uk/chembl/compound/inspect/CHEMBL560579	Data standardization and curation	ChEMBL database version 19	ChEMBL	10.6019/CHEMBL.database.19	http://doi.org/10.6019/CHEMBL.database.19
CHEMBL3044609	Data extraction	compound record	CHEMBL1897070	CHEMBL1897070	ChEMBL	CHEMBL1897070	https://www.ebi.ac.uk/chembl/compound/inspect/CHEMBL1897070	Data standardization and curation	ChEMBL database version 19	ChEMBL	10.6019/CHEMBL.database.19	http://doi.org/10.6019/CHEMBL.database.19
CHEMBL3044609	Data extraction	compound record	CHEMBL2268523	CHEMBL2268523	ChEMBL	CHEMBL2268523	https://www.ebi.ac.uk/chembl/compound/inspect/CHEMBL2268523	Data standardization and curation	ChEMBL database version 19	ChEMBL	10.6019/CHEMBL.database.19	http://doi.org/10.6019/CHEMBL.database.19
CHEMBL3044609	Data extraction	compound record	CHEMBL2272263	CHEMBL2272263	ChEMBL	CHEMBL2272263	https://www.ebi.ac.uk/chembl/compound/inspect/CHEMBL2272263	Data standardization and curation	ChEMBL database version 19	ChEMBL	10.6019/CHEMBL.database.19	http://doi.org/10.6019/CHEMBL.database.19
CHEMBL3044609	Data extraction	compound record	CHEMBL2272264	CHEMBL2272264	ChEMBL	CHEMBL2272264	https://www.ebi.ac.uk/chembl/compound/inspect/CHEMBL2272264	Data standardization and curation	ChEMBL database version 19	ChEMBL	10.6019/CHEMBL.database.19	http://doi.org/10.6019/CHEMBL.database.19
CHEMBL3044609	Data extraction	compound record	CHEMBL2272265	CHEMBL2272265	ChEMBL	CHEMBL2272265	https://www.ebi.ac.uk/chembl/compound/inspect/CHEMBL2272265	Data standardization and curation	ChEMBL database version 19	ChEMBL	10.6019/CHEMBL.database.19	http://doi.org/10.6019/CHEMBL.database.19
CHEMBL3044609	Data extraction	compound record	CHEMBL2272266	CHEMBL2272266	ChEMBL	CHEMBL2272266	https://www.ebi.ac.uk/chembl/compound/inspect/CHEMBL2272266	Data standardization and curation	ChEMBL database version 19	ChEMBL	10.6019/CHEMBL.database.19	http://doi.org/10.6019/CHEMBL.database.19
CHEMBL3044609	Data extraction	compound record	CHEMBL2272267	CHEMBL2272267	ChEMBL	CHEMBL2272267	https://www.ebi.ac.uk/chembl/compound/inspect/CHEMBL2272267	Data standardization and curation	ChEMBL database version 19	ChEMBL	10.6019/CHEMBL.database.19	http://doi.org/10.6019/CHEMBL.database.19
CHEMBL3044609	Data extraction	compound record	CHEMBL2272268	CHEMBL2272268	ChEMBL	CHEMBL2272268	https://www.ebi.ac.uk/chembl/compound/inspect/CHEMBL2272268	Data standardization and curation	ChEMBL database version 19	ChEMBL	10.6019/CHEMBL.database.19	http://doi.org/10.6019/CHEMBL.database.19
CHEMBL3044609	Data extraction	compound record	CHEMBL2272269	CHEMBL2272269	ChEMBL	CHEMBL2272269	https://www.ebi.ac.uk/chembl/compound/inspect/CHEMBL2272269	Data standardization and curation	ChEMBL database version 19	ChEMBL	10.6019/CHEMBL.database.19	http://doi.org/10.6019/CHEMBL.database.19
CHEMBL3044609	Data extraction	compound record	CHEMBL2272270	CHEMBL2272270	ChEMBL	CHEMBL2272270	https://www.ebi.ac.uk/chembl/compound/inspect/CHEMBL2272270	Data standardization and curation	ChEMBL database version 19	ChEMBL	10.6019/CHEMBL.database.19	http://doi.org/10.6019/CHEMBL.database.19
CHEMBL3044609	Data extraction	compound record	CHEMBL2272271	CHEMBL2272271	ChEMBL	CHEMBL2272271	https://www.ebi.ac.uk/chembl/compound/inspect/CHEMBL2272271	Data standardization and curation	ChEMBL database version 19	ChEMBL	10.6019/CHEMBL.database.19	http://doi.org/10.6019/CHEMBL.database.19
CHEMBL3044609	Data extraction	compound record	CHEMBL2272272	CHEMBL2272272	ChEMBL	CHEMBL2272272	https://www.ebi.ac.uk/chembl/compound/inspect/CHEMBL2272272	Data standardization and curation	ChEMBL database version 19	ChEMBL	10.6019/CHEMBL.database.19	http://doi.org/10.6019/CHEMBL.database.19
CHEMBL3044609	Data extraction	compound record	CHEMBL2272273	CHEMBL2272273	ChEMBL	CHEMBL2272273	https://www.ebi.ac.uk/chembl/compound/inspect/CHEMBL2272273	Data standardization and curation	ChEMBL database version 19	ChEMBL	10.6019/CHEMBL.database.19	http://doi.org/10.6019/CHEMBL.database.19
CHEMBL3044609	Data extraction	compound record	CHEMBL2272274	CHEMBL2272274	ChEMBL	CHEMBL2272274	https://www.ebi.ac.uk/chembl/compound/inspect/CHEMBL2272274	Data standardization and curation	ChEMBL database version 19	ChEMBL	10.6019/CHEMBL.database.19	http://doi.org/10.6019/CHEMBL.database.19
CHEMBL3044609	Data extraction	compound record	CHEMBL2272275	CHEMBL2272275	ChEMBL	CHEMBL2272275	https://www.ebi.ac.uk/chembl/compound/inspect/CHEMBL2272275	Data standardization and curation	ChEMBL database version 19	ChEMBL	10.6019/CHEMBL.database.19	http://doi.org/10.6019/CHEMBL.database.19
CHEMBL3044609	Data extraction	compound record	CHEMBL2272276	CHEMBL2272276	ChEMBL	CHEMBL2272276	https://www.ebi.ac.uk/chembl/compound/inspect/CHEMBL2272276	Data standardization and curation	ChEMBL database version 19	ChEMBL	10.6019/CHEMBL.database.19	http://doi.org/10.6019/CHEMBL.database.19
CHEMBL3044609	Data extraction	compound record	CHEMBL2272277	CHEMBL2272277	ChEMBL	CHEMBL2272277	https://www.ebi.ac.uk/chembl/compound/inspect/CHEMBL2272277	Data standardization and curation	ChEMBL database version 19	ChEMBL	10.6019/CHEMBL.database.19	http://doi.org/10.6019/CHEMBL.database.19
CHEMBL3044609	Data extraction	compound record	CHEMBL2272278	CHEMBL2272278	ChEMBL	CHEMBL2272278	https://www.ebi.ac.uk/chembl/compound/inspect/CHEMBL2272278	Data standardization and curation	ChEMBL database version 19	ChEMBL	10.6019/CHEMBL.database.19	http://doi.org/10.6019/CHEMBL.database.19
CHEMBL3044609	Data extraction	compound record	CHEMBL2272279	CHEMBL2272279	ChEMBL	CHEMBL2272279	https://www.ebi.ac.uk/chembl/compound/inspect/CHEMBL2272279	Data standardization and curation	ChEMBL database version 19	ChEMBL	10.6019/CHEMBL.database.19	http://doi.org/10.6019/CHEMBL.database.19
CHEMBL3044609	Data extraction	compound record	CHEMBL228511	CHEMBL228511	ChEMBL	CHEMBL228511	https://www.ebi.ac.uk/chembl/compound/inspect/CHEMBL228511	Data standardization and curation	ChEMBL database version 19	ChEMBL	10.6019/CHEMBL.database.19	http://doi.org/10.6019/CHEMBL.database.19
CHEMBL3044609	Data extraction	compound record	CHEMBL265601	CHEMBL265601	ChEMBL	CHEMBL265601	https://www.ebi.ac.uk/chembl/compound/inspect/CHEMBL265601	Data standardization and curation	ChEMBL database version 19	ChEMBL	10.6019/CHEMBL.database.19	http://doi.org/10.6019/CHEMBL.database.19
CHEMBL3044609	Data extraction	compound record	CHEMBL365100	CHEMBL365100	ChEMBL	CHEMBL365100	https://www.ebi.ac.uk/chembl/compound/inspect/CHEMBL365100	Data standardization and curation	ChEMBL database version 19	ChEMBL	10.6019/CHEMBL.database.19	http://doi.org/10.6019/CHEMBL.database.19
CHEMBL3044609	Data extraction	compound record	CHEMBL393435	CHEMBL393435	ChEMBL	CHEMBL393435	https://www.ebi.ac.uk/chembl/compound/inspect/CHEMBL393435	Data standardization and curation	ChEMBL database version 19	ChEMBL	10.6019/CHEMBL.database.19	http://doi.org/10.6019/CHEMBL.database.19
CHEMBL3044609	Data extraction	compound record	CHEMBL442925	CHEMBL442925	ChEMBL	CHEMBL442925	https://www.ebi.ac.uk/chembl/compound/inspect/CHEMBL442925	Data standardization and curation	ChEMBL database version 19	ChEMBL	10.6019/CHEMBL.database.19	http://doi.org/10.6019/CHEMBL.database.19
CHEMBL3044609	Data extraction	compound record	CHEMBL474821	CHEMBL474821	ChEMBL	CHEMBL474821	https://www.ebi.ac.uk/chembl/compound/inspect/CHEMBL474821	Data standardization and curation	ChEMBL database version 19	ChEMBL	10.6019/CHEMBL.database.19	http://doi.org/10.6019/CHEMBL.database.19
CHEMBL3044610	Data extraction	compound record	CHEMBL1080703	CHEMBL1080703	ChEMBL	CHEMBL1080703	https://www.ebi.ac.uk/chembl/compound/inspect/CHEMBL1080703	Data standardization and curation	ChEMBL database version 19	ChEMBL	10.6019/CHEMBL.database.19	http://doi.org/10.6019/CHEMBL.database.19
CHEMBL3044610	Data extraction	compound record	CHEMBL2269374	CHEMBL2269374	ChEMBL	CHEMBL2269374	https://www.ebi.ac.uk/chembl/compound/inspect/CHEMBL2269374	Data standardization and curation	ChEMBL database version 19	ChEMBL	10.6019/CHEMBL.database.19	http://doi.org/10.6019/CHEMBL.database.19
CHEMBL3044610	Data extraction	compound record	CHEMBL2269375	CHEMBL2269375	ChEMBL	CHEMBL2269375	https://www.ebi.ac.uk/chembl/compound/inspect/CHEMBL2269375	Data standardization and curation	ChEMBL database version 19	ChEMBL	10.6019/CHEMBL.database.19	http://doi.org/10.6019/CHEMBL.database.19
CHEMBL3044610	Data extraction	compound record	CHEMBL2269376	CHEMBL2269376	ChEMBL	CHEMBL2269376	https://www.ebi.ac.uk/chembl/compound/inspect/CHEMBL2269376	Data standardization and curation	ChEMBL database version 19	ChEMBL	10.6019/CHEMBL.database.19	http://doi.org/10.6019/CHEMBL.database.19
CHEMBL3044610	Data extraction	compound record	CHEMBL2269378	CHEMBL2269378	ChEMBL	CHEMBL2269378	https://www.ebi.ac.uk/chembl/compound/inspect/CHEMBL2269378	Data standardization and curation	ChEMBL database version 19	ChEMBL	10.6019/CHEMBL.database.19	http://doi.org/10.6019/CHEMBL.database.19
CHEMBL3044610	Data extraction	compound record	CHEMBL2332203	CHEMBL2332203	ChEMBL	CHEMBL2332203	https://www.ebi.ac.uk/chembl/compound/inspect/CHEMBL2332203	Data standardization and curation	ChEMBL database version 19	ChEMBL	10.6019/CHEMBL.database.19	http://doi.org/10.6019/CHEMBL.database.19
CHEMBL3044610	Data extraction	compound record	CHEMBL483006	CHEMBL483006	ChEMBL	CHEMBL483006	https://www.ebi.ac.uk/chembl/compound/inspect/CHEMBL483006	Data standardization and curation	ChEMBL database version 19	ChEMBL	10.6019/CHEMBL.database.19	http://doi.org/10.6019/CHEMBL.database.19
CHEMBL3044611	Data extraction	compound record	CHEMBL1598037	CHEMBL1598037	ChEMBL	CHEMBL1598037	https://www.ebi.ac.uk/chembl/compound/inspect/CHEMBL1598037	Data standardization and curation	ChEMBL database version 19	ChEMBL	10.6019/CHEMBL.database.19	http://doi.org/10.6019/CHEMBL.database.19
CHEMBL3044611	Data extraction	compound record	CHEMBL2259666	CHEMBL2259666	ChEMBL	CHEMBL2259666	https://www.ebi.ac.uk/chembl/compound/inspect/CHEMBL2259666	Data standardization and curation	ChEMBL database version 19	ChEMBL	10.6019/CHEMBL.database.19	http://doi.org/10.6019/CHEMBL.database.19
CHEMBL3044611	Data extraction	compound record	CHEMBL2262542	CHEMBL2262542	ChEMBL	CHEMBL2262542	https://www.ebi.ac.uk/chembl/compound/inspect/CHEMBL2262542	Data standardization and curation	ChEMBL database version 19	ChEMBL	10.6019/CHEMBL.database.19	http://doi.org/10.6019/CHEMBL.database.19
CHEMBL3044611	Data extraction	compound record	CHEMBL2262543	CHEMBL2262543	ChEMBL	CHEMBL2262543	https://www.ebi.ac.uk/chembl/compound/inspect/CHEMBL2262543	Data standardization and curation	ChEMBL database version 19	ChEMBL	10.6019/CHEMBL.database.19	http://doi.org/10.6019/CHEMBL.database.19
CHEMBL3044611	Data extraction	compound record	CHEMBL2262544	CHEMBL2262544	ChEMBL	CHEMBL2262544	https://www.ebi.ac.uk/chembl/compound/inspect/CHEMBL2262544	Data standardization and curation	ChEMBL database version 19	ChEMBL	10.6019/CHEMBL.database.19	http://doi.org/10.6019/CHEMBL.database.19
CHEMBL3044611	Data extraction	compound record	CHEMBL2262545	CHEMBL2262545	ChEMBL	CHEMBL2262545	https://www.ebi.ac.uk/chembl/compound/inspect/CHEMBL2262545	Data standardization and curation	ChEMBL database version 19	ChEMBL	10.6019/CHEMBL.database.19	http://doi.org/10.6019/CHEMBL.database.19
CHEMBL3044611	Data extraction	compound record	CHEMBL2262546	CHEMBL2262546	ChEMBL	CHEMBL2262546	https://www.ebi.ac.uk/chembl/compound/inspect/CHEMBL2262546	Data standardization and curation	ChEMBL database version 19	ChEMBL	10.6019/CHEMBL.database.19	http://doi.org/10.6019/CHEMBL.database.19
CHEMBL3044611	Data extraction	compound record	CHEMBL2262547	CHEMBL2262547	ChEMBL	CHEMBL2262547	https://www.ebi.ac.uk/chembl/compound/inspect/CHEMBL2262547	Data standardization and curation	ChEMBL database version 19	ChEMBL	10.6019/CHEMBL.database.19	http://doi.org/10.6019/CHEMBL.database.19
CHEMBL3044611	Data extraction	compound record	CHEMBL2262548	CHEMBL2262548	ChEMBL	CHEMBL2262548	https://www.ebi.ac.uk/chembl/compound/inspect/CHEMBL2262548	Data standardization and curation	ChEMBL database version 19	ChEMBL	10.6019/CHEMBL.database.19	http://doi.org/10.6019/CHEMBL.database.19
CHEMBL3044611	Data extraction	compound record	CHEMBL2262549	CHEMBL2262549	ChEMBL	CHEMBL2262549	https://www.ebi.ac.uk/chembl/compound/inspect/CHEMBL2262549	Data standardization and curation	ChEMBL database version 19	ChEMBL	10.6019/CHEMBL.database.19	http://doi.org/10.6019/CHEMBL.database.19
CHEMBL3044611	Data extraction	compound record	CHEMBL2262550	CHEMBL2262550	ChEMBL	CHEMBL2262550	https://www.ebi.ac.uk/chembl/compound/inspect/CHEMBL2262550	Data standardization and curation	ChEMBL database version 19	ChEMBL	10.6019/CHEMBL.database.19	http://doi.org/10.6019/CHEMBL.database.19
CHEMBL3044611	Data extraction	compound record	CHEMBL2262551	CHEMBL2262551	ChEMBL	CHEMBL2262551	https://www.ebi.ac.uk/chembl/compound/inspect/CHEMBL2262551	Data standardization and curation	ChEMBL database version 19	ChEMBL	10.6019/CHEMBL.database.19	http://doi.org/10.6019/CHEMBL.database.19
CHEMBL3044611	Data extraction	compound record	CHEMBL2262552	CHEMBL2262552	ChEMBL	CHEMBL2262552	https://www.ebi.ac.uk/chembl/compound/inspect/CHEMBL2262552	Data standardization and curation	ChEMBL database version 19	ChEMBL	10.6019/CHEMBL.database.19	http://doi.org/10.6019/CHEMBL.database.19
CHEMBL3044611	Data extraction	compound record	CHEMBL2262553	CHEMBL2262553	ChEMBL	CHEMBL2262553	https://www.ebi.ac.uk/chembl/compound/inspect/CHEMBL2262553	Data standardization and curation	ChEMBL database version 19	ChEMBL	10.6019/CHEMBL.database.19	http://doi.org/10.6019/CHEMBL.database.19
CHEMBL3044611	Data extraction	compound record	CHEMBL2262554	CHEMBL2262554	ChEMBL	CHEMBL2262554	https://www.ebi.ac.uk/chembl/compound/inspect/CHEMBL2262554	Data standardization and curation	ChEMBL database version 19	ChEMBL	10.6019/CHEMBL.database.19	http://doi.org/10.6019/CHEMBL.database.19
CHEMBL3044611	Data extraction	compound record	CHEMBL2262555	CHEMBL2262555	ChEMBL	CHEMBL2262555	https://www.ebi.ac.uk/chembl/compound/inspect/CHEMBL2262555	Data standardization and curation	ChEMBL database version 19	ChEMBL	10.6019/CHEMBL.database.19	http://doi.org/10.6019/CHEMBL.database.19
CHEMBL3044611	Data extraction	compound record	CHEMBL2262556	CHEMBL2262556	ChEMBL	CHEMBL2262556	https://www.ebi.ac.uk/chembl/compound/inspect/CHEMBL2262556	Data standardization and curation	ChEMBL database version 19	ChEMBL	10.6019/CHEMBL.database.19	http://doi.org/10.6019/CHEMBL.database.19
CHEMBL3044611	Data extraction	compound record	CHEMBL2262557	CHEMBL2262557	ChEMBL	CHEMBL2262557	https://www.ebi.ac.uk/chembl/compound/inspect/CHEMBL2262557	Data standardization and curation	ChEMBL database version 19	ChEMBL	10.6019/CHEMBL.database.19	http://doi.org/10.6019/CHEMBL.database.19
CHEMBL3044611	Data extraction	compound record	CHEMBL2262558	CHEMBL2262558	ChEMBL	CHEMBL2262558	https://www.ebi.ac.uk/chembl/compound/inspect/CHEMBL2262558	Data standardization and curation	ChEMBL database version 19	ChEMBL	10.6019/CHEMBL.database.19	http://doi.org/10.6019/CHEMBL.database.19
CHEMBL3044611	Data extraction	compound record	CHEMBL2262559	CHEMBL2262559	ChEMBL	CHEMBL2262559	https://www.ebi.ac.uk/chembl/compound/inspect/CHEMBL2262559	Data standardization and curation	ChEMBL database version 19	ChEMBL	10.6019/CHEMBL.database.19	http://doi.org/10.6019/CHEMBL.database.19
CHEMBL3044611	Data extraction	compound record	CHEMBL2262560	CHEMBL2262560	ChEMBL	CHEMBL2262560	https://www.ebi.ac.uk/chembl/compound/inspect/CHEMBL2262560	Data standardization and curation	ChEMBL database version 19	ChEMBL	10.6019/CHEMBL.database.19	http://doi.org/10.6019/CHEMBL.database.19
CHEMBL3044611	Data extraction	compound record	CHEMBL2262561	CHEMBL2262561	ChEMBL	CHEMBL2262561	https://www.ebi.ac.uk/chembl/compound/inspect/CHEMBL2262561	Data standardization and curation	ChEMBL database version 19	ChEMBL	10.6019/CHEMBL.database.19	http://doi.org/10.6019/CHEMBL.database.19
CHEMBL3044611	Data extraction	compound record	CHEMBL2262562	CHEMBL2262562	ChEMBL	CHEMBL2262562	https://www.ebi.ac.uk/chembl/compound/inspect/CHEMBL2262562	Data standardization and curation	ChEMBL database version 19	ChEMBL	10.6019/CHEMBL.database.19	http://doi.org/10.6019/CHEMBL.database.19
CHEMBL3044611	Data extraction	compound record	CHEMBL2262563	CHEMBL2262563	ChEMBL	CHEMBL2262563	https://www.ebi.ac.uk/chembl/compound/inspect/CHEMBL2262563	Data standardization and curation	ChEMBL database version 19	ChEMBL	10.6019/CHEMBL.database.19	http://doi.org/10.6019/CHEMBL.database.19
CHEMBL3044611	Data extraction	compound record	CHEMBL2262774	CHEMBL2262774	ChEMBL	CHEMBL2262774	https://www.ebi.ac.uk/chembl/compound/inspect/CHEMBL2262774	Data standardization and curation	ChEMBL database version 19	ChEMBL	10.6019/CHEMBL.database.19	http://doi.org/10.6019/CHEMBL.database.19
CHEMBL3044611	Data extraction	compound record	CHEMBL2262775	CHEMBL2262775	ChEMBL	CHEMBL2262775	https://www.ebi.ac.uk/chembl/compound/inspect/CHEMBL2262775	Data standardization and curation	ChEMBL database version 19	ChEMBL	10.6019/CHEMBL.database.19	http://doi.org/10.6019/CHEMBL.database.19
CHEMBL3044611	Data extraction	compound record	CHEMBL2262776	CHEMBL2262776	ChEMBL	CHEMBL2262776	https://www.ebi.ac.uk/chembl/compound/inspect/CHEMBL2262776	Data standardization and curation	ChEMBL database version 19	ChEMBL	10.6019/CHEMBL.database.19	http://doi.org/10.6019/CHEMBL.database.19
CHEMBL3044611	Data extraction	compound record	CHEMBL2262777	CHEMBL2262777	ChEMBL	CHEMBL2262777	https://www.ebi.ac.uk/chembl/compound/inspect/CHEMBL2262777	Data standardization and curation	ChEMBL database version 19	ChEMBL	10.6019/CHEMBL.database.19	http://doi.org/10.6019/CHEMBL.database.19
CHEMBL3044611	Data extraction	compound record	CHEMBL2262778	CHEMBL2262778	ChEMBL	CHEMBL2262778	https://www.ebi.ac.uk/chembl/compound/inspect/CHEMBL2262778	Data standardization and curation	ChEMBL database version 19	ChEMBL	10.6019/CHEMBL.database.19	http://doi.org/10.6019/CHEMBL.database.19
CHEMBL3044611	Data extraction	compound record	CHEMBL357901	CHEMBL357901	ChEMBL	CHEMBL357901	https://www.ebi.ac.uk/chembl/compound/inspect/CHEMBL357901	Data standardization and curation	ChEMBL database version 19	ChEMBL	10.6019/CHEMBL.database.19	http://doi.org/10.6019/CHEMBL.database.19
CHEMBL3044612	Data extraction	compound record	CHEMBL2234256	CHEMBL2234256	ChEMBL	CHEMBL2234256	https://www.ebi.ac.uk/chembl/compound/inspect/CHEMBL2234256	Data standardization and curation	ChEMBL database version 19	ChEMBL	10.6019/CHEMBL.database.19	http://doi.org/10.6019/CHEMBL.database.19
CHEMBL3044612	Data extraction	compound record	CHEMBL2234257	CHEMBL2234257	ChEMBL	CHEMBL2234257	https://www.ebi.ac.uk/chembl/compound/inspect/CHEMBL2234257	Data standardization and curation	ChEMBL database version 19	ChEMBL	10.6019/CHEMBL.database.19	http://doi.org/10.6019/CHEMBL.database.19
CHEMBL3044612	Data extraction	compound record	CHEMBL2234259	CHEMBL2234259	ChEMBL	CHEMBL2234259	https://www.ebi.ac.uk/chembl/compound/inspect/CHEMBL2234259	Data standardization and curation	ChEMBL database version 19	ChEMBL	10.6019/CHEMBL.database.19	http://doi.org/10.6019/CHEMBL.database.19
CHEMBL3044612	Data extraction	compound record	CHEMBL2234263	CHEMBL2234263	ChEMBL	CHEMBL2234263	https://www.ebi.ac.uk/chembl/compound/inspect/CHEMBL2234263	Data standardization and curation	ChEMBL database version 19	ChEMBL	10.6019/CHEMBL.database.19	http://doi.org/10.6019/CHEMBL.database.19
CHEMBL3044612	Data extraction	compound record	CHEMBL2234265	CHEMBL2234265	ChEMBL	CHEMBL2234265	https://www.ebi.ac.uk/chembl/compound/inspect/CHEMBL2234265	Data standardization and curation	ChEMBL database version 19	ChEMBL	10.6019/CHEMBL.database.19	http://doi.org/10.6019/CHEMBL.database.19
CHEMBL3044612	Data extraction	compound record	CHEMBL2234266	CHEMBL2234266	ChEMBL	CHEMBL2234266	https://www.ebi.ac.uk/chembl/compound/inspect/CHEMBL2234266	Data standardization and curation	ChEMBL database version 19	ChEMBL	10.6019/CHEMBL.database.19	http://doi.org/10.6019/CHEMBL.database.19
CHEMBL3044612	Data extraction	compound record	CHEMBL2237983	CHEMBL2237983	ChEMBL	CHEMBL2237983	https://www.ebi.ac.uk/chembl/compound/inspect/CHEMBL2237983	Data standardization and curation	ChEMBL database version 19	ChEMBL	10.6019/CHEMBL.database.19	http://doi.org/10.6019/CHEMBL.database.19
CHEMBL3044612	Data extraction	compound record	CHEMBL2237984	CHEMBL2237984	ChEMBL	CHEMBL2237984	https://www.ebi.ac.uk/chembl/compound/inspect/CHEMBL2237984	Data standardization and curation	ChEMBL database version 19	ChEMBL	10.6019/CHEMBL.database.19	http://doi.org/10.6019/CHEMBL.database.19
CHEMBL3044612	Data extraction	compound record	CHEMBL2237985	CHEMBL2237985	ChEMBL	CHEMBL2237985	https://www.ebi.ac.uk/chembl/compound/inspect/CHEMBL2237985	Data standardization and curation	ChEMBL database version 19	ChEMBL	10.6019/CHEMBL.database.19	http://doi.org/10.6019/CHEMBL.database.19
CHEMBL3044612	Data extraction	compound record	CHEMBL2237986	CHEMBL2237986	ChEMBL	CHEMBL2237986	https://www.ebi.ac.uk/chembl/compound/inspect/CHEMBL2237986	Data standardization and curation	ChEMBL database version 19	ChEMBL	10.6019/CHEMBL.database.19	http://doi.org/10.6019/CHEMBL.database.19
CHEMBL3044612	Data extraction	compound record	CHEMBL2237987	CHEMBL2237987	ChEMBL	CHEMBL2237987	https://www.ebi.ac.uk/chembl/compound/inspect/CHEMBL2237987	Data standardization and curation	ChEMBL database version 19	ChEMBL	10.6019/CHEMBL.database.19	http://doi.org/10.6019/CHEMBL.database.19
CHEMBL3044612	Data extraction	compound record	CHEMBL2237988	CHEMBL2237988	ChEMBL	CHEMBL2237988	https://www.ebi.ac.uk/chembl/compound/inspect/CHEMBL2237988	Data standardization and curation	ChEMBL database version 19	ChEMBL	10.6019/CHEMBL.database.19	http://doi.org/10.6019/CHEMBL.database.19
CHEMBL3044612	Data extraction	compound record	CHEMBL2237989	CHEMBL2237989	ChEMBL	CHEMBL2237989	https://www.ebi.ac.uk/chembl/compound/inspect/CHEMBL2237989	Data standardization and curation	ChEMBL database version 19	ChEMBL	10.6019/CHEMBL.database.19	http://doi.org/10.6019/CHEMBL.database.19
CHEMBL3044612	Data extraction	compound record	CHEMBL2237990	CHEMBL2237990	ChEMBL	CHEMBL2237990	https://www.ebi.ac.uk/chembl/compound/inspect/CHEMBL2237990	Data standardization and curation	ChEMBL database version 19	ChEMBL	10.6019/CHEMBL.database.19	http://doi.org/10.6019/CHEMBL.database.19
CHEMBL3044612	Data extraction	compound record	CHEMBL242326	CHEMBL242326	ChEMBL	CHEMBL242326	https://www.ebi.ac.uk/chembl/compound/inspect/CHEMBL242326	Data standardization and curation	ChEMBL database version 19	ChEMBL	10.6019/CHEMBL.database.19	http://doi.org/10.6019/CHEMBL.database.19
CHEMBL3044612	Data extraction	compound record	CHEMBL244948	CHEMBL244948	ChEMBL	CHEMBL244948	https://www.ebi.ac.uk/chembl/compound/inspect/CHEMBL244948	Data standardization and curation	ChEMBL database version 19	ChEMBL	10.6019/CHEMBL.database.19	http://doi.org/10.6019/CHEMBL.database.19
CHEMBL3044612	Data extraction	compound record	CHEMBL76	CHEMBL76	ChEMBL	CHEMBL76	https://www.ebi.ac.uk/chembl/compound/inspect/CHEMBL76	Data standardization and curation	ChEMBL database version 19	ChEMBL	10.6019/CHEMBL.database.19	http://doi.org/10.6019/CHEMBL.database.19
CHEMBL3044613	Data extraction	compound record	CHEMBL2287176	CHEMBL2287176	ChEMBL	CHEMBL2287176	https://www.ebi.ac.uk/chembl/compound/inspect/CHEMBL2287176	Data standardization and curation	ChEMBL database version 19	ChEMBL	10.6019/CHEMBL.database.19	http://doi.org/10.6019/CHEMBL.database.19
CHEMBL3044613	Data extraction	compound record	CHEMBL2287177	CHEMBL2287177	ChEMBL	CHEMBL2287177	https://www.ebi.ac.uk/chembl/compound/inspect/CHEMBL2287177	Data standardization and curation	ChEMBL database version 19	ChEMBL	10.6019/CHEMBL.database.19	http://doi.org/10.6019/CHEMBL.database.19
CHEMBL3044613	Data extraction	compound record	CHEMBL2287178	CHEMBL2287178	ChEMBL	CHEMBL2287178	https://www.ebi.ac.uk/chembl/compound/inspect/CHEMBL2287178	Data standardization and curation	ChEMBL database version 19	ChEMBL	10.6019/CHEMBL.database.19	http://doi.org/10.6019/CHEMBL.database.19
CHEMBL3044613	Data extraction	compound record	CHEMBL2287179	CHEMBL2287179	ChEMBL	CHEMBL2287179	https://www.ebi.ac.uk/chembl/compound/inspect/CHEMBL2287179	Data standardization and curation	ChEMBL database version 19	ChEMBL	10.6019/CHEMBL.database.19	http://doi.org/10.6019/CHEMBL.database.19
CHEMBL3044613	Data extraction	compound record	CHEMBL2287180	CHEMBL2287180	ChEMBL	CHEMBL2287180	https://www.ebi.ac.uk/chembl/compound/inspect/CHEMBL2287180	Data standardization and curation	ChEMBL database version 19	ChEMBL	10.6019/CHEMBL.database.19	http://doi.org/10.6019/CHEMBL.database.19
CHEMBL3044613	Data extraction	compound record	CHEMBL2287181	CHEMBL2287181	ChEMBL	CHEMBL2287181	https://www.ebi.ac.uk/chembl/compound/inspect/CHEMBL2287181	Data standardization and curation	ChEMBL database version 19	ChEMBL	10.6019/CHEMBL.database.19	http://doi.org/10.6019/CHEMBL.database.19
CHEMBL3044613	Data extraction	compound record	CHEMBL2287182	CHEMBL2287182	ChEMBL	CHEMBL2287182	https://www.ebi.ac.uk/chembl/compound/inspect/CHEMBL2287182	Data standardization and curation	ChEMBL database version 19	ChEMBL	10.6019/CHEMBL.database.19	http://doi.org/10.6019/CHEMBL.database.19
CHEMBL3044613	Data extraction	compound record	CHEMBL2287183	CHEMBL2287183	ChEMBL	CHEMBL2287183	https://www.ebi.ac.uk/chembl/compound/inspect/CHEMBL2287183	Data standardization and curation	ChEMBL database version 19	ChEMBL	10.6019/CHEMBL.database.19	http://doi.org/10.6019/CHEMBL.database.19
CHEMBL3044613	Data extraction	compound record	CHEMBL2287184	CHEMBL2287184	ChEMBL	CHEMBL2287184	https://www.ebi.ac.uk/chembl/compound/inspect/CHEMBL2287184	Data standardization and curation	ChEMBL database version 19	ChEMBL	10.6019/CHEMBL.database.19	http://doi.org/10.6019/CHEMBL.database.19
CHEMBL3044613	Data extraction	compound record	CHEMBL2287185	CHEMBL2287185	ChEMBL	CHEMBL2287185	https://www.ebi.ac.uk/chembl/compound/inspect/CHEMBL2287185	Data standardization and curation	ChEMBL database version 19	ChEMBL	10.6019/CHEMBL.database.19	http://doi.org/10.6019/CHEMBL.database.19
CHEMBL3044613	Data extraction	compound record	CHEMBL2287186	CHEMBL2287186	ChEMBL	CHEMBL2287186	https://www.ebi.ac.uk/chembl/compound/inspect/CHEMBL2287186	Data standardization and curation	ChEMBL database version 19	ChEMBL	10.6019/CHEMBL.database.19	http://doi.org/10.6019/CHEMBL.database.19
CHEMBL3044613	Data extraction	compound record	CHEMBL406819	CHEMBL406819	ChEMBL	CHEMBL406819	https://www.ebi.ac.uk/chembl/compound/inspect/CHEMBL406819	Data standardization and curation	ChEMBL database version 19	ChEMBL	10.6019/CHEMBL.database.19	http://doi.org/10.6019/CHEMBL.database.19
CHEMBL3044613	Data extraction	compound record	CHEMBL451432	CHEMBL451432	ChEMBL	CHEMBL451432	https://www.ebi.ac.uk/chembl/compound/inspect/CHEMBL451432	Data standardization and curation	ChEMBL database version 19	ChEMBL	10.6019/CHEMBL.database.19	http://doi.org/10.6019/CHEMBL.database.19
CHEMBL3044614	Data extraction	compound record	CHEMBL2262925	CHEMBL2262925	ChEMBL	CHEMBL2262925	https://www.ebi.ac.uk/chembl/compound/inspect/CHEMBL2262925	Data standardization and curation	ChEMBL database version 19	ChEMBL	10.6019/CHEMBL.database.19	http://doi.org/10.6019/CHEMBL.database.19
CHEMBL3044614	Data extraction	compound record	CHEMBL2262926	CHEMBL2262926	ChEMBL	CHEMBL2262926	https://www.ebi.ac.uk/chembl/compound/inspect/CHEMBL2262926	Data standardization and curation	ChEMBL database version 19	ChEMBL	10.6019/CHEMBL.database.19	http://doi.org/10.6019/CHEMBL.database.19
CHEMBL3044614	Data extraction	compound record	CHEMBL2262927	CHEMBL2262927	ChEMBL	CHEMBL2262927	https://www.ebi.ac.uk/chembl/compound/inspect/CHEMBL2262927	Data standardization and curation	ChEMBL database version 19	ChEMBL	10.6019/CHEMBL.database.19	http://doi.org/10.6019/CHEMBL.database.19
CHEMBL3044614	Data extraction	compound record	CHEMBL2262928	CHEMBL2262928	ChEMBL	CHEMBL2262928	https://www.ebi.ac.uk/chembl/compound/inspect/CHEMBL2262928	Data standardization and curation	ChEMBL database version 19	ChEMBL	10.6019/CHEMBL.database.19	http://doi.org/10.6019/CHEMBL.database.19
CHEMBL3044614	Data extraction	compound record	CHEMBL2262929	CHEMBL2262929	ChEMBL	CHEMBL2262929	https://www.ebi.ac.uk/chembl/compound/inspect/CHEMBL2262929	Data standardization and curation	ChEMBL database version 19	ChEMBL	10.6019/CHEMBL.database.19	http://doi.org/10.6019/CHEMBL.database.19
CHEMBL3044614	Data extraction	compound record	CHEMBL2262930	CHEMBL2262930	ChEMBL	CHEMBL2262930	https://www.ebi.ac.uk/chembl/compound/inspect/CHEMBL2262930	Data standardization and curation	ChEMBL database version 19	ChEMBL	10.6019/CHEMBL.database.19	http://doi.org/10.6019/CHEMBL.database.19
CHEMBL3044614	Data extraction	compound record	CHEMBL2262931	CHEMBL2262931	ChEMBL	CHEMBL2262931	https://www.ebi.ac.uk/chembl/compound/inspect/CHEMBL2262931	Data standardization and curation	ChEMBL database version 19	ChEMBL	10.6019/CHEMBL.database.19	http://doi.org/10.6019/CHEMBL.database.19
CHEMBL3044614	Data extraction	compound record	CHEMBL2262932	CHEMBL2262932	ChEMBL	CHEMBL2262932	https://www.ebi.ac.uk/chembl/compound/inspect/CHEMBL2262932	Data standardization and curation	ChEMBL database version 19	ChEMBL	10.6019/CHEMBL.database.19	http://doi.org/10.6019/CHEMBL.database.19
CHEMBL3044614	Data extraction	compound record	CHEMBL2262933	CHEMBL2262933	ChEMBL	CHEMBL2262933	https://www.ebi.ac.uk/chembl/compound/inspect/CHEMBL2262933	Data standardization and curation	ChEMBL database version 19	ChEMBL	10.6019/CHEMBL.database.19	http://doi.org/10.6019/CHEMBL.database.19
CHEMBL3044614	Data extraction	compound record	CHEMBL2262934	CHEMBL2262934	ChEMBL	CHEMBL2262934	https://www.ebi.ac.uk/chembl/compound/inspect/CHEMBL2262934	Data standardization and curation	ChEMBL database version 19	ChEMBL	10.6019/CHEMBL.database.19	http://doi.org/10.6019/CHEMBL.database.19
CHEMBL3044614	Data extraction	compound record	CHEMBL475220	CHEMBL475220	ChEMBL	CHEMBL475220	https://www.ebi.ac.uk/chembl/compound/inspect/CHEMBL475220	Data standardization and curation	ChEMBL database version 19	ChEMBL	10.6019/CHEMBL.database.19	http://doi.org/10.6019/CHEMBL.database.19
CHEMBL3044615	Data extraction	compound record	CHEMBL104	CHEMBL104	ChEMBL	CHEMBL104	https://www.ebi.ac.uk/chembl/compound/inspect/CHEMBL104	Data standardization and curation	ChEMBL database version 19	ChEMBL	10.6019/CHEMBL.database.19	http://doi.org/10.6019/CHEMBL.database.19
CHEMBL3044615	Data extraction	compound record	CHEMBL1201194	CHEMBL1201194	ChEMBL	CHEMBL1201194	https://www.ebi.ac.uk/chembl/compound/inspect/CHEMBL1201194	Data standardization and curation	ChEMBL database version 19	ChEMBL	10.6019/CHEMBL.database.19	http://doi.org/10.6019/CHEMBL.database.19
CHEMBL3044615	Data extraction	compound record	CHEMBL174	CHEMBL174	ChEMBL	CHEMBL174	https://www.ebi.ac.uk/chembl/compound/inspect/CHEMBL174	Data standardization and curation	ChEMBL database version 19	ChEMBL	10.6019/CHEMBL.database.19	http://doi.org/10.6019/CHEMBL.database.19
CHEMBL3044615	Data extraction	compound record	CHEMBL2234015	CHEMBL2234015	ChEMBL	CHEMBL2234015	https://www.ebi.ac.uk/chembl/compound/inspect/CHEMBL2234015	Data standardization and curation	ChEMBL database version 19	ChEMBL	10.6019/CHEMBL.database.19	http://doi.org/10.6019/CHEMBL.database.19
CHEMBL3044615	Data extraction	compound record	CHEMBL2234100	CHEMBL2234100	ChEMBL	CHEMBL2234100	https://www.ebi.ac.uk/chembl/compound/inspect/CHEMBL2234100	Data standardization and curation	ChEMBL database version 19	ChEMBL	10.6019/CHEMBL.database.19	http://doi.org/10.6019/CHEMBL.database.19
CHEMBL3044615	Data extraction	compound record	CHEMBL2234101	CHEMBL2234101	ChEMBL	CHEMBL2234101	https://www.ebi.ac.uk/chembl/compound/inspect/CHEMBL2234101	Data standardization and curation	ChEMBL database version 19	ChEMBL	10.6019/CHEMBL.database.19	http://doi.org/10.6019/CHEMBL.database.19
CHEMBL3044615	Data extraction	compound record	CHEMBL2234102	CHEMBL2234102	ChEMBL	CHEMBL2234102	https://www.ebi.ac.uk/chembl/compound/inspect/CHEMBL2234102	Data standardization and curation	ChEMBL database version 19	ChEMBL	10.6019/CHEMBL.database.19	http://doi.org/10.6019/CHEMBL.database.19
CHEMBL3044615	Data extraction	compound record	CHEMBL2234103	CHEMBL2234103	ChEMBL	CHEMBL2234103	https://www.ebi.ac.uk/chembl/compound/inspect/CHEMBL2234103	Data standardization and curation	ChEMBL database version 19	ChEMBL	10.6019/CHEMBL.database.19	http://doi.org/10.6019/CHEMBL.database.19
CHEMBL3044615	Data extraction	compound record	CHEMBL2234104	CHEMBL2234104	ChEMBL	CHEMBL2234104	https://www.ebi.ac.uk/chembl/compound/inspect/CHEMBL2234104	Data standardization and curation	ChEMBL database version 19	ChEMBL	10.6019/CHEMBL.database.19	http://doi.org/10.6019/CHEMBL.database.19
CHEMBL3044615	Data extraction	compound record	CHEMBL2234105	CHEMBL2234105	ChEMBL	CHEMBL2234105	https://www.ebi.ac.uk/chembl/compound/inspect/CHEMBL2234105	Data standardization and curation	ChEMBL database version 19	ChEMBL	10.6019/CHEMBL.database.19	http://doi.org/10.6019/CHEMBL.database.19
CHEMBL3044615	Data extraction	compound record	CHEMBL2234106	CHEMBL2234106	ChEMBL	CHEMBL2234106	https://www.ebi.ac.uk/chembl/compound/inspect/CHEMBL2234106	Data standardization and curation	ChEMBL database version 19	ChEMBL	10.6019/CHEMBL.database.19	http://doi.org/10.6019/CHEMBL.database.19
CHEMBL3044615	Data extraction	compound record	CHEMBL2234107	CHEMBL2234107	ChEMBL	CHEMBL2234107	https://www.ebi.ac.uk/chembl/compound/inspect/CHEMBL2234107	Data standardization and curation	ChEMBL database version 19	ChEMBL	10.6019/CHEMBL.database.19	http://doi.org/10.6019/CHEMBL.database.19
CHEMBL3044615	Data extraction	compound record	CHEMBL2234108	CHEMBL2234108	ChEMBL	CHEMBL2234108	https://www.ebi.ac.uk/chembl/compound/inspect/CHEMBL2234108	Data standardization and curation	ChEMBL database version 19	ChEMBL	10.6019/CHEMBL.database.19	http://doi.org/10.6019/CHEMBL.database.19
CHEMBL3044615	Data extraction	compound record	CHEMBL2234109	CHEMBL2234109	ChEMBL	CHEMBL2234109	https://www.ebi.ac.uk/chembl/compound/inspect/CHEMBL2234109	Data standardization and curation	ChEMBL database version 19	ChEMBL	10.6019/CHEMBL.database.19	http://doi.org/10.6019/CHEMBL.database.19
CHEMBL3044615	Data extraction	compound record	CHEMBL2234295	CHEMBL2234295	ChEMBL	CHEMBL2234295	https://www.ebi.ac.uk/chembl/compound/inspect/CHEMBL2234295	Data standardization and curation	ChEMBL database version 19	ChEMBL	10.6019/CHEMBL.database.19	http://doi.org/10.6019/CHEMBL.database.19
CHEMBL3044615	Data extraction	compound record	CHEMBL2234296	CHEMBL2234296	ChEMBL	CHEMBL2234296	https://www.ebi.ac.uk/chembl/compound/inspect/CHEMBL2234296	Data standardization and curation	ChEMBL database version 19	ChEMBL	10.6019/CHEMBL.database.19	http://doi.org/10.6019/CHEMBL.database.19
CHEMBL3044615	Data extraction	compound record	CHEMBL2234297	CHEMBL2234297	ChEMBL	CHEMBL2234297	https://www.ebi.ac.uk/chembl/compound/inspect/CHEMBL2234297	Data standardization and curation	ChEMBL database version 19	ChEMBL	10.6019/CHEMBL.database.19	http://doi.org/10.6019/CHEMBL.database.19
CHEMBL3044615	Data extraction	compound record	CHEMBL2234298	CHEMBL2234298	ChEMBL	CHEMBL2234298	https://www.ebi.ac.uk/chembl/compound/inspect/CHEMBL2234298	Data standardization and curation	ChEMBL database version 19	ChEMBL	10.6019/CHEMBL.database.19	http://doi.org/10.6019/CHEMBL.database.19
CHEMBL3044615	Data extraction	compound record	CHEMBL2234299	CHEMBL2234299	ChEMBL	CHEMBL2234299	https://www.ebi.ac.uk/chembl/compound/inspect/CHEMBL2234299	Data standardization and curation	ChEMBL database version 19	ChEMBL	10.6019/CHEMBL.database.19	http://doi.org/10.6019/CHEMBL.database.19
CHEMBL3044615	Data extraction	compound record	CHEMBL44354	CHEMBL44354	ChEMBL	CHEMBL44354	https://www.ebi.ac.uk/chembl/compound/inspect/CHEMBL44354	Data standardization and curation	ChEMBL database version 19	ChEMBL	10.6019/CHEMBL.database.19	http://doi.org/10.6019/CHEMBL.database.19
CHEMBL3044616	Data extraction	compound record	CHEMBL1808316	CHEMBL1808316	ChEMBL	CHEMBL1808316	https://www.ebi.ac.uk/chembl/compound/inspect/CHEMBL1808316	Data standardization and curation	ChEMBL database version 19	ChEMBL	10.6019/CHEMBL.database.19	http://doi.org/10.6019/CHEMBL.database.19
CHEMBL3044616	Data extraction	compound record	CHEMBL2238498	CHEMBL2238498	ChEMBL	CHEMBL2238498	https://www.ebi.ac.uk/chembl/compound/inspect/CHEMBL2238498	Data standardization and curation	ChEMBL database version 19	ChEMBL	10.6019/CHEMBL.database.19	http://doi.org/10.6019/CHEMBL.database.19
CHEMBL3044616	Data extraction	compound record	CHEMBL2238499	CHEMBL2238499	ChEMBL	CHEMBL2238499	https://www.ebi.ac.uk/chembl/compound/inspect/CHEMBL2238499	Data standardization and curation	ChEMBL database version 19	ChEMBL	10.6019/CHEMBL.database.19	http://doi.org/10.6019/CHEMBL.database.19
CHEMBL3044616	Data extraction	compound record	CHEMBL2238500	CHEMBL2238500	ChEMBL	CHEMBL2238500	https://www.ebi.ac.uk/chembl/compound/inspect/CHEMBL2238500	Data standardization and curation	ChEMBL database version 19	ChEMBL	10.6019/CHEMBL.database.19	http://doi.org/10.6019/CHEMBL.database.19
CHEMBL3044616	Data extraction	compound record	CHEMBL2238501	CHEMBL2238501	ChEMBL	CHEMBL2238501	https://www.ebi.ac.uk/chembl/compound/inspect/CHEMBL2238501	Data standardization and curation	ChEMBL database version 19	ChEMBL	10.6019/CHEMBL.database.19	http://doi.org/10.6019/CHEMBL.database.19
CHEMBL3044616	Data extraction	compound record	CHEMBL2238502	CHEMBL2238502	ChEMBL	CHEMBL2238502	https://www.ebi.ac.uk/chembl/compound/inspect/CHEMBL2238502	Data standardization and curation	ChEMBL database version 19	ChEMBL	10.6019/CHEMBL.database.19	http://doi.org/10.6019/CHEMBL.database.19
CHEMBL3044616	Data extraction	compound record	CHEMBL2238503	CHEMBL2238503	ChEMBL	CHEMBL2238503	https://www.ebi.ac.uk/chembl/compound/inspect/CHEMBL2238503	Data standardization and curation	ChEMBL database version 19	ChEMBL	10.6019/CHEMBL.database.19	http://doi.org/10.6019/CHEMBL.database.19
CHEMBL3044616	Data extraction	compound record	CHEMBL2238504	CHEMBL2238504	ChEMBL	CHEMBL2238504	https://www.ebi.ac.uk/chembl/compound/inspect/CHEMBL2238504	Data standardization and curation	ChEMBL database version 19	ChEMBL	10.6019/CHEMBL.database.19	http://doi.org/10.6019/CHEMBL.database.19
CHEMBL3044616	Data extraction	compound record	CHEMBL2238505	CHEMBL2238505	ChEMBL	CHEMBL2238505	https://www.ebi.ac.uk/chembl/compound/inspect/CHEMBL2238505	Data standardization and curation	ChEMBL database version 19	ChEMBL	10.6019/CHEMBL.database.19	http://doi.org/10.6019/CHEMBL.database.19
CHEMBL3044616	Data extraction	compound record	CHEMBL2238506	CHEMBL2238506	ChEMBL	CHEMBL2238506	https://www.ebi.ac.uk/chembl/compound/inspect/CHEMBL2238506	Data standardization and curation	ChEMBL database version 19	ChEMBL	10.6019/CHEMBL.database.19	http://doi.org/10.6019/CHEMBL.database.19
CHEMBL3044616	Data extraction	compound record	CHEMBL2238532	CHEMBL2238532	ChEMBL	CHEMBL2238532	https://www.ebi.ac.uk/chembl/compound/inspect/CHEMBL2238532	Data standardization and curation	ChEMBL database version 19	ChEMBL	10.6019/CHEMBL.database.19	http://doi.org/10.6019/CHEMBL.database.19
CHEMBL3044616	Data extraction	compound record	CHEMBL2238533	CHEMBL2238533	ChEMBL	CHEMBL2238533	https://www.ebi.ac.uk/chembl/compound/inspect/CHEMBL2238533	Data standardization and curation	ChEMBL database version 19	ChEMBL	10.6019/CHEMBL.database.19	http://doi.org/10.6019/CHEMBL.database.19
CHEMBL3044616	Data extraction	compound record	CHEMBL2238534	CHEMBL2238534	ChEMBL	CHEMBL2238534	https://www.ebi.ac.uk/chembl/compound/inspect/CHEMBL2238534	Data standardization and curation	ChEMBL database version 19	ChEMBL	10.6019/CHEMBL.database.19	http://doi.org/10.6019/CHEMBL.database.19
CHEMBL3044616	Data extraction	compound record	CHEMBL2238535	CHEMBL2238535	ChEMBL	CHEMBL2238535	https://www.ebi.ac.uk/chembl/compound/inspect/CHEMBL2238535	Data standardization and curation	ChEMBL database version 19	ChEMBL	10.6019/CHEMBL.database.19	http://doi.org/10.6019/CHEMBL.database.19
CHEMBL3044616	Data extraction	compound record	CHEMBL2238536	CHEMBL2238536	ChEMBL	CHEMBL2238536	https://www.ebi.ac.uk/chembl/compound/inspect/CHEMBL2238536	Data standardization and curation	ChEMBL database version 19	ChEMBL	10.6019/CHEMBL.database.19	http://doi.org/10.6019/CHEMBL.database.19
CHEMBL3044616	Data extraction	compound record	CHEMBL2238537	CHEMBL2238537	ChEMBL	CHEMBL2238537	https://www.ebi.ac.uk/chembl/compound/inspect/CHEMBL2238537	Data standardization and curation	ChEMBL database version 19	ChEMBL	10.6019/CHEMBL.database.19	http://doi.org/10.6019/CHEMBL.database.19
CHEMBL3044616	Data extraction	compound record	CHEMBL2238538	CHEMBL2238538	ChEMBL	CHEMBL2238538	https://www.ebi.ac.uk/chembl/compound/inspect/CHEMBL2238538	Data standardization and curation	ChEMBL database version 19	ChEMBL	10.6019/CHEMBL.database.19	http://doi.org/10.6019/CHEMBL.database.19
CHEMBL3044616	Data extraction	compound record	CHEMBL2238539	CHEMBL2238539	ChEMBL	CHEMBL2238539	https://www.ebi.ac.uk/chembl/compound/inspect/CHEMBL2238539	Data standardization and curation	ChEMBL database version 19	ChEMBL	10.6019/CHEMBL.database.19	http://doi.org/10.6019/CHEMBL.database.19
CHEMBL3044616	Data extraction	compound record	CHEMBL2238540	CHEMBL2238540	ChEMBL	CHEMBL2238540	https://www.ebi.ac.uk/chembl/compound/inspect/CHEMBL2238540	Data standardization and curation	ChEMBL database version 19	ChEMBL	10.6019/CHEMBL.database.19	http://doi.org/10.6019/CHEMBL.database.19
CHEMBL3044616	Data extraction	compound record	CHEMBL2238541	CHEMBL2238541	ChEMBL	CHEMBL2238541	https://www.ebi.ac.uk/chembl/compound/inspect/CHEMBL2238541	Data standardization and curation	ChEMBL database version 19	ChEMBL	10.6019/CHEMBL.database.19	http://doi.org/10.6019/CHEMBL.database.19
CHEMBL3044616	Data extraction	compound record	CHEMBL2238542	CHEMBL2238542	ChEMBL	CHEMBL2238542	https://www.ebi.ac.uk/chembl/compound/inspect/CHEMBL2238542	Data standardization and curation	ChEMBL database version 19	ChEMBL	10.6019/CHEMBL.database.19	http://doi.org/10.6019/CHEMBL.database.19
CHEMBL3044616	Data extraction	compound record	CHEMBL2238543	CHEMBL2238543	ChEMBL	CHEMBL2238543	https://www.ebi.ac.uk/chembl/compound/inspect/CHEMBL2238543	Data standardization and curation	ChEMBL database version 19	ChEMBL	10.6019/CHEMBL.database.19	http://doi.org/10.6019/CHEMBL.database.19
CHEMBL3044616	Data extraction	compound record	CHEMBL2238544	CHEMBL2238544	ChEMBL	CHEMBL2238544	https://www.ebi.ac.uk/chembl/compound/inspect/CHEMBL2238544	Data standardization and curation	ChEMBL database version 19	ChEMBL	10.6019/CHEMBL.database.19	http://doi.org/10.6019/CHEMBL.database.19
CHEMBL3044616	Data extraction	compound record	CHEMBL2238545	CHEMBL2238545	ChEMBL	CHEMBL2238545	https://www.ebi.ac.uk/chembl/compound/inspect/CHEMBL2238545	Data standardization and curation	ChEMBL database version 19	ChEMBL	10.6019/CHEMBL.database.19	http://doi.org/10.6019/CHEMBL.database.19
CHEMBL3044616	Data extraction	compound record	CHEMBL2238546	CHEMBL2238546	ChEMBL	CHEMBL2238546	https://www.ebi.ac.uk/chembl/compound/inspect/CHEMBL2238546	Data standardization and curation	ChEMBL database version 19	ChEMBL	10.6019/CHEMBL.database.19	http://doi.org/10.6019/CHEMBL.database.19
CHEMBL3044616	Data extraction	compound record	CHEMBL2238547	CHEMBL2238547	ChEMBL	CHEMBL2238547	https://www.ebi.ac.uk/chembl/compound/inspect/CHEMBL2238547	Data standardization and curation	ChEMBL database version 19	ChEMBL	10.6019/CHEMBL.database.19	http://doi.org/10.6019/CHEMBL.database.19
CHEMBL3044616	Data extraction	compound record	CHEMBL2238548	CHEMBL2238548	ChEMBL	CHEMBL2238548	https://www.ebi.ac.uk/chembl/compound/inspect/CHEMBL2238548	Data standardization and curation	ChEMBL database version 19	ChEMBL	10.6019/CHEMBL.database.19	http://doi.org/10.6019/CHEMBL.database.19
CHEMBL3044617	Data extraction	compound record	CHEMBL574515	CHEMBL574515	ChEMBL	CHEMBL574515	https://www.ebi.ac.uk/chembl/compound/inspect/CHEMBL574515	Data standardization and curation	ChEMBL database version 19	ChEMBL	10.6019/CHEMBL.database.19	http://doi.org/10.6019/CHEMBL.database.19
CHEMBL3044617	Data extraction	compound record	CHEMBL575380	CHEMBL575380	ChEMBL	CHEMBL575380	https://www.ebi.ac.uk/chembl/compound/inspect/CHEMBL575380	Data standardization and curation	ChEMBL database version 19	ChEMBL	10.6019/CHEMBL.database.19	http://doi.org/10.6019/CHEMBL.database.19
CHEMBL3044617	Data extraction	compound record	CHEMBL576548	CHEMBL576548	ChEMBL	CHEMBL576548	https://www.ebi.ac.uk/chembl/compound/inspect/CHEMBL576548	Data standardization and curation	ChEMBL database version 19	ChEMBL	10.6019/CHEMBL.database.19	http://doi.org/10.6019/CHEMBL.database.19
CHEMBL3044617	Data extraction	compound record	CHEMBL578851	CHEMBL578851	ChEMBL	CHEMBL578851	https://www.ebi.ac.uk/chembl/compound/inspect/CHEMBL578851	Data standardization and curation	ChEMBL database version 19	ChEMBL	10.6019/CHEMBL.database.19	http://doi.org/10.6019/CHEMBL.database.19
CHEMBL3044617	Data extraction	compound record	CHEMBL803	CHEMBL803	ChEMBL	CHEMBL803	https://www.ebi.ac.uk/chembl/compound/inspect/CHEMBL803	Data standardization and curation	ChEMBL database version 19	ChEMBL	10.6019/CHEMBL.database.19	http://doi.org/10.6019/CHEMBL.database.19
CHEMBL3044618	Data extraction	compound record	CHEMBL1081721	CHEMBL1081721	ChEMBL	CHEMBL1081721	https://www.ebi.ac.uk/chembl/compound/inspect/CHEMBL1081721	Data standardization and curation	ChEMBL database version 19	ChEMBL	10.6019/CHEMBL.database.19	http://doi.org/10.6019/CHEMBL.database.19
CHEMBL3044618	Data extraction	compound record	CHEMBL1453317	CHEMBL1453317	ChEMBL	CHEMBL1453317	https://www.ebi.ac.uk/chembl/compound/inspect/CHEMBL1453317	Data standardization and curation	ChEMBL database version 19	ChEMBL	10.6019/CHEMBL.database.19	http://doi.org/10.6019/CHEMBL.database.19
CHEMBL3044618	Data extraction	compound record	CHEMBL1907993	CHEMBL1907993	ChEMBL	CHEMBL1907993	https://www.ebi.ac.uk/chembl/compound/inspect/CHEMBL1907993	Data standardization and curation	ChEMBL database version 19	ChEMBL	10.6019/CHEMBL.database.19	http://doi.org/10.6019/CHEMBL.database.19
CHEMBL3044618	Data extraction	compound record	CHEMBL25719	CHEMBL25719	ChEMBL	CHEMBL25719	https://www.ebi.ac.uk/chembl/compound/inspect/CHEMBL25719	Data standardization and curation	ChEMBL database version 19	ChEMBL	10.6019/CHEMBL.database.19	http://doi.org/10.6019/CHEMBL.database.19
CHEMBL3044618	Data extraction	compound record	CHEMBL449062	CHEMBL449062	ChEMBL	CHEMBL449062	https://www.ebi.ac.uk/chembl/compound/inspect/CHEMBL449062	Data standardization and curation	ChEMBL database version 19	ChEMBL	10.6019/CHEMBL.database.19	http://doi.org/10.6019/CHEMBL.database.19
CHEMBL3044619	Data extraction	compound record	CHEMBL1371756	CHEMBL1371756	ChEMBL	CHEMBL1371756	https://www.ebi.ac.uk/chembl/compound/inspect/CHEMBL1371756	Data standardization and curation	ChEMBL database version 19	ChEMBL	10.6019/CHEMBL.database.19	http://doi.org/10.6019/CHEMBL.database.19
CHEMBL3044619	Data extraction	compound record	CHEMBL2270127	CHEMBL2270127	ChEMBL	CHEMBL2270127	https://www.ebi.ac.uk/chembl/compound/inspect/CHEMBL2270127	Data standardization and curation	ChEMBL database version 19	ChEMBL	10.6019/CHEMBL.database.19	http://doi.org/10.6019/CHEMBL.database.19
CHEMBL3044619	Data extraction	compound record	CHEMBL2270128	CHEMBL2270128	ChEMBL	CHEMBL2270128	https://www.ebi.ac.uk/chembl/compound/inspect/CHEMBL2270128	Data standardization and curation	ChEMBL database version 19	ChEMBL	10.6019/CHEMBL.database.19	http://doi.org/10.6019/CHEMBL.database.19
CHEMBL3044619	Data extraction	compound record	CHEMBL2272377	CHEMBL2272377	ChEMBL	CHEMBL2272377	https://www.ebi.ac.uk/chembl/compound/inspect/CHEMBL2272377	Data standardization and curation	ChEMBL database version 19	ChEMBL	10.6019/CHEMBL.database.19	http://doi.org/10.6019/CHEMBL.database.19
CHEMBL3044619	Data extraction	compound record	CHEMBL24171	CHEMBL24171	ChEMBL	CHEMBL24171	https://www.ebi.ac.uk/chembl/compound/inspect/CHEMBL24171	Data standardization and curation	ChEMBL database version 19	ChEMBL	10.6019/CHEMBL.database.19	http://doi.org/10.6019/CHEMBL.database.19
CHEMBL3044619	Data extraction	compound record	CHEMBL278779	CHEMBL278779	ChEMBL	CHEMBL278779	https://www.ebi.ac.uk/chembl/compound/inspect/CHEMBL278779	Data standardization and curation	ChEMBL database version 19	ChEMBL	10.6019/CHEMBL.database.19	http://doi.org/10.6019/CHEMBL.database.19
CHEMBL3044619	Data extraction	compound record	CHEMBL301141	CHEMBL301141	ChEMBL	CHEMBL301141	https://www.ebi.ac.uk/chembl/compound/inspect/CHEMBL301141	Data standardization and curation	ChEMBL database version 19	ChEMBL	10.6019/CHEMBL.database.19	http://doi.org/10.6019/CHEMBL.database.19
CHEMBL3044619	Data extraction	compound record	CHEMBL327919	CHEMBL327919	ChEMBL	CHEMBL327919	https://www.ebi.ac.uk/chembl/compound/inspect/CHEMBL327919	Data standardization and curation	ChEMBL database version 19	ChEMBL	10.6019/CHEMBL.database.19	http://doi.org/10.6019/CHEMBL.database.19
CHEMBL3044619	Data extraction	compound record	CHEMBL388676	CHEMBL388676	ChEMBL	CHEMBL388676	https://www.ebi.ac.uk/chembl/compound/inspect/CHEMBL388676	Data standardization and curation	ChEMBL database version 19	ChEMBL	10.6019/CHEMBL.database.19	http://doi.org/10.6019/CHEMBL.database.19
CHEMBL3044619	Data extraction	compound record	CHEMBL416	CHEMBL416	ChEMBL	CHEMBL416	https://www.ebi.ac.uk/chembl/compound/inspect/CHEMBL416	Data standardization and curation	ChEMBL database version 19	ChEMBL	10.6019/CHEMBL.database.19	http://doi.org/10.6019/CHEMBL.database.19
CHEMBL3044619	Data extraction	compound record	CHEMBL49732	CHEMBL49732	ChEMBL	CHEMBL49732	https://www.ebi.ac.uk/chembl/compound/inspect/CHEMBL49732	Data standardization and curation	ChEMBL database version 19	ChEMBL	10.6019/CHEMBL.database.19	http://doi.org/10.6019/CHEMBL.database.19
CHEMBL3044619	Data extraction	compound record	CHEMBL51628	CHEMBL51628	ChEMBL	CHEMBL51628	https://www.ebi.ac.uk/chembl/compound/inspect/CHEMBL51628	Data standardization and curation	ChEMBL database version 19	ChEMBL	10.6019/CHEMBL.database.19	http://doi.org/10.6019/CHEMBL.database.19
CHEMBL3044620	Data extraction	compound record	CHEMBL27246	CHEMBL27246	ChEMBL	CHEMBL27246	https://www.ebi.ac.uk/chembl/compound/inspect/CHEMBL27246	Data standardization and curation	ChEMBL database version 19	ChEMBL	10.6019/CHEMBL.database.19	http://doi.org/10.6019/CHEMBL.database.19
CHEMBL3044621	Data extraction	compound record	CHEMBL1986611	CHEMBL1986611	ChEMBL	CHEMBL1986611	https://www.ebi.ac.uk/chembl/compound/inspect/CHEMBL1986611	Data standardization and curation	ChEMBL database version 19	ChEMBL	10.6019/CHEMBL.database.19	http://doi.org/10.6019/CHEMBL.database.19
CHEMBL3044621	Data extraction	compound record	CHEMBL2237359	CHEMBL2237359	ChEMBL	CHEMBL2237359	https://www.ebi.ac.uk/chembl/compound/inspect/CHEMBL2237359	Data standardization and curation	ChEMBL database version 19	ChEMBL	10.6019/CHEMBL.database.19	http://doi.org/10.6019/CHEMBL.database.19
CHEMBL3044621	Data extraction	compound record	CHEMBL260304	CHEMBL260304	ChEMBL	CHEMBL260304	https://www.ebi.ac.uk/chembl/compound/inspect/CHEMBL260304	Data standardization and curation	ChEMBL database version 19	ChEMBL	10.6019/CHEMBL.database.19	http://doi.org/10.6019/CHEMBL.database.19
CHEMBL3044621	Data extraction	compound record	CHEMBL272907	CHEMBL272907	ChEMBL	CHEMBL272907	https://www.ebi.ac.uk/chembl/compound/inspect/CHEMBL272907	Data standardization and curation	ChEMBL database version 19	ChEMBL	10.6019/CHEMBL.database.19	http://doi.org/10.6019/CHEMBL.database.19
CHEMBL3044621	Data extraction	compound record	CHEMBL405606	CHEMBL405606	ChEMBL	CHEMBL405606	https://www.ebi.ac.uk/chembl/compound/inspect/CHEMBL405606	Data standardization and curation	ChEMBL database version 19	ChEMBL	10.6019/CHEMBL.database.19	http://doi.org/10.6019/CHEMBL.database.19
CHEMBL3044621	Data extraction	compound record	CHEMBL408245	CHEMBL408245	ChEMBL	CHEMBL408245	https://www.ebi.ac.uk/chembl/compound/inspect/CHEMBL408245	Data standardization and curation	ChEMBL database version 19	ChEMBL	10.6019/CHEMBL.database.19	http://doi.org/10.6019/CHEMBL.database.19
CHEMBL3044621	Data extraction	compound record	CHEMBL53463	CHEMBL53463	ChEMBL	CHEMBL53463	https://www.ebi.ac.uk/chembl/compound/inspect/CHEMBL53463	Data standardization and curation	ChEMBL database version 19	ChEMBL	10.6019/CHEMBL.database.19	http://doi.org/10.6019/CHEMBL.database.19
CHEMBL3044622	Data extraction	compound record	CHEMBL1090366	CHEMBL1090366	ChEMBL	CHEMBL1090366	https://www.ebi.ac.uk/chembl/compound/inspect/CHEMBL1090366	Data standardization and curation	ChEMBL database version 19	ChEMBL	10.6019/CHEMBL.database.19	http://doi.org/10.6019/CHEMBL.database.19
CHEMBL3044622	Data extraction	compound record	CHEMBL191613	CHEMBL191613	ChEMBL	CHEMBL191613	https://www.ebi.ac.uk/chembl/compound/inspect/CHEMBL191613	Data standardization and curation	ChEMBL database version 19	ChEMBL	10.6019/CHEMBL.database.19	http://doi.org/10.6019/CHEMBL.database.19
CHEMBL3044622	Data extraction	compound record	CHEMBL2252806	CHEMBL2252806	ChEMBL	CHEMBL2252806	https://www.ebi.ac.uk/chembl/compound/inspect/CHEMBL2252806	Data standardization and curation	ChEMBL database version 19	ChEMBL	10.6019/CHEMBL.database.19	http://doi.org/10.6019/CHEMBL.database.19
CHEMBL3044622	Data extraction	compound record	CHEMBL2252807	CHEMBL2252807	ChEMBL	CHEMBL2252807	https://www.ebi.ac.uk/chembl/compound/inspect/CHEMBL2252807	Data standardization and curation	ChEMBL database version 19	ChEMBL	10.6019/CHEMBL.database.19	http://doi.org/10.6019/CHEMBL.database.19
CHEMBL3044622	Data extraction	compound record	CHEMBL2252808	CHEMBL2252808	ChEMBL	CHEMBL2252808	https://www.ebi.ac.uk/chembl/compound/inspect/CHEMBL2252808	Data standardization and curation	ChEMBL database version 19	ChEMBL	10.6019/CHEMBL.database.19	http://doi.org/10.6019/CHEMBL.database.19
CHEMBL3044622	Data extraction	compound record	CHEMBL2252809	CHEMBL2252809	ChEMBL	CHEMBL2252809	https://www.ebi.ac.uk/chembl/compound/inspect/CHEMBL2252809	Data standardization and curation	ChEMBL database version 19	ChEMBL	10.6019/CHEMBL.database.19	http://doi.org/10.6019/CHEMBL.database.19
CHEMBL3044622	Data extraction	compound record	CHEMBL2252810	CHEMBL2252810	ChEMBL	CHEMBL2252810	https://www.ebi.ac.uk/chembl/compound/inspect/CHEMBL2252810	Data standardization and curation	ChEMBL database version 19	ChEMBL	10.6019/CHEMBL.database.19	http://doi.org/10.6019/CHEMBL.database.19
CHEMBL3044622	Data extraction	compound record	CHEMBL2252811	CHEMBL2252811	ChEMBL	CHEMBL2252811	https://www.ebi.ac.uk/chembl/compound/inspect/CHEMBL2252811	Data standardization and curation	ChEMBL database version 19	ChEMBL	10.6019/CHEMBL.database.19	http://doi.org/10.6019/CHEMBL.database.19
CHEMBL3044622	Data extraction	compound record	CHEMBL2252814	CHEMBL2252814	ChEMBL	CHEMBL2252814	https://www.ebi.ac.uk/chembl/compound/inspect/CHEMBL2252814	Data standardization and curation	ChEMBL database version 19	ChEMBL	10.6019/CHEMBL.database.19	http://doi.org/10.6019/CHEMBL.database.19
CHEMBL3044622	Data extraction	compound record	CHEMBL2252815	CHEMBL2252815	ChEMBL	CHEMBL2252815	https://www.ebi.ac.uk/chembl/compound/inspect/CHEMBL2252815	Data standardization and curation	ChEMBL database version 19	ChEMBL	10.6019/CHEMBL.database.19	http://doi.org/10.6019/CHEMBL.database.19
CHEMBL3044622	Data extraction	compound record	CHEMBL2252816	CHEMBL2252816	ChEMBL	CHEMBL2252816	https://www.ebi.ac.uk/chembl/compound/inspect/CHEMBL2252816	Data standardization and curation	ChEMBL database version 19	ChEMBL	10.6019/CHEMBL.database.19	http://doi.org/10.6019/CHEMBL.database.19
CHEMBL3044622	Data extraction	compound record	CHEMBL2252817	CHEMBL2252817	ChEMBL	CHEMBL2252817	https://www.ebi.ac.uk/chembl/compound/inspect/CHEMBL2252817	Data standardization and curation	ChEMBL database version 19	ChEMBL	10.6019/CHEMBL.database.19	http://doi.org/10.6019/CHEMBL.database.19
CHEMBL3044622	Data extraction	compound record	CHEMBL2252818	CHEMBL2252818	ChEMBL	CHEMBL2252818	https://www.ebi.ac.uk/chembl/compound/inspect/CHEMBL2252818	Data standardization and curation	ChEMBL database version 19	ChEMBL	10.6019/CHEMBL.database.19	http://doi.org/10.6019/CHEMBL.database.19
CHEMBL3044622	Data extraction	compound record	CHEMBL2252819	CHEMBL2252819	ChEMBL	CHEMBL2252819	https://www.ebi.ac.uk/chembl/compound/inspect/CHEMBL2252819	Data standardization and curation	ChEMBL database version 19	ChEMBL	10.6019/CHEMBL.database.19	http://doi.org/10.6019/CHEMBL.database.19
CHEMBL3044622	Data extraction	compound record	CHEMBL2252820	CHEMBL2252820	ChEMBL	CHEMBL2252820	https://www.ebi.ac.uk/chembl/compound/inspect/CHEMBL2252820	Data standardization and curation	ChEMBL database version 19	ChEMBL	10.6019/CHEMBL.database.19	http://doi.org/10.6019/CHEMBL.database.19
CHEMBL3044622	Data extraction	compound record	CHEMBL2252821	CHEMBL2252821	ChEMBL	CHEMBL2252821	https://www.ebi.ac.uk/chembl/compound/inspect/CHEMBL2252821	Data standardization and curation	ChEMBL database version 19	ChEMBL	10.6019/CHEMBL.database.19	http://doi.org/10.6019/CHEMBL.database.19
CHEMBL3044622	Data extraction	compound record	CHEMBL2252822	CHEMBL2252822	ChEMBL	CHEMBL2252822	https://www.ebi.ac.uk/chembl/compound/inspect/CHEMBL2252822	Data standardization and curation	ChEMBL database version 19	ChEMBL	10.6019/CHEMBL.database.19	http://doi.org/10.6019/CHEMBL.database.19
CHEMBL3044622	Data extraction	compound record	CHEMBL2252823	CHEMBL2252823	ChEMBL	CHEMBL2252823	https://www.ebi.ac.uk/chembl/compound/inspect/CHEMBL2252823	Data standardization and curation	ChEMBL database version 19	ChEMBL	10.6019/CHEMBL.database.19	http://doi.org/10.6019/CHEMBL.database.19
CHEMBL3044622	Data extraction	compound record	CHEMBL2252824	CHEMBL2252824	ChEMBL	CHEMBL2252824	https://www.ebi.ac.uk/chembl/compound/inspect/CHEMBL2252824	Data standardization and curation	ChEMBL database version 19	ChEMBL	10.6019/CHEMBL.database.19	http://doi.org/10.6019/CHEMBL.database.19
CHEMBL3044622	Data extraction	compound record	CHEMBL2252825	CHEMBL2252825	ChEMBL	CHEMBL2252825	https://www.ebi.ac.uk/chembl/compound/inspect/CHEMBL2252825	Data standardization and curation	ChEMBL database version 19	ChEMBL	10.6019/CHEMBL.database.19	http://doi.org/10.6019/CHEMBL.database.19
CHEMBL3044622	Data extraction	compound record	CHEMBL2440433	CHEMBL2440433	ChEMBL	CHEMBL2440433	https://www.ebi.ac.uk/chembl/compound/inspect/CHEMBL2440433	Data standardization and curation	ChEMBL database version 19	ChEMBL	10.6019/CHEMBL.database.19	http://doi.org/10.6019/CHEMBL.database.19
CHEMBL3044622	Data extraction	compound record	CHEMBL2440579	CHEMBL2440579	ChEMBL	CHEMBL2440579	https://www.ebi.ac.uk/chembl/compound/inspect/CHEMBL2440579	Data standardization and curation	ChEMBL database version 19	ChEMBL	10.6019/CHEMBL.database.19	http://doi.org/10.6019/CHEMBL.database.19
CHEMBL3044622	Data extraction	compound record	CHEMBL539675	CHEMBL539675	ChEMBL	CHEMBL539675	https://www.ebi.ac.uk/chembl/compound/inspect/CHEMBL539675	Data standardization and curation	ChEMBL database version 19	ChEMBL	10.6019/CHEMBL.database.19	http://doi.org/10.6019/CHEMBL.database.19
CHEMBL3044622	Data extraction	compound record	CHEMBL55518	CHEMBL55518	ChEMBL	CHEMBL55518	https://www.ebi.ac.uk/chembl/compound/inspect/CHEMBL55518	Data standardization and curation	ChEMBL database version 19	ChEMBL	10.6019/CHEMBL.database.19	http://doi.org/10.6019/CHEMBL.database.19
CHEMBL3044623	Data extraction	compound record	CHEMBL197676	CHEMBL197676	ChEMBL	CHEMBL197676	https://www.ebi.ac.uk/chembl/compound/inspect/CHEMBL197676	Data standardization and curation	ChEMBL database version 19	ChEMBL	10.6019/CHEMBL.database.19	http://doi.org/10.6019/CHEMBL.database.19
CHEMBL3044623	Data extraction	compound record	CHEMBL2251732	CHEMBL2251732	ChEMBL	CHEMBL2251732	https://www.ebi.ac.uk/chembl/compound/inspect/CHEMBL2251732	Data standardization and curation	ChEMBL database version 19	ChEMBL	10.6019/CHEMBL.database.19	http://doi.org/10.6019/CHEMBL.database.19
CHEMBL3044623	Data extraction	compound record	CHEMBL2271765	CHEMBL2271765	ChEMBL	CHEMBL2271765	https://www.ebi.ac.uk/chembl/compound/inspect/CHEMBL2271765	Data standardization and curation	ChEMBL database version 19	ChEMBL	10.6019/CHEMBL.database.19	http://doi.org/10.6019/CHEMBL.database.19
CHEMBL3044623	Data extraction	compound record	CHEMBL2289747	CHEMBL2289747	ChEMBL	CHEMBL2289747	https://www.ebi.ac.uk/chembl/compound/inspect/CHEMBL2289747	Data standardization and curation	ChEMBL database version 19	ChEMBL	10.6019/CHEMBL.database.19	http://doi.org/10.6019/CHEMBL.database.19
CHEMBL3044623	Data extraction	compound record	CHEMBL3085419	CHEMBL3085419	ChEMBL	CHEMBL3085419	https://www.ebi.ac.uk/chembl/compound/inspect/CHEMBL3085419	Data standardization and curation	ChEMBL database version 19	ChEMBL	10.6019/CHEMBL.database.19	http://doi.org/10.6019/CHEMBL.database.19
CHEMBL3044623	Data extraction	compound record	CHEMBL399318	CHEMBL399318	ChEMBL	CHEMBL399318	https://www.ebi.ac.uk/chembl/compound/inspect/CHEMBL399318	Data standardization and curation	ChEMBL database version 19	ChEMBL	10.6019/CHEMBL.database.19	http://doi.org/10.6019/CHEMBL.database.19
CHEMBL3044623	Data extraction	compound record	CHEMBL492490	CHEMBL492490	ChEMBL	CHEMBL492490	https://www.ebi.ac.uk/chembl/compound/inspect/CHEMBL492490	Data standardization and curation	ChEMBL database version 19	ChEMBL	10.6019/CHEMBL.database.19	http://doi.org/10.6019/CHEMBL.database.19
CHEMBL3044623	Data extraction	compound record	CHEMBL55772	CHEMBL55772	ChEMBL	CHEMBL55772	https://www.ebi.ac.uk/chembl/compound/inspect/CHEMBL55772	Data standardization and curation	ChEMBL database version 19	ChEMBL	10.6019/CHEMBL.database.19	http://doi.org/10.6019/CHEMBL.database.19
CHEMBL3044624	Data extraction	compound record	CHEMBL1889969	CHEMBL1889969	ChEMBL	CHEMBL1889969	https://www.ebi.ac.uk/chembl/compound/inspect/CHEMBL1889969	Data standardization and curation	ChEMBL database version 19	ChEMBL	10.6019/CHEMBL.database.19	http://doi.org/10.6019/CHEMBL.database.19
CHEMBL3044625	Data extraction	compound record	CHEMBL2251590	CHEMBL2251590	ChEMBL	CHEMBL2251590	https://www.ebi.ac.uk/chembl/compound/inspect/CHEMBL2251590	Data standardization and curation	ChEMBL database version 19	ChEMBL	10.6019/CHEMBL.database.19	http://doi.org/10.6019/CHEMBL.database.19
CHEMBL3044625	Data extraction	compound record	CHEMBL401913	CHEMBL401913	ChEMBL	CHEMBL401913	https://www.ebi.ac.uk/chembl/compound/inspect/CHEMBL401913	Data standardization and curation	ChEMBL database version 19	ChEMBL	10.6019/CHEMBL.database.19	http://doi.org/10.6019/CHEMBL.database.19
CHEMBL3044626	Data extraction	compound record	CHEMBL2092765	CHEMBL2092765	ChEMBL	CHEMBL2092765	https://www.ebi.ac.uk/chembl/compound/inspect/CHEMBL2092765	Data standardization and curation	ChEMBL database version 19	ChEMBL	10.6019/CHEMBL.database.19	http://doi.org/10.6019/CHEMBL.database.19
CHEMBL3044626	Data extraction	compound record	CHEMBL2092767	CHEMBL2092767	ChEMBL	CHEMBL2092767	https://www.ebi.ac.uk/chembl/compound/inspect/CHEMBL2092767	Data standardization and curation	ChEMBL database version 19	ChEMBL	10.6019/CHEMBL.database.19	http://doi.org/10.6019/CHEMBL.database.19
CHEMBL3044626	Data extraction	compound record	CHEMBL2092768	CHEMBL2092768	ChEMBL	CHEMBL2092768	https://www.ebi.ac.uk/chembl/compound/inspect/CHEMBL2092768	Data standardization and curation	ChEMBL database version 19	ChEMBL	10.6019/CHEMBL.database.19	http://doi.org/10.6019/CHEMBL.database.19
CHEMBL3044626	Data extraction	compound record	CHEMBL2234029	CHEMBL2234029	ChEMBL	CHEMBL2234029	https://www.ebi.ac.uk/chembl/compound/inspect/CHEMBL2234029	Data standardization and curation	ChEMBL database version 19	ChEMBL	10.6019/CHEMBL.database.19	http://doi.org/10.6019/CHEMBL.database.19
CHEMBL3044626	Data extraction	compound record	CHEMBL2235583	CHEMBL2235583	ChEMBL	CHEMBL2235583	https://www.ebi.ac.uk/chembl/compound/inspect/CHEMBL2235583	Data standardization and curation	ChEMBL database version 19	ChEMBL	10.6019/CHEMBL.database.19	http://doi.org/10.6019/CHEMBL.database.19
CHEMBL3044626	Data extraction	compound record	CHEMBL2235584	CHEMBL2235584	ChEMBL	CHEMBL2235584	https://www.ebi.ac.uk/chembl/compound/inspect/CHEMBL2235584	Data standardization and curation	ChEMBL database version 19	ChEMBL	10.6019/CHEMBL.database.19	http://doi.org/10.6019/CHEMBL.database.19
CHEMBL3044626	Data extraction	compound record	CHEMBL2235585	CHEMBL2235585	ChEMBL	CHEMBL2235585	https://www.ebi.ac.uk/chembl/compound/inspect/CHEMBL2235585	Data standardization and curation	ChEMBL database version 19	ChEMBL	10.6019/CHEMBL.database.19	http://doi.org/10.6019/CHEMBL.database.19
CHEMBL3044626	Data extraction	compound record	CHEMBL2235586	CHEMBL2235586	ChEMBL	CHEMBL2235586	https://www.ebi.ac.uk/chembl/compound/inspect/CHEMBL2235586	Data standardization and curation	ChEMBL database version 19	ChEMBL	10.6019/CHEMBL.database.19	http://doi.org/10.6019/CHEMBL.database.19
CHEMBL3044626	Data extraction	compound record	CHEMBL2235587	CHEMBL2235587	ChEMBL	CHEMBL2235587	https://www.ebi.ac.uk/chembl/compound/inspect/CHEMBL2235587	Data standardization and curation	ChEMBL database version 19	ChEMBL	10.6019/CHEMBL.database.19	http://doi.org/10.6019/CHEMBL.database.19
CHEMBL3044626	Data extraction	compound record	CHEMBL2235588	CHEMBL2235588	ChEMBL	CHEMBL2235588	https://www.ebi.ac.uk/chembl/compound/inspect/CHEMBL2235588	Data standardization and curation	ChEMBL database version 19	ChEMBL	10.6019/CHEMBL.database.19	http://doi.org/10.6019/CHEMBL.database.19
CHEMBL3044626	Data extraction	compound record	CHEMBL2235589	CHEMBL2235589	ChEMBL	CHEMBL2235589	https://www.ebi.ac.uk/chembl/compound/inspect/CHEMBL2235589	Data standardization and curation	ChEMBL database version 19	ChEMBL	10.6019/CHEMBL.database.19	http://doi.org/10.6019/CHEMBL.database.19
CHEMBL3044626	Data extraction	compound record	CHEMBL2235590	CHEMBL2235590	ChEMBL	CHEMBL2235590	https://www.ebi.ac.uk/chembl/compound/inspect/CHEMBL2235590	Data standardization and curation	ChEMBL database version 19	ChEMBL	10.6019/CHEMBL.database.19	http://doi.org/10.6019/CHEMBL.database.19
CHEMBL3044626	Data extraction	compound record	CHEMBL2235591	CHEMBL2235591	ChEMBL	CHEMBL2235591	https://www.ebi.ac.uk/chembl/compound/inspect/CHEMBL2235591	Data standardization and curation	ChEMBL database version 19	ChEMBL	10.6019/CHEMBL.database.19	http://doi.org/10.6019/CHEMBL.database.19
CHEMBL3044626	Data extraction	compound record	CHEMBL2235592	CHEMBL2235592	ChEMBL	CHEMBL2235592	https://www.ebi.ac.uk/chembl/compound/inspect/CHEMBL2235592	Data standardization and curation	ChEMBL database version 19	ChEMBL	10.6019/CHEMBL.database.19	http://doi.org/10.6019/CHEMBL.database.19
CHEMBL3044626	Data extraction	compound record	CHEMBL2235593	CHEMBL2235593	ChEMBL	CHEMBL2235593	https://www.ebi.ac.uk/chembl/compound/inspect/CHEMBL2235593	Data standardization and curation	ChEMBL database version 19	ChEMBL	10.6019/CHEMBL.database.19	http://doi.org/10.6019/CHEMBL.database.19
CHEMBL3044626	Data extraction	compound record	CHEMBL2235594	CHEMBL2235594	ChEMBL	CHEMBL2235594	https://www.ebi.ac.uk/chembl/compound/inspect/CHEMBL2235594	Data standardization and curation	ChEMBL database version 19	ChEMBL	10.6019/CHEMBL.database.19	http://doi.org/10.6019/CHEMBL.database.19
CHEMBL3044626	Data extraction	compound record	CHEMBL2235595	CHEMBL2235595	ChEMBL	CHEMBL2235595	https://www.ebi.ac.uk/chembl/compound/inspect/CHEMBL2235595	Data standardization and curation	ChEMBL database version 19	ChEMBL	10.6019/CHEMBL.database.19	http://doi.org/10.6019/CHEMBL.database.19
CHEMBL3044626	Data extraction	compound record	CHEMBL2235596	CHEMBL2235596	ChEMBL	CHEMBL2235596	https://www.ebi.ac.uk/chembl/compound/inspect/CHEMBL2235596	Data standardization and curation	ChEMBL database version 19	ChEMBL	10.6019/CHEMBL.database.19	http://doi.org/10.6019/CHEMBL.database.19
CHEMBL3044626	Data extraction	compound record	CHEMBL2235597	CHEMBL2235597	ChEMBL	CHEMBL2235597	https://www.ebi.ac.uk/chembl/compound/inspect/CHEMBL2235597	Data standardization and curation	ChEMBL database version 19	ChEMBL	10.6019/CHEMBL.database.19	http://doi.org/10.6019/CHEMBL.database.19
CHEMBL3044626	Data extraction	compound record	CHEMBL2235598	CHEMBL2235598	ChEMBL	CHEMBL2235598	https://www.ebi.ac.uk/chembl/compound/inspect/CHEMBL2235598	Data standardization and curation	ChEMBL database version 19	ChEMBL	10.6019/CHEMBL.database.19	http://doi.org/10.6019/CHEMBL.database.19
CHEMBL3044626	Data extraction	compound record	CHEMBL2235599	CHEMBL2235599	ChEMBL	CHEMBL2235599	https://www.ebi.ac.uk/chembl/compound/inspect/CHEMBL2235599	Data standardization and curation	ChEMBL database version 19	ChEMBL	10.6019/CHEMBL.database.19	http://doi.org/10.6019/CHEMBL.database.19
CHEMBL3044626	Data extraction	compound record	CHEMBL2235600	CHEMBL2235600	ChEMBL	CHEMBL2235600	https://www.ebi.ac.uk/chembl/compound/inspect/CHEMBL2235600	Data standardization and curation	ChEMBL database version 19	ChEMBL	10.6019/CHEMBL.database.19	http://doi.org/10.6019/CHEMBL.database.19
CHEMBL3044626	Data extraction	compound record	CHEMBL2235601	CHEMBL2235601	ChEMBL	CHEMBL2235601	https://www.ebi.ac.uk/chembl/compound/inspect/CHEMBL2235601	Data standardization and curation	ChEMBL database version 19	ChEMBL	10.6019/CHEMBL.database.19	http://doi.org/10.6019/CHEMBL.database.19
CHEMBL3044626	Data extraction	compound record	CHEMBL2235602	CHEMBL2235602	ChEMBL	CHEMBL2235602	https://www.ebi.ac.uk/chembl/compound/inspect/CHEMBL2235602	Data standardization and curation	ChEMBL database version 19	ChEMBL	10.6019/CHEMBL.database.19	http://doi.org/10.6019/CHEMBL.database.19
CHEMBL3044626	Data extraction	compound record	CHEMBL2235603	CHEMBL2235603	ChEMBL	CHEMBL2235603	https://www.ebi.ac.uk/chembl/compound/inspect/CHEMBL2235603	Data standardization and curation	ChEMBL database version 19	ChEMBL	10.6019/CHEMBL.database.19	http://doi.org/10.6019/CHEMBL.database.19
CHEMBL3044626	Data extraction	compound record	CHEMBL2235604	CHEMBL2235604	ChEMBL	CHEMBL2235604	https://www.ebi.ac.uk/chembl/compound/inspect/CHEMBL2235604	Data standardization and curation	ChEMBL database version 19	ChEMBL	10.6019/CHEMBL.database.19	http://doi.org/10.6019/CHEMBL.database.19
CHEMBL3044626	Data extraction	compound record	CHEMBL2235605	CHEMBL2235605	ChEMBL	CHEMBL2235605	https://www.ebi.ac.uk/chembl/compound/inspect/CHEMBL2235605	Data standardization and curation	ChEMBL database version 19	ChEMBL	10.6019/CHEMBL.database.19	http://doi.org/10.6019/CHEMBL.database.19
CHEMBL3044626	Data extraction	compound record	CHEMBL2235606	CHEMBL2235606	ChEMBL	CHEMBL2235606	https://www.ebi.ac.uk/chembl/compound/inspect/CHEMBL2235606	Data standardization and curation	ChEMBL database version 19	ChEMBL	10.6019/CHEMBL.database.19	http://doi.org/10.6019/CHEMBL.database.19
[truncated: 76,125 more rows]
