# Supplementary material for: A large-scale crop protection bioassay data set
Source: Sci Data. 2015 Jul 7;2:150032. doi: 10.1038/sdata.2015.32 (PMC4493826; doi:10.1038/sdata.2015.32)
Supplement: Supplementary Table 1 [file sdata201532-s2.xls]

## Sheet: Extracted documents
Supplementary Table 1: Journal articles included in the data set, showing numbers of compounds and assays extracted from each and ChEMBL document identifiers.
Source	Number compounds	Number assays	Number activities	Protocol 1	Protocol 2	ChEMBL document identifier
J Agric Food Chem (2002), 50(6), 1451-1454 (PMID:11879019)	16	1	16	Manual data extraction	Data standardisation and curation	CHEMBL3044526
Crop Protection (2007), 26(3), 294-298 (DOI:10.1016/j.cropro.2005.06.011)	1	38	38	Manual data extraction	Data standardisation and curation	CHEMBL3044527
J Pesticide Sci (2012), 37(1), 89-94 (DOI:10.1584/jpestics.D11-004)	28	9	252	Manual data extraction	Data standardisation and curation	CHEMBL3044528
Med Chem Res (2011), 20(5), 535-541 (DOI:10.1007/s00044-010-9347-9)	6	10	60	Manual data extraction	Data standardisation and curation	CHEMBL3044529
Med Chem Res (2013), 22(10), 4615-4621 (DOI:10.1007/s00044-012-0415-1)	7	3	15	Manual data extraction	Data standardisation and curation	CHEMBL3044530
J Agric Food Chem (2007), 55(13), 5171-5179 (PMID:17542610)	14	3	42	Manual data extraction	Data standardisation and curation	CHEMBL3044531
Crop Protection (2009), 28(4), 295-301 (DOI:10.1016/j.cropro.2008.11.004)	2	16	16	Manual data extraction	Data standardisation and curation	CHEMBL3044532
Alkaloids Chem Biol (2007), 64(), 139-214 (PMID:18085331)	6	19	36	Manual data extraction	Data standardisation and curation	CHEMBL3044533
Med Chem Res (2013), 22(5), 2207-2221 (DOI:10.1007/s00044-012-0213-9)	22	6	99	Manual data extraction	Data standardisation and curation	CHEMBL3044534
Med Chem Res (2012), 21(11), 3347-3360 (DOI:10.1007/s00044-011-9800-4)	2	19	22	Manual data extraction	Data standardisation and curation	CHEMBL3044535
Med Chem Res (2013), 22(3), 1450-1455 (DOI:10.1007/s00044-012-0109-8)	15	26	146	Manual data extraction	Data standardisation and curation	CHEMBL3044536
Med Chem Res (2012), 21(2), 224-228 (DOI:10.1007/s00044-010-9535-7)	2	23	23	Manual data extraction	Data standardisation and curation	CHEMBL3044537
Med Chem Res (2006), 15(7), 393-406 (DOI:10.1007/s00044-006-0010-4)	40	4	101	Manual data extraction	Data standardisation and curation	CHEMBL3044538
J Agric Food Chem (2003), 51(1), 95-99 (PMID:12502391)	1	2	2	Manual data extraction	Data standardisation and curation	CHEMBL3044539
J Pesticide Sci (1998), 23(2), 137-140 (DOI:10.1584/jpestics.23.137)	21	4	84	Manual data extraction	Data standardisation and curation	CHEMBL3044540
Crop Protection (2007), 26(11), 1667-1673 (DOI:10.1016/j.cropro.2007.02.008)	5	74	246	Manual data extraction	Data standardisation and curation	CHEMBL3044541
J Agric Food Chem (2011), 59(7), 2938-2942 (PMID:20919736)	34	35	156	Manual data extraction	Data standardisation and curation	CHEMBL3044542
Med Chem Res (2009), 18(6), 477-494 (DOI:10.1007/s00044-008-9139-7)	2	2	2	Manual data extraction	Data standardisation and curation	CHEMBL3044543
Med Chem Res (2012), 21(8), 1861-1868 (DOI:10.1007/s00044-011-9703-4)	14	9	42	Manual data extraction	Data standardisation and curation	CHEMBL3044544
Med Chem Res (2012), 21(7), 1395-1402 (DOI:10.1007/s00044-011-9656-7)	16	13	126	Manual data extraction	Data standardisation and curation	CHEMBL3044545
Bioorg. Med. Chem. Lett. (1996), 6(5), 547-552 (DOI:10.1016/0960-894X(96)00076-5)	12	2	14	Manual data extraction	Data standardisation and curation	CHEMBL3044546
Med Chem Res (2011), 20(1), 125-129 (DOI:10.1007/s00044-009-9290-9)	6	7	24	Manual data extraction	Data standardisation and curation	CHEMBL3044547
J Agric Food Chem (2004), 52(5), 1077-1082 (PMID:14995101)	8	22	115	Manual data extraction	Data standardisation and curation	CHEMBL3044548
Med Chem Res (2013), 22(2), 531-547 (DOI:10.1007/s00044-012-0077-z)	1	6	6	Manual data extraction	Data standardisation and curation	CHEMBL3044549
Journal of Saudi Chemical Society (2011), (), - (DOI:10.1016/j.jscs.2011.12.003)	9	2	10	Manual data extraction	Data standardisation and curation	CHEMBL3044550
Biosci. Biotechnol. Biochem. (2001), 65(7), 1482-1488 (PMID:11515529)	6	7	42	Manual data extraction	Data standardisation and curation	CHEMBL3044551
Med Chem Res (2013), 22(6), 2578-2588 (DOI:10.1007/s00044-012-0255-z)	16	35	324	Manual data extraction	Data standardisation and curation	CHEMBL3044552
Med Chem Res (2008), 17(2), 326-334 (DOI:10.1007/s00044-007-9068-x)	11	1	11	Manual data extraction	Data standardisation and curation	CHEMBL3044553
J Pesticide Sci (1999), 24(1), 28-32 (DOI:10.1584/jpestics.24.28)	25	4	100	Manual data extraction	Data standardisation and curation	CHEMBL3044554
J Agric Food Chem (2004), 52(9), 2549-2551 (PMID:15113155)	2	10	11	Manual data extraction	Data standardisation and curation	CHEMBL3044555
Crop Protection (2008), 27(1), 101-103 (DOI:10.1016/j.cropro.2007.04.012)	4	208	208	Manual data extraction	Data standardisation and curation	CHEMBL3044556
J Pesticide Sci (1997), 22(4), 309-313 (DOI:10.1584/jpestics.22.309)	9	14	104	Manual data extraction	Data standardisation and curation	CHEMBL3044557
J Agric Food Chem (2007), 55(18), 7517-7526 (PMID:17696361)	107	16	716	Manual data extraction	Data standardisation and curation	CHEMBL3044558
Med Chem Res (2011), 20(8), 1273-1279 (DOI:10.1007/s00044-010-9470-7)	16	2	31	Manual data extraction	Data standardisation and curation	CHEMBL3044559
Med Chem Res (2012), 21(8), 1550-1556 (DOI:10.1007/s00044-011-9671-8)	12	9	33	Manual data extraction	Data standardisation and curation	CHEMBL3044560
Med Chem Res (2011), 20(4), 522-530 (DOI:10.1007/s00044-010-9326-1)	13	2	22	Manual data extraction	Data standardisation and curation	CHEMBL3044561
Crop Protection (2011), 30(10), 1285-1290 (DOI:10.1016/j.cropro.2011.05.023)	1	9	9	Manual data extraction	Data standardisation and curation	CHEMBL3044562
J Agric Food Chem (2009), 57(15), 6656-6660 (PMID:19594161)	2	15	28	Manual data extraction	Data standardisation and curation	CHEMBL3044563
Med Chem Res (2012), 21(8), 1647-1651 (DOI:10.1007/s00044-011-9680-7)	7	13	19	Manual data extraction	Data standardisation and curation	CHEMBL3044564
Med Chem Res (2012), 21(11), 3656-3668 (DOI:10.1007/s00044-011-9885-9)	7	4	11	Manual data extraction	Data standardisation and curation	CHEMBL3044565
Med Chem Res (2013), 22(12), 5973-5981 (DOI:10.1007/s00044-013-0584-6)	9	4	36	Manual data extraction	Data standardisation and curation	CHEMBL3044566
Med Chem Res (2013), 22(8), 3719-3727 (DOI:10.1007/s00044-012-0358-6)	13	9	117	Manual data extraction	Data standardisation and curation	CHEMBL3044567
Med Chem Res (2013), 22(1), 340-350 (DOI:10.1007/s00044-012-0037-7)	14	29	307	Manual data extraction	Data standardisation and curation	CHEMBL3044568
Crop Protection (2006), 25(8), 890-892 (DOI:10.1016/j.cropro.2005.10.006)	2	10	10	Manual data extraction	Data standardisation and curation	CHEMBL3044569
Biochem. Biophys. Res. Commun. (1998), 244(1), 110-114 (PMID:9514851)	1	3	3	Manual data extraction	Data standardisation and curation	CHEMBL3044570
J. Biol. Chem. (2010), 285(43), 33445-33456 (PMID:20682786)	16	16	63	Manual data extraction	Data standardisation and curation	CHEMBL3044571
Med Chem Res (2012), 21(12), 4177-4192 (DOI:10.1007/s00044-011-9950-4)	26	39	580	Manual data extraction	Data standardisation and curation	CHEMBL3044572
Med Chem Res (2013), 22(6), 2902-2911 (DOI:10.1007/s00044-012-0284-7)	6	13	31	Manual data extraction	Data standardisation and curation	CHEMBL3044573
J Agric Food Chem (2010), 58(1), 434-440 (PMID:20000567)	2	10	20	Manual data extraction	Data standardisation and curation	CHEMBL3044574
Med Chem Res (2013), 22(10), 4953-4963 (DOI:10.1007/s00044-013-0507-6)	6	6	18	Manual data extraction	Data standardisation and curation	CHEMBL3044575
Med Chem Res (2013), 22(3), 1172-1183 (DOI:10.1007/s00044-012-0121-z)	14	7	91	Manual data extraction	Data standardisation and curation	CHEMBL3044576
Med Chem Res (2011), 20(7), 1102-1110 (DOI:10.1007/s00044-010-9442-y)	9	17	51	Manual data extraction	Data standardisation and curation	CHEMBL3044577
J Agric Food Chem (2011), 59(9), 4828-4835 (PMID:21469732)	26	4	82	Manual data extraction	Data standardisation and curation	CHEMBL3044578
J Agric Food Chem (2008), 56(21), 9941-9948 (PMID:18922010)	23	6	44	Manual data extraction	Data standardisation and curation	CHEMBL3044579
Crop Protection (2011), 30(12), 1535-1540 (DOI:10.1016/j.cropro.2011.08.013)	8	14	71	Manual data extraction	Data standardisation and curation	CHEMBL3044580
Chem Pharm Bull (Tokyo) (2001), 49(7), 909-911 (PMID:11456101)	12	2	24	Manual data extraction	Data standardisation and curation	CHEMBL3044581
Med Chem Res (2008), 17(9), 604-617 (DOI:10.1007/s00044-008-9101-8)	12	14	110	Manual data extraction	Data standardisation and curation	CHEMBL3044582
Med Chem Res (2004), 13(1), 105-114 (DOI:10.1007/s00044-004-0016-8)	5	3	5	Manual data extraction	Data standardisation and curation	CHEMBL3044583
Chem Pharm Bull (Tokyo) (2000), 48(4), 509-515 (PMID:10783070)	18	14	168	Manual data extraction	Data standardisation and curation	CHEMBL3044584
J Agric Food Chem (2011), 59(22), 12210-12216 (PMID:21992072)	11	5	17	Manual data extraction	Data standardisation and curation	CHEMBL3044585
Med Chem Res (2012), 21(10), 2807-2822 (DOI:10.1007/s00044-011-9805-z)	25	34	201	Manual data extraction	Data standardisation and curation	CHEMBL3044586
Med Chem Res (2013), 22(9), 4293-4299 (DOI:10.1007/s00044-012-0423-1)	11	7	40	Manual data extraction	Data standardisation and curation	CHEMBL3044587
Med Chem Res (2012), 21(5), 543-551 (DOI:10.1007/s00044-011-9569-5)	11	33	116	Manual data extraction	Data standardisation and curation	CHEMBL3044588
Crop Protection (2007), 26(12), 1839-1842 (DOI:10.1016/j.cropro.2007.03.013)	1	11	11	Manual data extraction	Data standardisation and curation	CHEMBL3044589
J Agric Food Chem (2008), 56(16), 7316-7320 (PMID:18605734)	22	6	77	Manual data extraction	Data standardisation and curation	CHEMBL3044590
J Pesticide Sci (1994), 19(4), 305-308 (DOI:10.1584/jpestics.19.4_305)	16	11	176	Manual data extraction	Data standardisation and curation	CHEMBL3044591
Med Chem Res (2012), 21(10), 3312-3320 (DOI:10.1007/s00044-011-9879-7)	8	3	24	Manual data extraction	Data standardisation and curation	CHEMBL3044592
Med Chem Res (2012), 21(11), 3785-3796 (DOI:10.1007/s00044-011-9914-8)	12	13	69	Manual data extraction	Data standardisation and curation	CHEMBL3044593
Biochim. Biophys. Acta (1996), 1273(1), 21-30 (PMID:8573592)	54	5	270	Manual data extraction	Data standardisation and curation	CHEMBL3044594
J Agric Food Chem (2009), 57(13), 5707-5712 (PMID:19499920)	5	10	48	Manual data extraction	Data standardisation and curation	CHEMBL3044595
J. Nat. Prod. (2008), 71(11), 1897-1901 (PMID:18959441)	4	11	14	Manual data extraction	Data standardisation and curation	CHEMBL3044596
Med Chem Res (2013), 22(4), 1730-1739 (DOI:10.1007/s00044-012-0172-1)	49	1	49	Manual data extraction	Data standardisation and curation	CHEMBL3044597
J Agric Food Chem (2010), 58(5), 2720-2725 (PMID:20000417)	3	54	65	Manual data extraction	Data standardisation and curation	CHEMBL3044598
J Agric Food Chem (2012), 60(17), 4336-4341 (PMID:22500738)	6	1	6	Manual data extraction	Data standardisation and curation	CHEMBL3044599
Biochem Syst Ecol (2008), 36(3), 153-166 (DOI:10.1016/jbse.2007.08.015)	14	14	139	Manual data extraction	Data standardisation and curation	CHEMBL3044600
Crop Protection (2009), 28(10), 838-844 (DOI:10.1016/j.cropro.2009.06.015)	1	26	26	Manual data extraction	Data standardisation and curation	CHEMBL3044601
Med Chem Res (2013), 22(2), 548-557 (DOI:10.1007/s00044-012-0050-x)	14	3	45	Manual data extraction	Data standardisation and curation	CHEMBL3044602
Pest Manag Sci (2013), 69(5), 559-563 (PMID:23471898)	16	8	38	Manual data extraction	Data standardisation and curation	CHEMBL3044603
Med Chem Res (2011), 20(7), 865-876 (DOI:10.1007/s00044-010-9394-2)	24	15	192	Manual data extraction	Data standardisation and curation	CHEMBL3044604
J Am Chem Soc (2010), 132(19), 6719-6727 (PMID:20426416)	21	1	23	Manual data extraction	Data standardisation and curation	CHEMBL3044605
Med Chem Res (2010), 19(9), 1287-1295 (DOI:10.1007/s00044-009-9270-0)	5	6	45	Manual data extraction	Data standardisation and curation	CHEMBL3044606
J Pesticide Sci (2006), 31(2), 110-115 (DOI:10.1584/jpestics.31.110)	21	2	31	Manual data extraction	Data standardisation and curation	CHEMBL3044607
J Pesticide Sci (2012), 37(2), 164-168 (DOI:10.1584/jpestics.G11-41)	18	10	138	Manual data extraction	Data standardisation and curation	CHEMBL3044608
J Pesticide Sci (2002), 27(4), 353-359 (DOI:10.1584/jpestics.27.353)	25	24	78	Manual data extraction	Data standardisation and curation	CHEMBL3044609
Tetrahedron (2001), 57(1), 119-126 (DOI:10.1016/S0040-4020(00)00994-7)	7	3	7	Manual data extraction	Data standardisation and curation	CHEMBL3044610
Med Chem Res (2010), 19(4), 344-363 (DOI:10.1007/s00044-009-9195-7)	30	3	120	Manual data extraction	Data standardisation and curation	CHEMBL3044611
Med Chem Res (2012), 21(8), 1780-1784 (DOI:10.1007/s00044-011-9694-1)	17	7	113	Manual data extraction	Data standardisation and curation	CHEMBL3044612
J Pesticide Sci (2002), 27(3), 267-271 (DOI:10.1584/jpestics.27.267)	13	7	78	Manual data extraction	Data standardisation and curation	CHEMBL3044613
Med Chem Res (2007), 16(3), 119-129 (DOI:10.1007/s00044-007-9015-x)	11	6	42	Manual data extraction	Data standardisation and curation	CHEMBL3044614
Med Chem Res (2011), 20(1), 93-100 (DOI:10.1007/s00044-009-9288-3)	20	8	160	Manual data extraction	Data standardisation and curation	CHEMBL3044615
Med Chem Res (2012), 21(11), 3885-3896 (DOI:10.1007/s00044-011-9929-1)	27	2	42	Manual data extraction	Data standardisation and curation	CHEMBL3044616
Med Chem Res (2012), 21(1), 116-123 (DOI:10.1007/s00044-010-9504-1)	5	10	41	Manual data extraction	Data standardisation and curation	CHEMBL3044617
J Agric Food Chem (2011), 59(18), 9910-9915 (PMID:21819085)	5	20	100	Manual data extraction	Data standardisation and curation	CHEMBL3044618
J Agric Food Chem (2003), 51(4), 890-896 (PMID:12568545)	12	23	67	Manual data extraction	Data standardisation and curation	CHEMBL3044619
J Agric Food Chem (2008), 56(4), 1316-1321 (PMID:18211014)	1	16	16	Manual data extraction	Data standardisation and curation	CHEMBL3044620
Med Chem Res (2012), 21(11), 3615-3619 (DOI:10.1007/s00044-011-9894-8)	7	8	27	Manual data extraction	Data standardisation and curation	CHEMBL3044621
Pest Manag Sci (2010), 66(1), 51-58 (PMID:19697446)	24	4	68	Manual data extraction	Data standardisation and curation	CHEMBL3044622
Pest Manag Sci (2009), 65(9), 969-974 (PMID:19449341)	8	62	62	Manual data extraction	Data standardisation and curation	CHEMBL3044623
Pest Manag Sci (2009), 65(10), 1065-1070 (PMID:19479950)	1	75	75	Manual data extraction	Data standardisation and curation	CHEMBL3044624
Pest Manag Sci (2012), 68(7), 1077-1082 (PMID:22383419)	2	47	47	Manual data extraction	Data standardisation and curation	CHEMBL3044625
Med Chem Res (2011), 20(9), 1643-1649 (DOI:10.1007/s00044-010-9478-z)	47	1	47	Manual data extraction	Data standardisation and curation	CHEMBL3044626
Crop Protection (2006), 25(6), 542-548 (DOI:10.1016/j.cropro.2005.08.010)	2	16	21	Manual data extraction	Data standardisation and curation	CHEMBL3044627
Agric Biol Chem (1991), 55(12), 3143-3145 (DOI:10.1271/bbb1961.55.3143)	3	1	3	Manual data extraction	Data standardisation and curation	CHEMBL3044628
Med Chem Res (2013), 22(8), 3888-3896 (DOI:10.1007/s00044-012-0390-6)	6	34	125	Manual data extraction	Data standardisation and curation	CHEMBL3044629
Med Chem Res (2011), 20(5), 576-586 (DOI:10.1007/s00044-010-9353-y)	17	4	68	Manual data extraction	Data standardisation and curation	CHEMBL3044630
Med Chem Res (2013), 22(9), 4110-4124 (DOI:10.1007/s00044-012-0411-5)	7	120	927	Manual data extraction	Data standardisation and curation	CHEMBL3044631
J Agric Food Chem (2010), 58(5), 2630-2636 (PMID:20014761)	24	23	366	Manual data extraction	Data standardisation and curation	CHEMBL3044632
J Pesticide Sci (2002), 27(4), 365-373 (DOI:10.1584/jpestics.27.365)	15	4	29	Manual data extraction	Data standardisation and curation	CHEMBL3044633
Med Chem Res (2013), 22(10), 4715-4726 (DOI:10.1007/s00044-013-0480-0)	22	8	168	Manual data extraction	Data standardisation and curation	CHEMBL3044634
Crop Protection (2006), 25(9), 1024-1031 (DOI:10.1016/j.cropro.2006.02.001)	7	55	143	Manual data extraction	Data standardisation and curation	CHEMBL3044635
Pest Manag Sci (2010), 66(3), 308-312 (PMID:19937976)	5	60	60	Manual data extraction	Data standardisation and curation	CHEMBL3044636
Eur. J. Biochem. (1989), 185(3), 605-614 (PMID:2591378)	11	7	35	Manual data extraction	Data standardisation and curation	CHEMBL3044637
J Pesticide Sci (2011), 36(1), 58-62 (DOI:10.1584/jpestics.G10-66)	13	2	14	Manual data extraction	Data standardisation and curation	CHEMBL3044638
Med Chem Res (2013), 22(8), 3969-3983 (DOI:10.1007/s00044-012-0401-7)	39	8	213	Manual data extraction	Data standardisation and curation	CHEMBL3044639
Ind Crops Prod (2013), 42(), 137-144 (DOI:10.1016/j.indcrop.2012.05.014)	2	44	71	Manual data extraction	Data standardisation and curation	CHEMBL3044640
Med Chem Res (2011), 20(9), 1638-1642 (DOI:10.1007/s00044-010-9475-2)	8	12	48	Manual data extraction	Data standardisation and curation	CHEMBL3044641
Med Chem Res (2012), 21(7), 1283-1289 (DOI:10.1007/s00044-011-9639-8)	5	6	30	Manual data extraction	Data standardisation and curation	CHEMBL3044642
J Agric Food Chem (2007), 55(21), 8430-8435 (PMID:17894463)	10	31	50	Manual data extraction	Data standardisation and curation	CHEMBL3044643
Med Chem Res (2013), 22(1), 409-414 (DOI:10.1007/s00044-012-0047-5)	4	3	12	Manual data extraction	Data standardisation and curation	CHEMBL3044644
J Pesticide Sci (1997), 22(3), 187-192 (DOI:10.1584/jpestics.22.187)	39	19	127	Manual data extraction	Data standardisation and curation	CHEMBL3044645
Crop Protection (2007), 26(6), 845-851 (DOI:10.1016/j.cropro.2006.08.005)	2	28	28	Manual data extraction	Data standardisation and curation	CHEMBL3044646
J Pesticide Sci (2005), 30(1), 11-16 (DOI:10.1584/jpestics.30.11)	2	69	69	Manual data extraction	Data standardisation and curation	CHEMBL3044647
Pest Manag Sci (2012), 68(8), 1122-1129 (PMID:22461383)	22	2	44	Manual data extraction	Data standardisation and curation	CHEMBL3044648
Med Chem Res (2012), 21(7), 1188-1198 (DOI:10.1007/s00044-011-9628-y)	31	8	226	Manual data extraction	Data standardisation and curation	CHEMBL3044649
Med Chem Res (2012), 21(7), 1149-1155 (DOI:10.1007/s00044-011-9627-z)	1	1	1	Manual data extraction	Data standardisation and curation	CHEMBL3044650
J Agric Food Chem (2010), 58(5), 2659-2663 (PMID:20041703)	25	5	125	Manual data extraction	Data standardisation and curation	CHEMBL3044651
Med Chem Res (2013), 22(3), 1090-1101 (DOI:10.1007/s00044-012-0084-0)	32	13	332	Manual data extraction	Data standardisation and curation	CHEMBL3044652
J Agric Food Chem (2012), 60(31), 7581-7587 (PMID:22816730)	22	45	379	Manual data extraction	Data standardisation and curation	CHEMBL3044653
J Pesticide Sci (2012), 37(4), 333-337 (DOI:10.1584/jpestics.D11-055)	12	52	54	Manual data extraction	Data standardisation and curation	CHEMBL3044654
Med Chem Res (2012), 21(8), 2006-2011 (DOI:10.1007/s00044-011-9731-0)	25	1	50	Manual data extraction	Data standardisation and curation	CHEMBL3044655
Crop Protection (2006), 25(10), 1095-1100 (DOI:10.1016/j.cropro.2006.02.010)	2	32	40	Manual data extraction	Data standardisation and curation	CHEMBL3044656
Med Chem Res (2013), 22(2), 879-889 (DOI:10.1007/s00044-012-0064-4)	44	2	44	Manual data extraction	Data standardisation and curation	CHEMBL3044657
Med Chem Res (2011), 20(4), 435-442 (DOI:10.1007/s00044-010-9335-0)	12	3	35	Manual data extraction	Data standardisation and curation	CHEMBL3044658
Med Chem Res (2013), 22(7), 3177-3184 (DOI:10.1007/s00044-012-0256-y)	12	4	37	Manual data extraction	Data standardisation and curation	CHEMBL3044659
Pest Manag Sci (2011), 67(8), 986-992 (PMID:21438123)	19	4	95	Manual data extraction	Data standardisation and curation	CHEMBL3044660
J Agric Food Chem (2003), 51(26), 7607-7610 (PMID:14664515)	2	17	46	Manual data extraction	Data standardisation and curation	CHEMBL3044661
Med Chem Res (2013), 22(9), 4125-4132 (DOI:10.1007/s00044-012-0417-z)	28	8	163	Manual data extraction	Data standardisation and curation	CHEMBL3044662
Med Chem Res (2011), 20(3), 293-299 (DOI:10.1007/s00044-010-9321-6)	18	10	162	Manual data extraction	Data standardisation and curation	CHEMBL3044663
Med Chem Res (2013), 22(1), 195-210 (DOI:10.1007/s00044-012-0026-x)	28	16	350	Manual data extraction	Data standardisation and curation	CHEMBL3044664
Crop Protection (2006), 25(6), 613-617 (DOI:10.1016/j.cropro.2005.09.013)	4	60	60	Manual data extraction	Data standardisation and curation	CHEMBL3044665
Med Chem Res (2013), 22(12), 5707-5716 (DOI:10.1007/s00044-013-0561-0)	21	8	71	Manual data extraction	Data standardisation and curation	CHEMBL3044666
Crop Protection (2010), 29(10), 1124-1129 (DOI:10.1016/j.cropro.2010.06.009)	2	3	5	Manual data extraction	Data standardisation and curation	CHEMBL3044667
Med Chem Res (2012), 21(4), 459-467 (DOI:10.1007/s00044-011-9552-1)	13	6	30	Manual data extraction	Data standardisation and curation	CHEMBL3044668
Med Chem Res (2013), 22(4), 1795-1803 (DOI:10.1007/s00044-012-0183-y)	4	5	11	Manual data extraction	Data standardisation and curation	CHEMBL3044669
Med Chem Res (2013), 22(3), 1330-1338 (DOI:10.1007/s00044-012-0104-0)	11	44	242	Manual data extraction	Data standardisation and curation	CHEMBL3044670
Med Chem Res (2013), 22(2), 635-646 (DOI:10.1007/s00044-012-0060-8)	28	13	326	Manual data extraction	Data standardisation and curation	CHEMBL3044671
Med Chem Res (2005), 14(8), 445-474 (DOI:10.1007/s00044-006-0150-6)	18	59	2573	Manual data extraction	Data standardisation and curation	CHEMBL3044672
J Agric Food Chem (2010), 58(8), 4992-4998 (PMID:20349960)	23	23	389	Manual data extraction	Data standardisation and curation	CHEMBL3044673
Med Chem Res (2013), 22(3), 1229-1237 (DOI:10.1007/s00044-012-0131-x)	19	8	146	Manual data extraction	Data standardisation and curation	CHEMBL3044674
Molecules (2011), 16(7), 5618-5628 (DOI:10.3390/molecules16075618)	16	14	224	Manual data extraction	Data standardisation and curation	CHEMBL3044675
J Pesticide Sci (2003), 28(2), 183-187 (DOI:10.1584/jpestics.28.183)	19	29	212	Manual data extraction	Data standardisation and curation	CHEMBL3044676
J Agric Food Chem (2012), 60(32), 7792-7798 (PMID:22823278)	21	19	87	Manual data extraction	Data standardisation and curation	CHEMBL3044677
Molecules (2005), 10(2), 427-434 (PMID:18007314)	24	5	120	Manual data extraction	Data standardisation and curation	CHEMBL3044678
Med Chem Res (2011), 20(8), 1349-1356 (DOI:10.1007/s00044-010-9484-1)	23	3	69	Manual data extraction	Data standardisation and curation	CHEMBL3044679
Med Chem Res (2012), 21(7), 1199-1206 (DOI:10.1007/s00044-011-9632-2)	17	8	135	Manual data extraction	Data standardisation and curation	CHEMBL3044680
Med Chem Res (2009), 18(9), 703-711 (DOI:10.1007/s00044-008-9161-9)	15	1	15	Manual data extraction	Data standardisation and curation	CHEMBL3044681
Med Chem Res (2012), 21(7), 964-973 (DOI:10.1007/s00044-011-9593-5)	25	2	38	Manual data extraction	Data standardisation and curation	CHEMBL3044682
J Pesticide Sci (2012), 37(1), 95-98 (DOI:10.1584/jpestics.G11-47)	11	2	22	Manual data extraction	Data standardisation and curation	CHEMBL3044683
Med Chem Res (2011), 20(4), 466-474 (DOI:10.1007/s00044-010-9340-3)	16	4	128	Manual data extraction	Data standardisation and curation	CHEMBL3044684
Med Chem Res (2009), 18(7), 579-588 (DOI:10.1007/s00044-008-9151-y)	21	1	21	Manual data extraction	Data standardisation and curation	CHEMBL3044685
Med Chem Res (2013), 22(7), 3282-3288 (DOI:10.1007/s00044-012-0293-6)	11	9	52	Manual data extraction	Data standardisation and curation	CHEMBL3044686
Med Chem Res (2012), 21(7), 1098-1106 (DOI:10.1007/s00044-011-9611-7)	22	18	378	Manual data extraction	Data standardisation and curation	CHEMBL3044687
J Pesticide Sci (2004), 29(3), 214-216 (DOI:10.1584/jpestics.29.214)	4	6	7	Manual data extraction	Data standardisation and curation	CHEMBL3044688
J Pesticide Sci (1992), 17(2), 131-135 (DOI:10.1584/jpestics.17.2_131)	43	4	58	Manual data extraction	Data standardisation and curation	CHEMBL3044689
J Agric Food Chem (2004), 52(7), 1918-1922 (PMID:15053529)	6	17	70	Manual data extraction	Data standardisation and curation	CHEMBL3044690
Pest Manag Sci (2010), 66(3), 248-252 (PMID:19834883)	1	26	26	Manual data extraction	Data standardisation and curation	CHEMBL3044691
Biol. Pharm. Bull. (2004), 27(6), 899-902 (PMID:15187442)	6	53	89	Manual data extraction	Data standardisation and curation	CHEMBL3044692
Med Chem Res (2013), 22(9), 4286-4292 (DOI:10.1007/s00044-012-0263-z)	9	14	63	Manual data extraction	Data standardisation and curation	CHEMBL3044693
Crop Protection (2006), 25(9), 956-962 (DOI:10.1016/j.cropro.2005.12.009)	1	8	8	Manual data extraction	Data standardisation and curation	CHEMBL3044694
Tetrahedron (1999), 55(36), 11051-11076 (DOI:10.1016/S0040-4020(99)00613-4)	20	4	44	Manual data extraction	Data standardisation and curation	CHEMBL3044695
Med Chem Res (2013), 22(8), 3703-3711 (DOI:10.1007/s00044-012-0371-9)	9	20	98	Manual data extraction	Data standardisation and curation	CHEMBL3044696
Ind Crops Prod (2013), 42(), 520-526 (DOI:10.1016/j.indcrop.2012.06.045)	18	6	83	Manual data extraction	Data standardisation and curation	CHEMBL3044697
Med Chem Res (2012), 21(10), 3161-3169 (DOI:10.1007/s00044-011-9851-6)	21	28	278	Manual data extraction	Data standardisation and curation	CHEMBL3044698
J Agric Food Chem (2000), 48(7), 2995-3002 (PMID:10898655)	29	8	118	Manual data extraction	Data standardisation and curation	CHEMBL3044699
Med Chem Res (2012), 21(11), 3767-3776 (DOI:10.1007/s00044-011-9904-x)	8	2	8	Manual data extraction	Data standardisation and curation	CHEMBL3044700
Med Chem Res (2012), 21(10), 2969-2974 (DOI:10.1007/s00044-011-9830-y)	13	9	59	Manual data extraction	Data standardisation and curation	CHEMBL3044701
J Agric Food Chem (2008), 56(22), 10799-10804 (PMID:18959411)	34	12	132	Manual data extraction	Data standardisation and curation	CHEMBL3044702
Crop Protection (2007), 26(3), 278-284 (DOI:10.1016/j.cropro.2005.07.015)	28	12	95	Manual data extraction	Data standardisation and curation	CHEMBL3044703
Med Chem Res (2011), 20(7), 1074-1080 (DOI:10.1007/s00044-010-9436-9)	3	14	17	Manual data extraction	Data standardisation and curation	CHEMBL3044704
Molecules (2012), 17(12), 13989-14001 (PMID:23183889)	9	8	72	Manual data extraction	Data standardisation and curation	CHEMBL3044705
J Agric Food Chem (2003), 51(21), 6165-6172 (PMID:14518939)	15	16	169	Manual data extraction	Data standardisation and curation	CHEMBL3044706
Med Chem Res (2013), 22(6), 2665-2676 (DOI:10.1007/s00044-012-0269-6)	15	22	205	Manual data extraction	Data standardisation and curation	CHEMBL3044707
Bioorg. Med. Chem. Lett. (2012), 22(22), 6858-6861 (PMID:23044368)	11	10	68	Manual data extraction	Data standardisation and curation	CHEMBL3044708
J Agric Food Chem (2002), 50(15), 4310-4316 (PMID:12105963)	10	36	233	Manual data extraction	Data standardisation and curation	CHEMBL3044709
J Agric Food Chem (2010), 58(2), 828-834 (PMID:20000774)	5	4	9	Manual data extraction	Data standardisation and curation	CHEMBL3044710
Med Chem Res (2013), 22(5), 2266-2272 (DOI:10.1007/s00044-012-0220-x)	4	6	18	Manual data extraction	Data standardisation and curation	CHEMBL3044711
Biochem Syst Ecol (2012), 44(), 333-337 (DOI:10.1016/j.bse.2012.06.004)	5	17	85	Manual data extraction	Data standardisation and curation	CHEMBL3044712
Med Chem Res (2012), 21(9), 2208-2216 (DOI:10.1007/s00044-011-9743-9)	15	18	136	Manual data extraction	Data standardisation and curation	CHEMBL3044713
Med Chem Res (2011), 20(1), 47-54 (DOI:10.1007/s00044-009-9281-x)	12	5	37	Manual data extraction	Data standardisation and curation	CHEMBL3044714
Med Chem Res (2012), 21(7), 1313-1321 (DOI:10.1007/s00044-011-9646-9)	20	2	40	Manual data extraction	Data standardisation and curation	CHEMBL3044715
J Agric Food Chem (2011), 59(7), 2887-2896 (PMID:20718435)	67	15	104	Manual data extraction	Data standardisation and curation	CHEMBL3044716
Med Chem Res (2013), 22(5), 2476-2485 (DOI:10.1007/s00044-012-0242-4)	15	4	60	Manual data extraction	Data standardisation and curation	CHEMBL3044717
Crop Protection (2013), 43(), 146-156 (DOI:10.1016/j.cropro.2012.09.015)	10	33	158	Manual data extraction	Data standardisation and curation	CHEMBL3044718
Med Chem Res (2012), 21(9), 2465-2475 (DOI:10.1007/s00044-011-9774-2)	8	6	48	Manual data extraction	Data standardisation and curation	CHEMBL3044719
J Agric Food Chem (2007), 55(26), 10656-10663 (PMID:18044832)	7	25	86	Manual data extraction	Data standardisation and curation	CHEMBL3044720
Med Chem Res (2011), 20(9), 1704-1712 (DOI:10.1007/s00044-010-9497-9)	4	1	4	Manual data extraction	Data standardisation and curation	CHEMBL3044721
J Agric Food Chem (2002), 50(3), 473-476 (PMID:11804515)	4	4	11	Manual data extraction	Data standardisation and curation	CHEMBL3044722
J Agric Food Chem (2004), 52(11), 3345-3349 (PMID:15161195)	3	12	23	Manual data extraction	Data standardisation and curation	CHEMBL3044723
Pest Manag Sci (2010), 66(2), 147-154 (PMID:19757481)	3	8	36	Manual data extraction	Data standardisation and curation	CHEMBL3044724
Med Chem Res (2010), 19(7), 629-642 (DOI:10.1007/s00044-009-9218-4)	7	4	28	Manual data extraction	Data standardisation and curation	CHEMBL3044725
J Pesticide Sci (2001), 26(2), 121-126 (DOI:10.1584/jpestics.26.121)	40	6	70	Manual data extraction	Data standardisation and curation	CHEMBL3044726
Med Chem Res (2012), 21(12), 4129-4138 (DOI:10.1007/s00044-011-9944-2)	12	27	186	Manual data extraction	Data standardisation and curation	CHEMBL3044727
J Agric Food Chem (2010), 58(5), 2664-2667 (PMID:19961182)	38	14	329	Manual data extraction	Data standardisation and curation	CHEMBL3044728
J Agric Food Chem (2007), 55(23), 9365-9372 (PMID:17927202)	106	1	106	Manual data extraction	Data standardisation and curation	CHEMBL3044729
Med Chem Res (2012), 21(8), 1557-1576 (DOI:10.1007/s00044-011-9664-7)	26	26	505	Manual data extraction	Data standardisation and curation	CHEMBL3044730
Met Based Drugs (1994), 1(1), 1-17 (PMID:18476213)	36	4	66	Manual data extraction	Data standardisation and curation	CHEMBL3044731
Biosci. Biotechnol. Biochem. (2003), 67(12), 2614-2620 (PMID:14730140)	2	21	22	Manual data extraction	Data standardisation and curation	CHEMBL3044732
Bioorg Chem (2009), 37(4), 101-105 (PMID:19481235)	10	3	30	Manual data extraction	Data standardisation and curation	CHEMBL3044733
Lett Appl Microbiol (2006), 43(2), 143-148 (PMID:16869896)	4	18	66	Manual data extraction	Data standardisation and curation	CHEMBL3044734
Med Chem Res (2011), 20(9), 1515-1522 (DOI:10.1007/s00044-010-9402-6)	12	2	22	Manual data extraction	Data standardisation and curation	CHEMBL3044735
Med Chem Res (2013), 22(9), 4075-4086 (DOI:10.1007/s00044-012-0395-1)	13	45	603	Manual data extraction	Data standardisation and curation	CHEMBL3044736
Med Chem Res (2009), 18(7), 538-544 (DOI:10.1007/s00044-008-9147-7)	2	8	14	Manual data extraction	Data standardisation and curation	CHEMBL3044737
Med Chem Res (2011), 20(9), 1465-1472 (DOI:10.1007/s00044-010-9387-1)	10	2	20	Manual data extraction	Data standardisation and curation	CHEMBL3044738
Med Chem Res (2013), 22(1), 267-277 (DOI:10.1007/s00044-012-0025-y)	18	4	72	Manual data extraction	Data standardisation and curation	CHEMBL3044739
Med Chem Res (2012), 21(8), 2064-2071 (DOI:10.1007/s00044-011-9730-1)	16	20	286	Manual data extraction	Data standardisation and curation	CHEMBL3044740
Med Chem Res (2013), 22(12), 5752-5763 (DOI:10.1007/s00044-013-0567-7)	33	85	730	Manual data extraction	Data standardisation and curation	CHEMBL3044741
Biochem Syst Ecol (2004), 32(1), 15-25 (DOI:10.1016/S0305-1978(03)00160-1)	21	4	84	Manual data extraction	Data standardisation and curation	CHEMBL3044742
J Pesticide Sci (2003), 28(3), 293-300 (DOI:10.1584/jpestics.28.293)	20	6	75	Manual data extraction	Data standardisation and curation	CHEMBL3044743
J Agric Food Chem (2002), 50(24), 7029-7033 (PMID:12428955)	19	27	135	Manual data extraction	Data standardisation and curation	CHEMBL3044744
Med Chem Res (2013), 22(4), 1925-1937 (DOI:10.1007/s00044-012-0195-7)	31	7	203	Manual data extraction	Data standardisation and curation	CHEMBL3044745
Med Chem Res (2013), 22(11), 5390-5407 (DOI:10.1007/s00044-013-0499-2)	61	1	61	Manual data extraction	Data standardisation and curation	CHEMBL3044746
Med Chem Res (2013), 22(11), 5141-5152 (DOI:10.1007/s00044-013-0485-8)	43	6	103	Manual data extraction	Data standardisation and curation	CHEMBL3044747
Tetrahedron (2008), 64(8), 1612-1619 (DOI:10.1016/j.tet.2007.12.010)	4	7	13	Manual data extraction	Data standardisation and curation	CHEMBL3044748
Med Chem Res (2013), 22(11), 5120-5128 (DOI:10.1007/s00044-013-0516-5)	4	37	42	Manual data extraction	Data standardisation and curation	CHEMBL3044749
Biosci. Biotechnol. Biochem. (2002), 66(2), 422-425 (PMID:11999420)	25	2	50	Manual data extraction	Data standardisation and curation	CHEMBL3044750
Med Chem Res (2012), 21(9), 2630-2643 (DOI:10.1007/s00044-011-9786-y)	22	11	165	Manual data extraction	Data standardisation and curation	CHEMBL3044751
Pest Manag Sci (2009), 65(1), 47-51 (PMID:18785219)	2	1	4	Manual data extraction	Data standardisation and curation	CHEMBL3044752
Med Chem Res (2004), 13(1), 63-73 (DOI:10.1007/s00044-004-0010-1)	4	96	150	Manual data extraction	Data standardisation and curation	CHEMBL3044753
Pest Manag Sci (2010), 66(7), 718-724 (PMID:20205209)	1	21	21	Manual data extraction	Data standardisation and curation	CHEMBL3044754
J Agric Food Chem (2010), 58(13), 7846-7855 (PMID:20557096)	58	24	926	Manual data extraction	Data standardisation and curation	CHEMBL3044755
Crop Protection (2009), 28(8), 655-661 (DOI:10.1016/j.cropro.2009.03.012)	1	6	6	Manual data extraction	Data standardisation and curation	CHEMBL3044756
Med Chem Res (2013), 22(6), 2975-2983 (DOI:10.1007/s00044-012-0314-5)	13	10	81	Manual data extraction	Data standardisation and curation	CHEMBL3044757
Crop Protection (2011), 30(1), 70-73 (DOI:10.1016/j.cropro.2010.08.021)	2	12	12	Manual data extraction	Data standardisation and curation	CHEMBL3044758
Agric Biol Chem (1991), 55(12), 3075-3084 (DOI:10.1271/bbb1961.55.3075)	8	2	8	Manual data extraction	Data standardisation and curation	CHEMBL3044759
J Agric Food Chem (2010), 58(5), 2736-2740 (PMID:20014763)	16	23	51	Manual data extraction	Data standardisation and curation	CHEMBL3044760
J Pesticide Sci (1994), 19(1), 39-42 (DOI:10.1584/jpestics.19.39)	1	54	54	Manual data extraction	Data standardisation and curation	CHEMBL3044761
Med Chem Res (2005), 14(2), 74-105 (DOI:10.1007/s00044-005-0126-y)	14	9	75	Manual data extraction	Data standardisation and curation	CHEMBL3044762
Biosci. Biotechnol. Biochem. (1996), 60(8), 1368-1371 (DOI:10.1271/bbb.60.1368)	7	177	306	Manual data extraction	Data standardisation and curation	CHEMBL3044763
Bioorg. Med. Chem. Lett. (2010), 20(11), 3348-3351 (PMID:20452764)	17	12	177	Manual data extraction	Data standardisation and curation	CHEMBL3044764
Med Chem Res (2010), 19(9), 1121-1140 (DOI:10.1007/s00044-009-9257-x)	30	6	88	Manual data extraction	Data standardisation and curation	CHEMBL3044765
Med Chem Res (2012), 21(10), 2744-2748 (DOI:10.1007/s00044-011-9802-2)	8	5	35	Manual data extraction	Data standardisation and curation	CHEMBL3044766
Med Chem Res (2012), 21(12), 4261-4273 (DOI:10.1007/s00044-011-9962-0)	10	3	22	Manual data extraction	Data standardisation and curation	CHEMBL3044767
Biochem Syst Ecol (1997), 25(3), 189-193 (DOI:10.1016/S0305-1978(96)00100-7)	9	2	18	Manual data extraction	Data standardisation and curation	CHEMBL3044768
Chemosphere (1994), 28(10), 1791-1794 (DOI:10.1016/0045-6535(94)90026-4)	1	1	1	Manual data extraction	Data standardisation and curation	CHEMBL3044769
Med Chem Res (2011), 20(9), 1611-1615 (DOI:10.1007/s00044-010-9405-3)	3	10	15	Manual data extraction	Data standardisation and curation	CHEMBL3044770
Med Chem Res (2013), 22(9), 4522-4528 (DOI:10.1007/s00044-012-0458-3)	12	4	48	Manual data extraction	Data standardisation and curation	CHEMBL3044771
Med Chem Res (2010), 19(2), 177-185 (DOI:10.1007/s00044-009-9182-z)	33	1	66	Manual data extraction	Data standardisation and curation	CHEMBL3044772
J Agric Food Chem (2011), 59(15), 8193-8198 (PMID:21728333)	10	3	30	Manual data extraction	Data standardisation and curation	CHEMBL3044773
Pest Manag Sci (2011), 67(3), 287-293 (PMID:21308954)	12	4	32	Manual data extraction	Data standardisation and curation	CHEMBL3044774
Med Chem Res (2013), 22(12), 5948-5960 (DOI:10.1007/s00044-013-0585-5)	142	1	142	Manual data extraction	Data standardisation and curation	CHEMBL3044775
Med Chem Res (2012), 21(12), 4311-4323 (DOI:10.1007/s00044-012-9969-1)	24	9	156	Manual data extraction	Data standardisation and curation	CHEMBL3044776
Crop Protection (2011), 30(7), 789-793 (DOI:10.1016/j.cropro.2011.03.026)	1	10	10	Manual data extraction	Data standardisation and curation	CHEMBL3044777
Crop Protection (2012), 32(), 83-89 (DOI:10.1016/j.cropro.2011.10.005)	2	55	58	Manual data extraction	Data standardisation and curation	CHEMBL3044778
Pest Manag Sci (2010), 66(7), 794-800 (PMID:20533380)	7	163	165	Manual data extraction	Data standardisation and curation	CHEMBL3044779
Biosci. Biotechnol. Biochem. (1993), 57(8), 1389-1390 (DOI:10.1271/bbb.57.1389)	21	4	84	Manual data extraction	Data standardisation and curation	CHEMBL3044780
Carbohydr Res (2011), 346(14), 2200-2205 (PMID:21861991)	7	1	7	Manual data extraction	Data standardisation and curation	CHEMBL3044781
J Agric Food Chem (2004), 52(10), 2997-3001 (PMID:15137845)	12	12	71	Manual data extraction	Data standardisation and curation	CHEMBL3044782
Pest Manag Sci (2009), 65(7), 823-830 (PMID:19378265)	7	51	122	Manual data extraction	Data standardisation and curation	CHEMBL3044783
J Pesticide Sci (2001), 26(3), 236-243 (DOI:10.1584/jpestics.26.236)	8	21	99	Manual data extraction	Data standardisation and curation	CHEMBL3044784
J Agric Food Chem (2005), 53(20), 7741-7748 (PMID:16190626)	4	23	71	Manual data extraction	Data standardisation and curation	CHEMBL3044785
J Pesticide Sci (2007), 32(1), 49-52 (DOI:10.1584/jpestics.G06-44)	11	5	38	Manual data extraction	Data standardisation and curation	CHEMBL3044786
J Pesticide Sci (1996), 21(4), 425-429 (DOI:10.1584/jpestics.21.425)	4	20	20	Manual data extraction	Data standardisation and curation	CHEMBL3044787
J Agric Food Chem (2013), 61(10), 2479-2488 (PMID:23398199)	50	70	357	Manual data extraction	Data standardisation and curation	CHEMBL3044788
Crop Protection (2006), 25(12), 1221-1226 (DOI:10.1016/j.cropro.2005.09.017)	1	269	269	Manual data extraction	Data standardisation and curation	CHEMBL3044789
Med Chem Res (2012), 21(12), 4158-4167 (DOI:10.1007/s00044-011-9961-1)	2	23	23	Manual data extraction	Data standardisation and curation	CHEMBL3044790
Med Chem Res (2005), 14(6), 347-368 (DOI:10.1007/s00044-006-0141-7)	14	2	19	Manual data extraction	Data standardisation and curation	CHEMBL3044791
Med Chem Res (2010), 19(7), 617-628 (DOI:10.1007/s00044-009-9217-5)	6	13	33	Manual data extraction	Data standardisation and curation	CHEMBL3044792
Med Chem Res (2012), 21(10), 2955-2960 (DOI:10.1007/s00044-011-9825-8)	1	12	12	Manual data extraction	Data standardisation and curation	CHEMBL3044793
Fitoterapia (2000), 71(4), 317-320 (DOI:10.1016/S0367-326X(99)00155-0)	9	2	18	Manual data extraction	Data standardisation and curation	CHEMBL3044794
Med Chem Res (2013), 22(2), 841-851 (DOI:10.1007/s00044-012-0076-0)	26	17	371	Manual data extraction	Data standardisation and curation	CHEMBL3044795
Med Chem Res (2013), 22(11), 5610-5616 (DOI:10.1007/s00044-013-0552-1)	7	5	29	Manual data extraction	Data standardisation and curation	CHEMBL3044796
Crop Protection (2008), 27(1), 90-95 (DOI:10.1016/j.cropro.2007.04.010)	2	17	17	Manual data extraction	Data standardisation and curation	CHEMBL3044797
Crop Protection (2009), 28(7), 573-576 (DOI:10.1016/j.cropro.2009.03.003)	1	4	4	Manual data extraction	Data standardisation and curation	CHEMBL3044798
Pest Manag Sci (2012), 68(6), 858-864 (PMID:22262495)	8	76	94	Manual data extraction	Data standardisation and curation	CHEMBL3044799
Med Chem Res (2012), 21(12), 4002-4009 (DOI:10.1007/s00044-011-9925-5)	32	4	36	Manual data extraction	Data standardisation and curation	CHEMBL3044800
Med Chem Res (2011), 20(3), 364-369 (DOI:10.1007/s00044-010-9334-1)	18	15	102	Manual data extraction	Data standardisation and curation	CHEMBL3044801
Med Chem Res (2011), 20(8), 1318-1324 (DOI:10.1007/s00044-010-9474-3)	7	6	30	Manual data extraction	Data standardisation and curation	CHEMBL3044802
Pest Manag Sci (2013), 69(2), 278-284 (PMID:22933369)	2	12	18	Manual data extraction	Data standardisation and curation	CHEMBL3044803
J Pesticide Sci (1991), 16(2), 267-269 (DOI:10.1584/jpestics.16.267)	9	5	42	Manual data extraction	Data standardisation and curation	CHEMBL3044804
Crop Protection (2009), 28(2), 151-154 (DOI:10.1016/j.cropro.2008.09.009)	3	3	3	Manual data extraction	Data standardisation and curation	CHEMBL3044805
Pest Manag Sci (2012), 68(9), 1248-1254 (PMID:22488875)	1	20	20	Manual data extraction	Data standardisation and curation	CHEMBL3044806
J Agric Food Chem (2009), 57(21), 10107-10115 (PMID:19886678)	16	22	258	Manual data extraction	Data standardisation and curation	CHEMBL3044807
Pest Manag Sci (2011), 67(11), 1375-1385 (PMID:21800409)	17	21	43	Manual data extraction	Data standardisation and curation	CHEMBL3044808
J Agric Food Chem (2007), 55(8), 3004-3010 (PMID:17371044)	22	14	161	Manual data extraction	Data standardisation and curation	CHEMBL3044809
J Pesticide Sci (2007), 32(1), 42-44 (DOI:10.1584/jpestics.G06-05)	20	11	220	Manual data extraction	Data standardisation and curation	CHEMBL3044810
Pest Manag Sci (2009), 65(10), 1140-1146 (PMID:19548292)	3	77	77	Manual data extraction	Data standardisation and curation	CHEMBL3044811
Med Chem Res (2011), 20(9), 1713-1723 (DOI:10.1007/s00044-010-9499-7)	28	1	28	Manual data extraction	Data standardisation and curation	CHEMBL3044812
Med Chem Res (2012), 21(7), 1334-1340 (DOI:10.1007/s00044-011-9649-6)	2	12	14	Manual data extraction	Data standardisation and curation	CHEMBL3044813
Biochem Syst Ecol (1999), 27(7), 673-679 (DOI:10.1016/S0305-1978(98)00131-8)	15	2	30	Manual data extraction	Data standardisation and curation	CHEMBL3044814
Med Chem Res (2011), 20(6), 790-793 (DOI:10.1007/s00044-010-9409-z)	4	2	8	Manual data extraction	Data standardisation and curation	CHEMBL3044815
J Pesticide Sci (2002), 27(3), 272-274 (DOI:10.1584/jpestics.27.272)	8	8	42	Manual data extraction	Data standardisation and curation	CHEMBL3044816
J Agric Food Chem (2000), 48(2), 503-506 (PMID:10691665)	2	1	2	Manual data extraction	Data standardisation and curation	CHEMBL3044817
Pest Manag Sci (2013), 69(1), 15-26 (PMID:23073993)	19	25	251	Manual data extraction	Data standardisation and curation	CHEMBL3044818
J Agric Food Chem (2009), 57(16), 7417-7421 (PMID:19630386)	13	1	13	Manual data extraction	Data standardisation and curation	CHEMBL3044819
J Pesticide Sci (1996), 21(1), 31-35 (DOI:10.1584/jpestics.21.31)	83	3	167	Manual data extraction	Data standardisation and curation	CHEMBL3044820
Med Chem Res (2013), 22(6), 2954-2963 (DOI:10.1007/s00044-012-0301-x)	21	7	129	Manual data extraction	Data standardisation and curation	CHEMBL3044821
J Pesticide Sci (1998), 23(2), 145-147 (DOI:10.1584/jpestics.23.145)	26	3	35	Manual data extraction	Data standardisation and curation	CHEMBL3044822
Med Chem Res (2012), 21(11), 3581-3590 (DOI:10.1007/s00044-011-9895-7)	19	7	84	Manual data extraction	Data standardisation and curation	CHEMBL3044823
J Pesticide Sci (2001), 26(4), 393-398 (DOI:10.1584/jpestics.26.393)	28	4	63	Manual data extraction	Data standardisation and curation	CHEMBL3044824
Med Chem Res (2011), 20(7), 1054-1067 (DOI:10.1007/s00044-010-9443-x)	74	10	687	Manual data extraction	Data standardisation and curation	CHEMBL3044825
Med Chem Res (2013), 22(11), 5566-5577 (DOI:10.1007/s00044-013-0546-z)	12	56	654	Manual data extraction	Data standardisation and curation	CHEMBL3044826
Med Chem Res (2008), 17(9), 578-586 (DOI:10.1007/s00044-008-9099-y)	10	13	78	Manual data extraction	Data standardisation and curation	CHEMBL3044827
J Agric Food Chem (2010), 58(5), 2668-2672 (PMID:20102200)	27	1	27	Manual data extraction	Data standardisation and curation	CHEMBL3044828
Med Chem Res (2013), 22(10), 4700-4707 (DOI:10.1007/s00044-013-0472-0)	21	15	206	Manual data extraction	Data standardisation and curation	CHEMBL3044829
Med Chem Res (2010), 19(9), 1210-1221 (DOI:10.1007/s00044-009-9264-y)	6	60	318	Manual data extraction	Data standardisation and curation	CHEMBL3044830
Med Chem Res (2011), 20(3), 388-400 (DOI:10.1007/s00044-010-9332-3)	21	10	115	Manual data extraction	Data standardisation and curation	CHEMBL3044831
J Pesticide Sci (1999), 24(4), 393-396 (DOI:10.1584/jpestics.24.393)	26	9	122	Manual data extraction	Data standardisation and curation	CHEMBL3044832
Med Chem Res (2011), 20(5), 607-614 (DOI:10.1007/s00044-010-9358-6)	11	12	47	Manual data extraction	Data standardisation and curation	CHEMBL3044833
J Agric Food Chem (2008), 56(20), 9535-9542 (PMID:18808144)	35	49	691	Manual data extraction	Data standardisation and curation	CHEMBL3044834
J Agric Food Chem (2005), 53(3), 608-613 (PMID:15686409)	4	1	4	Manual data extraction	Data standardisation and curation	CHEMBL3044835
Med Chem Res (2013), 22(4), 1747-1755 (DOI:10.1007/s00044-012-0168-x)	22	25	295	Manual data extraction	Data standardisation and curation	CHEMBL3044836
Med Chem Res (2013), 22(3), 1065-1072 (DOI:10.1007/s00044-012-0100-4)	15	2	30	Manual data extraction	Data standardisation and curation	CHEMBL3044837
J Agric Food Chem (2010), 58(7), 4353-4355 (PMID:20232851)	5	10	34	Manual data extraction	Data standardisation and curation	CHEMBL3044838
J Agric Food Chem (2009), 57(19), 8860-8867 (PMID:19769365)	1	5	5	Manual data extraction	Data standardisation and curation	CHEMBL3044839
J Agric Food Chem (2013), 61(7), 1521-1524 (PMID:23360202)	4	10	25	Manual data extraction	Data standardisation and curation	CHEMBL3044840
Med Chem Res (2012), 21(1), 1-9 (DOI:10.1007/s00044-010-9498-8)	19	10	101	Manual data extraction	Data standardisation and curation	CHEMBL3044841
J Agric Food Chem (2002), 50(23), 6688-6691 (PMID:12405762)	2	3	6	Manual data extraction	Data standardisation and curation	CHEMBL3044842
Med Chem Res (2013), 22(7), 3160-3169 (DOI:10.1007/s00044-012-0312-7)	14	7	73	Manual data extraction	Data standardisation and curation	CHEMBL3044843
Med Chem Res (2013), 22(7), 3134-3147 (DOI:10.1007/s00044-012-0302-9)	12	6	72	Manual data extraction	Data standardisation and curation	CHEMBL3044844
Med Chem Res (2010), 19(5), 490-497 (DOI:10.1007/s00044-009-9206-8)	9	16	50	Manual data extraction	Data standardisation and curation	CHEMBL3044845
Med Chem Res (2012), 21(8), 1762-1770 (DOI:10.1007/s00044-011-9699-9)	21	6	39	Manual data extraction	Data standardisation and curation	CHEMBL3044846
Crop Protection (2009), 28(6), 533-538 (DOI:10.1016/j.cropro.2009.02.005)	4	15	30	Manual data extraction	Data standardisation and curation	CHEMBL3044847
Med Chem Res (2008), 17(8), 515-529 (DOI:10.1007/s00044-008-9095-2)	2	10	20	Manual data extraction	Data standardisation and curation	CHEMBL3044848
J Agric Food Chem (2007), 55(23), 9614-9619 (PMID:17941694)	24	18	96	Manual data extraction	Data standardisation and curation	CHEMBL3044849
J Agric Food Chem (2008), 56(22), 10805-10810 (PMID:18959421)	19	10	166	Manual data extraction	Data standardisation and curation	CHEMBL3044850
Med Chem Res (2013), 22(2), 573-579 (DOI:10.1007/s00044-012-0048-4)	3	23	32	Manual data extraction	Data standardisation and curation	CHEMBL3044851
Med Chem Res (2012), 21(8), 1905-1911 (DOI:10.1007/s00044-011-9713-2)	15	2	24	Manual data extraction	Data standardisation and curation	CHEMBL3044852
Med Chem Res (2012), 21(11), 3741-3749 (DOI:10.1007/s00044-011-9912-x)	25	4	125	Manual data extraction	Data standardisation and curation	CHEMBL3044853
Med Chem Res (2013), 22(9), 4164-4172 (DOI:10.1007/s00044-012-0410-6)	10	11	97	Manual data extraction	Data standardisation and curation	CHEMBL3044854
Med Chem Res (2013), 22(3), 1277-1286 (DOI:10.1007/s00044-012-0128-5)	20	5	51	Manual data extraction	Data standardisation and curation	CHEMBL3044855
Med Chem Res (2013), 22(1), 156-164 (DOI:10.1007/s00044-012-0014-1)	2	26	26	Manual data extraction	Data standardisation and curation	CHEMBL3044856
Med Chem Res (2012), 21(3), 269-283 (DOI:10.1007/s00044-010-9533-9)	14	21	24	Manual data extraction	Data standardisation and curation	CHEMBL3044857
Med Chem Res (2013), 22(2), 707-725 (DOI:10.1007/s00044-012-0057-3)	23	30	92	Manual data extraction	Data standardisation and curation	CHEMBL3044858
Med Chem Res (2013), 22(9), 4455-4458 (DOI:10.1007/s00044-012-0452-9)	21	6	108	Manual data extraction	Data standardisation and curation	CHEMBL3044859
Fitoterapia (2009), 80(5), 286-289 (PMID:19318121)	3	8	20	Manual data extraction	Data standardisation and curation	CHEMBL3044860
J Pesticide Sci (2002), 27(2), 97-105 (DOI:10.1584/jpestics.27.97)	36	21	362	Manual data extraction	Data standardisation and curation	CHEMBL3044861
J Pesticide Sci (1995), 20(3), 279-290 (DOI:10.1584/jpestics.20.279)	73	1	73	Manual data extraction	Data standardisation and curation	CHEMBL3044862
Crop Protection (2009), 28(9), 765-773 (DOI:10.1016/j.cropro.2009.04.005)	2	23	23	Manual data extraction	Data standardisation and curation	CHEMBL3044863
Med Chem Res (2012), 21(12), 3994-4001 (DOI:10.1007/s00044-011-9937-1)	12	13	57	Manual data extraction	Data standardisation and curation	CHEMBL3044864
J Pesticide Sci (2002), 27(1), 39-46 (DOI:10.1584/jpestics.27.39)	6	87	107	Manual data extraction	Data standardisation and curation	CHEMBL3044865
Med Chem Res (2012), 21(8), 1785-1795 (DOI:10.1007/s00044-011-9695-0)	18	5	28	Manual data extraction	Data standardisation and curation	CHEMBL3044866
J Agric Food Chem (2010), 58(17), 9483-9487 (PMID:20666365)	3	25	75	Manual data extraction	Data standardisation and curation	CHEMBL3044867
Crop Protection (2009), 28(6), 503-507 (DOI:10.1016/j.cropro.2009.01.013)	1	12	12	Manual data extraction	Data standardisation and curation	CHEMBL3044868
Pest Manag Sci (2012), 68(2), 285-289 (PMID:21858910)	13	3	39	Manual data extraction	Data standardisation and curation	CHEMBL3044869
Crop Protection (2007), 26(7), 943-947 (DOI:10.1016/j.cropro.2006.08.014)	7	86	96	Manual data extraction	Data standardisation and curation	CHEMBL3044870
Med Chem Res (2012), 21(10), 2854-2862 (DOI:10.1007/s00044-011-9816-9)	20	3	20	Manual data extraction	Data standardisation and curation	CHEMBL3044871
J Agric Food Chem (2001), 49(11), 5279-5284 (PMID:11714317)	11	4	31	Manual data extraction	Data standardisation and curation	CHEMBL3044872
J Pesticide Sci (1990), 15(2), 175-187 (DOI:10.1584/jpestics.15.175)	103	18	145	Manual data extraction	Data standardisation and curation	CHEMBL3044873
Med Chem Res (2011), 20(7), 1091-1101 (DOI:10.1007/s00044-010-9441-z)	19	29	301	Manual data extraction	Data standardisation and curation	CHEMBL3044874
Med Chem Res (2011), 20(8), 1214-1219 (DOI:10.1007/s00044-010-9459-2)	12	40	310	Manual data extraction	Data standardisation and curation	CHEMBL3044875
Pest Manag Sci (2011), 67(8), 904-912 (PMID:21370394)	1	4	4	Manual data extraction	Data standardisation and curation	CHEMBL3044876
Med Chem Res (2012), 21(4), 444-452 (DOI:10.1007/s00044-011-9549-9)	41	18	170	Manual data extraction	Data standardisation and curation	CHEMBL3044877
Med Chem Res (2013), 22(3), 1465-1469 (DOI:10.1007/s00044-012-0136-5)	1	7	7	Manual data extraction	Data standardisation and curation	CHEMBL3044878
Med Chem Res (2013), 22(4), 1660-1673 (DOI:10.1007/s00044-012-0164-1)	22	18	265	Manual data extraction	Data standardisation and curation	CHEMBL3044879
Med Chem Res (2013), 22(11), 5105-5111 (DOI:10.1007/s00044-013-0533-4)	10	10	83	Manual data extraction	Data standardisation and curation	CHEMBL3044880
Med Chem Res (2012), 21(9), 2292-2299 (DOI:10.1007/s00044-011-9746-6)	22	10	166	Manual data extraction	Data standardisation and curation	CHEMBL3044881
Med Chem Res (2011), 20(2), 184-191 (DOI:10.1007/s00044-010-9305-6)	28	2	36	Manual data extraction	Data standardisation and curation	CHEMBL3044882
Med Chem Res (2011), 20(7), 981-995 (DOI:10.1007/s00044-010-9427-x)	6	7	35	Manual data extraction	Data standardisation and curation	CHEMBL3044883
J Agric Food Chem (2006), 54(4), 1031-1035 (PMID:16478213)	1	6	6	Manual data extraction	Data standardisation and curation	CHEMBL3044884
J Agric Food Chem (2000), 48(11), 5312-5315 (PMID:11087478)	26	2	52	Manual data extraction	Data standardisation and curation	CHEMBL3044885
Med Chem Res (2012), 21(11), 3920-3928 (DOI:10.1007/s00044-011-9872-1)	20	3	60	Manual data extraction	Data standardisation and curation	CHEMBL3044886
J Agric Food Chem (2006), 54(20), 7517-7521 (PMID:17002416)	6	3	8	Manual data extraction	Data standardisation and curation	CHEMBL3044887
J Pesticide Sci (2010), 35(4), 431-440 (DOI:10.1584/jpestics.G09-66)	9	97	216	Manual data extraction	Data standardisation and curation	CHEMBL3044888
J Agric Food Chem (2013), 61(3), 618-625 (PMID:23278333)	28	3	84	Manual data extraction	Data standardisation and curation	CHEMBL3044889
J Pesticide Sci (1996), 21(2), 187-193 (DOI:10.1584/jpestics.21.187)	16	5	80	Manual data extraction	Data standardisation and curation	CHEMBL3044890
Proc. Natl. Acad. Sci. U.S.A. (2006), 103(3), 569-573 (PMID:16407096)	4	3	5	Manual data extraction	Data standardisation and curation	CHEMBL3044891
J Agric Food Chem (2010), 58(5), 2726-2729 (PMID:20050666)	4	19	28	Manual data extraction	Data standardisation and curation	CHEMBL3044892
Med Chem Res (2013), 22(7), 3119-3125 (DOI:10.1007/s00044-012-0323-4)	8	27	104	Manual data extraction	Data standardisation and curation	CHEMBL3044893
Med Chem Res (2012), 21(3), 373-381 (DOI:10.1007/s00044-010-9540-x)	33	1	33	Manual data extraction	Data standardisation and curation	CHEMBL3044894
J Pesticide Sci (1991), 16(1), 9-18 (DOI:10.1584/jpestics.16.9)	22	16	174	Manual data extraction	Data standardisation and curation	CHEMBL3044895
Med Chem Res (2013), 22(7), 3329-3340 (DOI:10.1007/s00044-012-0331-4)	22	12	107	Manual data extraction	Data standardisation and curation	CHEMBL3044896
Med Chem Res (2007), 16(5), 213-229 (DOI:10.1007/s00044-007-9025-8)	23	3	69	Manual data extraction	Data standardisation and curation	CHEMBL3044897
Med Chem Res (2012), 21(10), 3053-3062 (DOI:10.1007/s00044-011-9819-6)	7	13	36	Manual data extraction	Data standardisation and curation	CHEMBL3044898
Med Chem Res (2012), 21(10), 3263-3271 (DOI:10.1007/s00044-011-9864-1)	22	21	445	Manual data extraction	Data standardisation and curation	CHEMBL3044899
Med Chem Res (2011), 20(7), 847-853 (DOI:10.1007/s00044-010-9408-0)	5	2	10	Manual data extraction	Data standardisation and curation	CHEMBL3044900
Biosci. Biotechnol. Biochem. (2002), 66(11), 2406-2414 (PMID:12506980)	24	10	240	Manual data extraction	Data standardisation and curation	CHEMBL3044901
Biosci. Biotechnol. Biochem. (1999), 63(10), 1831-1833 (DOI:10.1271/bbb.63.1831)	19	7	52	Manual data extraction	Data standardisation and curation	CHEMBL3044902
J Pesticide Sci (2004), 29(4), 339-347 (DOI:10.1584/jpestics.29.339)	20	25	249	Manual data extraction	Data standardisation and curation	CHEMBL3044903
Med Chem Res (2013), 22(4), 1788-1794 (DOI:10.1007/s00044-012-0178-8)	10	6	60	Manual data extraction	Data standardisation and curation	CHEMBL3044904
J Agric Food Chem (2009), 57(7), 2719-2725 (PMID:19253962)	3	14	30	Manual data extraction	Data standardisation and curation	CHEMBL3044905
Med Chem Res (2012), 21(4), 428-436 (DOI:10.1007/s00044-010-9539-3)	16	2	31	Manual data extraction	Data standardisation and curation	CHEMBL3044906
Crop Protection (2012), 39(), 106-109 (DOI:10.1016/j.cropro.2012.03.016)	1	126	126	Manual data extraction	Data standardisation and curation	CHEMBL3044907
J Agric Food Chem (2012), 60(21), 5273-5278 (PMID:22568524)	4	12	48	Manual data extraction	Data standardisation and curation	CHEMBL3044908
Med Chem Res (2012), 21(11), 3858-3862 (DOI:10.1007/s00044-011-9923-7)	2	2	4	Manual data extraction	Data standardisation and curation	CHEMBL3044909
J Agric Food Chem (2003), 51(7), 1952-1955 (PMID:12643657)	9	4	23	Manual data extraction	Data standardisation and curation	CHEMBL3044910
Pest Manag Sci (2013), 69(2), 285-291 (PMID:22933384)	3	33	33	Manual data extraction	Data standardisation and curation	CHEMBL3044911
Crop Protection (2011), 30(1), 33-37 (DOI:10.1016/j.cropro.2010.09.004)	16	10	61	Manual data extraction	Data standardisation and curation	CHEMBL3044912
Med Chem Res (2013), 22(5), 2163-2173 (DOI:10.1007/s00044-012-0209-5)	15	11	143	Manual data extraction	Data standardisation and curation	CHEMBL3044913
Eur. J. Med. Chem. (2012), 58(), 470-477 (PMID:23153816)	16	13	187	Manual data extraction	Data standardisation and curation	CHEMBL3044914
J Pesticide Sci (1996), 21(3), 305-310 (DOI:10.1584/jpestics.21.305)	40	15	202	Manual data extraction	Data standardisation and curation	CHEMBL3044915
Pest Manag Sci (2010), 66(5), 490-496 (PMID:20063267)	1	32	32	Manual data extraction	Data standardisation and curation	CHEMBL3044916
Med Chem Res (2012), 21(10), 3321-3325 (DOI:10.1007/s00044-011-9884-x)	12	4	48	Manual data extraction	Data standardisation and curation	CHEMBL3044917
Crop Protection (2007), 26(11), 1674-1681 (DOI:10.1016/j.cropro.2007.02.012)	7	26	75	Manual data extraction	Data standardisation and curation	CHEMBL3044918
Med Chem Res (2005), 14(3), 158-168 (DOI:10.1007/s00044-005-0131-1)	13	6	40	Manual data extraction	Data standardisation and curation	CHEMBL3044919
Crop Protection (2010), 29(7), 643-651 (DOI:10.1016/j.cropro.2010.02.019)	3	9	21	Manual data extraction	Data standardisation and curation	CHEMBL3044920
Med Chem Res (2013), 22(9), 4437-4454 (DOI:10.1007/s00044-012-0451-x)	24	27	596	Manual data extraction	Data standardisation and curation	CHEMBL3044921
Med Chem Res (2012), 21(10), 3073-3079 (DOI:10.1007/s00044-011-9854-3)	15	2	30	Manual data extraction	Data standardisation and curation	CHEMBL3044922
Med Chem Res (2012), 21(8), 1641-1646 (DOI:10.1007/s00044-011-9678-1)	6	5	28	Manual data extraction	Data standardisation and curation	CHEMBL3044923
J Agric Food Chem (2010), 58(11), 6858-6863 (PMID:20450195)	22	7	148	Manual data extraction	Data standardisation and curation	CHEMBL3044924
Med Chem Res (2011), 20(3), 381-387 (DOI:10.1007/s00044-010-9316-3)	5	102	117	Manual data extraction	Data standardisation and curation	CHEMBL3044925
Crop Protection (2012), 42(), 338-344 (DOI:10.1016/j.cropro.2012.06.009)	9	88	106	Manual data extraction	Data standardisation and curation	CHEMBL3044926
Med Chem Res (2013), 22(6), 2815-2827 (DOI:10.1007/s00044-012-0280-y)	38	31	104	Manual data extraction	Data standardisation and curation	CHEMBL3044927
Med Chem Res (2007), 16(5), 205-212 (DOI:10.1007/s00044-007-9024-9)	12	21	81	Manual data extraction	Data standardisation and curation	CHEMBL3044928
Ind Crops Prod (2013), 42(), 268-272 (DOI:10.1016/j.indcrop.2012.05.026)	10	22	119	Manual data extraction	Data standardisation and curation	CHEMBL3044929
Med Chem Res (2013), 22(3), 1313-1319 (DOI:10.1007/s00044-012-0108-9)	11	2	22	Manual data extraction	Data standardisation and curation	CHEMBL3044930
Med Chem Res (2005), 14(6), 309-331 (DOI:10.1007/s00044-006-0143-5)	21	14	126	Manual data extraction	Data standardisation and curation	CHEMBL3044931
Med Chem Res (2013), 22(7), 3076-3084 (DOI:10.1007/s00044-012-0309-2)	20	7	140	Manual data extraction	Data standardisation and curation	CHEMBL3044932
J Agric Food Chem (2007), 55(3), 700-705 (PMID:17263463)	24	3	57	Manual data extraction	Data standardisation and curation	CHEMBL3044933
J Agric Food Chem (2010), 58(23), 12337-12342 (PMID:21058739)	13	6	78	Manual data extraction	Data standardisation and curation	CHEMBL3044934
Med Chem Res (2012), 21(12), 3965-3972 (DOI:10.1007/s00044-011-9949-x)	9	11	88	Manual data extraction	Data standardisation and curation	CHEMBL3044935
Ind Crops Prod (1999), 10(1), 35-40 (DOI:10.1016/S0926-6690(99)00003-5)	7	5	35	Manual data extraction	Data standardisation and curation	CHEMBL3044936
Pest Manag Sci (2010), 66(11), 1208-1214 (PMID:20681007)	23	15	78	Manual data extraction	Data standardisation and curation	CHEMBL3044937
J Agric Food Chem (2003), 51(26), 7589-7595 (PMID:14664512)	4	1	4	Manual data extraction	Data standardisation and curation	CHEMBL3044938
Fitoterapia (2001), 72(5), 568-571 (PMID:11429258)	5	10	50	Manual data extraction	Data standardisation and curation	CHEMBL3044939
Crop Protection (2010), 29(3), 295-299 (DOI:10.1016/j.cropro.2009.12.007)	2	11	12	Manual data extraction	Data standardisation and curation	CHEMBL3044940
J Pesticide Sci (2004), 29(4), 356-363 (DOI:10.1584/jpestics.29.356)	26	2	52	Manual data extraction	Data standardisation and curation	CHEMBL3044941
J Pesticide Sci (2010), 35(2), 124-130 (DOI:10.1584/jpestics.G09-46)	13	13	79	Manual data extraction	Data standardisation and curation	CHEMBL3044942
Phytochemistry (2008), 69(3), 759-764 (PMID:17904597)	3	2	5	Manual data extraction	Data standardisation and curation	CHEMBL3044943
Med Chem Res (2013), 22(1), 382-391 (DOI:10.1007/s00044-012-0038-6)	8	3	20	Manual data extraction	Data standardisation and curation	CHEMBL3044944
Med Chem Res (2012), 21(11), 3376-3381 (DOI:10.1007/s00044-011-9871-2)	9	72	426	Manual data extraction	Data standardisation and curation	CHEMBL3044945
Crop Protection (2012), 32(), 12-16 (DOI:10.1016/j.cropro.2011.09.021)	1	25	25	Manual data extraction	Data standardisation and curation	CHEMBL3044946
J Pesticide Sci (2007), 32(2), 124-127 (DOI:10.1584/jpestics.G06-36)	1	9	9	Manual data extraction	Data standardisation and curation	CHEMBL3044947
Agric Biol Chem (1991), 55(11), 2733-2736 (DOI:10.1271/bbb1961.55.2733)	40	2	60	Manual data extraction	Data standardisation and curation	CHEMBL3044948
Med Chem Res (2012), 21(12), 4150-4157 (DOI:10.1007/s00044-011-9959-8)	22	11	95	Manual data extraction	Data standardisation and curation	CHEMBL3044949
J Agric Food Chem (2006), 54(8), 2921-2925 (PMID:16608209)	5	1	5	Manual data extraction	Data standardisation and curation	CHEMBL3044950
Antimicrob. Agents Chemother. (1994), 38(5), 945-952 (PMID:8067774)	13	27	153	Manual data extraction	Data standardisation and curation	CHEMBL3044951
Tetrahedron (1999), 55(36), 11077-11094 (DOI:10.1016/S0040-4020(99)00612-2)	17	3	22	Manual data extraction	Data standardisation and curation	CHEMBL3044952
Med Chem Res (2012), 21(4), 531-537 (DOI:10.1007/s00044-011-9560-1)	4	14	15	Manual data extraction	Data standardisation and curation	CHEMBL3044953
J Pesticide Sci (2000), 25(4), 395-397 (DOI:10.1584/jpestics.25.395)	13	15	73	Manual data extraction	Data standardisation and curation	CHEMBL3044954
J Agric Food Chem (2007), 55(16), 6460-6465 (PMID:17616139)	4	2	7	Manual data extraction	Data standardisation and curation	CHEMBL3044955
J Agric Food Chem (2011), 59(20), 11160-11167 (PMID:21910504)	18	45	116	Manual data extraction	Data standardisation and curation	CHEMBL3044956
Med Chem Res (2013), 22(12), 5878-5889 (DOI:10.1007/s00044-013-0575-7)	24	16	170	Manual data extraction	Data standardisation and curation	CHEMBL3044957
Med Chem Res (2012), 21(8), 1741-1750 (DOI:10.1007/s00044-011-9688-z)	11	7	77	Manual data extraction	Data standardisation and curation	CHEMBL3044958
J Agric Food Chem (2011), 59(8), 3701-3706 (PMID:21417277)	7	9	37	Manual data extraction	Data standardisation and curation	CHEMBL3044959
Crop Protection (2008), 27(1), 71-76 (DOI:10.1016/j.cropro.2007.04.007)	3	66	66	Manual data extraction	Data standardisation and curation	CHEMBL3044960
Med Chem Res (2012), 21(9), 2548-2556 (DOI:10.1007/s00044-011-9778-y)	10	14	96	Manual data extraction	Data standardisation and curation	CHEMBL3044961
J Agric Food Chem (2004), 52(10), 2821-2826 (PMID:15137820)	2	12	18	Manual data extraction	Data standardisation and curation	CHEMBL3044962
Med Chem Res (2013), 22(5), 2421-2429 (DOI:10.1007/s00044-012-0236-2)	9	10	63	Manual data extraction	Data standardisation and curation	CHEMBL3044963
Med Chem Res (2013), 22(9), 4367-4375 (DOI:10.1007/s00044-012-0441-z)	13	8	117	Manual data extraction	Data standardisation and curation	CHEMBL3044964
Med Chem Res (2008), 17(1), 19-29 (DOI:10.1007/s00044-008-9089-0)	13	5	60	Manual data extraction	Data standardisation and curation	CHEMBL3044965
J Agric Food Chem (2008), 56(15), 6761-6767 (PMID:18598040)	1	54	54	Manual data extraction	Data standardisation and curation	CHEMBL3044966
Med Chem Res (2013), 22(5), 2467-2475 (DOI:10.1007/s00044-012-0241-5)	13	2	23	Manual data extraction	Data standardisation and curation	CHEMBL3044967
Med Chem Res (2011), 20(5), 601-606 (DOI:10.1007/s00044-010-9357-7)	14	13	160	Manual data extraction	Data standardisation and curation	CHEMBL3044968
Biosci. Biotechnol. Biochem. (1996), 60(10), 1643-1645 (PMID:8987662)	6	6	29	Manual data extraction	Data standardisation and curation	CHEMBL3044969
Med Chem Res (2012), 21(12), 3940-3957 (DOI:10.1007/s00044-011-9948-y)	14	11	25	Manual data extraction	Data standardisation and curation	CHEMBL3044970
J Agric Food Chem (2010), 58(8), 4983-4991 (PMID:20225858)	100	4	400	Manual data extraction	Data standardisation and curation	CHEMBL3044971
Med Chem Res (2013), 22(9), 4278-4285 (DOI:10.1007/s00044-012-0439-6)	25	6	142	Manual data extraction	Data standardisation and curation	CHEMBL3044972
Med Chem Res (2009), 18(4), 317-325 (DOI:10.1007/s00044-008-9129-9)	13	6	61	Manual data extraction	Data standardisation and curation	CHEMBL3044973
Pest Manag Sci (2012), 68(7), 986-994 (PMID:22555940)	33	4	81	Manual data extraction	Data standardisation and curation	CHEMBL3044974
Biochim. Biophys. Acta (2002), 1556(2), 106-112 (PMID:12460667)	11	6	50	Manual data extraction	Data standardisation and curation	CHEMBL3044975
Med Chem Res (2006), 15(7), 443-451 (DOI:10.1007/s00044-006-0021-1)	24	1	24	Manual data extraction	Data standardisation and curation	CHEMBL3044976
Bioorg. Med. Chem. (2004), 12(13), 3561-3567 (PMID:15186840)	3	4	12	Manual data extraction	Data standardisation and curation	CHEMBL3044977
Crop Protection (2006), 25(8), 814-820 (DOI:10.1016/j.cropro.2005.06.008)	3	33	33	Manual data extraction	Data standardisation and curation	CHEMBL3044978
Med Chem Res (2013), 22(5), 2531-2537 (DOI:10.1007/s00044-012-0248-y)	19	10	292	Manual data extraction	Data standardisation and curation	CHEMBL3044979
Med Chem Res (2013), 22(5), 2524-2530 (DOI:10.1007/s00044-012-0247-z)	14	16	58	Manual data extraction	Data standardisation and curation	CHEMBL3044980
Med Chem Res (2012), 21(10), 3140-3145 (DOI:10.1007/s00044-011-9845-4)	1	7	7	Manual data extraction	Data standardisation and curation	CHEMBL3044981
Pest Manag Sci (2009), 65(11), 1189-1194 (PMID:19562662)	9	29	61	Manual data extraction	Data standardisation and curation	CHEMBL3044982
J Agric Food Chem (2005), 53(15), 6035-6039 (PMID:16028992)	5	7	15	Manual data extraction	Data standardisation and curation	CHEMBL3044983
J Pesticide Sci (2001), 26(3), 266-270 (DOI:10.1584/jpestics.26.266)	6	8	14	Manual data extraction	Data standardisation and curation	CHEMBL3044984
Med Chem Res (2012), 21(6), 810-815 (DOI:10.1007/s00044-011-9638-9)	34	12	111	Manual data extraction	Data standardisation and curation	CHEMBL3044985
Med Chem Res (2012), 21(10), 2945-2954 (DOI:10.1007/s00044-011-9823-x)	16	18	202	Manual data extraction	Data standardisation and curation	CHEMBL3044986
Med Chem Res (2012), 21(10), 2831-2836 (DOI:10.1007/s00044-011-9813-z)	13	4	25	Manual data extraction	Data standardisation and curation	CHEMBL3044987
Med Chem Res (2012), 21(2), 145-151 (DOI:10.1007/s00044-010-9518-8)	21	2	42	Manual data extraction	Data standardisation and curation	CHEMBL3044988
Med Chem Res (2012), 21(8), 1921-1928 (DOI:10.1007/s00044-011-9716-z)	11	2	14	Manual data extraction	Data standardisation and curation	CHEMBL3044989
J Pesticide Sci (1991), 16(3), 397-404 (DOI:10.1584/jpestics.16.397)	48	5	214	Manual data extraction	Data standardisation and curation	CHEMBL3044990
Molecules (2010), 15(2), 1074-1081 (PMID:20335962)	11	6	66	Manual data extraction	Data standardisation and curation	CHEMBL3044991
Med Chem Res (2012), 21(7), 1403-1410 (DOI:10.1007/s00044-011-9655-8)	13	9	117	Manual data extraction	Data standardisation and curation	CHEMBL3044992
Biosci. Biotechnol. Biochem. (2001), 65(8), 1805-1811 (PMID:11577721)	4	2	8	Manual data extraction	Data standardisation and curation	CHEMBL3044993
Med Chem Res (2013), 22(4), 1648-1659 (DOI:10.1007/s00044-012-0162-3)	29	11	39	Manual data extraction	Data standardisation and curation	CHEMBL3044994
Pest Manag Sci (2011), 67(8), 956-964 (PMID:21394886)	4	10	13	Manual data extraction	Data standardisation and curation	CHEMBL3044995
Crop Protection (2009), 28(2), 123-127 (DOI:10.1016/j.cropro.2008.09.012)	1	48	48	Manual data extraction	Data standardisation and curation	CHEMBL3044996
Med Chem Res (2005), 14(2), 118-124 (DOI:10.1007/s00044-005-0128-9)	1	4	4	Manual data extraction	Data standardisation and curation	CHEMBL3044997
Med Chem Res (2004), 13(1), 78-87 (DOI:10.1007/s00044-004-0012-z)	29	15	92	Manual data extraction	Data standardisation and curation	CHEMBL3044998
J Agric Food Chem (2004), 52(9), 2598-2601 (PMID:15113164)	12	1	12	Manual data extraction	Data standardisation and curation	CHEMBL3044999
Agric Biol Chem (1991), 55(12), 3097-3098 (DOI:10.1271/bbb1961.55.3097)	1	5	5	Manual data extraction	Data standardisation and curation	CHEMBL3045000
Med Chem Res (2013), 22(2), 782-793 (DOI:10.1007/s00044-012-0072-4)	16	31	276	Manual data extraction	Data standardisation and curation	CHEMBL3045001
Med Chem Res (2012), 21(12), 4506-4511 (DOI:10.1007/s00044-012-9987-z)	17	3	44	Manual data extraction	Data standardisation and curation	CHEMBL3045002
J Agric Food Chem (2010), 58(5), 2696-2702 (PMID:20000569)	13	8	64	Manual data extraction	Data standardisation and curation	CHEMBL3045003
Med Chem Res (2011), 20(5), 587-594 (DOI:10.1007/s00044-010-9354-x)	15	7	124	Manual data extraction	Data standardisation and curation	CHEMBL3045004
J Agric Food Chem (2000), 48(8), 3682-3688 (PMID:10956170)	9	30	126	Manual data extraction	Data standardisation and curation	CHEMBL3045005
Med Chem Res (2012), 21(9), 2587-2594 (DOI:10.1007/s00044-011-9771-5)	19	10	148	Manual data extraction	Data standardisation and curation	CHEMBL3045006
Med Chem Res (2010), 19(1), 33-57 (DOI:10.1007/s00044-009-9170-3)	14	2	46	Manual data extraction	Data standardisation and curation	CHEMBL3045007
Crop Protection (2011), 30(6), 605-610 (DOI:10.1016/j.cropro.2010.11.012)	7	46	96	Manual data extraction	Data standardisation and curation	CHEMBL3045008
Biosci. Biotechnol. Biochem. (1992), 56(10), 1623-1631 (DOI:10.1271/bbb.56.1623)	48	6	261	Manual data extraction	Data standardisation and curation	CHEMBL3045009
Med Chem Res (2009), 18(1), 1-7 (DOI:10.1007/s00044-007-9081-0)	13	6	51	Manual data extraction	Data standardisation and curation	CHEMBL3045010
J Pesticide Sci (1998), 23(3), 255-261 (DOI:10.1584/jpestics.23.255)	50	27	260	Manual data extraction	Data standardisation and curation	CHEMBL3045011
Med Chem Res (2013), 22(2), 647-658 (DOI:10.1007/s00044-012-0061-7)	28	13	352	Manual data extraction	Data standardisation and curation	CHEMBL3045012
Pest Manag Sci (2010), 66(6), 634-639 (PMID:20151406)	3	18	19	Manual data extraction	Data standardisation and curation	CHEMBL3045013
J Pesticide Sci (2008), 33(1), 14-16 (DOI:10.1584/jpestics.R07-08)	9	10	25	Manual data extraction	Data standardisation and curation	CHEMBL3045014
Med Chem Res (2012), 21(8), 2056-2063 (DOI:10.1007/s00044-011-9729-7)	20	11	203	Manual data extraction	Data standardisation and curation	CHEMBL3045015
Pest Manag Sci (2011), 67(10), 1253-1257 (PMID:21520395)	5	1	5	Manual data extraction	Data standardisation and curation	CHEMBL3045016
Fitoterapia (2000), 71(2), 105-112 (PMID:10727804)	5	4	20	Manual data extraction	Data standardisation and curation	CHEMBL3045017
Med Chem Res (2009), 18(9), 770-781 (DOI:10.1007/s00044-009-9166-z)	29	1	29	Manual data extraction	Data standardisation and curation	CHEMBL3045018
Med Chem Res (2012), 21(9), 2340-2348 (DOI:10.1007/s00044-011-9755-5)	13	10	119	Manual data extraction	Data standardisation and curation	CHEMBL3045019
J Agric Food Chem (2003), 51(2), 389-393 (PMID:12517100)	25	1	25	Manual data extraction	Data standardisation and curation	CHEMBL3045020
Med Chem Res (2009), 18(5), 341-350 (DOI:10.1007/s00044-008-9131-2)	8	48	228	Manual data extraction	Data standardisation and curation	CHEMBL3045021
Med Chem Res (2013), 22(12), 5832-5843 (DOI:10.1007/s00044-013-0571-y)	30	1	30	Manual data extraction	Data standardisation and curation	CHEMBL3045022
J Agric Food Chem (2012), 60(35), 8544-8551 (PMID:22880628)	50	5	188	Manual data extraction	Data standardisation and curation	CHEMBL3045023
Molecules (2012), 17(9), 10414-10428 (PMID:22941222)	20	16	150	Manual data extraction	Data standardisation and curation	CHEMBL3045024
Med Chem Res (2013), 22(10), 4766-4774 (DOI:10.1007/s00044-013-0481-z)	11	1	11	Manual data extraction	Data standardisation and curation	CHEMBL3045025
Phytochemistry (2005), 66(24), 2844-2850 (PMID:16289257)	3	2	6	Manual data extraction	Data standardisation and curation	CHEMBL3045026
Med Chem Res (2013), 22(4), 1773-1787 (DOI:10.1007/s00044-012-0179-7)	41	1	41	Manual data extraction	Data standardisation and curation	CHEMBL3045027
Biosci. Biotechnol. Biochem. (1992), 56(2), 199-206 (DOI:10.1271/bbb.56.199)	53	10	435	Manual data extraction	Data standardisation and curation	CHEMBL3045028
Med Chem Res (2012), 21(11), 3541-3548 (DOI:10.1007/s00044-011-9859-y)	14	5	65	Manual data extraction	Data standardisation and curation	CHEMBL3045029
J Agric Food Chem (2002), 50(18), 5048-5052 (PMID:12188606)	1	4	4	Manual data extraction	Data standardisation and curation	CHEMBL3045030
Med Chem Res (2012), 21(7), 953-963 (DOI:10.1007/s00044-011-9603-7)	34	5	166	Manual data extraction	Data standardisation and curation	CHEMBL3045031
Med Chem Res (2012), 21(7), 1347-1352 (DOI:10.1007/s00044-011-9650-0)	1	6	6	Manual data extraction	Data standardisation and curation	CHEMBL3045032
Med Chem Res (2012), 21(11), 3568-3580 (DOI:10.1007/s00044-011-9893-9)	12	144	575	Manual data extraction	Data standardisation and curation	CHEMBL3045033
J Agric Food Chem (2005), 53(13), 5200-5206 (PMID:15969497)	6	7	34	Manual data extraction	Data standardisation and curation	CHEMBL3045034
Med Chem Res (2013), 22(5), 2196-2206 (DOI:10.1007/s00044-012-0212-x)	26	2	57	Manual data extraction	Data standardisation and curation	CHEMBL3045035
J Agric Food Chem (2003), 51(4), 1030-1034 (PMID:12568568)	5	11	11	Manual data extraction	Data standardisation and curation	CHEMBL3045036
J Pesticide Sci (2003), 28(1), 8-17 (DOI:10.1584/jpestics.28.8)	18	6	108	Manual data extraction	Data standardisation and curation	CHEMBL3045037
Med Chem Res (2013), 22(4), 1866-1883 (DOI:10.1007/s00044-012-0186-8)	49	1	98	Manual data extraction	Data standardisation and curation	CHEMBL3045038
Med Chem Res (2010), 19(1), 58-70 (DOI:10.1007/s00044-009-9171-2)	23	1	23	Manual data extraction	Data standardisation and curation	CHEMBL3045039
Med Chem Res (2007), 16(6), 292-299 (DOI:10.1007/s00044-007-9031-x)	15	1	15	Manual data extraction	Data standardisation and curation	CHEMBL3045040
J Pesticide Sci (2012), 37(1), 45-55 (DOI:10.1584/jpestics.D11-022)	17	61	139	Manual data extraction	Data standardisation and curation	CHEMBL3045041
Pest Manag Sci (2011), 67(9), 1141-1146 (DOI:21452169)	21	12	116	Manual data extraction	Data standardisation and curation	CHEMBL3045042
Med Chem Res (2010), 19(7), 674-689 (DOI:10.1007/s00044-009-9222-8)	17	4	52	Manual data extraction	Data standardisation and curation	CHEMBL3045043
Med Chem Res (2007), 16(7), 418-426 (DOI:10.1007/s00044-007-9082-z)	6	10	60	Manual data extraction	Data standardisation and curation	CHEMBL3045044
J Agric Food Chem (2009), 57(13), 5750-5755 (PMID:19566082)	8	44	46	Manual data extraction	Data standardisation and curation	CHEMBL3045045
J Agric Food Chem (2008), 56(1), 204-212 (PMID:18052098)	34	21	464	Manual data extraction	Data standardisation and curation	CHEMBL3045046
J Agric Food Chem (2010), 58(13), 7856-7863 (PMID:20527965)	13	4	41	Manual data extraction	Data standardisation and curation	CHEMBL3045047
J Agric Food Chem (2004), 52(7), 2003-2009 (PMID:15053543)	3	43	74	Manual data extraction	Data standardisation and curation	CHEMBL3045048
Med Chem Res (2012), 21(12), 4139-4149 (DOI:10.1007/s00044-011-9960-2)	30	2	39	Manual data extraction	Data standardisation and curation	CHEMBL3045049
Med Chem Res (2012), 21(3), 362-372 (DOI:10.1007/s00044-010-9538-4)	6	9	25	Manual data extraction	Data standardisation and curation	CHEMBL3045050
Med Chem Res (2011), 20(2), 210-219 (DOI:10.1007/s00044-010-9309-2)	15	26	368	Manual data extraction	Data standardisation and curation	CHEMBL3045051
Med Chem Res (2012), 21(4), 415-420 (DOI:10.1007/s00044-010-9547-3)	11	5	66	Manual data extraction	Data standardisation and curation	CHEMBL3045052
Biochem. Biophys. Res. Commun. (1999), 258(3), 797-801 (PMID:10329466)	15	3	18	Manual data extraction	Data standardisation and curation	CHEMBL3045053
J Pesticide Sci (2010), 35(1), 15-22 (DOI:10.1584/jpestics.G09-50)	31	12	135	Manual data extraction	Data standardisation and curation	CHEMBL3045054
J Agric Food Chem (2012), 60(15), 3817-3823 (PMID:22443262)	41	2	42	Manual data extraction	Data standardisation and curation	CHEMBL3045055
J Pesticide Sci (1998), 23(3), 281-288 (DOI:10.1584/jpestics.23.281)	11	4	40	Manual data extraction	Data standardisation and curation	CHEMBL3045056
Med Chem Res (2012), 21(3), 351-361 (DOI:10.1007/s00044-010-9529-5)	52	1	104	Manual data extraction	Data standardisation and curation	CHEMBL3045057
Med Chem Res (2013), 22(12), 5772-5788 (DOI:10.1007/s00044-013-0554-z)	39	2	156	Manual data extraction	Data standardisation and curation	CHEMBL3045058
Crop Protection (2012), 42(), 305-311 (DOI:10.1016/j.cropro.2012.07.024)	7	110	205	Manual data extraction	Data standardisation and curation	CHEMBL3045059
Med Chem Res (2009), 18(4), 287-308 (DOI:10.1007/s00044-008-9127-y)	32	12	275	Manual data extraction	Data standardisation and curation	CHEMBL3045060
J Agric Food Chem (2011), 59(5), 1673-1682 (PMID:21314127)	25	9	95	Manual data extraction	Data standardisation and curation	CHEMBL3045061
Med Chem Res (2011), 20(3), 300-306 (DOI:10.1007/s00044-010-9322-5)	16	3	80	Manual data extraction	Data standardisation and curation	CHEMBL3045062
Med Chem Res (2011), 20(8), 1229-1234 (DOI:10.1007/s00044-010-9458-3)	19	3	57	Manual data extraction	Data standardisation and curation	CHEMBL3045063
Med Chem Res (2012), 21(2), 202-211 (DOI:10.1007/s00044-010-9523-y)	24	1	24	Manual data extraction	Data standardisation and curation	CHEMBL3045064
Med Chem Res (2011), 20(2), 152-157 (DOI:10.1007/s00044-010-9300-y)	8	7	56	Manual data extraction	Data standardisation and curation	CHEMBL3045065
Int J Mol Sci (2013), 14(1), 1293-1309 (PMID:23306152)	25	8	224	Manual data extraction	Data standardisation and curation	CHEMBL3045066
Med Chem Res (2013), 22(1), 134-146 (DOI:10.1007/s00044-012-0023-0)	29	1	29	Manual data extraction	Data standardisation and curation	CHEMBL3045067
Pest Manag Sci (2011), 67(5), 507-513 (PMID:21438120)	2	141	161	Manual data extraction	Data standardisation and curation	CHEMBL3045068
Fitoterapia (2001), 72(6), 671-675 (DOI:10.1016/S0367-326X(01)00280-5)	8	8	64	Manual data extraction	Data standardisation and curation	CHEMBL3045069
Med Chem Res (2008), 17(2), 182-188 (DOI:10.1007/s00044-007-9048-1)	2	2	2	Manual data extraction	Data standardisation and curation	CHEMBL3045070
Med Chem Res (2008), 17(2), 212-218 (DOI:10.1007/s00044-007-9055-2)	24	1	24	Manual data extraction	Data standardisation and curation	CHEMBL3045071
Med Chem Res (2013), 22(9), 4173-4182 (DOI:10.1007/s00044-012-0419-x)	38	10	220	Manual data extraction	Data standardisation and curation	CHEMBL3045072
Med Chem Res (2013), 22(10), 4787-4797 (DOI:10.1007/s00044-013-0494-7)	20	21	239	Manual data extraction	Data standardisation and curation	CHEMBL3045073
Med Chem Res (2013), 22(4), 1711-1722 (DOI:10.1007/s00044-012-0169-9)	20	20	162	Manual data extraction	Data standardisation and curation	CHEMBL3045074
Med Chem Res (2013), 22(7), 3109-3118 (DOI:10.1007/s00044-012-0317-2)	14	9	60	Manual data extraction	Data standardisation and curation	CHEMBL3045075
Biosci. Biotechnol. Biochem. (1992), 56(11), 1744-1750 (DOI:10.1271/bbb.56.1744)	4	2	4	Manual data extraction	Data standardisation and curation	CHEMBL3045076
Med Chem Res (2011), 20(9), 1627-1631 (DOI:10.1007/s00044-010-9445-8)	2	9	14	Manual data extraction	Data standardisation and curation	CHEMBL3045077
J Agric Food Chem (2011), 59(13), 7114-7119 (PMID:21639116)	5	6	11	Manual data extraction	Data standardisation and curation	CHEMBL3045078
Med Chem Res (2010), 19(8), 993-999 (DOI:10.1007/s00044-009-9245-1)	6	5	30	Manual data extraction	Data standardisation and curation	CHEMBL3045079
Crop Protection (2012), 35(), 97-101 (DOI:10.1016/j.cropro.2012.01.013)	1	4	11	Manual data extraction	Data standardisation and curation	CHEMBL3045080
Med Chem Res (2013), 22(5), 2273-2278 (DOI:10.1007/s00044-012-0221-9)	3	1	3	Manual data extraction	Data standardisation and curation	CHEMBL3045081
Med Chem Res (2013), 22(2), 507-519 (DOI:10.1007/s00044-012-0079-x)	17	15	193	Manual data extraction	Data standardisation and curation	CHEMBL3045082
Pest Manag Sci (2013), 69(1), 27-34 (PMID:22730139)	5	17	25	Manual data extraction	Data standardisation and curation	CHEMBL3045083
Med Chem Res (2013), 22(8), 3863-3880 (DOI:10.1007/s00044-012-0385-3)	53	1	100	Manual data extraction	Data standardisation and curation	CHEMBL3045084
Med Chem Res (2013), 22(5), 2385-2394 (DOI:10.1007/s00044-012-0232-6)	29	8	141	Manual data extraction	Data standardisation and curation	CHEMBL3045085
Med Chem Res (2012), 21(12), 3984-3993 (DOI:10.1007/s00044-011-9938-0)	44	1	44	Manual data extraction	Data standardisation and curation	CHEMBL3045086
Med Chem Res (2011), 20(8), 1385-1393 (DOI:10.1007/s00044-010-9487-y)	20	2	40	Manual data extraction	Data standardisation and curation	CHEMBL3045087
Med Chem Res (2010), 19(9), 1296-1306 (DOI:10.1007/s00044-009-9271-z)	17	3	51	Manual data extraction	Data standardisation and curation	CHEMBL3045088
Arabian Journal of Chemistry (2011), (), 1-10 (DOI:10.1016/j.arabjc.2010.10.034)	9	13	86	Manual data extraction	Data standardisation and curation	CHEMBL3045089
J Agric Food Chem (2010), 58(20), 10999-11006 (PMID:20886882)	36	9	109	Manual data extraction	Data standardisation and curation	CHEMBL3045090
Med Chem Res (2012), 21(1), 10-15 (DOI:10.1007/s00044-010-9503-2)	11	8	80	Manual data extraction	Data standardisation and curation	CHEMBL3045091
Molecules (2000), 5(9), 1055-1061 (DOI:10.3390/50901055)	17	7	119	Manual data extraction	Data standardisation and curation	CHEMBL3045092
Journal of Saudi Chemical Society (2013), (), - (DOI:10.1016/j.jscs.2012.11.013)	21	2	22	Manual data extraction	Data standardisation and curation	CHEMBL3045093
Med Chem Res (2012), 21(10), 2975-2980 (DOI:10.1007/s00044-011-9832-9)	14	18	164	Manual data extraction	Data standardisation and curation	CHEMBL3045094
Med Chem Res (2013), 22(6), 2921-2928 (DOI:10.1007/s00044-012-0294-5)	13	11	106	Manual data extraction	Data standardisation and curation	CHEMBL3045095
Med Chem Res (2013), 22(10), 4685-4699 (DOI:10.1007/s00044-012-0447-6)	31	1	62	Manual data extraction	Data standardisation and curation	CHEMBL3045096
Med Chem Res (2013), 22(6), 2746-2754 (DOI:10.1007/s00044-012-0271-z)	21	19	315	Manual data extraction	Data standardisation and curation	CHEMBL3045097
Med Chem Res (2012), 21(8), 1984-1990 (DOI:10.1007/s00044-011-9723-0)	13	10	70	Manual data extraction	Data standardisation and curation	CHEMBL3045098
J Pesticide Sci (2012), 37(3), 261-262 (DOI:10.1584/jpestics.J12-05)	2	3	6	Manual data extraction	Data standardisation and curation	CHEMBL3045099
Med Chem Res (2013), 22(6), 2570-2577 (DOI:10.1007/s00044-012-0251-3)	66	1	132	Manual data extraction	Data standardisation and curation	CHEMBL3045100
Med Chem Res (2012), 21(9), 2363-2367 (DOI:10.1007/s00044-011-9765-3)	3	6	7	Manual data extraction	Data standardisation and curation	CHEMBL3045101
Med Chem Res (2013), 22(2), 964-975 (DOI:10.1007/s00044-012-0089-8)	11	7	63	Manual data extraction	Data standardisation and curation	CHEMBL3045102
Med Chem Res (2013), 22(8), 3629-3639 (DOI:10.1007/s00044-012-0318-1)	14	10	119	Manual data extraction	Data standardisation and curation	CHEMBL3045103
Med Chem Res (2009), 18(5), 327-340 (DOI:10.1007/s00044-008-9130-3)	20	10	200	Manual data extraction	Data standardisation and curation	CHEMBL3045104
Med Chem Res (2013), 22(5), 2228-2234 (DOI:10.1007/s00044-012-0215-7)	8	5	40	Manual data extraction	Data standardisation and curation	CHEMBL3045105
Bioorg. Med. Chem. (2004), 12(23), 6183-6191 (PMID:15519162)	26	1	26	Manual data extraction	Data standardisation and curation	CHEMBL3045106
Med Chem Res (2012), 21(11), 3826-3834 (DOI:10.1007/s00044-011-9908-6)	10	18	102	Manual data extraction	Data standardisation and curation	CHEMBL3045107
Med Chem Res (2012), 21(12), 4357-4368 (DOI:10.1007/s00044-012-9977-1)	175	1	175	Manual data extraction	Data standardisation and curation	CHEMBL3045108
Pest Manag Sci (2009), 65(12), 1337-1343 (PMID:19685448)	4	31	31	Manual data extraction	Data standardisation and curation	CHEMBL3045109
Med Chem Res (2011), 20(7), 1081-1090 (DOI:10.1007/s00044-010-9438-7)	13	7	91	Manual data extraction	Data standardisation and curation	CHEMBL3045110
Pest Manag Sci (2012), 68(2), 276-284 (PMID:22076665)	44	42	756	Manual data extraction	Data standardisation and curation	CHEMBL3045111
Med Chem Res (2012), 21(8), 1611-1624 (DOI:10.1007/s00044-011-9676-3)	24	18	276	Manual data extraction	Data standardisation and curation	CHEMBL3045112
Appl Environ Microbiol (2006), 72(5), 3302-3308 (PMID:16672470)	17	15	124	Manual data extraction	Data standardisation and curation	CHEMBL3045113
J Agric Food Chem (2002), 50(7), 1911-1917 (PMID:11902932)	19	6	22	Manual data extraction	Data standardisation and curation	CHEMBL3045114
Med Chem Res (2006), 15(9), 463-470 (DOI:10.1007/s00044-007-9000-4)	12	1	12	Manual data extraction	Data standardisation and curation	CHEMBL3045115
Med Chem Res (2013), 22(4), 2014-2022 (DOI:10.1007/s00044-012-0184-x)	23	36	462	Manual data extraction	Data standardisation and curation	CHEMBL3045116
J Agric Food Chem (2011), 59(2), 635-644 (PMID:21175191)	18	13	107	Manual data extraction	Data standardisation and curation	CHEMBL3045117
Med Chem Res (2011), 20(4), 443-452 (DOI:10.1007/s00044-010-9338-x)	20	24	382	Manual data extraction	Data standardisation and curation	CHEMBL3045118
J Agric Food Chem (2010), 58(6), 3651-3660 (PMID:20166721)	47	10	250	Manual data extraction	Data standardisation and curation	CHEMBL3045119
Med Chem Res (2013), 22(1), 440-452 (DOI:10.1007/s00044-012-0046-6)	12	8	44	Manual data extraction	Data standardisation and curation	CHEMBL3045120
Biosci. Biotechnol. Biochem. (1995), 59(10), 1999-2000 (DOI:10.1271/bbb.59.1999)	2	1	2	Manual data extraction	Data standardisation and curation	CHEMBL3045121
Med Chem Res (2013), 22(4), 1957-1971 (DOI:10.1007/s00044-012-0181-0)	29	20	489	Manual data extraction	Data standardisation and curation	CHEMBL3045122
J Agric Food Chem (2008), 56(13), 5062-5068 (PMID:18557621)	4	27	79	Manual data extraction	Data standardisation and curation	CHEMBL3045123
Med Chem Res (2013), 22(10), 4755-4765 (DOI:10.1007/s00044-013-0488-5)	10	10	44	Manual data extraction	Data standardisation and curation	CHEMBL3045124
J Pesticide Sci (1991), 16(1), 96-93 (DOI:10.1584/jpestics.16.93)	3	10	18	Manual data extraction	Data standardisation and curation	CHEMBL3045125
J Agric Food Chem (2006), 54(11), 3936-3940 (PMID:16719518)	8	6	48	Manual data extraction	Data standardisation and curation	CHEMBL3045126
Pest Manag Sci (2011), 67(12), 1549-1556 (PMID:21656898)	5	11	23	Manual data extraction	Data standardisation and curation	CHEMBL3045127
J Agric Food Chem (2012), 60(39), 9874-9881 (PMID:22967236)	1	21	22	Manual data extraction	Data standardisation and curation	CHEMBL3045128
Med Chem Res (2012), 21(8), 1722-1733 (DOI:10.1007/s00044-011-9691-4)	15	4	49	Manual data extraction	Data standardisation and curation	CHEMBL3045129
Med Chem Res (2012), 21(9), 2557-2570 (DOI:10.1007/s00044-011-9779-x)	61	1	61	Manual data extraction	Data standardisation and curation	CHEMBL3045130
J Agric Food Chem (2000), 48(4), 1400-1404 (PMID:10775404)	11	4	100	Manual data extraction	Data standardisation and curation	CHEMBL3045131
J Agric Food Chem (2005), 53(20), 7886-7891 (PMID:16190646)	11	12	86	Manual data extraction	Data standardisation and curation	CHEMBL3045132
Med Chem Res (2013), 22(6), 3012-3025 (DOI:10.1007/s00044-012-0308-3)	32	1	32	Manual data extraction	Data standardisation and curation	CHEMBL3045133
Med Chem Res (2012), 21(12), 4369-4380 (DOI:10.1007/s00044-012-9975-3)	14	13	97	Manual data extraction	Data standardisation and curation	CHEMBL3045134
Med Chem Res (2012), 21(9), 2145-2152 (DOI:10.1007/s00044-011-9739-5)	8	12	52	Manual data extraction	Data standardisation and curation	CHEMBL3045135
Med Chem Res (2012), 21(8), 1665-1676 (DOI:10.1007/s00044-011-9681-6)	55	1	55	Manual data extraction	Data standardisation and curation	CHEMBL3045136
Med Chem Res (2011), 20(5), 642-647 (DOI:10.1007/s00044-010-9359-5)	3	6	9	Manual data extraction	Data standardisation and curation	CHEMBL3045137
J Pesticide Sci (1995), 20(2), 137-143 (DOI:10.1584/jpestics.20.137)	15	7	55	Manual data extraction	Data standardisation and curation	CHEMBL3045138
J Agric Food Chem (2012), 60(20), 5028-5034 (PMID:22546079)	22	3	66	Manual data extraction	Data standardisation and curation	CHEMBL3045139
Med Chem Res (2013), 22(9), 4059-4068 (DOI:10.1007/s00044-012-0413-3)	11	4	64	Manual data extraction	Data standardisation and curation	CHEMBL3045140
J Pesticide Sci (1992), 17(1), 55-60 (DOI:10.1584/jpestics.17.55)	11	10	56	Manual data extraction	Data standardisation and curation	CHEMBL3045141
Biosci. Biotechnol. Biochem. (1992), 56(11), 1835-1838 (DOI:10.1271/bbb.56.1835)	11	29	107	Manual data extraction	Data standardisation and curation	CHEMBL3045142
J Agric Food Chem (2011), 59(18), 10162-10168 (PMID:21870840)	4	35	46	Manual data extraction	Data standardisation and curation	CHEMBL3045143
Molecules (2005), 10(9), 1197-1208 (PMID:18007386)	19	4	66	Manual data extraction	Data standardisation and curation	CHEMBL3045144
Med Chem Res (2013), 22(3), 1497-1503 (DOI:10.1007/s00044-012-0103-1)	14	5	31	Manual data extraction	Data standardisation and curation	CHEMBL3045145
Molecules (2010), 15(12), 9024-9034 (PMID:21150822)	17	6	102	Manual data extraction	Data standardisation and curation	CHEMBL3045146
Med Chem Res (2013), 22(10), 5066-5075 (DOI:10.1007/s00044-013-0486-7)	8	28	62	Manual data extraction	Data standardisation and curation	CHEMBL3045147
J Agric Food Chem (2010), 58(21), 11390-11394 (PMID:20925380)	9	4	20	Manual data extraction	Data standardisation and curation	CHEMBL3045148
Biochem Syst Ecol (1992), 20(4), 311-315 (DOI:10.1016/0305-1978(92)90042-C)	19	6	33	Manual data extraction	Data standardisation and curation	CHEMBL3045149
Med Chem Res (2013), 22(6), 2633-2644 (DOI:10.1007/s00044-012-0265-x)	30	3	90	Manual data extraction	Data standardisation and curation	CHEMBL3045150
Crop Protection (2011), 30(9), 1227-1232 (DOI:10.1016/j.cropro.2011.05.013)	1	20	20	Manual data extraction	Data standardisation and curation	CHEMBL3045151
Med Chem Res (2007), 16(7), 352-369 (DOI:10.1007/s00044-007-9035-6)	31	9	51	Manual data extraction	Data standardisation and curation	CHEMBL3045152
Med Chem Res (2013), 22(6), 2706-2716 (DOI:10.1007/s00044-012-0268-7)	17	2	21	Manual data extraction	Data standardisation and curation	CHEMBL3045153
J Pesticide Sci (1991), 16(3), 387-395 (DOI:10.1584/jpestics.16.387)	37	3	96	Manual data extraction	Data standardisation and curation	CHEMBL3045154
J Agric Food Chem (2011), 59(4), 1171-1177 (PMID:21275401)	18	18	101	Manual data extraction	Data standardisation and curation	CHEMBL3045155
J Agric Food Chem (2009), 57(11), 4854-4860 (PMID:19422214)	29	15	205	Manual data extraction	Data standardisation and curation	CHEMBL3045156
Med Chem Res (2011), 20(7), 854-864 (DOI:10.1007/s00044-010-9399-x)	25	6	131	Manual data extraction	Data standardisation and curation	CHEMBL3045157
J Agric Food Chem (2009), 57(4), 1383-1388 (PMID:19199594)	15	6	50	Manual data extraction	Data standardisation and curation	CHEMBL3045158
Med Chem Res (2013), 22(3), 1203-1211 (DOI:10.1007/s00044-012-0127-6)	17	20	293	Manual data extraction	Data standardisation and curation	CHEMBL3045159
Bioorg. Med. Chem. Lett. (2004), 14(7), 1729-1731 (PMID:15026059)	3	11	12	Manual data extraction	Data standardisation and curation	CHEMBL3045160
Crop Protection (2008), 27(3), 689-694 (DOI:10.1016/j.cropro.2007.09.014)	2	7	10	Manual data extraction	Data standardisation and curation	CHEMBL3045161
Bioorg. Med. Chem. Lett. (2013), 23(3), 606-609 (PMID:23290051)	3	19	23	Manual data extraction	Data standardisation and curation	CHEMBL3045162
Med Chem Res (2012), 21(9), 2661-2670 (DOI:10.1007/s00044-011-9791-1)	18	14	142	Manual data extraction	Data standardisation and curation	CHEMBL3045163
Med Chem Res (2012), 21(11), 3369-3375 (DOI:10.1007/s00044-011-9867-y)	2	30	31	Manual data extraction	Data standardisation and curation	CHEMBL3045164
Med Chem Res (2012), 21(2), 245-256 (DOI:10.1007/s00044-010-9516-x)	72	1	72	Manual data extraction	Data standardisation and curation	CHEMBL3045165
Eur. J. Biochem. (1999), 264(2), 488-494 (PMID:10491095)	6	1	6	Manual data extraction	Data standardisation and curation	CHEMBL3045166
Med Chem Res (2010), 19(4), 403-412 (DOI:10.1007/s00044-009-9202-z)	15	8	36	Manual data extraction	Data standardisation and curation	CHEMBL3045167
Pest Manag Sci (2013), 69(2), 188-194 (PMID:22847768)	5	23	28	Manual data extraction	Data standardisation and curation	CHEMBL3045168
Med Chem Res (2012), 21(2), 229-238 (DOI:10.1007/s00044-010-9530-z)	15	18	246	Manual data extraction	Data standardisation and curation	CHEMBL3045169
J Agric Food Chem (2010), 58(5), 2715-2719 (PMID:20014765)	15	10	105	Manual data extraction	Data standardisation and curation	CHEMBL3045170
Med Chem Res (2012), 21(7), 983-994 (DOI:10.1007/s00044-011-9606-4)	21	10	141	Manual data extraction	Data standardisation and curation	CHEMBL3045171
Pest Manag Sci (2011), 67(11), 1468-1472 (PMID:21594963)	1	9	9	Manual data extraction	Data standardisation and curation	CHEMBL3045172
Med Chem Res (2012), 21(12), 4335-4340 (DOI:10.1007/s00044-012-9971-7)	13	9	96	Manual data extraction	Data standardisation and curation	CHEMBL3045173
J Pesticide Sci (1998), 23(3), 250-254 (DOI:10.1584/jpestics.23.250)	17	3	34	Manual data extraction	Data standardisation and curation	CHEMBL3045174
Med Chem Res (2005), 14(4), 229-240 (DOI:10.1007/s00044-005-0136-9)	2	6	16	Manual data extraction	Data standardisation and curation	CHEMBL3045175
Biochem Syst Ecol (2000), 28(10), 1023-1025 (PMID:10996266)	2	2	4	Manual data extraction	Data standardisation and curation	CHEMBL3045176
Med Chem Res (2010), 19(4), 364-374 (DOI:10.1007/s00044-009-9196-6)	1	8	8	Manual data extraction	Data standardisation and curation	CHEMBL3045177
J Agric Food Chem (2012), 60(13), 3424-3431 (PMID:22409377)	42	10	194	Manual data extraction	Data standardisation and curation	CHEMBL3045178
J Pesticide Sci (1997), 22(1), 27-32 (DOI:10.1584/jpestics.22.27)	53	20	220	Manual data extraction	Data standardisation and curation	CHEMBL3045179
Med Chem Res (2013), 22(7), 3309-3315 (DOI:10.1007/s00044-012-0328-z)	17	4	34	Manual data extraction	Data standardisation and curation	CHEMBL3045180
J Agric Food Chem (2011), 59(7), 2839-2844 (PMID:20958045)	2	25	32	Manual data extraction	Data standardisation and curation	CHEMBL3045181
Med Chem Res (2011), 20(8), 1158-1163 (DOI:10.1007/s00044-010-9450-y)	19	13	122	Manual data extraction	Data standardisation and curation	CHEMBL3045182
Journal of Saudi Society of Agricultural Sciences (2012), 11(), 73-77 (DOI:10.1016/j.jssas.2011.10.002)	3	21	39	Manual data extraction	Data standardisation and curation	CHEMBL3045183
Med Chem Res (2012), 21(5), 559-567 (DOI:10.1007/s00044-011-9570-z)	55	1	55	Manual data extraction	Data standardisation and curation	CHEMBL3045184
J Agric Food Chem (2008), 56(17), 8050-8057 (PMID:18693740)	6	17	21	Manual data extraction	Data standardisation and curation	CHEMBL3045185
Crop Protection (2006), 25(5), 409-417 (DOI:10.1016/j.cropro.2005.06.007)	6	9	21	Manual data extraction	Data standardisation and curation	CHEMBL3045186
Crop Protection (2006), 25(6), 618-622 (DOI:10.1016/j.cropro.2005.09.008)	14	105	112	Manual data extraction	Data standardisation and curation	CHEMBL3045187
Med Chem Res (2013), 22(2), 818-831 (DOI:10.1007/s00044-012-0074-2)	18	7	96	Manual data extraction	Data standardisation and curation	CHEMBL3045188
Med Chem Res (2010), 19(8), 962-969 (DOI:10.1007/s00044-009-9242-4)	1	5	5	Manual data extraction	Data standardisation and curation	CHEMBL3045189
Med Chem Res (2012), 21(9), 2153-2161 (DOI:10.1007/s00044-011-9742-x)	19	1	19	Manual data extraction	Data standardisation and curation	CHEMBL3045190
J Agric Food Chem (2004), 52(4), 884-890 (PMID:14969546)	1	8	8	Manual data extraction	Data standardisation and curation	CHEMBL3045191
Med Chem Res (2008), 17(2), 137-151 (DOI:10.1007/s00044-007-9044-5)	2	2	4	Manual data extraction	Data standardisation and curation	CHEMBL3045192
J Pesticide Sci (2002), 27(1), 53-58 (DOI:10.1584/jpestics.27.53)	36	14	124	Manual data extraction	Data standardisation and curation	CHEMBL3045193
Med Chem Res (2012), 21(12), 4219-4229 (DOI:10.1007/s00044-011-9934-4)	19	2	33	Manual data extraction	Data standardisation and curation	CHEMBL3045194
Pest Manag Sci (2010), 66(11), 1215-1229 (PMID:20672340)	92	17	348	Manual data extraction	Data standardisation and curation	CHEMBL3045195
J Pesticide Sci (1990), 15(1), 63-69 (DOI:10.1584/jpestics.15.63)	33	5	99	Manual data extraction	Data standardisation and curation	CHEMBL3045196
Med Chem Res (2010), 19(8), 782-793 (DOI:10.1007/s00044-009-9230-8)	5	3	15	Manual data extraction	Data standardisation and curation	CHEMBL3045197
J Pesticide Sci (2000), 25(1), 37-39 (DOI:10.1584/jpestics.25.37)	15	16	48	Manual data extraction	Data standardisation and curation	CHEMBL3045198
Med Chem Res (2013), 22(4), 1909-1924 (DOI:10.1007/s00044-012-0192-x)	7	122	385	Manual data extraction	Data standardisation and curation	CHEMBL3045199
Med Chem Res (2012), 21(8), 1660-1664 (DOI:10.1007/s00044-011-9682-5)	13	5	59	Manual data extraction	Data standardisation and curation	CHEMBL3045200
J Pesticide Sci (1996), 21(1), 23-29 (DOI:10.1584/jpestics.21.23)	13	12	47	Manual data extraction	Data standardisation and curation	CHEMBL3045201
Med Chem Res (2013), 22(7), 3518-3526 (DOI:10.1007/s00044-012-0370-x)	12	4	40	Manual data extraction	Data standardisation and curation	CHEMBL3045202
Med Chem Res (2012), 21(9), 2251-2262 (DOI:10.1007/s00044-011-9745-7)	15	24	192	Manual data extraction	Data standardisation and curation	CHEMBL3045203
Med Chem Res (2011), 20(8), 1170-1180 (DOI:10.1007/s00044-010-9457-4)	17	5	78	Manual data extraction	Data standardisation and curation	CHEMBL3045204
J Pesticide Sci (1999), 24(2), 130-137 (DOI:10.1584/jpestics.24.130)	19	20	97	Manual data extraction	Data standardisation and curation	CHEMBL3045205
Molecules (2005), 10(9), 1119-1125 (PMID:18007377)	9	3	27	Manual data extraction	Data standardisation and curation	CHEMBL3045206
Farmaco (2004), 59(9), 673-678 (PMID:15337431)	3	12	18	Manual data extraction	Data standardisation and curation	CHEMBL3045207
J Pesticide Sci (2005), 30(1), 39-43 (DOI:10.1584/jpestics.30.39)	15	4	51	Manual data extraction	Data standardisation and curation	CHEMBL3045208
Med Chem Res (2008), 17(2), 369-373 (DOI:10.1007/s00044-007-9072-1)	2	14	18	Manual data extraction	Data standardisation and curation	CHEMBL3045209
J Pesticide Sci (2005), 30(4), 406-408 (DOI:10.1584/jpestics.30.406)	13	3	15	Manual data extraction	Data standardisation and curation	CHEMBL3045210
Med Chem Res (2012), 21(11), 3491-3498 (DOI:10.1007/s00044-011-9870-3)	6	27	60	Manual data extraction	Data standardisation and curation	CHEMBL3045211
Med Chem Res (2011), 20(6), 661-669 (DOI:10.1007/s00044-010-9368-4)	11	3	15	Manual data extraction	Data standardisation and curation	CHEMBL3045212
J Agric Food Chem (2006), 54(5), 1651-1655 (PMID:16506815)	10	23	85	Manual data extraction	Data standardisation and curation	CHEMBL3045213
J Agric Food Chem (2002), 50(16), 4475-4478 (PMID:12137463)	4	17	59	Manual data extraction	Data standardisation and curation	CHEMBL3045214
J Pesticide Sci (2011), 36(4), 467-472 (DOI:10.1584/jpestics.G11-13)	21	2	32	Manual data extraction	Data standardisation and curation	CHEMBL3045215
Med Chem Res (2013), 22(6), 2788-2794 (DOI:10.1007/s00044-012-0260-2)	17	3	51	Manual data extraction	Data standardisation and curation	CHEMBL3045216
J Agric Food Chem (2008), 56(22), 10793-10798 (PMID:18973341)	1	110	110	Manual data extraction	Data standardisation and curation	CHEMBL3045217
J Pesticide Sci (1990), 15(3), 353-356 (DOI:10.1584/jpestics.15.353)	18	6	108	Manual data extraction	Data standardisation and curation	CHEMBL3045218
Med Chem Res (2011), 20(3), 321-332 (DOI:10.1007/s00044-010-9323-4)	39	2	39	Manual data extraction	Data standardisation and curation	CHEMBL3045219
Med Chem Res (2013), 22(6), 2755-2767 (DOI:10.1007/s00044-012-0270-0)	18	9	221	Manual data extraction	Data standardisation and curation	CHEMBL3045220
Med Chem Res (2007), 16(7), 461-467 (DOI:10.1007/s00044-007-9086-8)	17	1	17	Manual data extraction	Data standardisation and curation	CHEMBL3045221
Med Chem Res (2013), 22(2), 900-904 (DOI:10.1007/s00044-012-0083-1)	7	4	28	Manual data extraction	Data standardisation and curation	CHEMBL3045222
Chem Pharm Bull (Tokyo) (2009), 57(7), 685-693 (PMID:19571412)	22	32	626	Manual data extraction	Data standardisation and curation	CHEMBL3045223
Biosci. Biotechnol. Biochem. (2004), 68(3), 753-756 (PMID:15056914)	5	1	5	Manual data extraction	Data standardisation and curation	CHEMBL3045224
J Agric Food Chem (2011), 59(5), 1653-1657 (PMID:21314138)	9	17	129	Manual data extraction	Data standardisation and curation	CHEMBL3045225
Med Chem Res (2012), 21(8), 1887-1891 (DOI:10.1007/s00044-011-9712-3)	8	2	16	Manual data extraction	Data standardisation and curation	CHEMBL3045226
Med Chem Res (2013), 22(10), 5056-5065 (DOI:10.1007/s00044-013-0521-8)	10	7	70	Manual data extraction	Data standardisation and curation	CHEMBL3045227
Med Chem Res (2011), 20(9), 1573-1580 (DOI:10.1007/s00044-010-9413-3)	47	1	94	Manual data extraction	Data standardisation and curation	CHEMBL3045228
Appl Entomol Zool (2010), 45(3), 425-433 (DOI:10.1303/aez.2010.425)	12	4	45	Manual data extraction	Data standardisation and curation	CHEMBL3045229
Med Chem Res (2013), 22(2), 938-948 (DOI:10.1007/s00044-012-0092-0)	24	11	220	Manual data extraction	Data standardisation and curation	CHEMBL3045230
Pest Manag Sci (2009), 65(8), 900-905 (PMID:19418526)	11	10	110	Manual data extraction	Data standardisation and curation	CHEMBL3045231
J Agric Food Chem (2007), 55(10), 4217-4221 (PMID:17432876)	4	27	30	Manual data extraction	Data standardisation and curation	CHEMBL3045232
J Agric Food Chem (2007), 55(3), 812-818 (PMID:17263479)	17	3	50	Manual data extraction	Data standardisation and curation	CHEMBL3045233
Med Chem Res (2010), 19(8), 808-816 (DOI:10.1007/s00044-009-9232-6)	9	5	37	Manual data extraction	Data standardisation and curation	CHEMBL3045234
Med Chem Res (2012), 21(7), 995-999 (DOI:10.1007/s00044-011-9609-1)	3	29	43	Manual data extraction	Data standardisation and curation	CHEMBL3045235
Med Chem Res (2012), 21(7), 1480-1490 (DOI:10.1007/s00044-011-9670-9)	14	7	91	Manual data extraction	Data standardisation and curation	CHEMBL3045236
Med Chem Res (2013), 22(3), 1386-1398 (DOI:10.1007/s00044-012-0133-8)	3	18	34	Manual data extraction	Data standardisation and curation	CHEMBL3045237
J Pesticide Sci (1990), 15(4), 539-551 (DOI:10.1584/jpestics.15.539)	66	3	155	Manual data extraction	Data standardisation and curation	CHEMBL3045238
Med Chem Res (2012), 21(7), 1471-1479 (DOI:10.1007/s00044-011-9669-2)	13	9	75	Manual data extraction	Data standardisation and curation	CHEMBL3045239
J. Med. Chem. (1987), 30(4), 710-716 (PMID:2435905)	20	12	57	Manual data extraction	Data standardisation and curation	CHEMBL3045240
Med Chem Res (2009), 18(7), 589-610 (DOI:10.1007/s00044-008-9152-x)	7	3	13	Manual data extraction	Data standardisation and curation	CHEMBL3045241
Agric Biol Chem (1991), 55(12), 2999-3004 (DOI:10.1271/bbb1961.55.2999)	29	13	61	Manual data extraction	Data standardisation and curation	CHEMBL3045242
Med Chem Res (2011), 20(1), 101-108 (DOI:10.1007/s00044-009-9292-7)	13	8	104	Manual data extraction	Data standardisation and curation	CHEMBL3045243
Med Chem Res (2012), 21(5), 653-662 (DOI:10.1007/s00044-011-9573-9)	14	20	133	Manual data extraction	Data standardisation and curation	CHEMBL3045244
Med Chem Res (2012), 21(12), 4200-4213 (DOI:10.1007/s00044-011-9965-x)	13	21	273	Manual data extraction	Data standardisation and curation	CHEMBL3045245
Med Chem Res (2012), 21(8), 1833-1849 (DOI:10.1007/s00044-011-9701-6)	66	3	155	Manual data extraction	Data standardisation and curation	CHEMBL3045246
Med Chem Res (2004), 13(6), 427-438 (DOI:10.1007/s00044-004-0046-2)	1	42	42	Manual data extraction	Data standardisation and curation	CHEMBL3045247
J Agric Food Chem (2006), 54(10), 3636-3640 (PMID:19127737)	14	5	70	Manual data extraction	Data standardisation and curation	CHEMBL3045248
J Agric Food Chem (2011), 59(23), 12534-12542 (PMID:22029402)	2	13	16	Manual data extraction	Data standardisation and curation	CHEMBL3045249
Med Chem Res (2005), 14(1), 1-18 (DOI:10.1007/s00044-004-0121-8)	17	3	17	Manual data extraction	Data standardisation and curation	CHEMBL3045250
J Agric Food Chem (2008), 56(14), 5781-5787 (PMID:18570435)	1	15	15	Manual data extraction	Data standardisation and curation	CHEMBL3045251
J Agric Food Chem (2011), 59(24), 13089-13095 (PMID:22066904)	8	9	32	Manual data extraction	Data standardisation and curation	CHEMBL3045252
Med Chem Res (2010), 19(3), 220-235 (DOI:10.1007/s00044-009-9186-8)	13	5	65	Manual data extraction	Data standardisation and curation	CHEMBL3045253
Med Chem Res (2012), 21(5), 590-600 (DOI:10.1007/s00044-011-9554-z)	42	1	103	Manual data extraction	Data standardisation and curation	CHEMBL3045254
Med Chem Res (2012), 21(7), 1322-1333 (DOI:10.1007/s00044-011-9647-8)	45	1	45	Manual data extraction	Data standardisation and curation	CHEMBL3045255
J Agric Food Chem (2011), 59(23), 12543-12549 (PMID:22044426)	15	21	186	Manual data extraction	Data standardisation and curation	CHEMBL3045256
Fitoterapia (2012), 83(3), 523-526 (PMID:22233864)	8	8	48	Manual data extraction	Data standardisation and curation	CHEMBL3045257
Med Chem Res (2005), 14(2), 57-73 (DOI:10.1007/s00044-005-0125-z)	23	6	93	Manual data extraction	Data standardisation and curation	CHEMBL3045258
Med Chem Res (2013), 22(8), 3653-3662 (DOI:10.1007/s00044-012-0376-4)	23	9	128	Manual data extraction	Data standardisation and curation	CHEMBL3045259
Med Chem Res (2012), 21(12), 4301-4310 (DOI:10.1007/s00044-011-9954-0)	20	15	280	Manual data extraction	Data standardisation and curation	CHEMBL3045260
Med Chem Res (2009), 18(9), 712-724 (DOI:10.1007/s00044-009-9162-3)	79	2	80	Manual data extraction	Data standardisation and curation	CHEMBL3045261
J Pesticide Sci (1992), 17(1), 7-16 (DOI:10.1584/jpestics.17.7)	55	6	216	Manual data extraction	Data standardisation and curation	CHEMBL3045262
Med Chem Res (2013), 22(2), 659-673 (DOI:10.1007/s00044-012-0051-9)	8	1	8	Manual data extraction	Data standardisation and curation	CHEMBL3045263
Med Chem Res (2012), 21(10), 2961-2968 (DOI:10.1007/s00044-011-9829-4)	10	8	72	Manual data extraction	Data standardisation and curation	CHEMBL3045264
J Pesticide Sci (1998), 23(1), 44-48 (DOI:10.1584/jpestics.23.44)	46	10	58	Manual data extraction	Data standardisation and curation	CHEMBL3045265
J Agric Food Chem (2003), 51(7), 1880-1883 (PMID:12643645)	8	4	17	Manual data extraction	Data standardisation and curation	CHEMBL3045266
Pest Manag Sci (2009), 65(10), 1104-1113 (PMID:19551813)	15	5	35	Manual data extraction	Data standardisation and curation	CHEMBL3045267
Med Chem Res (2013), 22(10), 4909-4919 (DOI:10.1007/s00044-013-0478-7)	9	16	72	Manual data extraction	Data standardisation and curation	CHEMBL3045268
Med Chem Res (2013), 22(1), 22-27 (DOI:10.1007/s00044-012-0001-6)	2	20	20	Manual data extraction	Data standardisation and curation	CHEMBL3045269
J Pesticide Sci (2000), 25(1), 24-30 (DOI:10.1584/jpestics.25.24)	41	16	110	Manual data extraction	Data standardisation and curation	CHEMBL3045270
J Pesticide Sci (2012), 37(1), 85-88 (DOI:10.1584/jpestics.D11-014)	20	9	180	Manual data extraction	Data standardisation and curation	CHEMBL3045271
J Agric Food Chem (2008), 56(15), 6562-6566 (PMID:18598043)	25	25	159	Manual data extraction	Data standardisation and curation	CHEMBL3045272
Med Chem Res (2013), 22(1), 225-233 (DOI:10.1007/s00044-012-0004-3)	13	23	238	Manual data extraction	Data standardisation and curation	CHEMBL3045273
Tetrahedron (2005), 61(35), 8382-8389 (DOI:10.1016/j.tet.2005.06.099)	8	1	8	Manual data extraction	Data standardisation and curation	CHEMBL3045274
Med Chem Res (2013), 22(6), 2840-2846 (DOI:10.1007/s00044-012-0278-5)	11	12	126	Manual data extraction	Data standardisation and curation	CHEMBL3045275
J Agric Food Chem (2010), 58(9), 5515-5522 (PMID:20384340)	24	9	195	Manual data extraction	Data standardisation and curation	CHEMBL3045276
Med Chem Res (2011), 20(7), 975-980 (DOI:10.1007/s00044-010-9430-2)	8	6	36	Manual data extraction	Data standardisation and curation	CHEMBL3045277
Med Chem Res (2010), 19(3), 250-261 (DOI:10.1007/s00044-009-9188-6)	18	17	155	Manual data extraction	Data standardisation and curation	CHEMBL3045278
J Pesticide Sci (1992), 17(4), 205-211 (DOI:10.1584/jpestics.17.4_205)	3	16	32	Manual data extraction	Data standardisation and curation	CHEMBL3045279
J Agric Food Chem (2010), 58(10), 6296-6299 (PMID:20423095)	23	2	45	Manual data extraction	Data standardisation and curation	CHEMBL3045280
Med Chem Res (2006), 15(9), 492-510 (DOI:10.1007/s00044-007-9004-0)	7	2	14	Manual data extraction	Data standardisation and curation	CHEMBL3045281
J Agric Food Chem (2008), 56(15), 6304-6309 (PMID:18598037)	6	2	11	Manual data extraction	Data standardisation and curation	CHEMBL3045282
Med Chem Res (2008), 17(2), 318-325 (DOI:10.1007/s00044-007-9067-y)	3	4	12	Manual data extraction	Data standardisation and curation	CHEMBL3045283
Crop Protection (2009), 28(11), 940-946 (DOI:10.1016/j.cropro.2009.07.006)	2	32	46	Manual data extraction	Data standardisation and curation	CHEMBL3045284
J Agric Food Chem (2010), 58(23), 12327-12336 (PMID:21047132)	50	16	226	Manual data extraction	Data standardisation and curation	CHEMBL3045285
J Agric Food Chem (2002), 50(23), 6766-6774 (PMID:12405773)	26	1	26	Manual data extraction	Data standardisation and curation	CHEMBL3045286
Med Chem Res (2012), 21(8), 2072-2078 (DOI:10.1007/s00044-011-9732-z)	7	2	14	Manual data extraction	Data standardisation and curation	CHEMBL3045287
J Pesticide Sci (2008), 33(1), 9-13 (DOI:10.1584/jpestics.R07-05)	38	12	104	Manual data extraction	Data standardisation and curation	CHEMBL3045288
J Agric Food Chem (2007), 55(5), 1871-1880 (PMID:17288442)	58	1	58	Manual data extraction	Data standardisation and curation	CHEMBL3045289
Med Chem Res (2013), 22(8), 3621-3628 (DOI:10.1007/s00044-012-0380-8)	19	12	228	Manual data extraction	Data standardisation and curation	CHEMBL3045290
Med Chem Res (2013), 22(7), 3247-3258 (DOI:10.1007/s00044-012-0334-1)	28	8	152	Manual data extraction	Data standardisation and curation	CHEMBL3045291
J Agric Food Chem (2005), 53(20), 7908-7914 (PMID:16190649)	20	62	376	Manual data extraction	Data standardisation and curation	CHEMBL3045292
J Agric Food Chem (2011), 59(10), 5528-5534 (PMID:21517077)	2	21	37	Manual data extraction	Data standardisation and curation	CHEMBL3045293
Med Chem Res (2011), 20(2), 261-268 (DOI:10.1007/s00044-010-9313-6)	24	17	182	Manual data extraction	Data standardisation and curation	CHEMBL3045294
Molecules (2011), 16(4), 2785-2795 (PMID:21448090)	5	1	5	Manual data extraction	Data standardisation and curation	CHEMBL3045295
Med Chem Res (2009), 18(9), 745-757 (DOI:10.1007/s00044-009-9164-1)	17	26	65	Manual data extraction	Data standardisation and curation	CHEMBL3045296
Pest Manag Sci (2009), 65(7), 776-780 (PMID:19319825)	11	16	176	Manual data extraction	Data standardisation and curation	CHEMBL3045297
J Agric Food Chem (2010), 58(22), 11832-11836 (PMID:20973548)	17	3	48	Manual data extraction	Data standardisation and curation	CHEMBL3045298
Biosci. Biotechnol. Biochem. (1993), 57(6), 884-889 (DOI:10.1271/bbb.57.884)	8	1	8	Manual data extraction	Data standardisation and curation	CHEMBL3045299
J Pesticide Sci (2006), 31(2), 156-158 (DOI:10.1584/jpestics.31.156)	2	2	3	Manual data extraction	Data standardisation and curation	CHEMBL3045300
Med Chem Res (2012), 21(2), 165-173 (DOI:10.1007/s00044-010-9520-1)	44	1	44	Manual data extraction	Data standardisation and curation	CHEMBL3045301
Biosci. Biotechnol. Biochem. (1999), 63(5), 840-846 (DOI:10.1271/bbb.63.840)	16	3	49	Manual data extraction	Data standardisation and curation	CHEMBL3045302
Med Chem Res (2012), 21(12), 4412-4421 (DOI:10.1007/s00044-012-9980-6)	18	7	97	Manual data extraction	Data standardisation and curation	CHEMBL3045303
J Agric Food Chem (2000), 48(11), 5288-5296 (PMID:11087474)	19	30	564	Manual data extraction	Data standardisation and curation	CHEMBL3045304
Med Chem Res (2013), 22(11), 5466-5471 (DOI:10.1007/s00044-013-0541-4)	7	9	61	Manual data extraction	Data standardisation and curation	CHEMBL3045305
Med Chem Res (2013), 22(7), 3185-3192 (DOI:10.1007/s00044-012-0290-9)	9	9	55	Manual data extraction	Data standardisation and curation	CHEMBL3045306
Med Chem Res (2012), 21(1), 60-74 (DOI:10.1007/s00044-010-9491-2)	18	5	90	Manual data extraction	Data standardisation and curation	CHEMBL3045307
Med Chem Res (2012), 21(10), 2827-2830 (DOI:10.1007/s00044-011-9809-8)	6	4	24	Manual data extraction	Data standardisation and curation	CHEMBL3045308
Med Chem Res (2008), 17(2), 437-444 (DOI:10.1007/s00044-007-9078-8)	6	2	11	Manual data extraction	Data standardisation and curation	CHEMBL3045309
Med Chem Res (2013), 22(3), 1488-1496 (DOI:10.1007/s00044-012-0102-2)	12	6	72	Manual data extraction	Data standardisation and curation	CHEMBL3045310
J Agric Food Chem (2005), 53(13), 5187-5191 (PMID:15969495)	11	10	30	Manual data extraction	Data standardisation and curation	CHEMBL3045311
Arch Insect Biochem Physiol (1996), 32(3), 659-669 (PMID:8756313)	15	17	37	Manual data extraction	Data standardisation and curation	CHEMBL3045312
Med Chem Res (2013), 22(7), 3379-3388 (DOI:10.1007/s00044-012-0354-x)	5	33	75	Manual data extraction	Data standardisation and curation	CHEMBL3045313
Med Chem Res (2012), 21(9), 2652-2660 (DOI:10.1007/s00044-011-9790-2)	30	2	60	Manual data extraction	Data standardisation and curation	CHEMBL3045314
Med Chem Res (2012), 21(10), 2990-2997 (DOI:10.1007/s00044-011-9824-9)	67	4	268	Manual data extraction	Data standardisation and curation	CHEMBL3045315
Med Chem Res (2013), 22(6), 3026-3034 (DOI:10.1007/s00044-012-0310-9)	10	8	28	Manual data extraction	Data standardisation and curation	CHEMBL3045316
Med Chem Res (2009), 18(5), 362-372 (DOI:10.1007/s00044-008-9133-0)	6	7	27	Manual data extraction	Data standardisation and curation	CHEMBL3045317
Med Chem Res (2005), 14(4), 198-210 (DOI:10.1007/s00044-005-0134-y)	11	19	106	Manual data extraction	Data standardisation and curation	CHEMBL3045318
Med Chem Res (2013), 22(3), 1339-1355 (DOI:10.1007/s00044-012-0142-7)	20	21	420	Manual data extraction	Data standardisation and curation	CHEMBL3045319
Med Chem Res (2012), 21(7), 1062-1070 (DOI:10.1007/s00044-011-9610-8)	16	4	48	Manual data extraction	Data standardisation and curation	CHEMBL3045320
Crop Protection (2011), 30(8), 1028-1033 (DOI:10.1016/j.cropro.2011.04.004)	3	16	46	Manual data extraction	Data standardisation and curation	CHEMBL3045321
J Pesticide Sci (2006), 31(3), 305-310 (DOI:10.1584/jpestics.31.305)	40	21	156	Manual data extraction	Data standardisation and curation	CHEMBL3045322
Med Chem Res (2012), 21(11), 3620-3628 (DOI:10.1007/s00044-011-9899-3)	20	6	111	Manual data extraction	Data standardisation and curation	CHEMBL3045323
Med Chem Res (2013), 22(1), 78-87 (DOI:10.1007/s00044-012-0017-y)	31	13	171	Manual data extraction	Data standardisation and curation	CHEMBL3045324
J Pesticide Sci (1996), 21(2), 203-207 (DOI:10.1584/jpestics.21.203)	4	42	43	Manual data extraction	Data standardisation and curation	CHEMBL3045325
J Agric Food Chem (2000), 48(8), 3642-3645 (PMID:10956163)	7	4	13	Manual data extraction	Data standardisation and curation	CHEMBL3045326
Med Chem Res (2013), 22(9), 4211-4222 (DOI:10.1007/s00044-012-0424-0)	15	4	120	Manual data extraction	Data standardisation and curation	CHEMBL3045327
Molecules (2007), 12(12), 2589-2598 (PMID:18259145)	6	3	18	Manual data extraction	Data standardisation and curation	CHEMBL3045328
Med Chem Res (2012), 21(10), 3177-3181 (DOI:10.1007/s00044-011-9856-1)	8	7	25	Manual data extraction	Data standardisation and curation	CHEMBL3045329
Med Chem Res (2013), 22(1), 211-218 (DOI:10.1007/s00044-012-0021-2)	12	14	93	Manual data extraction	Data standardisation and curation	CHEMBL3045330
Med Chem Res (2012), 21(8), 1577-1586 (DOI:10.1007/s00044-011-9674-5)	16	7	105	Manual data extraction	Data standardisation and curation	CHEMBL3045331
Med Chem Res (2013), 22(6), 2553-2560 (DOI:10.1007/s00044-012-0253-1)	18	20	204	Manual data extraction	Data standardisation and curation	CHEMBL3045332
Tetrahedron (2013), 69(12), 2613-2618 (DOI:10.1016/j.tet.2013.01.043)	7	4	28	Manual data extraction	Data standardisation and curation	CHEMBL3045333
Med Chem Res (2011), 20(6), 752-759 (DOI:10.1007/s00044-010-9384-4)	27	1	27	Manual data extraction	Data standardisation and curation	CHEMBL3045334
Med Chem Res (2012), 21(11), 3809-3817 (DOI:10.1007/s00044-011-9915-7)	19	8	100	Manual data extraction	Data standardisation and curation	CHEMBL3045335
Chem Pharm Bull (Tokyo) (2003), 51(9), 1113-1116 (PMID:12951461)	14	5	70	Manual data extraction	Data standardisation and curation	CHEMBL3045336
Med Chem Res (2005), 14(3), 169-179 (DOI:10.1007/s00044-005-0132-0)	10	4	40	Manual data extraction	Data standardisation and curation	CHEMBL3045337
Med Chem Res (2011), 20(2), 239-244 (DOI:10.1007/s00044-010-9312-7)	9	7	45	Manual data extraction	Data standardisation and curation	CHEMBL3045338
Chem Pharm Bull (Tokyo) (1992), 30(8), 2996-3004 (DOI:10.1248/cpb.30.2996)	23	25	365	Manual data extraction	Data standardisation and curation	CHEMBL3045339
J Agric Food Chem (2000), 48(11), 5283-5287 (PMID:11087473)	11	5	20	Manual data extraction	Data standardisation and curation	CHEMBL3045340
Pest Manag Sci (2012), 68(2), 164-169 (PMID:21717567)	2	3	4	Manual data extraction	Data standardisation and curation	CHEMBL3045341
J Pesticide Sci (2009), 34(1), 37-42 (DOI:10.1584/jpestics.G08-29)	13	10	26	Manual data extraction	Data standardisation and curation	CHEMBL3045342
J Agric Food Chem (2012), 60(30), 7345-7351 (PMID:22769561)	17	3	36	Manual data extraction	Data standardisation and curation	CHEMBL3045343
Med Chem Res (2013), 22(8), 3991-4000 (DOI:10.1007/s00044-012-0386-2)	3	15	30	Manual data extraction	Data standardisation and curation	CHEMBL3045344
Med Chem Res (2013), 22(5), 2493-2504 (DOI:10.1007/s00044-012-0244-2)	11	5	21	Manual data extraction	Data standardisation and curation	CHEMBL3045345
Med Chem Res (2009), 18(1), 43-48 (DOI:10.1007/s00044-008-9105-4)	12	1	12	Manual data extraction	Data standardisation and curation	CHEMBL3045346
Bioorg. Med. Chem. Lett. (2010), 20(8), 2500-2502 (PMID:20346661)	11	9	93	Manual data extraction	Data standardisation and curation	CHEMBL3045347
Med Chem Res (2012), 21(8), 2123-2132 (DOI:10.1007/s00044-011-9685-2)	1	1	1	Manual data extraction	Data standardisation and curation	CHEMBL3045348
J Agric Food Chem (2011), 59(22), 12109-12115 (PMID:21999101)	2	80	156	Manual data extraction	Data standardisation and curation	CHEMBL3045349
Pest Manag Sci (2010), 66(4), 406-411 (PMID:19960491)	1	14	15	Manual data extraction	Data standardisation and curation	CHEMBL3045350
Med Chem Res (2013), 22(9), 4183-4191 (DOI:10.1007/s00044-012-0291-8)	1	9	9	Manual data extraction	Data standardisation and curation	CHEMBL3045351
J Agric Food Chem (2009), 57(23), 11168-11173 (PMID:19891481)	6	19	31	Manual data extraction	Data standardisation and curation	CHEMBL3045352
Pest Manag Sci (2010), 66(12), 1298-1303 (PMID:20799251)	27	5	102	Manual data extraction	Data standardisation and curation	CHEMBL3045353
Med Chem Res (2013), 22(7), 3193-3203 (DOI:10.1007/s00044-012-0306-5)	29	19	125	Manual data extraction	Data standardisation and curation	CHEMBL3045354
Med Chem Res (2012), 21(6), 908-921 (DOI:10.1007/s00044-011-9600-x)	29	18	137	Manual data extraction	Data standardisation and curation	CHEMBL3045355
Med Chem Res (2012), 21(2), 257-267 (DOI:10.1007/s00044-010-9532-x)	9	12	56	Manual data extraction	Data standardisation and curation	CHEMBL3045356
J Agric Food Chem (2008), 56(15), 6751-6760 (PMID:18611026)	4	52	90	Manual data extraction	Data standardisation and curation	CHEMBL3045357
Med Chem Res (2013), 22(2), 995-1003 (DOI:10.1007/s00044-012-0094-y)	7	15	27	Manual data extraction	Data standardisation and curation	CHEMBL3045358
Med Chem Res (2006), 15(7), 452-462 (DOI:10.1007/s00044-006-0032-y)	9	8	64	Manual data extraction	Data standardisation and curation	CHEMBL3045359
Toxins (Basel) (2010), 2(8), 1943-1962 (PMID:22069667)	9	6	11	Manual data extraction	Data standardisation and curation	CHEMBL3045360
Med Chem Res (2011), 20(9), 1482-1489 (DOI:10.1007/s00044-010-9390-6)	17	1	17	Manual data extraction	Data standardisation and curation	CHEMBL3045361
Med Chem Res (2013), 22(1), 88-93 (DOI:10.1007/s00044-012-0015-0)	4	2	8	Manual data extraction	Data standardisation and curation	CHEMBL3045362
Med Chem Res (2012), 21(8), 1991-1996 (DOI:10.1007/s00044-011-9725-y)	21	7	141	Manual data extraction	Data standardisation and curation	CHEMBL3045363
Med Chem Res (2013), 22(2), 681-691 (DOI:10.1007/s00044-012-0058-2)	12	5	25	Manual data extraction	Data standardisation and curation	CHEMBL3045364
J Agric Food Chem (2006), 54(18), 6593-6597 (PMID:16939314)	11	6	33	Manual data extraction	Data standardisation and curation	CHEMBL3045365
Med Chem Res (2013), 22(6), 2539-2552 (DOI:10.1007/s00044-012-0261-1)	6	9	10	Manual data extraction	Data standardisation and curation	CHEMBL3045366
Med Chem Res (2013), 22(1), 360-366 (DOI:10.1007/s00044-012-0029-7)	6	1	12	Manual data extraction	Data standardisation and curation	CHEMBL3045367
J Agric Food Chem (2009), 57(7), 2849-2855 (PMID:19271709)	19	14	180	Manual data extraction	Data standardisation and curation	CHEMBL3045368
J. Neurochem. (2000), 75(3), 1294-1303 (PMID:10936213)	16	7	49	Manual data extraction	Data standardisation and curation	CHEMBL3045369
Med Chem Res (2012), 21(10), 3294-3300 (DOI:10.1007/s00044-011-9875-y)	21	4	28	Manual data extraction	Data standardisation and curation	CHEMBL3045370
J Pesticide Sci (1999), 24(3), 262-269 (DOI:10.1584/jpestics.24.262)	12	1	12	Manual data extraction	Data standardisation and curation	CHEMBL3045371
Med Chem Res (2005), 14(5), 241-259 (DOI:10.1007/s00044-005-0137-8)	17	3	23	Manual data extraction	Data standardisation and curation	CHEMBL3045372
Med Chem Res (2013), 22(4), 1538-1548 (DOI:10.1007/s00044-012-0149-0)	16	2	32	Manual data extraction	Data standardisation and curation	CHEMBL3045373
J Agric Food Chem (2005), 53(9), 3415-3420 (PMID:15853381)	7	33	67	Manual data extraction	Data standardisation and curation	CHEMBL3045374
Med Chem Res (2012), 21(8), 1751-1761 (DOI:10.1007/s00044-011-9693-2)	22	8	156	Manual data extraction	Data standardisation and curation	CHEMBL3045375
Med Chem Res (2013), 22(7), 3478-3484 (DOI:10.1007/s00044-012-0349-7)	27	1	27	Manual data extraction	Data standardisation and curation	CHEMBL3045376
Phytochemistry (2000), 55(3), 217-222 (PMID:11142845)	1	12	12	Manual data extraction	Data standardisation and curation	CHEMBL3045377
Med Chem Res (2010), 19(2), 127-135 (DOI:10.1007/s00044-009-9178-8)	10	16	144	Manual data extraction	Data standardisation and curation	CHEMBL3045378
J Pesticide Sci (1992), 17(4), 251-259 (DOI:10.1584/jpestics.17.4_251)	76	8	83	Manual data extraction	Data standardisation and curation	CHEMBL3045379
Med Chem Res (2012), 21(10), 3154-3160 (DOI:10.1007/s00044-011-9848-1)	1	12	14	Manual data extraction	Data standardisation and curation	CHEMBL3045380
Med Chem Res (2013), 22(6), 2946-2953 (DOI:10.1007/s00044-012-0297-2)	2	4	4	Manual data extraction	Data standardisation and curation	CHEMBL3045381
Med Chem Res (2012), 21(6), 711-721 (DOI:10.1007/s00044-011-9575-7)	5	12	17	Manual data extraction	Data standardisation and curation	CHEMBL3045382
Med Chem Res (2011), 20(8), 1331-1339 (DOI:10.1007/s00044-010-9481-4)	12	9	108	Manual data extraction	Data standardisation and curation	CHEMBL3045383
Crop Protection (2010), 29(9), 1011-1014 (DOI:10.1016/j.cropro.2010.05.009)	5	29	29	Manual data extraction	Data standardisation and curation	CHEMBL3045384
Med Chem Res (2013), 22(3), 1131-1141 (DOI:10.1007/s00044-012-0115-x)	22	15	167	Manual data extraction	Data standardisation and curation	CHEMBL3045385
Med Chem Res (2013), 22(7), 3061-3075 (DOI:10.1007/s00044-012-0353-y)	36	5	56	Manual data extraction	Data standardisation and curation	CHEMBL3045386
J Pesticide Sci (1994), 19(4), 299-304 (DOI:10.1584/jpestics.19.4_299)	41	4	134	Manual data extraction	Data standardisation and curation	CHEMBL3045387
Pest Manag Sci (2010), 66(1), 35-43 (PMID:19728323)	2	24	94	Manual data extraction	Data standardisation and curation	CHEMBL3045388
Med Chem Res (2012), 21(5), 578-583 (DOI:10.1007/s00044-011-9559-7)	17	4	64	Manual data extraction	Data standardisation and curation	CHEMBL3045389
Med Chem Res (2008), 17(2), 386-398 (DOI:10.1007/s00044-007-9074-z)	10	5	28	Manual data extraction	Data standardisation and curation	CHEMBL3045390
Med Chem Res (2007), 16(7), 392-401 (DOI:10.1007/s00044-007-9051-6)	7	48	192	Manual data extraction	Data standardisation and curation	CHEMBL3045391
Med Chem Res (2013), 22(11), 5267-5273 (DOI:10.1007/s00044-013-0535-2)	6	8	32	Manual data extraction	Data standardisation and curation	CHEMBL3045392
Bioorg. Med. Chem. (2009), 17(12), 4241-4256 (PMID:19167895)	36	57	278	Manual data extraction	Data standardisation and curation	CHEMBL3045393
Med Chem Res (2012), 21(10), 3146-3153 (DOI:10.1007/s00044-011-9847-2)	5	1	5	Manual data extraction	Data standardisation and curation	CHEMBL3045394
Med Chem Res (2012), 21(10), 3133-3139 (DOI:10.1007/s00044-011-9844-5)	7	4	30	Manual data extraction	Data standardisation and curation	CHEMBL3045395
Biosci. Biotechnol. Biochem. (1999), 63(2), 361-367 (DOI:10.1271/bbb.63.361)	8	2	14	Manual data extraction	Data standardisation and curation	CHEMBL3045396
Med Chem Res (2012), 21(11), 3699-3708 (DOI:10.1007/s00044-011-9919-3)	13	3	32	Manual data extraction	Data standardisation and curation	CHEMBL3045397
J Pesticide Sci (2006), 31(2), 95-101 (DOI:10.1584/jpestics.31.95)	1	84	84	Manual data extraction	Data standardisation and curation	CHEMBL3045398
Med Chem Res (2012), 21(7), 1090-1097 (DOI:10.1007/s00044-011-9607-3)	18	8	72	Manual data extraction	Data standardisation and curation	CHEMBL3045399
J Pesticide Sci (2012), 37(1), 80-84 (DOI:10.1584/jpestics.D11-006)	11	1	11	Manual data extraction	Data standardisation and curation	CHEMBL3045400
Med Chem Res (2012), 21(9), 2526-2547 (DOI:10.1007/s00044-011-9776-0)	45	15	572	Manual data extraction	Data standardisation and curation	CHEMBL3045401
Med Chem Res (2012), 21(12), 3958-3964 (DOI:10.1007/s00044-011-9926-4)	32	2	122	Manual data extraction	Data standardisation and curation	CHEMBL3045402
J Agric Food Chem (2004), 52(11), 3530-3535 (PMID:15161226)	6	11	66	Manual data extraction	Data standardisation and curation	CHEMBL3045403
J Pesticide Sci (1992), 17(2), 91-98 (DOI:10.1584/jpestics.17.2_91)	33	3	99	Manual data extraction	Data standardisation and curation	CHEMBL3045404
J Agric Food Chem (2011), 59(8), 4315-4320 (PMID:21401104)	3	26	72	Manual data extraction	Data standardisation and curation	CHEMBL3045405
Biosci. Biotechnol. Biochem. (1999), 63(2), 349-355 (DOI:10.1271/bbb.63.349)	121	10	1210	Manual data extraction	Data standardisation and curation	CHEMBL3045406
Med Chem Res (2012), 21(7), 1261-1270 (DOI:10.1007/s00044-011-9642-0)	23	4	88	Manual data extraction	Data standardisation and curation	CHEMBL3045407
Med Chem Res (2013), 22(4), 1529-1537 (DOI:10.1007/s00044-012-0174-z)	43	2	85	Manual data extraction	Data standardisation and curation	CHEMBL3045408
Med Chem Res (2012), 21(9), 2223-2228 (DOI:10.1007/s00044-011-9747-5)	13	4	20	Manual data extraction	Data standardisation and curation	CHEMBL3045409
Med Chem Res (2013), 22(4), 1723-1729 (DOI:10.1007/s00044-012-0170-3)	10	14	86	Manual data extraction	Data standardisation and curation	CHEMBL3045410
Crop Protection (2010), 29(9), 1021-1025 (DOI:10.1016/j.cropro.2010.06.006)	4	1	4	Manual data extraction	Data standardisation and curation	CHEMBL3045411
J Agric Food Chem (2011), 59(11), 5945-5954 (PMID:21524113)	5	2	5	Manual data extraction	Data standardisation and curation	CHEMBL3045412
J Agric Food Chem (2002), 50(6), 1736-1738 (PMID:11879067)	2	3	6	Manual data extraction	Data standardisation and curation	CHEMBL3045413
Med Chem Res (2013), 22(4), 1756-1761 (DOI:10.1007/s00044-012-0167-y)	10	1	10	Manual data extraction	Data standardisation and curation	CHEMBL3045414
Med Chem Res (2012), 21(8), 1811-1816 (DOI:10.1007/s00044-011-9696-z)	16	6	84	Manual data extraction	Data standardisation and curation	CHEMBL3045415
Med Chem Res (2013), 22(3), 1147-1162 (DOI:10.1007/s00044-012-0116-9)	39	8	132	Manual data extraction	Data standardisation and curation	CHEMBL3045416
Tetrahedron (2000), 56(29), 5085-5091 (DOI:10.1016/S0040-4020(00)00423-3)	5	1	5	Manual data extraction	Data standardisation and curation	CHEMBL3045417
Med Chem Res (2013), 22(11), 5218-5226 (DOI:10.1007/s00044-013-0517-4)	16	5	24	Manual data extraction	Data standardisation and curation	CHEMBL3045418
J Pesticide Sci (1997), 22(3), 230-232 (DOI:10.1584/jpestics.22.230)	17	5	85	Manual data extraction	Data standardisation and curation	CHEMBL3045419
Med Chem Res (2008), 17(2), 245-257 (DOI:10.1007/s00044-007-9058-z)	1	34	34	Manual data extraction	Data standardisation and curation	CHEMBL3045420
Med Chem Res (2013), 22(5), 2293-2302 (DOI:10.1007/s00044-012-0224-6)	18	18	273	Manual data extraction	Data standardisation and curation	CHEMBL3045421
Med Chem Res (2013), 22(12), 5789-5797 (DOI:10.1007/s00044-013-0568-6)	36	10	336	Manual data extraction	Data standardisation and curation	CHEMBL3045422
J Agric Food Chem (2003), 51(17), 4920-4923 (PMID:12903946)	4	14	38	Manual data extraction	Data standardisation and curation	CHEMBL3045423
Med Chem Res (2011), 20(9), 1632-1637 (DOI:10.1007/s00044-010-9460-9)	8	2	8	Manual data extraction	Data standardisation and curation	CHEMBL3045424
J Agric Food Chem (2009), 57(3), 846-851 (PMID:19191669)	4	18	26	Manual data extraction	Data standardisation and curation	CHEMBL3045425
Med Chem Res (2005), 14(4), 211-228 (DOI:10.1007/s00044-005-0135-x)	19	39	619	Manual data extraction	Data standardisation and curation	CHEMBL3045426
Med Chem Res (2011), 20(9), 1696-1703 (DOI:10.1007/s00044-010-9496-x)	10	12	60	Manual data extraction	Data standardisation and curation	CHEMBL3045427
Med Chem Res (2012), 21(12), 4535-4541 (DOI:10.1007/s00044-012-9989-x)	1	35	35	Manual data extraction	Data standardisation and curation	CHEMBL3045428
Med Chem Res (2013), 22(11), 5490-5503 (DOI:10.1007/s00044-013-0544-1)	32	10	286	Manual data extraction	Data standardisation and curation	CHEMBL3045429
Bioorg. Med. Chem. Lett. (2011), 21(18), 5177-5180 (PMID:21835617)	18	6	67	Manual data extraction	Data standardisation and curation	CHEMBL3045430
Med Chem Res (2007), 16(5), 238-257 (DOI:10.1007/s00044-007-9028-5)	1	9	9	Manual data extraction	Data standardisation and curation	CHEMBL3045431
J Pesticide Sci (2002), 27(3), 257-266 (DOI:10.1584/jpestics.27.257)	69	14	152	Manual data extraction	Data standardisation and curation	CHEMBL3045432
J Pesticide Sci (2005), 30(1), 47-49 (DOI:10.1584/jpestics.30.47)	4	6	10	Manual data extraction	Data standardisation and curation	CHEMBL3045433
Med Chem Res (2013), 22(7), 3527-3535 (DOI:10.1007/s00044-012-0333-2)	14	14	177	Manual data extraction	Data standardisation and curation	CHEMBL3045434
J Agric Food Chem (2007), 55(26), 10857-10863 (PMID:18052123)	60	14	72	Manual data extraction	Data standardisation and curation	CHEMBL3045435
J Agric Food Chem (2013), 61(5), 1030-1035 (PMID:23320928)	18	8	144	Manual data extraction	Data standardisation and curation	CHEMBL3045436
Med Chem Res (2012), 21(7), 1253-1260 (DOI:10.1007/s00044-011-9636-y)	19	1	19	Manual data extraction	Data standardisation and curation	CHEMBL3045437
J Agric Food Chem (2007), 55(14), 5697-5700 (PMID:17579441)	62	12	277	Manual data extraction	Data standardisation and curation	CHEMBL3045438
Pest Manag Sci (2011), 67(11), 1457-1467 (PMID:21594962)	7	19	48	Manual data extraction	Data standardisation and curation	CHEMBL3045439
J Agric Food Chem (2009), 57(15), 6914-6919 (PMID:19572650)	28	6	95	Manual data extraction	Data standardisation and curation	CHEMBL3045440
Med Chem Res (2013), 22(2), 905-915 (DOI:10.1007/s00044-012-0085-z)	21	7	129	Manual data extraction	Data standardisation and curation	CHEMBL3045441
Crop Protection (2001), 20(6), 523-528 (DOI:10.1016/S0261-2194(00)00172-1)	7	20	68	Manual data extraction	Data standardisation and curation	CHEMBL3045442
Biosci. Biotechnol. Biochem. (1994), 58(7), 1210-1212 (DOI:10.1271/bbb.58.1210)	4	23	58	Manual data extraction	Data standardisation and curation	CHEMBL3045443
J Pesticide Sci (1997), 22(2), 119-125 (DOI:10.1584/jpestics.22.119)	8	10	52	Manual data extraction	Data standardisation and curation	CHEMBL3045444
Med Chem Res (2013), 22(12), 5961-5972 (DOI:10.1007/s00044-013-0583-7)	18	1	36	Manual data extraction	Data standardisation and curation	CHEMBL3045445
Med Chem Res (2013), 22(2), 726-744 (DOI:10.1007/s00044-012-0073-3)	50	31	1168	Manual data extraction	Data standardisation and curation	CHEMBL3045446
J Agric Food Chem (2007), 55(17), 6977-6983 (PMID:17628075)	6	20	25	Manual data extraction	Data standardisation and curation	CHEMBL3045447
Biosci. Biotechnol. Biochem. (2002), 66(9), 1959-1962 (PMID:12400699)	33	8	86	Manual data extraction	Data standardisation and curation	CHEMBL3045448
J Pesticide Sci (2010), 35(1), 36-40 (DOI:10.1584/jpestics.G09-45)	2	4	8	Manual data extraction	Data standardisation and curation	CHEMBL3045449
Med Chem Res (2009), 18(8), 629-638 (DOI:10.1007/s00044-008-9154-8)	1	8	8	Manual data extraction	Data standardisation and curation	CHEMBL3045450
J Agric Food Chem (2000), 48(10), 4687-4692 (PMID:11052720)	6	7	30	Manual data extraction	Data standardisation and curation	CHEMBL3045451
J Agric Food Chem (2000), 48(12), 6025-6029 (PMID:11312775)	7	20	116	Manual data extraction	Data standardisation and curation	CHEMBL3045452
Med Chem Res (2013), 22(10), 4581-4591 (DOI:10.1007/s00044-013-0466-y)	22	8	176	Manual data extraction	Data standardisation and curation	CHEMBL3045453
J Agric Food Chem (2010), 58(5), 3037-3042 (PMID:20151651)	31	7	161	Manual data extraction	Data standardisation and curation	CHEMBL3045454
Med Chem Res (2011), 20(6), 687-694 (DOI:10.1007/s00044-010-9363-9)	3	12	12	Manual data extraction	Data standardisation and curation	CHEMBL3045455
J Pesticide Sci (1997), 22(2), 108-112 (DOI:10.1584/jpestics.22.108)	2	56	64	Manual data extraction	Data standardisation and curation	CHEMBL3045456
J Agric Food Chem (2008), 56(23), 11356-11360 (PMID:19007296)	11	1	11	Manual data extraction	Data standardisation and curation	CHEMBL3045457
Med Chem Res (2013), 22(11), 5344-5348 (DOI:10.1007/s00044-013-0528-1)	10	6	26	Manual data extraction	Data standardisation and curation	CHEMBL3045458
Med Chem Res (2013), 22(11), 5248-5254 (DOI:10.1007/s00044-013-0523-6)	14	12	118	Manual data extraction	Data standardisation and curation	CHEMBL3045459
Med Chem Res (2013), 22(6), 2602-2609 (DOI:10.1007/s00044-012-0250-4)	12	17	79	Manual data extraction	Data standardisation and curation	CHEMBL3045460
Med Chem Res (2011), 20(4), 503-510 (DOI:10.1007/s00044-010-9344-z)	6	12	32	Manual data extraction	Data standardisation and curation	CHEMBL3045461
J Agric Food Chem (2003), 51(24), 7062-7065 (PMID:14611172)	18	6	108	Manual data extraction	Data standardisation and curation	CHEMBL3045462
Pest Manag Sci (2010), 66(3), 313-318 (PMID:19937914)	9	24	48	Manual data extraction	Data standardisation and curation	CHEMBL3045463
Med Chem Res (2011), 20(1), 55-61 (DOI:10.1007/s00044-009-9285-6)	1	5	5	Manual data extraction	Data standardisation and curation	CHEMBL3045464
Med Chem Res (2004), 13(5), 259-281 (DOI:10.1007/s00044-004-0033-7)	18	7	117	Manual data extraction	Data standardisation and curation	CHEMBL3045465
Arabian Journal of Chemistry (2010), 3(4), 225-228 (DOI:10.1016/j.arabjc.2010.06.004)	8	20	160	Manual data extraction	Data standardisation and curation	CHEMBL3045466
Med Chem Res (2011), 20(9), 1505-1508 (DOI:10.1007/s00044-010-9401-7)	2	4	4	Manual data extraction	Data standardisation and curation	CHEMBL3045467
Med Chem Res (2013), 22(4), 2023-2037 (DOI:10.1007/s00044-012-0202-z)	20	27	237	Manual data extraction	Data standardisation and curation	CHEMBL3045468
Med Chem Res (2011), 20(7), 1015-1023 (DOI:10.1007/s00044-010-9429-8)	16	13	85	Manual data extraction	Data standardisation and curation	CHEMBL3045469
Crop Protection (2007), 26(11), 1711-1715 (DOI:10.1016/j.cropro.2007.02.007)	2	6	6	Manual data extraction	Data standardisation and curation	CHEMBL3045470
Med Chem Res (2013), 22(9), 4401-4409 (DOI:10.1007/s00044-012-0433-z)	40	1	40	Manual data extraction	Data standardisation and curation	CHEMBL3045471
Med Chem Res (2012), 21(11), 3797-3808 (DOI:10.1007/s00044-011-9924-6)	14	28	153	Manual data extraction	Data standardisation and curation	CHEMBL3045472
J Pesticide Sci (2006), 31(4), 417-419 (DOI:10.1584/jpestics.G06-11)	19	2	28	Manual data extraction	Data standardisation and curation	CHEMBL3045473
Bioorg. Med. Chem. Lett. (2010), 20(15), 4503-4506 (PMID:20584606)	14	9	114	Manual data extraction	Data standardisation and curation	CHEMBL3045474
Crop Protection (2009), 28(10), 882-886 (DOI:10.1016/j.cropro.2009.06.012)	3	27	63	Manual data extraction	Data standardisation and curation	CHEMBL3045475
Med Chem Res (2009), 18(7), 523-537 (DOI:10.1007/s00044-008-9146-8)	32	1	32	Manual data extraction	Data standardisation and curation	CHEMBL3045476
J Agric Food Chem (2007), 55(9), 3373-3377 (PMID:17394331)	8	1	8	Manual data extraction	Data standardisation and curation	CHEMBL3045477
J Agric Food Chem (2000), 48(5), 1888-1891 (PMID:10820110)	12	1	22	Manual data extraction	Data standardisation and curation	CHEMBL3045478
Med Chem Res (2013), 22(3), 1263-1269 (DOI:10.1007/s00044-012-0106-y)	25	8	128	Manual data extraction	Data standardisation and curation	CHEMBL3045479
Med Chem Res (2011), 20(8), 1294-1297 (DOI:10.1007/s00044-010-9454-7)	7	5	24	Manual data extraction	Data standardisation and curation	CHEMBL3045480
Crop Protection (2011), 30(2), 118-124 (DOI:10.1016/j.cropro.2010.11.008)	6	136	198	Manual data extraction	Data standardisation and curation	CHEMBL3045481
J Agric Food Chem (2012), 60(34), 8286-8293 (PMID:22905906)	52	8	270	Manual data extraction	Data standardisation and curation	CHEMBL3045482
Med Chem Res (2012), 21(6), 922-931 (DOI:10.1007/s00044-011-9602-8)	26	4	53	Manual data extraction	Data standardisation and curation	CHEMBL3045483
Med Chem Res (2013), 22(4), 1618-1623 (DOI:10.1007/s00044-012-0165-0)	14	4	25	Manual data extraction	Data standardisation and curation	CHEMBL3045484
Med Chem Res (2012), 21(11), 3720-3729 (DOI:10.1007/s00044-011-9887-7)	20	29	188	Manual data extraction	Data standardisation and curation	CHEMBL3045485
Med Chem Res (2004), 13(1), 88-98 (DOI:10.1007/s00044-004-0013-y)	4	9	31	Manual data extraction	Data standardisation and curation	CHEMBL3045486
Med Chem Res (2013), 22(9), 4347-4359 (DOI:10.1007/s00044-012-0449-4)	10	30	96	Manual data extraction	Data standardisation and curation	CHEMBL3045487
Med Chem Res (2004), 13(8), 812-823 (DOI:10.1007/s00044-004-0120-9)	40	1	40	Manual data extraction	Data standardisation and curation	CHEMBL3045488
J Agric Food Chem (2000), 48(6), 2547-2555 (PMID:10888582)	27	20	260	Manual data extraction	Data standardisation and curation	CHEMBL3045489
J Pesticide Sci (2009), 34(3), 161-172 (DOI:10.1584/jpestics.G09-12)	51	4	204	Manual data extraction	Data standardisation and curation	CHEMBL3045490
Med Chem Res (2009), 18(4), 277-286 (DOI:10.1007/s00044-008-9126-z)	16	1	16	Manual data extraction	Data standardisation and curation	CHEMBL3045491
Carbohydr Res (2009), 344(10), 1248-1253 (PMID:19450796)	22	6	88	Manual data extraction	Data standardisation and curation	CHEMBL3045492
J Pesticide Sci (2012), 37(4), 338-341 (DOI:10.1584/jpestics.D12-040)	19	2	38	Manual data extraction	Data standardisation and curation	CHEMBL3045493
Med Chem Res (2013), 22(3), 1270-1276 (DOI:10.1007/s00044-012-0123-x)	46	9	281	Manual data extraction	Data standardisation and curation	CHEMBL3045494
Med Chem Res (2009), 18(2), 112-126 (DOI:10.1007/s00044-008-9112-5)	31	10	70	Manual data extraction	Data standardisation and curation	CHEMBL3045495
Bioresour Technol (2009), 100(14), 3669-3673 (PMID:19342224)	13	19	32	Manual data extraction	Data standardisation and curation	CHEMBL3045496
Pest Manag Sci (2009), 65(2), 150-154 (PMID:18951417)	3	17	25	Manual data extraction	Data standardisation and curation	CHEMBL3045497
Saudi Journal of Biological Sciences (2011), 18(2), 129-133 (DOI:10.1016/j.sjbs.2010.12.009)	2	18	36	Manual data extraction	Data standardisation and curation	CHEMBL3045498
Med Chem Res (2013), 22(8), 3728-3742 (DOI:10.1007/s00044-012-0364-8)	3	32	90	Manual data extraction	Data standardisation and curation	CHEMBL3045499
Med Chem Res (2012), 21(12), 4168-4176 (DOI:10.1007/s00044-011-9942-4)	13	9	100	Manual data extraction	Data standardisation and curation	CHEMBL3045500
Med Chem Res (2010), 19(1), 84-93 (DOI:10.1007/s00044-009-9174-z)	2	36	36	Manual data extraction	Data standardisation and curation	CHEMBL3045501
Med Chem Res (2011), 20(6), 782-789 (DOI:10.1007/s00044-010-9388-0)	23	8	162	Manual data extraction	Data standardisation and curation	CHEMBL3045502
J Pesticide Sci (1996), 21(4), 473-478 (DOI:10.1584/jpestics.21.473)	9	8	29	Manual data extraction	Data standardisation and curation	CHEMBL3045503
J Agric Food Chem (2008), 56(11), 4021-4026 (PMID:18461966)	40	68	332	Manual data extraction	Data standardisation and curation	CHEMBL3045504
J Agric Food Chem (2007), 55(14), 5701-5707 (PMID:17567029)	8	13	71	Manual data extraction	Data standardisation and curation	CHEMBL3045505
J Pesticide Sci (1997), 22(4), 342-350 (DOI:10.1584/jpestics.22.342)	10	6	24	Manual data extraction	Data standardisation and curation	CHEMBL3045506
Med Chem Res (2012), 21(5), 584-589 (DOI:10.1007/s00044-011-9561-0)	11	4	88	Manual data extraction	Data standardisation and curation	CHEMBL3045507
J Pesticide Sci (1995), 20(1), 57-64 (DOI:10.1584/jpestics.20.57)	22	9	57	Manual data extraction	Data standardisation and curation	CHEMBL3045508
Med Chem Res (2013), 22(7), 3428-3433 (DOI:10.1007/s00044-012-0340-3)	6	1	6	Manual data extraction	Data standardisation and curation	CHEMBL3045509
J Agric Food Chem (2008), 56(3), 884-888 (PMID:18197625)	2	5	10	Manual data extraction	Data standardisation and curation	CHEMBL3045510
J Pesticide Sci (2001), 26(3), 261-265 (DOI:10.1584/jpestics.26.261)	2	63	126	Manual data extraction	Data standardisation and curation	CHEMBL3045511
Med Chem Res (2012), 21(8), 1876-1886 (DOI:10.1007/s00044-011-9707-0)	4	51	79	Manual data extraction	Data standardisation and curation	CHEMBL3045512
Med Chem Res (2012), 21(7), 1156-1165 (DOI:10.1007/s00044-011-9623-3)	4	23	34	Manual data extraction	Data standardisation and curation	CHEMBL3045513
Med Chem Res (2012), 21(2), 185-191 (DOI:10.1007/s00044-010-9522-z)	11	7	63	Manual data extraction	Data standardisation and curation	CHEMBL3045514
J Agric Food Chem (2007), 55(7), 2659-2663 (PMID:17348679)	28	9	189	Manual data extraction	Data standardisation and curation	CHEMBL3045515
Crop Protection (2010), 29(9), 998-1002 (DOI:10.1016/j.cropro.2010.06.012)	2	12	16	Manual data extraction	Data standardisation and curation	CHEMBL3045516
Crop Protection (2012), 42(), 230-233 (DOI:10.1016/j.cropro.2012.06.010)	2	19	19	Manual data extraction	Data standardisation and curation	CHEMBL3045517
Med Chem Res (2006), 15(7), 407-417 (DOI:10.1007/s00044-006-0015-z)	11	22	198	Manual data extraction	Data standardisation and curation	CHEMBL3045518
J Pesticide Sci (1996), 21(2), 165-170 (DOI:10.1584/jpestics.21.165)	31	15	241	Manual data extraction	Data standardisation and curation	CHEMBL3045519
J Agric Food Chem (2000), 48(3), 926-931 (PMID:10725176)	33	1	37	Manual data extraction	Data standardisation and curation	CHEMBL3045520
Med Chem Res (2011), 20(7), 795-808 (DOI:10.1007/s00044-010-9389-z)	8	31	46	Manual data extraction	Data standardisation and curation	CHEMBL3045521
Crop Protection (2007), 26(4), 525-529 (DOI:10.1016/j.cropro.2006.05.002)	7	80	89	Manual data extraction	Data standardisation and curation	CHEMBL3045522
J Agric Food Chem (2012), 60(17), 4289-4295 (PMID:22500574)	9	9	66	Manual data extraction	Data standardisation and curation	CHEMBL3045523
J Pesticide Sci (2012), 37(3), 263-264 (DOI:10.1584/jpestics.J12-03)	1	6	6	Manual data extraction	Data standardisation and curation	CHEMBL3045524
J Agric Food Chem (2012), 60(47), 11649-11656 (PMID:23134289)	30	8	108	Manual data extraction	Data standardisation and curation	CHEMBL3045525
J Agric Food Chem (2008), 56(9), 3193-3199 (PMID:18399639)	26	6	59	Manual data extraction	Data standardisation and curation	CHEMBL3045526
Crop Protection (2008), 27(3), 719-726 (DOI:10.1016/j.cropro.2007.10.004)	7	32	32	Manual data extraction	Data standardisation and curation	CHEMBL3045527
J Pesticide Sci (2004), 29(2), 136-138 (DOI:10.1584/jpestics.29.136)	1	18	18	Manual data extraction	Data standardisation and curation	CHEMBL3045528
Med Chem Res (2013), 22(10), 4622-4632 (DOI:10.1007/s00044-012-0462-7)	17	1	17	Manual data extraction	Data standardisation and curation	CHEMBL3045529
Med Chem Res (2012), 21(8), 1935-1952 (DOI:10.1007/s00044-011-9705-2)	20	27	355	Manual data extraction	Data standardisation and curation	CHEMBL3045530
Pest Manag Sci (2013), 69(1), 7-14 (PMID:23034936)	1	1	1	Manual data extraction	Data standardisation and curation	CHEMBL3045531
Med Chem Res (2011), 20(5), 648-655 (DOI:10.1007/s00044-010-9364-8)	15	85	105	Manual data extraction	Data standardisation and curation	CHEMBL3045532
Med Chem Res (2010), 19(9), 1141-1152 (DOI:10.1007/s00044-009-9258-9)	8	7	19	Manual data extraction	Data standardisation and curation	CHEMBL3045533
J Pesticide Sci (2003), 28(1), 58-60 (DOI:10.1584/jpestics.28.58)	25	5	104	Manual data extraction	Data standardisation and curation	CHEMBL3045534
Pest Manag Sci (2010), 66(6), 657-663 (PMID:20157929)	1	164	164	Manual data extraction	Data standardisation and curation	CHEMBL3045535
Med Chem Res (2012), 21(8), 2097-2104 (DOI:10.1007/s00044-011-9721-2)	20	1	20	Manual data extraction	Data standardisation and curation	CHEMBL3045536
Med Chem Res (2012), 21(8), 1652-1659 (DOI:10.1007/s00044-011-9679-0)	19	3	57	Manual data extraction	Data standardisation and curation	CHEMBL3045537
Tetrahedron (2010), 66(36), 7239-7256 (DOI:10.1016/j.tet.2010.06.008)	21	7	69	Manual data extraction	Data standardisation and curation	CHEMBL3045538
Med Chem Res (2012), 21(12), 4074-4082 (DOI:10.1007/s00044-011-9964-y)	13	14	171	Manual data extraction	Data standardisation and curation	CHEMBL3045539
J. Nat. Prod. (2012), 75(7), 1339-1345 (PMID:22731892)	5	10	25	Manual data extraction	Data standardisation and curation	CHEMBL3045540
Chem Pharm Bull (Tokyo) (2000), 48(8), 1148-1153 (PMID:10959578)	26	1	26	Manual data extraction	Data standardisation and curation	CHEMBL3045541
J Agric Food Chem (2006), 54(19), 7200-7205 (PMID:16968083)	73	9	153	Manual data extraction	Data standardisation and curation	CHEMBL3045542
Med Chem Res (2012), 21(2), 157-164 (DOI:10.1007/s00044-010-9505-0)	11	11	93	Manual data extraction	Data standardisation and curation	CHEMBL3045543
Med Chem Res (2013), 22(2), 806-817 (DOI:10.1007/s00044-012-0066-2)	29	14	241	Manual data extraction	Data standardisation and curation	CHEMBL3045544
Crop Protection (2011), 30(11), 1519-1522 (DOI:10.1016/j.cropro.2011.07.003)	1	12	12	Manual data extraction	Data standardisation and curation	CHEMBL3045545
Med Chem Res (2013), 22(2), 699-706 (DOI:10.1007/s00044-012-0063-5)	18	24	408	Manual data extraction	Data standardisation and curation	CHEMBL3045546
Med Chem Res (2012), 21(12), 4463-4472 (DOI:10.1007/s00044-012-9990-4)	16	7	105	Manual data extraction	Data standardisation and curation	CHEMBL3045547
Med Chem Res (2013), 22(7), 3341-3349 (DOI:10.1007/s00044-012-0332-3)	14	10	125	Manual data extraction	Data standardisation and curation	CHEMBL3045548
Med Chem Res (2013), 22(12), 5934-5939 (DOI:10.1007/s00044-013-0586-4)	15	2	28	Manual data extraction	Data standardisation and curation	CHEMBL3045549
Pest Manag Sci (2010), 66(1), 107-112 (PMID:19760633)	31	18	366	Manual data extraction	Data standardisation and curation	CHEMBL3045550
J Pesticide Sci (2003), 28(1), 61-63 (DOI:10.1584/jpestics.28.61)	14	4	56	Manual data extraction	Data standardisation and curation	CHEMBL3045551
Med Chem Res (2012), 21(11), 3428-3434 (DOI:10.1007/s00044-011-9869-9)	10	30	206	Manual data extraction	Data standardisation and curation	CHEMBL3045552
J Agric Food Chem (2005), 53(20), 7696-7700 (PMID:16190619)	3	20	22	Manual data extraction	Data standardisation and curation	CHEMBL3045553
Med Chem Res (2012), 21(3), 308-314 (DOI:10.1007/s00044-010-9541-9)	13	56	189	Manual data extraction	Data standardisation and curation	CHEMBL3045554
J Agric Food Chem (2000), 48(5), 1875-1881 (PMID:10820108)	2	20	21	Manual data extraction	Data standardisation and curation	CHEMBL3045555
J Pesticide Sci (2012), 37(2), 135-139 (DOI:10.1584/jpestics.D11-013)	8	13	72	Manual data extraction	Data standardisation and curation	CHEMBL3045556
Bioorg. Med. Chem. Lett. (2010), 20(2), 549-553 (PMID:19969457)	12	23	235	Manual data extraction	Data standardisation and curation	CHEMBL3045557
Med Chem Res (2009), 18(8), 671-682 (DOI:10.1007/s00044-008-9159-3)	18	4	53	Manual data extraction	Data standardisation and curation	CHEMBL3045558
Pest Manag Sci (2011), 67(11), 1446-1450 (PMID:21560225)	17	13	122	Manual data extraction	Data standardisation and curation	CHEMBL3045559
J Pesticide Sci (2008), 33(1), 4-8 (DOI:10.1584/jpestics.R07-07)	4	13	40	Manual data extraction	Data standardisation and curation	CHEMBL3045560
J Agric Food Chem (2009), 57(21), 10130-10133 (PMID:19886679)	2	62	124	Manual data extraction	Data standardisation and curation	CHEMBL3045561
J Agric Food Chem (2008), 56(15), 6554-6561 (PMID:18598035)	19	11	29	Manual data extraction	Data standardisation and curation	CHEMBL3045562
Med Chem Res (2013), 22(2), 927-933 (DOI:10.1007/s00044-012-0087-x)	14	12	168	Manual data extraction	Data standardisation and curation	CHEMBL3045563
J Agric Food Chem (2008), 56(7), 2321-2329 (PMID:18338868)	34	2	68	Manual data extraction	Data standardisation and curation	CHEMBL3045564
Eur. J. Med. Chem. (2013), 59(), 120-131 (PMID:23229055)	53	39	695	Manual data extraction	Data standardisation and curation	CHEMBL3045565
J Agric Food Chem (2012), 60(1), 124-128 (PMID:22129092)	5	4	20	Manual data extraction	Data standardisation and curation	CHEMBL3045566
Med Chem Res (2013), 22(12), 5670-5679 (DOI:10.1007/s00044-013-0558-8)	31	2	62	Manual data extraction	Data standardisation and curation	CHEMBL3045567
Med Chem Res (2013), 22(11), 5290-5296 (DOI:10.1007/s00044-013-0530-7)	11	25	189	Manual data extraction	Data standardisation and curation	CHEMBL3045568
J Agric Food Chem (2009), 57(11), 4849-4853 (PMID:19489625)	9	13	113	Manual data extraction	Data standardisation and curation	CHEMBL3045569
Bioorg. Med. Chem. Lett. (1999), 9(16), 2297-2302 (PMID:10476857)	8	10	29	Manual data extraction	Data standardisation and curation	CHEMBL3045570
J Agric Food Chem (2011), 59(5), 1690-1696 (PMID:21291237)	13	11	142	Manual data extraction	Data standardisation and curation	CHEMBL3045571
Pest Manag Sci (2009), 65(6), 697-703 (PMID:19278021)	17	8	54	Manual data extraction	Data standardisation and curation	CHEMBL3045572
J Agric Food Chem (2007), 55(4), 1364-1369 (PMID:17300154)	28	4	112	Manual data extraction	Data standardisation and curation	CHEMBL3045573
J Pesticide Sci (1997), 22(1), 6-11 (DOI:10.1584/jpestics.22.6)	3	13	14	Manual data extraction	Data standardisation and curation	CHEMBL3045574
Med Chem Res (2013), 22(9), 4223-4227 (DOI:10.1007/s00044-012-0425-z)	6	6	30	Manual data extraction	Data standardisation and curation	CHEMBL3045575
Crop Protection (2013), 46(), 63-69 (DOI:10.1016/j.cropro.2012.12.021)	1	22	26	Manual data extraction	Data standardisation and curation	CHEMBL3045576
Med Chem Res (2010), 19(7), 652-663 (DOI:10.1007/s00044-009-9220-x)	24	5	112	Manual data extraction	Data standardisation and curation	CHEMBL3045577
Med Chem Res (2012), 21(11), 3692-3698 (DOI:10.1007/s00044-011-9922-8)	20	2	40	Manual data extraction	Data standardisation and curation	CHEMBL3045578
J Agric Food Chem (2010), 58(18), 10147-10155 (PMID:20715837)	21	36	360	Manual data extraction	Data standardisation and curation	CHEMBL3045579
J Pesticide Sci (2011), 36(1), 63-65 (DOI:10.1584/jpestics.G10-54)	7	3	8	Manual data extraction	Data standardisation and curation	CHEMBL3045580
Med Chem Res (2007), 16(3), 112-118 (DOI:10.1007/s00044-007-9014-y)	12	3	36	Manual data extraction	Data standardisation and curation	CHEMBL3045581
J Agric Food Chem (2011), 59(18), 9892-9900 (PMID:21838297)	33	3	99	Manual data extraction	Data standardisation and curation	CHEMBL3045582
Med Chem Res (2010), 19(6), 565-575 (DOI:10.1007/s00044-009-9213-9)	4	12	17	Manual data extraction	Data standardisation and curation	CHEMBL3045583
Biosci. Biotechnol. Biochem. (1992), 56(2), 362-363 (DOI:10.1271/bbb.56.362)	22	2	22	Manual data extraction	Data standardisation and curation	CHEMBL3045584
Med Chem Res (2011), 20(1), 116-120 (DOI:10.1007/s00044-009-9283-8)	4	4	16	Manual data extraction	Data standardisation and curation	CHEMBL3045585
Med Chem Res (2012), 21(11), 3750-3756 (DOI:10.1007/s00044-011-9881-0)	14	27	316	Manual data extraction	Data standardisation and curation	CHEMBL3045586
Med Chem Res (2010), 19(1), 77-83 (DOI:10.1007/s00044-009-9173-0)	4	7	11	Manual data extraction	Data standardisation and curation	CHEMBL3045587
J Pesticide Sci (1995), 20(3), 291-297 (DOI:10.1584/jpestics.20.291)	18	18	93	Manual data extraction	Data standardisation and curation	CHEMBL3045588
Med Chem Res (2010), 19(6), 524-532 (DOI:10.1007/s00044-009-9209-5)	10	1	20	Manual data extraction	Data standardisation and curation	CHEMBL3045589
J Agric Food Chem (2008), 56(23), 11376-11391 (PMID:18991456)	32	29	302	Manual data extraction	Data standardisation and curation	CHEMBL3045590
Med Chem Res (2012), 21(12), 3929-3939 (DOI:10.1007/s00044-012-9972-6)	9	9	12	Manual data extraction	Data standardisation and curation	CHEMBL3045591
J Agric Food Chem (2011), 59(9), 4801-4813 (PMID:21452831)	71	147	1003	Manual data extraction	Data standardisation and curation	CHEMBL3045592
J Pesticide Sci (1999), 24(2), 149-155 (DOI:10.1584/jpestics.24.149)	39	18	98	Manual data extraction	Data standardisation and curation	CHEMBL3045593
Med Chem Res (2012), 21(9), 2300-2306 (DOI:10.1007/s00044-011-9760-8)	4	18	44	Manual data extraction	Data standardisation and curation	CHEMBL3045594
Med Chem Res (2013), 22(11), 5598-5609 (DOI:10.1007/s00044-013-0524-5)	21	18	168	Manual data extraction	Data standardisation and curation	CHEMBL3045595
J Agric Food Chem (2009), 57(2), 610-617 (PMID:19117417)	39	8	46	Manual data extraction	Data standardisation and curation	CHEMBL3045596
Med Chem Res (2011), 20(9), 1431-1437 (DOI:10.1007/s00044-010-9377-3)	16	7	34	Manual data extraction	Data standardisation and curation	CHEMBL3045597
Med Chem Res (2013), 22(4), 1674-1678 (DOI:10.1007/s00044-012-0161-4)	3	1	3	Manual data extraction	Data standardisation and curation	CHEMBL3045598
Med Chem Res (2004), 13(8), 631-642 (DOI:10.1007/s00044-004-0107-6)	16	5	78	Manual data extraction	Data standardisation and curation	CHEMBL3045599
J Pesticide Sci (1998), 23(2), 95-106 (DOI:10.1584/jpestics.23.95)	53	46	1471	Manual data extraction	Data standardisation and curation	CHEMBL3045600
Med Chem Res (2013), 22(8), 3663-3674 (DOI:10.1007/s00044-012-0377-3)	14	7	91	Manual data extraction	Data standardisation and curation	CHEMBL3045601
Med Chem Res (2012), 21(12), 3973-3983 (DOI:10.1007/s00044-011-9931-7)	24	8	192	Manual data extraction	Data standardisation and curation	CHEMBL3045602
Med Chem Res (2005), 14(8), 523-538 (DOI:10.1007/s00044-006-0153-2)	12	20	117	Manual data extraction	Data standardisation and curation	CHEMBL3045603
J Agric Food Chem (2010), 58(18), 9994-10000 (PMID:20839888)	25	17	41	Manual data extraction	Data standardisation and curation	CHEMBL3045604
Med Chem Res (2013), 22(5), 2376-2384 (DOI:10.1007/s00044-012-0231-7)	5	118	222	Manual data extraction	Data standardisation and curation	CHEMBL3045605
Med Chem Res (2013), 22(8), 3905-3910 (DOI:10.1007/s00044-012-0405-3)	14	2	14	Manual data extraction	Data standardisation and curation	CHEMBL3045606
Med Chem Res (2011), 20(8), 1357-1363 (DOI:10.1007/s00044-010-9485-0)	14	12	90	Manual data extraction	Data standardisation and curation	CHEMBL3045607
Med Chem Res (2012), 21(6), 775-782 (DOI:10.1007/s00044-011-9585-5)	10	10	27	Manual data extraction	Data standardisation and curation	CHEMBL3045608
Pest Manag Sci (2010), 66(2), 178-185 (PMID:19795441)	19	3	57	Manual data extraction	Data standardisation and curation	CHEMBL3045609
Med Chem Res (2012), 21(8), 2044-2055 (DOI:10.1007/s00044-011-9728-8)	29	8	188	Manual data extraction	Data standardisation and curation	CHEMBL3045610
Pest Manag Sci (2013), 69(1), 35-39 (PMID:22761173)	2	49	98	Manual data extraction	Data standardisation and curation	CHEMBL3045611
Med Chem Res (2013), 22(1), 127-133 (DOI:10.1007/s00044-012-0013-2)	6	36	135	Manual data extraction	Data standardisation and curation	CHEMBL3045612
Crop Protection (2007), 26(2), 89-91 (DOI:10.1016/j.cropro.2006.04.005)	1	12	12	Manual data extraction	Data standardisation and curation	CHEMBL3045613
Fitoterapia (1999), 70(6), 618-620 (DOI:10.1016/S0367-326X(99)00106-9)	4	10	40	Manual data extraction	Data standardisation and curation	CHEMBL3045614
J Agric Food Chem (2005), 53(24), 9566-9570 (PMID:16302778)	38	21	289	Manual data extraction	Data standardisation and curation	CHEMBL3045615
J Agric Food Chem (2007), 55(25), 10331-10338 (PMID:18001038)	31	14	203	Manual data extraction	Data standardisation and curation	CHEMBL3045616
J Agric Food Chem (2008), 56(13), 5242-5246 (PMID:18547045)	25	8	125	Manual data extraction	Data standardisation and curation	CHEMBL3045617
Pest Manag Sci (2009), 65(6), 635-639 (PMID:19206104)	7	63	76	Manual data extraction	Data standardisation and curation	CHEMBL3045618
Int Biodeterior Biodegradation (2012), 74(), 129-135 (DOI:10.1016/j.ibiod.2012.07.016)	23	2	46	Manual data extraction	Data standardisation and curation	CHEMBL3045619
Med Chem Res (2013), 22(8), 3698-3702 (DOI:10.1007/s00044-012-0379-1)	3	3	8	Manual data extraction	Data standardisation and curation	CHEMBL3045620
J Pesticide Sci (1997), 22(3), 208-217 (DOI:10.1584/jpestics.22.208)	55	4	219	Manual data extraction	Data standardisation and curation	CHEMBL3045621
Med Chem Res (2013), 22(2), 588-605 (DOI:10.1007/s00044-012-0040-z)	33	1	33	Manual data extraction	Data standardisation and curation	CHEMBL3045622
J Agric Food Chem (2005), 53(10), 3848-3855 (PMID:15884806)	45	1	77	Manual data extraction	Data standardisation and curation	CHEMBL3045623
Med Chem Res (2010), 19(8), 864-901 (DOI:10.1007/s00044-009-9236-2)	40	14	106	Manual data extraction	Data standardisation and curation	CHEMBL3045624
Biochem Syst Ecol (2006), 34(12), 862-867 (DOI:10.1016/j.bse.2006.05.019)	5	3	15	Manual data extraction	Data standardisation and curation	CHEMBL3045625
J Pesticide Sci (1998), 23(2), 113-116 (DOI:10.1584/jpestics.23.113)	7	4	9	Manual data extraction	Data standardisation and curation	CHEMBL3045626
Crop Protection (2012), 33(), 40-51 (DOI:10.1016/j.cropro.2011.11.010)	2	39	55	Manual data extraction	Data standardisation and curation	CHEMBL3045627
Med Chem Res (2011), 20(2), 175-183 (DOI:10.1007/s00044-010-9304-7)	34	3	102	Manual data extraction	Data standardisation and curation	CHEMBL3045628
Biosci. Biotechnol. Biochem. (1995), 59(12), 2247-2250 (DOI:10.1271/bbb.59.2247)	3	10	30	Manual data extraction	Data standardisation and curation	CHEMBL3045629
Med Chem Res (2013), 22(6), 2795-2801 (DOI:10.1007/s00044-012-0275-8)	50	1	50	Manual data extraction	Data standardisation and curation	CHEMBL3045630
Med Chem Res (2013), 22(3), 1258-1262 (DOI:10.1007/s00044-012-0135-6)	4	3	12	Manual data extraction	Data standardisation and curation	CHEMBL3045631
J Agric Food Chem (2009), 57(6), 2429-2435 (PMID:19243099)	16	12	100	Manual data extraction	Data standardisation and curation	CHEMBL3045632
Med Chem Res (2012), 21(1), 85-90 (DOI:10.1007/s00044-010-9502-3)	12	12	100	Manual data extraction	Data standardisation and curation	CHEMBL3045633
Med Chem Res (2010), 19(5), 475-489 (DOI:10.1007/s00044-009-9205-9)	83	1	160	Manual data extraction	Data standardisation and curation	CHEMBL3045634
Med Chem Res (2013), 22(6), 2912-2920 (DOI:10.1007/s00044-012-0292-7)	29	8	214	Manual data extraction	Data standardisation and curation	CHEMBL3045635
Med Chem Res (2013), 22(4), 1604-1617 (DOI:10.1007/s00044-012-0150-7)	21	6	66	Manual data extraction	Data standardisation and curation	CHEMBL3045636
J Agric Food Chem (2012), 60(40), 10055-10063 (PMID:22970736)	6	6	29	Manual data extraction	Data standardisation and curation	CHEMBL3045637
J Agric Food Chem (2008), 56(23), 11361-11366 (PMID:18991452)	21	1	21	Manual data extraction	Data standardisation and curation	CHEMBL3045638
Crop Protection (2006), 25(8), 766-772 (DOI:10.1016/j.cropro.2005.10.011)	1	16	16	Manual data extraction	Data standardisation and curation	CHEMBL3045639
J Agric Food Chem (2010), 58(24), 12817-12821 (PMID:21114293)	33	5	60	Manual data extraction	Data standardisation and curation	CHEMBL3045640
Med Chem Res (2008), 17(1), 1-11 (DOI:10.1007/s00044-007-9087-7)	70	1	70	Manual data extraction	Data standardisation and curation	CHEMBL3045641
Tetrahedron (1995), 51(27), 7435-7450 (DOI:10.1016/0040-4020(95)00370-N)	4	16	49	Manual data extraction	Data standardisation and curation	CHEMBL3045642
Med Chem Res (2011), 20(1), 81-87 (DOI:10.1007/s00044-009-9284-7)	5	11	30	Manual data extraction	Data standardisation and curation	CHEMBL3045643
Med Chem Res (2012), 21(10), 3043-3052 (DOI:10.1007/s00044-011-9850-7)	22	6	124	Manual data extraction	Data standardisation and curation	CHEMBL3045644
J Agric Food Chem (2008), 56(22), 10779-10784 (PMID:18954075)	22	24	216	Manual data extraction	Data standardisation and curation	CHEMBL3045645
J Agric Food Chem (2011), 59(12), 6645-6649 (PMID:21595493)	4	10	16	Manual data extraction	Data standardisation and curation	CHEMBL3045646
Med Chem Res (2012), 21(11), 3848-3857 (DOI:10.1007/s00044-011-9911-y)	12	16	88	Manual data extraction	Data standardisation and curation	CHEMBL3045647
Med Chem Res (2012), 21(10), 3111-3118 (DOI:10.1007/s00044-011-9841-8)	5	22	70	Manual data extraction	Data standardisation and curation	CHEMBL3045648
Med Chem Res (2013), 22(11), 5197-5203 (DOI:10.1007/s00044-013-0487-6)	11	12	94	Manual data extraction	Data standardisation and curation	CHEMBL3045649
J Agric Food Chem (2010), 58(5), 2643-2651 (PMID:19954223)	37	25	439	Manual data extraction	Data standardisation and curation	CHEMBL3045650
Fitoterapia (1999), 70(1), 83-86 (DOI:10.1016/S0367-326X(98)00036-7)	2	16	20	Manual data extraction	Data standardisation and curation	CHEMBL3045651
Ind Crops Prod (2012), 40(), 151-159 (DOI:10.1016/j.indcrop.2012.03.010)	35	62	220	Manual data extraction	Data standardisation and curation	CHEMBL3045652
Pest Manag Sci (2012), 68(8), 1164-1170 (PMID:22431132)	7	18	72	Manual data extraction	Data standardisation and curation	CHEMBL3045653
J Pesticide Sci (1997), 22(3), 236-237 (DOI:10.1584/jpestics.22.236)	1	7	7	Manual data extraction	Data standardisation and curation	CHEMBL3045654
Med Chem Res (2010), 19(9), 1273-1286 (DOI:10.1007/s00044-009-9269-6)	4	8	19	Manual data extraction	Data standardisation and curation	CHEMBL3045655
J Agric Food Chem (2002), 50(2), 279-283 (PMID:11782195)	1	26	26	Manual data extraction	Data standardisation and curation	CHEMBL3045656
Med Chem Res (2012), 21(9), 2133-2140 (DOI:10.1007/s00044-011-9733-y)	31	11	263	Manual data extraction	Data standardisation and curation	CHEMBL3045657
J Agric Food Chem (2012), 60(23), 5825-5831 (PMID:22662864)	24	10	164	Manual data extraction	Data standardisation and curation	CHEMBL3045658
Med Chem Res (2013), 22(5), 2139-2150 (DOI:10.1007/s00044-012-0207-7)	2	7	15	Manual data extraction	Data standardisation and curation	CHEMBL3045659
Bioorg. Med. Chem. Lett. (2012), 22(17), 5384-5387 (PMID:22858136)	27	3	81	Manual data extraction	Data standardisation and curation	CHEMBL3045660
Med Chem Res (2005), 14(1), 19-25 (DOI:10.1007/s00044-004-0122-7)	22	2	24	Manual data extraction	Data standardisation and curation	CHEMBL3045661
Biosci. Biotechnol. Biochem. (2006), 70(1), 303-306 (PMID:16428857)	1	5	5	Manual data extraction	Data standardisation and curation	CHEMBL3045662
J Pesticide Sci (2002), 27(1), 1-8 (DOI:10.1584/jpestics.27.1)	121	6	512	Manual data extraction	Data standardisation and curation	CHEMBL3045663
Med Chem Res (2012), 21(9), 2141-2144 (DOI:10.1007/s00044-011-9741-y)	1	1	1	Manual data extraction	Data standardisation and curation	CHEMBL3045664
Med Chem Res (2011), 20(8), 1402-1410 (DOI:10.1007/s00044-010-9495-y)	20	5	85	Manual data extraction	Data standardisation and curation	CHEMBL3045665
Pest Manag Sci (2011), 67(9), 1059-1061 (DOI:21656897)	4	16	16	Manual data extraction	Data standardisation and curation	CHEMBL3045666
Med Chem Res (2011), 20(8), 1280-1286 (DOI:10.1007/s00044-010-9465-4)	18	11	90	Manual data extraction	Data standardisation and curation	CHEMBL3045667
Med Chem Res (2013), 22(3), 1163-1171 (DOI:10.1007/s00044-012-0117-8)	14	10	123	Manual data extraction	Data standardisation and curation	CHEMBL3045668
Crop Protection (2007), 26(7), 1036-1041 (DOI:10.1016/j.cropro.2006.09.014)	2	6	12	Manual data extraction	Data standardisation and curation	CHEMBL3045669
J Agric Food Chem (2008), 56(1), 266-271 (PMID:18044833)	1	38	38	Manual data extraction	Data standardisation and curation	CHEMBL3045670
Med Chem Res (2013), 22(8), 3640-3652 (DOI:10.1007/s00044-012-0372-8)	20	3	20	Manual data extraction	Data standardisation and curation	CHEMBL3045671
Med Chem Res (2009), 18(1), 59-69 (DOI:10.1007/s00044-008-9108-1)	7	3	21	Manual data extraction	Data standardisation and curation	CHEMBL3045672
Med Chem Res (2008), 17(2), 412-424 (DOI:10.1007/s00044-007-9076-x)	11	9	95	Manual data extraction	Data standardisation and curation	CHEMBL3045673
Med Chem Res (2009), 18(7), 566-578 (DOI:10.1007/s00044-008-9150-z)	6	5	12	Manual data extraction	Data standardisation and curation	CHEMBL3045674
Biochim. Biophys. Acta (1997), 1336(2), 331-341 (PMID:9305806)	11	31	81	Manual data extraction	Data standardisation and curation	CHEMBL3045675
J Agric Food Chem (2010), 58(3), 1572-1577 (PMID:20050684)	19	10	86	Manual data extraction	Data standardisation and curation	CHEMBL3045676
Chem Pharm Bull (Tokyo) (2010), 58(2), 160-167 (PMID:20118573)	17	24	480	Manual data extraction	Data standardisation and curation	CHEMBL3045677
Med Chem Res (2005), 14(5), 260-273 (DOI:10.1007/s00044-005-0138-7)	31	7	157	Manual data extraction	Data standardisation and curation	CHEMBL3045678
Med Chem Res (2012), 21(10), 2911-2919 (DOI:10.1007/s00044-011-9811-1)	16	48	516	Manual data extraction	Data standardisation and curation	CHEMBL3045679
J Pesticide Sci (2003), 28(1), 37-43 (DOI:10.1584/jpestics.28.37)	22	27	103	Manual data extraction	Data standardisation and curation	CHEMBL3045680
Med Chem Res (2011), 20(1), 131-137 (DOI:10.1007/s00044-010-9356-8)	16	3	33	Manual data extraction	Data standardisation and curation	CHEMBL3045681
Med Chem Res (2013), 22(8), 3787-3793 (DOI:10.1007/s00044-012-0366-6)	14	10	95	Manual data extraction	Data standardisation and curation	CHEMBL3045682
Med Chem Res (2011), 20(5), 542-548 (DOI:10.1007/s00044-010-9348-8)	8	8	56	Manual data extraction	Data standardisation and curation	CHEMBL3045683
Pest Manag Sci (2010), 66(7), 786-793 (PMID:20309850)	23	133	173	Manual data extraction	Data standardisation and curation	CHEMBL3045684
Bioorg. Med. Chem. Lett. (2010), 20(11), 3301-3305 (PMID:20452211)	16	3	48	Manual data extraction	Data standardisation and curation	CHEMBL3045685
J Pesticide Sci (2003), 28(3), 313-314 (DOI:10.1584/jpestics.28.313)	31	4	31	Manual data extraction	Data standardisation and curation	CHEMBL3045686
Med Chem Res (2012), 21(12), 4330-4334 (DOI:10.1007/s00044-012-9976-2)	10	3	27	Manual data extraction	Data standardisation and curation	CHEMBL3045687
Molecules (2010), 15(11), 7775-7791 (PMID:21060288)	17	12	84	Manual data extraction	Data standardisation and curation	CHEMBL3045688
Med Chem Res (2012), 21(6), 867-873 (DOI:10.1007/s00044-011-9596-2)	18	4	68	Manual data extraction	Data standardisation and curation	CHEMBL3045689
Med Chem Res (2012), 21(9), 2307-2315 (DOI:10.1007/s00044-011-9756-4)	78	1	78	Manual data extraction	Data standardisation and curation	CHEMBL3045690
Med Chem Res (2011), 20(4), 453-460 (DOI:10.1007/s00044-010-9337-y)	15	1	15	Manual data extraction	Data standardisation and curation	CHEMBL3045691
Crop Protection (2012), 36(), 49-51 (DOI:10.1016/j.cropro.2012.02.003)	1	21	21	Manual data extraction	Data standardisation and curation	CHEMBL3045692
J Agric Food Chem (2004), 52(3), 538-544 (PMID:14759145)	1	11	11	Manual data extraction	Data standardisation and curation	CHEMBL3045693
J Agric Food Chem (2003), 51(13), 3760-3762 (PMID:12797740)	1	7	7	Manual data extraction	Data standardisation and curation	CHEMBL3045694
Med Chem Res (2011), 20(8), 1188-1199 (DOI:10.1007/s00044-010-9439-6)	40	1	79	Manual data extraction	Data standardisation and curation	CHEMBL3045695
Med Chem Res (2011), 20(5), 626-636 (DOI:10.1007/s00044-010-9367-5)	27	18	352	Manual data extraction	Data standardisation and curation	CHEMBL3045696
J Agric Food Chem (2003), 51(4), 885-889 (PMID:12568544)	7	43	80	Manual data extraction	Data standardisation and curation	CHEMBL3045697
Proc. Natl. Acad. Sci. U.S.A. (1988), 85(13), 4910-4913 (PMID:2838850)	3	2	4	Manual data extraction	Data standardisation and curation	CHEMBL3045698
Med Chem Res (2008), 17(2), 267-280 (DOI:10.1007/s00044-007-9062-3)	51	1	102	Manual data extraction	Data standardisation and curation	CHEMBL3045699
Med Chem Res (2011), 20(9), 1523-1529 (DOI:10.1007/s00044-010-9397-z)	8	17	30	Manual data extraction	Data standardisation and curation	CHEMBL3045700
Med Chem Res (2013), 22(5), 2124-2138 (DOI:10.1007/s00044-012-0206-8)	32	1	64	Manual data extraction	Data standardisation and curation	CHEMBL3045701
Med Chem Res (2010), 19(4), 337-343 (DOI:10.1007/s00044-009-9193-9)	3	3	9	Manual data extraction	Data standardisation and curation	CHEMBL3045702
J Agric Food Chem (2009), 57(14), 6090-6094 (PMID:19530696)	13	8	54	Manual data extraction	Data standardisation and curation	CHEMBL3045703
J Agric Food Chem (2008), 56(16), 6994-7000 (PMID:18646760)	6	33	60	Manual data extraction	Data standardisation and curation	CHEMBL3045704
Med Chem Res (2013), 22(12), 5848-5860 (DOI:10.1007/s00044-013-0576-6)	14	8	84	Manual data extraction	Data standardisation and curation	CHEMBL3045705
Med Chem Res (2013), 22(6), 2847-2854 (DOI:10.1007/s00044-012-0282-9)	3	3	9	Manual data extraction	Data standardisation and curation	CHEMBL3045706
Med Chem Res (2013), 22(6), 2654-2664 (DOI:10.1007/s00044-012-0267-8)	13	12	144	Manual data extraction	Data standardisation and curation	CHEMBL3045707
J Agric Food Chem (2012), 60(46), 11631-11637 (PMID:23121218)	9	18	162	Manual data extraction	Data standardisation and curation	CHEMBL3045708
J Agric Food Chem (2002), 50(10), 2836-2839 (PMID:11982408)	5	8	18	Manual data extraction	Data standardisation and curation	CHEMBL3045709
J Agric Food Chem (2010), 58(2), 1032-1039 (PMID:20038099)	25	10	102	Manual data extraction	Data standardisation and curation	CHEMBL3045710
J Agric Food Chem (2011), 59(9), 4860-4867 (PMID:21476569)	33	14	200	Manual data extraction	Data standardisation and curation	CHEMBL3045711
Fitoterapia (2005), 76(7), 740-743 (PMID:16242271)	3	10	29	Manual data extraction	Data standardisation and curation	CHEMBL3045712
Molecules (2010), 15(10), 7075-7082 (PMID:20944522)	3	31	31	Manual data extraction	Data standardisation and curation	CHEMBL3045713
J Agric Food Chem (2004), 52(11), 3325-3328 (PMID:15161191)	4	4	16	Manual data extraction	Data standardisation and curation	CHEMBL3045714
J Pesticide Sci (1991), 16(3), 481-490 (DOI:10.1584/jpestics.16.481)	11	12	36	Manual data extraction	Data standardisation and curation	CHEMBL3045715
Med Chem Res (2012), 21(7), 1411-1417 (DOI:10.1007/s00044-011-9658-5)	1	22	22	Manual data extraction	Data standardisation and curation	CHEMBL3045716
Med Chem Res (2012), 21(8), 1692-1699 (DOI:10.1007/s00044-011-9687-0)	10	18	162	Manual data extraction	Data standardisation and curation	CHEMBL3045717
Med Chem Res (2012), 21(8), 1929-1934 (DOI:10.1007/s00044-011-9717-y)	10	18	54	Manual data extraction	Data standardisation and curation	CHEMBL3045718
J Pesticide Sci (2004), 29(4), 376-379 (DOI:10.1584/jpestics.29.376)	4	35	44	Manual data extraction	Data standardisation and curation	CHEMBL3045719
J Agric Food Chem (2013), 61(11), 2789-2795 (DOI:10.1021/jf3053934)	39	10	280	Manual data extraction	Data standardisation and curation	CHEMBL3045720
Biosci. Biotechnol. Biochem. (1992), 56(11), 1882-1883 (DOI:10.1271/bbb.56.1882)	14	5	46	Manual data extraction	Data standardisation and curation	CHEMBL3045721
Med Chem Res (2012), 21(10), 2749-2761 (DOI:10.1007/s00044-011-9807-x)	29	1	29	Manual data extraction	Data standardisation and curation	CHEMBL3045722
Med Chem Res (2012), 21(10), 3119-3132 (DOI:10.1007/s00044-011-9842-7)	23	30	440	Manual data extraction	Data standardisation and curation	CHEMBL3045723
Med Chem Res (2013), 22(9), 4202-4210 (DOI:10.1007/s00044-012-0421-3)	8	5	40	Manual data extraction	Data standardisation and curation	CHEMBL3045724
Med Chem Res (2013), 22(1), 433-439 (DOI:10.1007/s00044-012-0045-7)	9	9	72	Manual data extraction	Data standardisation and curation	CHEMBL3045725
J Pesticide Sci (1990), 15(1), 13-22 (DOI:10.1584/jpestics.15.13)	70	9	296	Manual data extraction	Data standardisation and curation	CHEMBL3045726
Med Chem Res (2012), 21(9), 2395-2407 (DOI:10.1007/s00044-011-9751-9)	17	10	108	Manual data extraction	Data standardisation and curation	CHEMBL3045727
Med Chem Res (2013), 22(5), 2351-2359 (DOI:10.1007/s00044-012-0229-1)	12	7	54	Manual data extraction	Data standardisation and curation	CHEMBL3045728
J Agric Food Chem (2007), 55(5), 1712-1717 (PMID:17274628)	10	6	25	Manual data extraction	Data standardisation and curation	CHEMBL3045729
Med Chem Res (2012), 21(5), 568-577 (DOI:10.1007/s00044-011-9571-y)	70	1	70	Manual data extraction	Data standardisation and curation	CHEMBL3045730
Molecules (2012), 17(3), 3181-3201 (PMID:22418925)	43	9	358	Manual data extraction	Data standardisation and curation	CHEMBL3045731
Pest Manag Sci (2010), 66(8), 875-878 (PMID:20602525)	22	1	22	Manual data extraction	Data standardisation and curation	CHEMBL3045732
Med Chem Res (2012), 21(8), 1597-1610 (DOI:10.1007/s00044-011-9672-7)	49	1	49	Manual data extraction	Data standardisation and curation	CHEMBL3045733
J Pesticide Sci (1994), 19(3), 151-156 (DOI:10.1584/jpestics.19.3_151)	34	13	112	Manual data extraction	Data standardisation and curation	CHEMBL3045734
Med Chem Res (2012), 21(7), 1016-1022 (DOI:10.1007/s00044-011-9614-4)	2	16	24	Manual data extraction	Data standardisation and curation	CHEMBL3045735
Med Chem Res (2012), 21(8), 2117-2122 (DOI:10.1007/s00044-011-9788-9)	11	4	50	Manual data extraction	Data standardisation and curation	CHEMBL3045736
Pest Manag Sci (2011), 67(12), 1534-1540 (PMID:21626654)	3	12	39	Manual data extraction	Data standardisation and curation	CHEMBL3045737
J Pesticide Sci (2005), 30(1), 50-52 (DOI:10.1584/jpestics.30.50)	1	2	2	Manual data extraction	Data standardisation and curation	CHEMBL3045738
Biosci. Biotechnol. Biochem. (1997), 61(12), 2103-2105 (DOI:10.1271/bbb.61.2103)	12	4	31	Manual data extraction	Data standardisation and curation	CHEMBL3045739
J Agric Food Chem (2013), 61(14), 3428-3434 (PMID:23488669)	7	14	32	Manual data extraction	Data standardisation and curation	CHEMBL3045740
Med Chem Res (2013), 22(10), 4810-4817 (DOI:10.1007/s00044-013-0475-x)	18	5	41	Manual data extraction	Data standardisation and curation	CHEMBL3045741
Med Chem Res (2012), 21(11), 3514-3522 (DOI:10.1007/s00044-011-9903-y)	12	6	57	Manual data extraction	Data standardisation and curation	CHEMBL3045742
J Agric Food Chem (2009), 57(20), 9585-9592 (PMID:19772294)	28	83	620	Manual data extraction	Data standardisation and curation	CHEMBL3045743
Pest Manag Sci (2010), 66(4), 349-357 (PMID:19937968)	1	28	31	Manual data extraction	Data standardisation and curation	CHEMBL3045744
Med Chem Res (2011), 20(7), 968-974 (DOI:10.1007/s00044-010-9426-y)	2	13	16	Manual data extraction	Data standardisation and curation	CHEMBL3045745
Crop Protection (2013), 45(), 83-88 (DOI:10.1016/j.cropro.2012.11.014)	1	1	1	Manual data extraction	Data standardisation and curation	CHEMBL3045746
J Agric Food Chem (2003), 51(24), 6953-6956 (PMID:14611153)	8	2	10	Manual data extraction	Data standardisation and curation	CHEMBL3045747
Med Chem Res (2012), 21(9), 2458-2464 (DOI:10.1007/s00044-011-9769-z)	9	4	36	Manual data extraction	Data standardisation and curation	CHEMBL3045748
J Agric Food Chem (2003), 51(2), 369-374 (PMID:12517097)	3	12	21	Manual data extraction	Data standardisation and curation	CHEMBL3045749
J Agric Food Chem (2010), 58(17), 9476-9482 (PMID:20695429)	28	6	61	Manual data extraction	Data standardisation and curation	CHEMBL3045750
Biosci. Biotechnol. Biochem. (1993), 57(1), 127-128 (DOI:10.1271/bbb.57.127)	16	1	16	Manual data extraction	Data standardisation and curation	CHEMBL3045751
Biochem Syst Ecol (2001), 29(7), 759-762 (DOI:10.1016/S0305-1978(00)00108-3)	3	3	9	Manual data extraction	Data standardisation and curation	CHEMBL3045752
Med Chem Res (2013), 22(2), 949-963 (DOI:10.1007/s00044-012-0082-2)	5	1	5	Manual data extraction	Data standardisation and curation	CHEMBL3045753
J Agric Food Chem (2009), 57(18), 8514-8519 (PMID:19702270)	3	21	22	Manual data extraction	Data standardisation and curation	CHEMBL3045754
Proc. Natl. Acad. Sci. U.S.A. (2004), 101(32), 11903-11908 (PMID:15277688)	12	11	113	Manual data extraction	Data standardisation and curation	CHEMBL3045755
Med Chem Res (2009), 18(6), 421-432 (DOI:10.1007/s00044-008-9138-8)	10	2	15	Manual data extraction	Data standardisation and curation	CHEMBL3045756
Med Chem Res (2012), 21(6), 891-907 (DOI:10.1007/s00044-011-9599-z)	71	3	184	Manual data extraction	Data standardisation and curation	CHEMBL3045757
J Pesticide Sci (1992), 17(1), 17-25 (DOI:10.1584/jpestics.17.17)	78	10	318	Manual data extraction	Data standardisation and curation	CHEMBL3045758
J Pesticide Sci (2002), 27(3), 229-234 (DOI:10.1584/jpestics.27.229)	4	20	40	Manual data extraction	Data standardisation and curation	CHEMBL3045759
Med Chem Res (2013), 22(5), 2115-2123 (DOI:10.1007/s00044-012-0203-y)	6	6	21	Manual data extraction	Data standardisation and curation	CHEMBL3045760
Med Chem Res (2013), 22(9), 4338-4346 (DOI:10.1007/s00044-012-0437-8)	15	7	102	Manual data extraction	Data standardisation and curation	CHEMBL3045761
Farmaco (2000), 55(5), 338-344 (PMID:10983278)	13	24	95	Manual data extraction	Data standardisation and curation	CHEMBL3045762
Med Chem Res (2012), 21(10), 3288-3293 (DOI:10.1007/s00044-011-9874-z)	13	1	13	Manual data extraction	Data standardisation and curation	CHEMBL3045763
J Pesticide Sci (2001), 26(4), 366-370 (DOI:10.1584/jpestics.26.366)	6	2	12	Manual data extraction	Data standardisation and curation	CHEMBL3045764
J Agric Food Chem (2003), 51(18), 5337-5343 (PMID:12926880)	23	2	57	Manual data extraction	Data standardisation and curation	CHEMBL3045765
J Agric Food Chem (2013), 61(8), 1794-1803 (PMID:23379671)	30	8	87	Manual data extraction	Data standardisation and curation	CHEMBL3045766
Med Chem Res (2012), 21(11), 3818-3825 (DOI:10.1007/s00044-011-9918-4)	22	15	160	Manual data extraction	Data standardisation and curation	CHEMBL3045767
Med Chem Res (2012), 21(3), 395-405 (DOI:10.1007/s00044-010-9545-5)	22	9	103	Manual data extraction	Data standardisation and curation	CHEMBL3045768
Med Chem Res (2011), 20(6), 760-768 (DOI:10.1007/s00044-010-9385-3)	5	1	5	Manual data extraction	Data standardisation and curation	CHEMBL3045769
Med Chem Res (2013), 22(6), 2589-2601 (DOI:10.1007/s00044-012-0258-9)	12	115	785	Manual data extraction	Data standardisation and curation	CHEMBL3045770
J Pesticide Sci (1998), 23(2), 129-136 (DOI:10.1584/jpestics.23.129)	18	14	252	Manual data extraction	Data standardisation and curation	CHEMBL3045771
Med Chem Res (2010), 19(1), 11-24 (DOI:10.1007/s00044-009-9168-x)	22	13	171	Manual data extraction	Data standardisation and curation	CHEMBL3045772
Med Chem Res (2012), 21(12), 4214-4218 (DOI:10.1007/s00044-011-9953-1)	32	1	32	Manual data extraction	Data standardisation and curation	CHEMBL3045773
J Agric Food Chem (2003), 51(24), 6957-6960 (PMID:14611154)	1	3	3	Manual data extraction	Data standardisation and curation	CHEMBL3045774
Crop Protection (2007), 26(10), 1507-1513 (DOI:10.1016/j.cropro.2006.12.014)	2	31	33	Manual data extraction	Data standardisation and curation	CHEMBL3045775
Med Chem Res (2012), 21(9), 2368-2378 (DOI:10.1007/s00044-011-9753-7)	19	15	147	Manual data extraction	Data standardisation and curation	CHEMBL3045776
J Agric Food Chem (2004), 52(4), 879-883 (PMID:14969545)	1	88	88	Manual data extraction	Data standardisation and curation	CHEMBL3045777
J Agric Food Chem (2012), 60(12), 2976-2981 (PMID:22385216)	5	2	5	Manual data extraction	Data standardisation and curation	CHEMBL3045778
Med Chem Res (2012), 21(10), 2902-2910 (DOI:10.1007/s00044-011-9810-2)	14	7	84	Manual data extraction	Data standardisation and curation	CHEMBL3045779
Med Chem Res (2011), 20(7), 1042-1053 (DOI:10.1007/s00044-010-9437-8)	22	1	22	Manual data extraction	Data standardisation and curation	CHEMBL3045780
J Pesticide Sci (2006), 31(4), 397-404 (DOI:10.1584/jpestics.G06-13)	4	9	23	Manual data extraction	Data standardisation and curation	CHEMBL3045781
Med Chem Res (2004), 13(6), 518-527 (DOI:10.1007/s00044-004-0051-5)	17	4	67	Manual data extraction	Data standardisation and curation	CHEMBL3045782
Med Chem Res (2013), 22(3), 1057-1064 (DOI:10.1007/s00044-012-0099-6)	13	2	26	Manual data extraction	Data standardisation and curation	CHEMBL3045783
Med Chem Res (2010), 19(8), 1011-1024 (DOI:10.1007/s00044-009-9247-z)	1	20	20	Manual data extraction	Data standardisation and curation	CHEMBL3045784
Med Chem Res (2012), 21(10), 3240-3245 (DOI:10.1007/s00044-011-9862-3)	13	2	25	Manual data extraction	Data standardisation and curation	CHEMBL3045785
J Agric Food Chem (2002), 50(16), 4484-4490 (PMID:12137465)	56	1	56	Manual data extraction	Data standardisation and curation	CHEMBL3045786
Med Chem Res (2013), 22(6), 2879-2888 (DOI:10.1007/s00044-012-0300-y)	17	15	230	Manual data extraction	Data standardisation and curation	CHEMBL3045787
Pest Manag Sci (2012), 68(6), 853-857 (PMID:22395950)	2	62	66	Manual data extraction	Data standardisation and curation	CHEMBL3045788
Med Chem Res (2013), 22(4), 1825-1836 (DOI:10.1007/s00044-012-0180-1)	27	25	103	Manual data extraction	Data standardisation and curation	CHEMBL3045789
Med Chem Res (2008), 17(2), 258-266 (DOI:10.1007/s00044-007-9061-4)	18	1	36	Manual data extraction	Data standardisation and curation	CHEMBL3045790
Med Chem Res (2012), 21(11), 3646-3655 (DOI:10.1007/s00044-011-9901-0)	16	5	47	Manual data extraction	Data standardisation and curation	CHEMBL3045791
Med Chem Res (2013), 22(11), 5481-5489 (DOI:10.1007/s00044-013-0543-2)	10	36	324	Manual data extraction	Data standardisation and curation	CHEMBL3045792
Med Chem Res (2012), 21(12), 4252-4260 (DOI:10.1007/s00044-011-9943-3)	26	20	236	Manual data extraction	Data standardisation and curation	CHEMBL3045793
Med Chem Res (2013), 22(6), 2737-2745 (DOI:10.1007/s00044-012-0273-x)	12	13	91	Manual data extraction	Data standardisation and curation	CHEMBL3045794
J Pesticide Sci (1995), 20(1), 41-47 (DOI:10.1584/jpestics.20.41)	19	6	113	Manual data extraction	Data standardisation and curation	CHEMBL3045795
J Agric Food Chem (2000), 48(12), 6016-6024 (PMID:11312774)	8	11	75	Manual data extraction	Data standardisation and curation	CHEMBL3045796
J Agric Food Chem (2010), 58(5), 2710-2714 (PMID:20000422)	3	15	45	Manual data extraction	Data standardisation and curation	CHEMBL3045797
J Agric Food Chem (2008), 56(12), 4825-4831 (PMID:18522406)	1	32	32	Manual data extraction	Data standardisation and curation	CHEMBL3045798
Pest Manag Sci (2011), 67(1), 94-99 (PMID:20960471)	5	3	15	Manual data extraction	Data standardisation and curation	CHEMBL3045799
J Pesticide Sci (2003), 28(4), 416-421 (DOI:10.1584/jpestics.28.416)	13	15	28	Manual data extraction	Data standardisation and curation	CHEMBL3045800
J Pesticide Sci (1995), 20(2), 119-128 (DOI:10.1584/jpestics.20.119)	15	3	40	Manual data extraction	Data standardisation and curation	CHEMBL3045801
Med Chem Res (2013), 22(11), 5236-5247 (DOI:10.1007/s00044-013-0519-2)	15	58	870	Manual data extraction	Data standardisation and curation	CHEMBL3045802
Chem Pharm Bull (Tokyo) (2005), 53(9), 1183-1189 (PMID:16141594)	24	1	24	Manual data extraction	Data standardisation and curation	CHEMBL3045803
J Pesticide Sci (1998), 23(3), 268-274 (DOI:10.1584/jpestics.23.268)	23	25	266	Manual data extraction	Data standardisation and curation	CHEMBL3045804
Med Chem Res (2012), 21(4), 468-476 (DOI:10.1007/s00044-011-9553-0)	11	10	76	Manual data extraction	Data standardisation and curation	CHEMBL3045805
Med Chem Res (2012), 21(8), 2012-2022 (DOI:10.1007/s00044-011-9735-9)	11	14	106	Manual data extraction	Data standardisation and curation	CHEMBL3045806
Med Chem Res (2013), 22(10), 4886-4892 (DOI:10.1007/s00044-013-0500-0)	11	7	47	Manual data extraction	Data standardisation and curation	CHEMBL3045807
J Agric Food Chem (2003), 51(24), 6949-6952 (PMID:14611152)	5	2	10	Manual data extraction	Data standardisation and curation	CHEMBL3045808
Crop Protection (2012), 34(), 76-72 (DOI:10.1016/j.cropro.2011.12.007)	28	2	84	Manual data extraction	Data standardisation and curation	CHEMBL3045809
Med Chem Res (2012), 21(8), 1967-1976 (DOI:10.1007/s00044-011-9708-z)	15	28	336	Manual data extraction	Data standardisation and curation	CHEMBL3045810
Med Chem Res (2012), 21(10), 2823-2826 (DOI:10.1007/s00044-011-9806-y)	36	1	36	Manual data extraction	Data standardisation and curation	CHEMBL3045811
Med Chem Res (2013), 22(9), 4360-4366 (DOI:10.1007/s00044-012-0450-y)	11	37	212	Manual data extraction	Data standardisation and curation	CHEMBL3045812
Med Chem Res (2008), 17(8), 475-486 (DOI:10.1007/s00044-007-9020-0)	3	10	35	Manual data extraction	Data standardisation and curation	CHEMBL3045813
Biol. Pharm. Bull. (2000), 23(8), 995-997 (PMID:10963310)	7	36	109	Manual data extraction	Data standardisation and curation	CHEMBL3045814
Bioorg. Med. Chem. (2012), 20(13), 3991-3996 (PMID:22672981)	6	6	24	Manual data extraction	Data standardisation and curation	CHEMBL3045815
Med Chem Res (2013), 22(10), 5044-5055 (DOI:10.1007/s00044-013-0512-9)	20	10	148	Manual data extraction	Data standardisation and curation	CHEMBL3045816
Med Chem Res (2011), 20(1), 62-66 (DOI:10.1007/s00044-009-9287-4)	5	8	9	Manual data extraction	Data standardisation and curation	CHEMBL3045817
Med Chem Res (2007), 16(4), 155-161 (DOI:10.1007/s00044-007-9012-0)	2	1	2	Manual data extraction	Data standardisation and curation	CHEMBL3045818
Biosci. Biotechnol. Biochem. (2002), 66(8), 1731-1736 (PMID:12353636)	3	11	23	Manual data extraction	Data standardisation and curation	CHEMBL3045819
Med Chem Res (2012), 21(2), 152-156 (DOI:10.1007/s00044-010-9519-7)	2	1	2	Manual data extraction	Data standardisation and curation	CHEMBL3045820
Med Chem Res (2012), 21(11), 3406-3416 (DOI:10.1007/s00044-011-9861-4)	21	8	168	Manual data extraction	Data standardisation and curation	CHEMBL3045821
Biochem Syst Ecol (1994), 22(2), 113-120 (DOI:10.1016/0305-1978(94)90001-9)	16	13	61	Manual data extraction	Data standardisation and curation	CHEMBL3045822
J Pesticide Sci (2004), 29(3), 200-204 (DOI:10.1584/jpestics.29.200)	8	4	20	Manual data extraction	Data standardisation and curation	CHEMBL3045823
J Agric Food Chem (2011), 59(7), 2825-2828 (PMID:21341671)	8	4	32	Manual data extraction	Data standardisation and curation	CHEMBL3045824
J Agric Food Chem (2010), 58(21), 11384-11389 (PMID:20929233)	28	6	114	Manual data extraction	Data standardisation and curation	CHEMBL3045825
Med Chem Res (2009), 18(7), 555-565 (DOI:10.1007/s00044-008-9149-5)	12	34	264	Manual data extraction	Data standardisation and curation	CHEMBL3045826
Med Chem Res (2010), 19(6), 515-523 (DOI:10.1007/s00044-009-9207-7)	1	8	8	Manual data extraction	Data standardisation and curation	CHEMBL3045827
J Agric Food Chem (2003), 51(14), 3966-3972 (PMID:12822931)	3	13	19	Manual data extraction	Data standardisation and curation	CHEMBL3045828
J Agric Food Chem (2000), 48(8), 3677-3681 (PMID:10956169)	12	11	92	Manual data extraction	Data standardisation and curation	CHEMBL3045829
Crop Protection (2007), 26(5), 753-759 (DOI:10.1016/j.cropro.2006.07.001)	3	39	45	Manual data extraction	Data standardisation and curation	CHEMBL3045830
Med Chem Res (2012), 21(10), 2837-2853 (DOI:10.1007/s00044-011-9815-x)	50	1	100	Manual data extraction	Data standardisation and curation	CHEMBL3045831
Med Chem Res (2011), 20(6), 678-686 (DOI:10.1007/s00044-010-9369-3)	25	17	57	Manual data extraction	Data standardisation and curation	CHEMBL3045832
Med Chem Res (2013), 22(10), 4654-4662 (DOI:10.1007/s00044-013-0470-2)	23	8	184	Manual data extraction	Data standardisation and curation	CHEMBL3045833
Med Chem Res (2004), 13(3), 190-199 (DOI:10.1007/s00044-004-0024-8)	5	21	68	Manual data extraction	Data standardisation and curation	CHEMBL3045834
Med Chem Res (2012), 21(6), 844-852 (DOI:10.1007/s00044-011-9592-6)	12	54	519	Manual data extraction	Data standardisation and curation	CHEMBL3045835
Med Chem Res (2011), 20(9), 1490-1498 (DOI:10.1007/s00044-010-9392-4)	12	12	126	Manual data extraction	Data standardisation and curation	CHEMBL3045836
J Agric Food Chem (2009), 57(15), 6590-6595 (PMID:19586051)	12	10	81	Manual data extraction	Data standardisation and curation	CHEMBL3045837
Med Chem Res (2013), 22(4), 1689-1699 (DOI:10.1007/s00044-012-0154-3)	19	17	289	Manual data extraction	Data standardisation and curation	CHEMBL3045838
J Agric Food Chem (2008), 56(6), 1955-1962 (PMID:18284200)	1	17	17	Manual data extraction	Data standardisation and curation	CHEMBL3045839
Med Chem Res (2013), 22(2), 976-985 (DOI:10.1007/s00044-012-0091-1)	10	2	20	Manual data extraction	Data standardisation and curation	CHEMBL3045840
Bioorg. Med. Chem. Lett. (2012), 22(11), 3800-3806 (PMID:22552196)	14	12	108	Manual data extraction	Data standardisation and curation	CHEMBL3045841
Med Chem Res (2012), 21(12), 4324-4329 (DOI:10.1007/s00044-012-9974-4)	7	5	15	Manual data extraction	Data standardisation and curation	CHEMBL3045842
J Pesticide Sci (1992), 17(4), 231-236 (DOI:10.1584/jpestics.17.4_231)	49	6	155	Manual data extraction	Data standardisation and curation	CHEMBL3045843
Med Chem Res (2012), 21(11), 3709-3719 (DOI:10.1007/s00044-011-9921-9)	9	5	45	Manual data extraction	Data standardisation and curation	CHEMBL3045844
Med Chem Res (2012), 21(7), 1166-1178 (DOI:10.1007/s00044-011-9622-4)	42	1	84	Manual data extraction	Data standardisation and curation	CHEMBL3045845
Med Chem Res (2011), 20(7), 930-945 (DOI:10.1007/s00044-010-9412-4)	11	3	11	Manual data extraction	Data standardisation and curation	CHEMBL3045846
Crop Protection (2009), 28(6), 489-494 (DOI:10.1016/j.cropro.2009.01.011)	3	14	15	Manual data extraction	Data standardisation and curation	CHEMBL3045847
Med Chem Res (2011), 20(9), 1473-1481 (DOI:10.1007/s00044-010-9386-2)	13	14	91	Manual data extraction	Data standardisation and curation	CHEMBL3045848
Ind Crops Prod (2010), 31(2), 284-288 (DOI:10.1016/j.indcrop.2009.11.005)	8	8	27	Manual data extraction	Data standardisation and curation	CHEMBL3045849
J Pesticide Sci (2005), 30(1), 17-21 (DOI:10.1584/jpestics.30.17)	16	12	26	Manual data extraction	Data standardisation and curation	CHEMBL3045850
Med Chem Res (2012), 21(10), 2762-2771 (DOI:10.1007/s00044-011-9808-9)	20	19	161	Manual data extraction	Data standardisation and curation	CHEMBL3045851
Tetrahedron (2010), 66(36), 7257-7261 (DOI:10.1016/j.tet.2010.07.020)	2	1	2	Manual data extraction	Data standardisation and curation	CHEMBL3045852
Pest Manag Sci (2012), 68(1), 123-126 (PMID:21770011)	3	10	12	Manual data extraction	Data standardisation and curation	CHEMBL3045853
J Agric Food Chem (2006), 54(6), 2129-2133 (PMID:16536586)	19	13	115	Manual data extraction	Data standardisation and curation	CHEMBL3045854
Med Chem Res (2005), 14(1), 26-39 (DOI:10.1007/s00044-004-0123-6)	5	15	31	Manual data extraction	Data standardisation and curation	CHEMBL3045855
Med Chem Res (2013), 22(6), 2802-2808 (DOI:10.1007/s00044-012-0279-4)	13	10	100	Manual data extraction	Data standardisation and curation	CHEMBL3045856
Pest Manag Sci (2011), 67(10), 1285-1293 (PMID:21520486)	10	26	60	Manual data extraction	Data standardisation and curation	CHEMBL3045857
Crop Protection (2007), 26(12), 1826-1830 (DOI:10.1016/j.cropro.2007.03.017)	3	45	60	Manual data extraction	Data standardisation and curation	CHEMBL3045858
Med Chem Res (2009), 18(4), 243-254 (DOI:10.1007/s00044-008-9123-2)	38	2	76	Manual data extraction	Data standardisation and curation	CHEMBL3045859
Crop Protection (2006), 25(9), 963-967 (DOI:10.1016/j.cropro.2006.01.002)	2	22	22	Manual data extraction	Data standardisation and curation	CHEMBL3045860
J Agric Food Chem (2011), 59(2), 628-634 (PMID:21166420)	31	6	72	Manual data extraction	Data standardisation and curation	CHEMBL3045861
Med Chem Res (2004), 13(6), 540-552 (DOI:10.1007/s00044-004-0053-3)	2	84	168	Manual data extraction	Data standardisation and curation	CHEMBL3045862
Crop Protection (2009), 28(8), 710-712 (DOI:10.1016/j.cropro.2009.03.014)	1	7	7	Manual data extraction	Data standardisation and curation	CHEMBL3045863
J Agric Food Chem (2011), 59(11), 6071-6081 (PMID:21520970)	24	5	105	Manual data extraction	Data standardisation and curation	CHEMBL3045864
Med Chem Res (2013), 22(8), 3943-3952 (DOI:10.1007/s00044-012-0396-0)	14	7	22	Manual data extraction	Data standardisation and curation	CHEMBL3045865
Mol. Pharmacol. (2011), 80(1), 1-13 (PMID:21447641)	4	32	66	Manual data extraction	Data standardisation and curation	CHEMBL3045866
Med Chem Res (2012), 21(10), 2981-2989 (DOI:10.1007/s00044-011-9833-8)	14	7	91	Manual data extraction	Data standardisation and curation	CHEMBL3045867
Med Chem Res (2013), 22(9), 4228-4238 (DOI:10.1007/s00044-012-0429-8)	24	131	412	Manual data extraction	Data standardisation and curation	CHEMBL3045868
Pest Manag Sci (2010), 66(12), 1367-1373 (PMID:20949548)	3	45	45	Manual data extraction	Data standardisation and curation	CHEMBL3045869
Med Chem Res (2007), 16(1), 39-47 (DOI:10.1007/s00044-007-9008-9)	12	1	12	Manual data extraction	Data standardisation and curation	CHEMBL3045870
Med Chem Res (2013), 22(10), 4633-4640 (DOI:10.1007/s00044-012-0463-6)	10	7	25	Manual data extraction	Data standardisation and curation	CHEMBL3045871
Med Chem Res (2004), 13(3), 149-157 (DOI:10.1007/s00044-004-0021-y)	17	40	115	Manual data extraction	Data standardisation and curation	CHEMBL3045872
J Pesticide Sci (2007), 32(2), 99-105 (DOI:10.1584/jpestics.G06-46)	14	17	79	Manual data extraction	Data standardisation and curation	CHEMBL3045873
Tetrahedron (2012), 68(22), 4267-4273 (DOI:10.1016/j.tet.2012.03.065)	20	20	63	Manual data extraction	Data standardisation and curation	CHEMBL3045874
Med Chem Res (2013), 22(12), 5823-5831 (DOI:10.1007/s00044-013-0569-5)	16	11	57	Manual data extraction	Data standardisation and curation	CHEMBL3045875
Med Chem Res (2013), 22(7), 3405-3415 (DOI:10.1007/s00044-012-0307-4)	8	3	22	Manual data extraction	Data standardisation and curation	CHEMBL3045876
Med Chem Res (2012), 21(8), 1912-1920 (DOI:10.1007/s00044-011-9714-1)	33	1	33	Manual data extraction	Data standardisation and curation	CHEMBL3045877
J Pesticide Sci (1997), 22(1), 42-44 (DOI:10.1584/jpestics.22.42)	3	6	18	Manual data extraction	Data standardisation and curation	CHEMBL3045878
Med Chem Res (2013), 22(5), 2088-2092 (DOI:10.1007/s00044-012-0194-8)	2	1	2	Manual data extraction	Data standardisation and curation	CHEMBL3045879
J Agric Food Chem (2011), 59(11), 6172-6179 (PMID:21517076)	25	30	182	Manual data extraction	Data standardisation and curation	CHEMBL3045880
Med Chem Res (2010), 19(4), 311-336 (DOI:10.1007/s00044-009-9192-x)	57	6	120	Manual data extraction	Data standardisation and curation	CHEMBL3045881
Molecules (2012), 17(9), 10014-10025 (PMID:22922273)	17	2	34	Manual data extraction	Data standardisation and curation	CHEMBL3045882
J Agric Food Chem (2003), 51(9), 2506-2511 (PMID:12696928)	3	6	14	Manual data extraction	Data standardisation and curation	CHEMBL3045883
Med Chem Res (2013), 22(2), 758-767 (DOI:10.1007/s00044-012-0071-5)	12	13	71	Manual data extraction	Data standardisation and curation	CHEMBL3045884
Med Chem Res (2013), 22(10), 4592-4599 (DOI:10.1007/s00044-013-0467-x)	4	2	8	Manual data extraction	Data standardisation and curation	CHEMBL3045885
Med Chem Res (2013), 22(9), 4069-4074 (DOI:10.1007/s00044-012-0416-0)	7	2	8	Manual data extraction	Data standardisation and curation	CHEMBL3045886
Med Chem Res (2013), 22(10), 4708-4714 (DOI:10.1007/s00044-013-0474-y)	11	18	198	Manual data extraction	Data standardisation and curation	CHEMBL3045887
Med Chem Res (2012), 21(11), 3902-3906 (DOI:10.1007/s00044-011-9935-3)	5	1	5	Manual data extraction	Data standardisation and curation	CHEMBL3045888
Pest Manag Sci (2012), 68(8), 1191-1198 (PMID:22522694)	1	14	28	Manual data extraction	Data standardisation and curation	CHEMBL3045889
Med Chem Res (2004), 13(6), 337-347 (DOI:10.1007/s00044-004-0039-1)	19	1	19	Manual data extraction	Data standardisation and curation	CHEMBL3045890
Crop Protection (2003), 22(2), 333-340 (DOI:10.1016/S0261-2194(02)00175-8)	3	16	48	Manual data extraction	Data standardisation and curation	CHEMBL3045891
Med Chem Res (2013), 22(7), 3204-3212 (DOI:10.1007/s00044-012-0326-1)	7	32	162	Manual data extraction	Data standardisation and curation	CHEMBL3045892
Med Chem Res (2009), 18(3), 206-220 (DOI:10.1007/s00044-008-9120-5)	28	1	56	Manual data extraction	Data standardisation and curation	CHEMBL3045893
Med Chem Res (2004), 13(8), 687-706 (DOI:10.1007/s00044-004-0111-x)	111	7	414	Manual data extraction	Data standardisation and curation	CHEMBL3045894
Med Chem Res (2012), 21(10), 2772-2778 (DOI:10.1007/s00044-011-9804-0)	8	12	30	Manual data extraction	Data standardisation and curation	CHEMBL3045895
Med Chem Res (2011), 20(7), 1068-1073 (DOI:10.1007/s00044-010-9432-0)	3	10	15	Manual data extraction	Data standardisation and curation	CHEMBL3045896
Pest Manag Sci (2012), 68(3), 386-393 (PMID:21953851)	4	8	41	Manual data extraction	Data standardisation and curation	CHEMBL3045897
Med Chem Res (2010), 19(9), 1222-1232 (DOI:10.1007/s00044-009-9265-x)	8	2	16	Manual data extraction	Data standardisation and curation	CHEMBL3045898
Pest Manag Sci (2009), 65(1), 60-65 (PMID:18823067)	9	1	9	Manual data extraction	Data standardisation and curation	CHEMBL3045899
Med Chem Res (2008), 17(2), 53-61 (DOI:10.1007/s00044-007-9036-5)	5	2	9	Manual data extraction	Data standardisation and curation	CHEMBL3045900
Pest Manag Sci (2011), 67(12), 1499-1521 (PMID:21656896)	37	49	257	Manual data extraction	Data standardisation and curation	CHEMBL3045901
J Pesticide Sci (2006), 31(1), 35-40 (DOI:10.1584/jpestics.31.35)	9	4	35	Manual data extraction	Data standardisation and curation	CHEMBL3045902
Med Chem Res (2013), 22(3), 1197-1202 (DOI:10.1007/s00044-012-0126-7)	12	4	48	Manual data extraction	Data standardisation and curation	CHEMBL3045903
Med Chem Res (2007), 16(6), 266-279 (DOI:10.1007/s00044-007-9029-4)	9	9	72	Manual data extraction	Data standardisation and curation	CHEMBL3045904
Med Chem Res (2010), 19(5), 413-430 (DOI:10.1007/s00044-009-9199-3)	20	13	72	Manual data extraction	Data standardisation and curation	CHEMBL3045905
Med Chem Res (2011), 20(9), 1566-1572 (DOI:10.1007/s00044-010-9415-1)	3	12	20	Manual data extraction	Data standardisation and curation	CHEMBL3045906
J Pesticide Sci (2012), 37(3), 265-266 (DOI:10.1584/jpestics.J12-04)	1	6	6	Manual data extraction	Data standardisation and curation	CHEMBL3045907
Med Chem Res (2013), 22(10), 4830-4835 (DOI:10.1007/s00044-013-0504-9)	8	1	8	Manual data extraction	Data standardisation and curation	CHEMBL3045908
Med Chem Res (2013), 22(5), 2105-2114 (DOI:10.1007/s00044-012-0201-0)	25	23	132	Manual data extraction	Data standardisation and curation	CHEMBL3045909
Crop Protection (2008), 27(3), 310-319 (DOI:10.1016/j.cropro.2007.03.015)	2	43	86	Manual data extraction	Data standardisation and curation	CHEMBL3045910
Crop Protection (2007), 26(10), 1574-1578 (DOI:10.1016/j.cropro.2007.01.006)	1	21	21	Manual data extraction	Data standardisation and curation	CHEMBL3045911
J Agric Food Chem (2008), 56(22), 10785-10792 (PMID:18950187)	99	1	99	Manual data extraction	Data standardisation and curation	CHEMBL3045912
Med Chem Res (2011), 20(7), 838-846 (DOI:10.1007/s00044-010-9395-1)	24	5	120	Manual data extraction	Data standardisation and curation	CHEMBL3045913
Crop Protection (2009), 28(9), 744-748 (DOI:10.1016/j.cropro.2009.05.011)	2	28	44	Manual data extraction	Data standardisation and curation	CHEMBL3045914
Bioorg. Med. Chem. (2006), 14(24), 8280-8285 (PMID:17008103)	13	4	52	Manual data extraction	Data standardisation and curation	CHEMBL3045915
Med Chem Res (2013), 22(7), 3085-3095 (DOI:10.1007/s00044-012-0313-6)	8	33	198	Manual data extraction	Data standardisation and curation	CHEMBL3045916
J. Nat. Prod. (2011), 74(4), 825-830 (PMID:21438588)	2	2	3	Manual data extraction	Data standardisation and curation	CHEMBL3045917
J Agric Food Chem (2010), 58(5), 2690-2695 (PMID:20000414)	8	8	40	Manual data extraction	Data standardisation and curation	CHEMBL3045918
J Pesticide Sci (2010), 35(1), 10-14 (DOI:10.1584/jpestics.G09-24)	6	14	21	Manual data extraction	Data standardisation and curation	CHEMBL3045919
Fitoterapia (1999), 70(3), 269-274 (DOI:10.1016/S0367-326X(99)00033-7)	6	6	36	Manual data extraction	Data standardisation and curation	CHEMBL3045920
J Pesticide Sci (1991), 16(4), 623-629 (DOI:10.1584/jpestics.16.623)	74	9	305	Manual data extraction	Data standardisation and curation	CHEMBL3045921
Med Chem Res (2010), 19(8), 925-935 (DOI:10.1007/s00044-009-9239-z)	18	11	95	Manual data extraction	Data standardisation and curation	CHEMBL3045922
Pest Manag Sci (2009), 65(11), 1257-1262 (PMID:19655396)	8	9	23	Manual data extraction	Data standardisation and curation	CHEMBL3045923
Med Chem Res (2012), 21(8), 1825-1832 (DOI:10.1007/s00044-011-9700-7)	3	5	15	Manual data extraction	Data standardisation and curation	CHEMBL3045924
Med Chem Res (2013), 22(8), 3823-3830 (DOI:10.1007/s00044-012-0393-3)	5	37	65	Manual data extraction	Data standardisation and curation	CHEMBL3045925
Med Chem Res (2008), 17(1), 12-18 (DOI:10.1007/s00044-008-9088-1)	1	4	4	Manual data extraction	Data standardisation and curation	CHEMBL3045926
J Agric Food Chem (2010), 58(5), 2755-2762 (PMID:20000685)	37	21	531	Manual data extraction	Data standardisation and curation	CHEMBL3045927
Med Chem Res (2011), 20(3), 333-338 (DOI:10.1007/s00044-010-9303-8)	14	4	34	Manual data extraction	Data standardisation and curation	CHEMBL3045928
Med Chem Res (2012), 21(6), 834-843 (DOI:10.1007/s00044-011-9589-1)	8	32	32	Manual data extraction	Data standardisation and curation	CHEMBL3045929
Med Chem Res (2013), 22(10), 4964-4969 (DOI:10.1007/s00044-013-0508-5)	36	1	36	Manual data extraction	Data standardisation and curation	CHEMBL3045930
Med Chem Res (2013), 22(10), 4946-4952 (DOI:10.1007/s00044-013-0502-y)	26	1	26	Manual data extraction	Data standardisation and curation	CHEMBL3045931
J Pesticide Sci (2005), 30(4), 384-389 (DOI:10.1584/jpestics.30.384)	2	22	27	Manual data extraction	Data standardisation and curation	CHEMBL3045932
Med Chem Res (2013), 22(8), 3959-3968 (DOI:10.1007/s00044-012-0400-8)	22	2	44	Manual data extraction	Data standardisation and curation	CHEMBL3045933
J Agric Food Chem (2004), 52(10), 2887-2889 (PMID:15137830)	7	5	23	Manual data extraction	Data standardisation and curation	CHEMBL3045934
Med Chem Res (2012), 21(6), 747-759 (DOI:10.1007/s00044-011-9579-3)	16	2	32	Manual data extraction	Data standardisation and curation	CHEMBL3045935
Med Chem Res (2012), 21(6), 726-733 (DOI:10.1007/s00044-011-9584-6)	14	17	113	Manual data extraction	Data standardisation and curation	CHEMBL3045936
Med Chem Res (2012), 21(4), 421-427 (DOI:10.1007/s00044-010-9511-2)	7	8	22	Manual data extraction	Data standardisation and curation	CHEMBL3045937
Biosci. Biotechnol. Biochem. (2000), 64(3), 577-583 (PMID:10803956)	6	26	27	Manual data extraction	Data standardisation and curation	CHEMBL3045938
Med Chem Res (2012), 21(10), 2998-3005 (DOI:10.1007/s00044-011-9826-7)	9	40	134	Manual data extraction	Data standardisation and curation	CHEMBL3045939
Med Chem Res (2012), 21(4), 453-458 (DOI:10.1007/s00044-011-9551-2)	3	9	27	Manual data extraction	Data standardisation and curation	CHEMBL3045940
Bioorg. Med. Chem. Lett. (1997), 7(12), 1489-1492 (DOI:10.1016/S0960-894X(97)00235-7)	18	50	274	Manual data extraction	Data standardisation and curation	CHEMBL3045941
J Agric Food Chem (2012), 60(41), 10212-10219 (PMID:23035814)	25	10	179	Manual data extraction	Data standardisation and curation	CHEMBL3045942
Med Chem Res (2013), 22(6), 2610-2632 (DOI:10.1007/s00044-012-0257-x)	45	88	600	Manual data extraction	Data standardisation and curation	CHEMBL3045943
Med Chem Res (2011), 20(9), 1603-1610 (DOI:10.1007/s00044-010-9446-7)	14	15	197	Manual data extraction	Data standardisation and curation	CHEMBL3045944
Med Chem Res (2004), 13(8), 707-723 (DOI:10.1007/s00044-004-0112-9)	27	10	92	Manual data extraction	Data standardisation and curation	CHEMBL3045945
Med Chem Res (2012), 21(2), 212-223 (DOI:10.1007/s00044-010-9531-y)	23	12	172	Manual data extraction	Data standardisation and curation	CHEMBL3045946
Med Chem Res (2005), 14(8), 475-487 (DOI:10.1007/s00044-006-0151-5)	11	3	24	Manual data extraction	Data standardisation and curation	CHEMBL3045947
Med Chem Res (2011), 20(6), 738-745 (DOI:10.1007/s00044-010-9362-x)	17	12	128	Manual data extraction	Data standardisation and curation	CHEMBL3045948
Crop Protection (2012), 31(1), 8-14 (DOI:10.1016/j.cropro.2011.09.009)	22	5	61	Manual data extraction	Data standardisation and curation	CHEMBL3045949
J Agric Food Chem (2012), 60(19), 4779-4787 (PMID:22531003)	24	4	96	Manual data extraction	Data standardisation and curation	CHEMBL3045950
Pest Manag Sci (2011), 67(12), 1528-1533 (PMID:21714058)	7	41	101	Manual data extraction	Data standardisation and curation	CHEMBL3045951
J Agric Food Chem (2009), 57(17), 7912-7918 (PMID:19681615)	25	20	350	Manual data extraction	Data standardisation and curation	CHEMBL3045952
Med Chem Res (2013), 22(2), 775-781 (DOI:10.1007/s00044-012-0070-6)	11	2	21	Manual data extraction	Data standardisation and curation	CHEMBL3045953
Med Chem Res (2012), 21(11), 3509-3513 (DOI:10.1007/s00044-011-9902-z)	22	5	106	Manual data extraction	Data standardisation and curation	CHEMBL3045954
Pest Manag Sci (2013), 69(5), 635-641 (PMID:23139228)	26	3	78	Manual data extraction	Data standardisation and curation	CHEMBL3045955
Med Chem Res (2013), 22(10), 4677-4684 (DOI:10.1007/s00044-013-0473-z)	4	8	15	Manual data extraction	Data standardisation and curation	CHEMBL3045956
Med Chem Res (2008), 17(2), 205-211 (DOI:10.1007/s00044-007-9054-3)	22	6	126	Manual data extraction	Data standardisation and curation	CHEMBL3045957
Bioorg. Med. Chem. Lett. (1999), 9(14), 1985-1990 (PMID:10450967)	5	8	11	Manual data extraction	Data standardisation and curation	CHEMBL3045958
Med Chem Res (2012), 21(6), 788-795 (DOI:10.1007/s00044-011-9564-x)	58	3	110	Manual data extraction	Data standardisation and curation	CHEMBL3045959
Pest Manag Sci (2011), 67(2), 191-198 (PMID:21077124)	4	11	44	Manual data extraction	Data standardisation and curation	CHEMBL3045960
Med Chem Res (2008), 17(9), 541-563 (DOI:10.1007/s00044-008-9097-0)	12	29	216	Manual data extraction	Data standardisation and curation	CHEMBL3045961
Med Chem Res (2012), 21(9), 2349-2362 (DOI:10.1007/s00044-011-9761-7)	38	1	38	Manual data extraction	Data standardisation and curation	CHEMBL3045962
J Agric Food Chem (2010), 58(5), 3056-3061 (PMID:20131903)	34	10	250	Manual data extraction	Data standardisation and curation	CHEMBL3045963
Med Chem Res (2013), 22(11), 5588-5597 (DOI:10.1007/s00044-013-0557-9)	21	2	42	Manual data extraction	Data standardisation and curation	CHEMBL3045964
Med Chem Res (2013), 22(11), 5337-5343 (DOI:10.1007/s00044-013-0538-z)	10	7	51	Manual data extraction	Data standardisation and curation	CHEMBL3045965
J Pesticide Sci (1999), 24(1), 33-37 (DOI:10.1584/jpestics.24.33)	26	6	156	Manual data extraction	Data standardisation and curation	CHEMBL3045966
Bioorg. Med. Chem. Lett. (2002), 12(13), 1743-1746 (PMID:12067551)	11	1	11	Manual data extraction	Data standardisation and curation	CHEMBL3045967
Med Chem Res (2012), 21(9), 2185-2195 (DOI:10.1007/s00044-011-9737-7)	11	4	44	Manual data extraction	Data standardisation and curation	CHEMBL3045968
Med Chem Res (2012), 21(12), 4395-4402 (DOI:10.1007/s00044-012-9982-4)	9	23	156	Manual data extraction	Data standardisation and curation	CHEMBL3045969
J Pesticide Sci (1995), 20(2), 173-175 (DOI:10.1584/jpestics.20.173)	1	20	20	Manual data extraction	Data standardisation and curation	CHEMBL3045970
Med Chem Res (2011), 20(7), 1111-1118 (DOI:10.1007/s00044-010-9448-5)	2	5	10	Manual data extraction	Data standardisation and curation	CHEMBL3045971
Med Chem Res (2010), 19(8), 915-924 (DOI:10.1007/s00044-009-9238-0)	16	5	47	Manual data extraction	Data standardisation and curation	CHEMBL3045972
Chem Pharm Bull (Tokyo) (2002), 50(3), 399-402 (PMID:11911206)	15	9	127	Manual data extraction	Data standardisation and curation	CHEMBL3045973
J Agric Food Chem (2009), 57(11), 4838-4843 (PMID:19489624)	22	12	132	Manual data extraction	Data standardisation and curation	CHEMBL3045974
Med Chem Res (2013), 22(4), 1884-1892 (DOI:10.1007/s00044-012-0189-5)	27	1	53	Manual data extraction	Data standardisation and curation	CHEMBL3045975
Med Chem Res (2013), 22(12), 5868-5877 (DOI:10.1007/s00044-013-0574-8)	16	4	31	Manual data extraction	Data standardisation and curation	CHEMBL3045976
Med Chem Res (2012), 21(8), 1717-1721 (DOI:10.1007/s00044-011-9690-5)	3	15	45	Manual data extraction	Data standardisation and curation	CHEMBL3045977
Pest Manag Sci (2010), 66(9), 974-979 (PMID:20730989)	1	14	14	Manual data extraction	Data standardisation and curation	CHEMBL3045978
Med Chem Res (2013), 22(6), 2964-2974 (DOI:10.1007/s00044-012-0259-8)	23	4	86	Manual data extraction	Data standardisation and curation	CHEMBL3045979
Tetrahedron (1991), 47(44), 9231-9246 (DOI:10.1016/S0040-4020(01)96211-8)	12	2	24	Manual data extraction	Data standardisation and curation	CHEMBL3045980
J Agric Food Chem (2008), 56(13), 5254-5259 (PMID:18540619)	30	9	79	Manual data extraction	Data standardisation and curation	CHEMBL3045981
Pest Manag Sci (2011), 67(6), 647-655 (PMID:21305686)	39	11	151	Manual data extraction	Data standardisation and curation	CHEMBL3045982
Biosci. Biotechnol. Biochem. (1997), 61(9), 1518-1522 (DOI:10.1271/bbb.61.1518)	7	3	21	Manual data extraction	Data standardisation and curation	CHEMBL3045983
Pest Manag Sci (2011), 67(3), 258-261 (PMID:21308951)	4	72	72	Manual data extraction	Data standardisation and curation	CHEMBL3045984
Med Chem Res (2010), 19(3), 211-219 (DOI:10.1007/s00044-009-9185-9)	23	4	23	Manual data extraction	Data standardisation and curation	CHEMBL3045985
Crop Protection (2013), 49(), 21-25 (DOI:10.1016/j.cropro.2013.02.012)	5	20	100	Manual data extraction	Data standardisation and curation	CHEMBL3045986
Med Chem Res (2012), 21(7), 1271-1277 (DOI:10.1007/s00044-011-9641-1)	17	4	34	Manual data extraction	Data standardisation and curation	CHEMBL3045987
Med Chem Res (2013), 22(3), 1102-1106 (DOI:10.1007/s00044-012-0114-y)	2	1	2	Manual data extraction	Data standardisation and curation	CHEMBL3045988
Med Chem Res (2013), 22(10), 4775-4786 (DOI:10.1007/s00044-013-0495-6)	11	5	21	Manual data extraction	Data standardisation and curation	CHEMBL3045989
Med Chem Res (2013), 22(8), 3953-3958 (DOI:10.1007/s00044-012-0397-z)	10	3	20	Manual data extraction	Data standardisation and curation	CHEMBL3045990
Med Chem Res (2009), 18(9), 782-797 (DOI:10.1007/s00044-009-9203-y)	21	10	84	Manual data extraction	Data standardisation and curation	CHEMBL3045991
Med Chem Res (2013), 22(8), 3911-3917 (DOI:10.1007/s00044-012-0407-1)	7	27	97	Manual data extraction	Data standardisation and curation	CHEMBL3045992
Med Chem Res (2011), 20(1), 36-46 (DOI:10.1007/s00044-009-9280-y)	16	27	176	Manual data extraction	Data standardisation and curation	CHEMBL3045993
Med Chem Res (2012), 21(9), 2428-2442 (DOI:10.1007/s00044-011-9768-0)	20	12	210	Manual data extraction	Data standardisation and curation	CHEMBL3045994
Tetrahedron (2002), 58(39), 7797-7804 (DOI:10.1016/S0040-4020(02)00944-4)	11	1	11	Manual data extraction	Data standardisation and curation	CHEMBL3045995
Bioorg. Med. Chem. (2003), 11(23), 5101-5116 (PMID:14604674)	109	1	109	Manual data extraction	Data standardisation and curation	CHEMBL3045996
Tetrahedron (1994), 50(47), 13553-13566 (DOI:10.1016/S0040-4020(01)89361-3)	9	2	18	Manual data extraction	Data standardisation and curation	CHEMBL3045997
Med Chem Res (2012), 21(2), 133-144 (DOI:10.1007/s00044-010-9510-3)	24	4	174	Manual data extraction	Data standardisation and curation	CHEMBL3045998
Med Chem Res (2012), 21(6), 694-702 (DOI:10.1007/s00044-011-9578-4)	12	20	56	Manual data extraction	Data standardisation and curation	CHEMBL3045999
Bioorg. Med. Chem. (2013), 21(11), 3245-3255 (DOI:10.1016/j.bmc.2013.03.056)	27	48	415	Manual data extraction	Data standardisation and curation	CHEMBL3046000
Med Chem Res (2013), 22(4), 1972-1978 (DOI:10.1007/s00044-012-0200-1)	8	72	395	Manual data extraction	Data standardisation and curation	CHEMBL3046001
Med Chem Res (2013), 22(2), 768-774 (DOI:10.1007/s00044-012-0078-y)	14	10	93	Manual data extraction	Data standardisation and curation	CHEMBL3046002
J Agric Food Chem (2008), 56(16), 7321-7325 (PMID:18672885)	21	6	124	Manual data extraction	Data standardisation and curation	CHEMBL3046003
Pest Manag Sci (2009), 65(10), 1147-1154 (PMID:19548293)	7	47	115	Manual data extraction	Data standardisation and curation	CHEMBL3046004
Biosci. Biotechnol. Biochem. (1996), 60(9), 1510-1512 (DOI:10.1271/bbb.60.1510)	10	13	42	Manual data extraction	Data standardisation and curation	CHEMBL3046005
Med Chem Res (2013), 22(1), 278-286 (DOI:10.1007/s00044-012-0034-x)	22	1	22	Manual data extraction	Data standardisation and curation	CHEMBL3046006
Med Chem Res (2012), 21(7), 1451-1470 (DOI:10.1007/s00044-011-9662-9)	27	24	400	Manual data extraction	Data standardisation and curation	CHEMBL3046007
J Agric Food Chem (2012), 60(48), 11859-11868 (PMID:23145924)	24	21	300	Manual data extraction	Data standardisation and curation	CHEMBL3046008
Med Chem Res (2012), 21(1), 38-46 (DOI:10.1007/s00044-010-9500-5)	13	6	78	Manual data extraction	Data standardisation and curation	CHEMBL3046009
Med Chem Res (2008), 17(8), 507-514 (DOI:10.1007/s00044-008-9094-3)	4	3	12	Manual data extraction	Data standardisation and curation	CHEMBL3046010
Med Chem Res (2009), 18(3), 167-178 (DOI:10.1007/s00044-008-9117-0)	30	1	30	Manual data extraction	Data standardisation and curation	CHEMBL3046011
Med Chem Res (2004), 13(5), 249-258 (DOI:10.1007/s00044-004-0032-8)	29	5	145	Manual data extraction	Data standardisation and curation	CHEMBL3046012
Crop Protection (2009), 28(7), 616-618 (DOI:10.1016/j.cropro.2009.03.004)	1	28	28	Manual data extraction	Data standardisation and curation	CHEMBL3046013
Med Chem Res (2013), 22(3), 1029-1042 (DOI:10.1007/s00044-012-0101-3)	18	8	25	Manual data extraction	Data standardisation and curation	CHEMBL3046014
J Agric Food Chem (2003), 51(4), 897-901 (PMID:12568546)	7	42	126	Manual data extraction	Data standardisation and curation	CHEMBL3046015
J Agric Food Chem (2003), 51(6), 1555-1559 (PMID:12617583)	7	62	262	Manual data extraction	Data standardisation and curation	CHEMBL3046016
Med Chem Res (2009), 18(8), 611-628 (DOI:10.1007/s00044-008-9153-9)	12	4	47	Manual data extraction	Data standardisation and curation	CHEMBL3046017
Bioorg. Med. Chem. (2010), 18(22), 7948-7956 (PMID:20934343)	31	8	272	Manual data extraction	Data standardisation and curation	CHEMBL3046018
Med Chem Res (2012), 21(5), 552-558 (DOI:10.1007/s00044-011-9562-z)	3	10	22	Manual data extraction	Data standardisation and curation	CHEMBL3046019
J Agric Food Chem (2009), 57(4), 1624-1631 (PMID:19199589)	3	30	75	Manual data extraction	Data standardisation and curation	CHEMBL3046020
Med Chem Res (2012), 21(3), 325-332 (DOI:10.1007/s00044-010-9515-y)	23	1	23	Manual data extraction	Data standardisation and curation	CHEMBL3046021
Med Chem Res (2011), 20(1), 74-80 (DOI:10.1007/s00044-009-9277-6)	21	3	41	Manual data extraction	Data standardisation and curation	CHEMBL3046022
Med Chem Res (2012), 21(2), 174-184 (DOI:10.1007/s00044-010-9517-9)	20	7	133	Manual data extraction	Data standardisation and curation	CHEMBL3046023
Med Chem Res (2011), 20(7), 1005-1014 (DOI:10.1007/s00044-010-9428-9)	73	2	73	Manual data extraction	Data standardisation and curation	CHEMBL3046024
J Pesticide Sci (1992), 17(4), 243-249 (DOI:10.1584/jpestics.17.4_243)	5	115	260	Manual data extraction	Data standardisation and curation	CHEMBL3046025
Crop Protection (2007), 26(9), 1377-1384 (DOI:10.1016/j.cropro.2006.11.010)	3	50	50	Manual data extraction	Data standardisation and curation	CHEMBL3046026
Pest Manag Sci (2011), 67(7), 869-875 (PMID:21370393)	7	169	195	Manual data extraction	Data standardisation and curation	CHEMBL3046027
Med Chem Res (2013), 22(1), 287-302 (DOI:10.1007/s00044-012-0003-4)	25	3	125	Manual data extraction	Data standardisation and curation	CHEMBL3046028
Med Chem Res (2013), 22(6), 2984-2990 (DOI:10.1007/s00044-012-0288-3)	13	15	153	Manual data extraction	Data standardisation and curation	CHEMBL3046029
Pak J Biol Sci (2009), 12(16), 1119-1126 (PMID:19899322)	2	57	81	Manual data extraction	Data standardisation and curation	CHEMBL3046030
J Pesticide Sci (1996), 21(3), 311-316 (DOI:10.1584/jpestics.21.311)	5	7	31	Manual data extraction	Data standardisation and curation	CHEMBL3046031
Med Chem Res (2013), 22(1), 175-185 (DOI:10.1007/s00044-012-0019-9)	23	3	69	Manual data extraction	Data standardisation and curation	CHEMBL3046032
J Agric Food Chem (2011), 59(19), 10615-10623 (PMID:21894959)	34	4	136	Manual data extraction	Data standardisation and curation	CHEMBL3046033
Biosci. Biotechnol. Biochem. (2002), 66(12), 2537-2542 (PMID:12596845)	2	15	15	Manual data extraction	Data standardisation and curation	CHEMBL3046034
Med Chem Res (2013), 22(5), 2061-2078 (DOI:10.1007/s00044-012-0191-y)	30	14	388	Manual data extraction	Data standardisation and curation	CHEMBL3046035
J Agric Food Chem (2005), 53(15), 5943-5947 (PMID:16028978)	2	70	75	Manual data extraction	Data standardisation and curation	CHEMBL3046036
Pest Manag Sci (2012), 68(9), 1231-1240 (PMID:22488841)	3	10	17	Manual data extraction	Data standardisation and curation	CHEMBL3046037
Biochem Syst Ecol (2006), 34(8), 609-616 (DOI:10.1016/j.bse.2006.02.006)	4	5	20	Manual data extraction	Data standardisation and curation	CHEMBL3046038
Med Chem Res (2013), 22(5), 2430-2436 (DOI:10.1007/s00044-012-0237-1)	3	18	18	Manual data extraction	Data standardisation and curation	CHEMBL3046039
Med Chem Res (2011), 20(3), 280-286 (DOI:10.1007/s00044-010-9318-1)	12	25	254	Manual data extraction	Data standardisation and curation	CHEMBL3046040
Med Chem Res (2011), 20(9), 1616-1621 (DOI:10.1007/s00044-010-9435-x)	50	1	100	Manual data extraction	Data standardisation and curation	CHEMBL3046041
J Agric Food Chem (2010), 58(5), 2882-2885 (PMID:20131802)	6	4	24	Manual data extraction	Data standardisation and curation	CHEMBL3046042
Med Chem Res (2008), 17(2), 62-73 (DOI:10.1007/s00044-007-9037-4)	8	3	24	Manual data extraction	Data standardisation and curation	CHEMBL3046043
Med Chem Res (2013), 22(1), 70-77 (DOI:10.1007/s00044-012-0016-z)	3	48	68	Manual data extraction	Data standardisation and curation	CHEMBL3046044
Biosci. Biotechnol. Biochem. (1996), 60(9), 1495-1496 (PMID:8987602)	2	5	6	Manual data extraction	Data standardisation and curation	CHEMBL3046045
Med Chem Res (2011), 20(5), 615-625 (DOI:10.1007/s00044-010-9361-y)	11	4	22	Manual data extraction	Data standardisation and curation	CHEMBL3046046
Med Chem Res (2012), 21(1), 16-26 (DOI:10.1007/s00044-010-9494-z)	14	10	60	Manual data extraction	Data standardisation and curation	CHEMBL3046047
Med Chem Res (2012), 21(8), 1803-1810 (DOI:10.1007/s00044-011-9710-5)	8	3	24	Manual data extraction	Data standardisation and curation	CHEMBL3046048
J Pesticide Sci (1997), 22(4), 299-302 (DOI:10.1584/jpestics.22.299)	15	3	38	Manual data extraction	Data standardisation and curation	CHEMBL3046049
Med Chem Res (2009), 18(5), 383-395 (DOI:10.1007/s00044-008-9135-y)	17	9	148	Manual data extraction	Data standardisation and curation	CHEMBL3046050
Med Chem Res (2010), 19(6), 589-602 (DOI:10.1007/s00044-009-9215-7)	13	8	52	Manual data extraction	Data standardisation and curation	CHEMBL3046051
Med Chem Res (2012), 21(6), 816-824 (DOI:10.1007/s00044-011-9598-0)	17	12	192	Manual data extraction	Data standardisation and curation	CHEMBL3046052
Chin Chem Lett (2013), 24(3), 233-236 (DOI:10.1016/j.cclet.2013.01.036)	13	8	104	Manual data extraction	Data standardisation and curation	CHEMBL3046053
Med Chem Res (2013), 22(9), 4308-4315 (DOI:10.1007/s00044-012-0432-0)	3	22	57	Manual data extraction	Data standardisation and curation	CHEMBL3046054
J Agric Food Chem (2010), 58(7), 4356-4360 (PMID:20329725)	7	54	118	Manual data extraction	Data standardisation and curation	CHEMBL3046055
Bioorg. Med. Chem. (2004), 12(11), 2825-2830 (PMID:15142542)	17	6	51	Manual data extraction	Data standardisation and curation	CHEMBL3046056
Med Chem Res (2012), 21(11), 3445-3454 (DOI:10.1007/s00044-011-9886-8)	17	5	67	Manual data extraction	Data standardisation and curation	CHEMBL3046057
J Agric Food Chem (2002), 50(3), 491-494 (PMID:11804518)	1	7	7	Manual data extraction	Data standardisation and curation	CHEMBL3046058
J Agric Food Chem (2007), 55(1), 143-147 (PMID:17199325)	13	5	15	Manual data extraction	Data standardisation and curation	CHEMBL3046059
Med Chem Res (2013), 22(9), 4253-4262 (DOI:10.1007/s00044-012-0436-9)	6	4	20	Manual data extraction	Data standardisation and curation	CHEMBL3046060
Med Chem Res (2008), 17(9), 587-603 (DOI:10.1007/s00044-008-9100-9)	12	14	104	Manual data extraction	Data standardisation and curation	CHEMBL3046061
Med Chem Res (2013), 22(3), 1320-1329 (DOI:10.1007/s00044-012-0129-4)	39	14	277	Manual data extraction	Data standardisation and curation	CHEMBL3046062
Med Chem Res (2012), 21(7), 1302-1312 (DOI:10.1007/s00044-011-9644-y)	24	24	552	Manual data extraction	Data standardisation and curation	CHEMBL3046063
Med Chem Res (2007), 16(3), 136-142 (DOI:10.1007/s00044-007-9018-7)	1	13	13	Manual data extraction	Data standardisation and curation	CHEMBL3046064
J Agric Food Chem (2011), 59(7), 3234-3238 (PMID:21391597)	7	7	13	Manual data extraction	Data standardisation and curation	CHEMBL3046065
J Org Chem (2008), 73(21), 8545-8552 (PMID:18855479)	8	15	90	Manual data extraction	Data standardisation and curation	CHEMBL3046066
Med Chem Res (2011), 20(8), 1206-1213 (DOI:10.1007/s00044-010-9455-6)	6	12	44	Manual data extraction	Data standardisation and curation	CHEMBL3046067
Med Chem Res (2012), 21(11), 3557-3567 (DOI:10.1007/s00044-011-9892-x)	12	1	12	Manual data extraction	Data standardisation and curation	CHEMBL3046068
Med Chem Res (2012), 21(11), 3532-3540 (DOI:10.1007/s00044-011-9891-y)	4	7	17	Manual data extraction	Data standardisation and curation	CHEMBL3046069
Med Chem Res (2013), 22(1), 312-322 (DOI:10.1007/s00044-012-0031-0)	31	8	226	Manual data extraction	Data standardisation and curation	CHEMBL3046070
Med Chem Res (2006), 15(7), 431-442 (DOI:10.1007/s00044-006-0014-0)	11	9	80	Manual data extraction	Data standardisation and curation	CHEMBL3046071
J Agric Food Chem (2007), 55(11), 4340-4347 (PMID:17474756)	27	8	62	Manual data extraction	Data standardisation and curation	CHEMBL3046072
Med Chem Res (2013), 22(8), 3712-3718 (DOI:10.1007/s00044-012-0373-7)	14	3	42	Manual data extraction	Data standardisation and curation	CHEMBL3046073
Med Chem Res (2011), 20(6), 732-737 (DOI:10.1007/s00044-010-9381-7)	4	3	12	Manual data extraction	Data standardisation and curation	CHEMBL3046074
Med Chem Res (2012), 21(8), 1734-1740 (DOI:10.1007/s00044-011-9692-3)	7	2	14	Manual data extraction	Data standardisation and curation	CHEMBL3046075
Med Chem Res (2011), 20(9), 1455-1464 (DOI:10.1007/s00044-010-9379-1)	44	1	88	Manual data extraction	Data standardisation and curation	CHEMBL3046076
Med Chem Res (2013), 22(6), 2768-2777 (DOI:10.1007/s00044-012-0264-y)	3	4	6	Manual data extraction	Data standardisation and curation	CHEMBL3046077
Med Chem Res (2013), 22(3), 1107-1123 (DOI:10.1007/s00044-012-0110-2)	29	1	58	Manual data extraction	Data standardisation and curation	CHEMBL3046078
J Agric Food Chem (2001), 49(5), 2302-2307 (PMID:11368593)	4	159	167	Manual data extraction	Data standardisation and curation	CHEMBL3046079
Med Chem Res (2013), 22(2), 692-698 (DOI:10.1007/s00044-012-0059-1)	9	4	12	Manual data extraction	Data standardisation and curation	CHEMBL3046080
J Agric Food Chem (2012), 60(43), 10715-10722 (PMID:23030687)	5	72	82	Manual data extraction	Data standardisation and curation	CHEMBL3046081
J Pesticide Sci (1997), 22(3), 226-229 (DOI:10.1584/jpestics.22.226)	1	9	9	Manual data extraction	Data standardisation and curation	CHEMBL3046082
Med Chem Res (2012), 21(7), 1237-1244 (DOI:10.1007/s00044-011-9634-0)	13	16	238	Manual data extraction	Data standardisation and curation	CHEMBL3046083
Med Chem Res (2013), 22(10), 4610-4614 (DOI:10.1007/s00044-013-0469-8)	4	3	4	Manual data extraction	Data standardisation and curation	CHEMBL3046084
Med Chem Res (2011), 20(7), 1024-1032 (DOI:10.1007/s00044-010-9433-z)	14	5	70	Manual data extraction	Data standardisation and curation	CHEMBL3046085
Med Chem Res (2013), 22(11), 5227-5235 (DOI:10.1007/s00044-013-0518-3)	10	2	19	Manual data extraction	Data standardisation and curation	CHEMBL3046086
J Agric Food Chem (2008), 56(6), 2125-2130 (PMID:18298069)	1	60	60	Manual data extraction	Data standardisation and curation	CHEMBL3046087
Pest Manag Sci (2013), 69(2), 250-256 (PMID:22927256)	2	21	21	Manual data extraction	Data standardisation and curation	CHEMBL3046088
Med Chem Res (2013), 22(6), 3002-3011 (DOI:10.1007/s00044-012-0304-7)	13	2	26	Manual data extraction	Data standardisation and curation	CHEMBL3046089
J Pesticide Sci (2002), 27(1), 9-16 (DOI:10.1584/jpestics.27.9)	11	15	57	Manual data extraction	Data standardisation and curation	CHEMBL3046090
Med Chem Res (2011), 20(4), 511-521 (DOI:10.1007/s00044-010-9345-y)	24	14	318	Manual data extraction	Data standardisation and curation	CHEMBL3046091
Biosci. Biotechnol. Biochem. (2002), 66(10), 2243-2246 (PMID:12450142)	7	2	14	Manual data extraction	Data standardisation and curation	CHEMBL3046092
Crop Protection (2006), 25(8), 848-854 (DOI:10.1016/j.cropro.2005.11.008)	18	23	117	Manual data extraction	Data standardisation and curation	CHEMBL3046093
Med Chem Res (2009), 18(7), 511-522 (DOI:10.1007/s00044-008-9145-9)	30	1	30	Manual data extraction	Data standardisation and curation	CHEMBL3046094
J Agric Food Chem (2008), 56(3), 998-1001 (PMID:18183949)	20	10	117	Manual data extraction	Data standardisation and curation	CHEMBL3046095
Med Chem Res (2004), 13(8), 746-757 (DOI:10.1007/s00044-004-0114-7)	40	1	40	Manual data extraction	Data standardisation and curation	CHEMBL3046096
Med Chem Res (2012), 21(8), 1953-1966 (DOI:10.1007/s00044-011-9706-1)	40	4	67	Manual data extraction	Data standardisation and curation	CHEMBL3046097
Biosci. Biotechnol. Biochem. (1998), 62(10), 2046-2048 (DOI:10.1271/bbb.62.2046)	8	7	20	Manual data extraction	Data standardisation and curation	CHEMBL3046098
Pest Manag Sci (2011), 67(1), 82-86 (PMID:21162147)	4	13	37	Manual data extraction	Data standardisation and curation	CHEMBL3046099
Med Chem Res (2011), 20(3), 287-292 (DOI:10.1007/s00044-010-9319-0)	12	6	72	Manual data extraction	Data standardisation and curation	CHEMBL3046100
Biosci. Biotechnol. Biochem. (1992), 56(12), 2023-2033 (DOI:10.1271/bbb.56.2023)	20	7	114	Manual data extraction	Data standardisation and curation	CHEMBL3046101
Med Chem Res (2012), 21(6), 932-935 (DOI:10.1007/s00044-011-9605-5)	6	16	80	Manual data extraction	Data standardisation and curation	CHEMBL3046102
J Agric Food Chem (2005), 53(8), 2922-2927 (PMID:15826040)	4	6	11	Manual data extraction	Data standardisation and curation	CHEMBL3046103
Molecules (2011), 16(7), 6060-6067 (PMID:21775935)	4	6	19	Manual data extraction	Data standardisation and curation	CHEMBL3046104
Med Chem Res (2012), 21(7), 1353-1362 (DOI:10.1007/s00044-011-9651-z)	7	48	88	Manual data extraction	Data standardisation and curation	CHEMBL3046105
J Agric Food Chem (2011), 59(21), 11718-11726 (PMID:21958315)	25	54	257	Manual data extraction	Data standardisation and curation	CHEMBL3046106
Med Chem Res (2013), 22(5), 2346-2350 (DOI:10.1007/s00044-012-0228-2)	2	1	2	Manual data extraction	Data standardisation and curation	CHEMBL3046107
Med Chem Res (2011), 20(9), 1650-1655 (DOI:10.1007/s00044-010-9480-5)	10	6	60	Manual data extraction	Data standardisation and curation	CHEMBL3046108
J Pesticide Sci (2004), 29(4), 369-371 (DOI:10.1584/jpestics.29.369)	1	50	50	Manual data extraction	Data standardisation and curation	CHEMBL3046109
Med Chem Res (2011), 20(3), 314-320 (DOI:10.1007/s00044-010-9315-4)	21	6	100	Manual data extraction	Data standardisation and curation	CHEMBL3046110
J Pesticide Sci (2011), 36(3), 392-401 (DOI:10.1584/jpestics.G11-28)	33	17	206	Manual data extraction	Data standardisation and curation	CHEMBL3046111
J Agric Food Chem (2007), 55(20), 8170-8176 (PMID:17867640)	10	12	67	Manual data extraction	Data standardisation and curation	CHEMBL3046112
Crop Protection (2007), 26(4), 697-705 (DOI:10.1016/j.cropro.2006.06.008)	9	20	60	Manual data extraction	Data standardisation and curation	CHEMBL3046113
J Pesticide Sci (2012), 37(1), 15-19 (DOI:10.1584/jpestics.G11-02)	17	8	136	Manual data extraction	Data standardisation and curation	CHEMBL3046114
Med Chem Res (2011), 20(2), 200-209 (DOI:10.1007/s00044-010-9307-4)	24	5	92	Manual data extraction	Data standardisation and curation	CHEMBL3046115
Med Chem Res (2012), 21(6), 739-746 (DOI:10.1007/s00044-011-9580-x)	13	1	13	Manual data extraction	Data standardisation and curation	CHEMBL3046116
Med Chem Res (2012), 21(8), 1977-1983 (DOI:10.1007/s00044-011-9718-x)	15	2	26	Manual data extraction	Data standardisation and curation	CHEMBL3046117
Med Chem Res (2013), 22(5), 2279-2283 (DOI:10.1007/s00044-012-0222-8)	13	1	46	Manual data extraction	Data standardisation and curation	CHEMBL3046118
J Agric Food Chem (2002), 50(20), 5617-5620 (PMID:12236687)	14	2	28	Manual data extraction	Data standardisation and curation	CHEMBL3046119
Chem Pharm Bull (Tokyo) (2003), 51(8), 994-998 (PMID:12913244)	9	1	9	Manual data extraction	Data standardisation and curation	CHEMBL3046120
Med Chem Res (2013), 22(8), 3843-3856 (DOI:10.1007/s00044-012-0394-2)	22	6	132	Manual data extraction	Data standardisation and curation	CHEMBL3046121
J Agric Food Chem (2001), 49(1), 471-476 (PMID:11170613)	4	19	27	Manual data extraction	Data standardisation and curation	CHEMBL3046122
Pest Manag Sci (2012), 68(9), 1241-1247 (PMID:22461409)	6	9	21	Manual data extraction	Data standardisation and curation	CHEMBL3046123
J Pesticide Sci (2005), 30(1), 1-6 (DOI:10.1584/jpestics.30.1)	18	2	36	Manual data extraction	Data standardisation and curation	CHEMBL3046124
Med Chem Res (2013), 22(5), 2411-2420 (DOI:10.1007/s00044-012-0235-3)	23	6	123	Manual data extraction	Data standardisation and curation	CHEMBL3046125
J Pesticide Sci (1999), 24(2), 156-169 (DOI:10.1584/jpestics.24.156)	33	39	397	Manual data extraction	Data standardisation and curation	CHEMBL3046126
Bioorg. Med. Chem. Lett. (2011), 21(21), 6404-6408 (PMID:21940169)	18	4	70	Manual data extraction	Data standardisation and curation	CHEMBL3046127
J Agric Food Chem (2010), 58(10), 6290-6295 (PMID:20415424)	13	1	25	Manual data extraction	Data standardisation and curation	CHEMBL3046128
Med Chem Res (2013), 22(7), 3316-3328 (DOI:10.1007/s00044-012-0329-y)	16	15	108	Manual data extraction	Data standardisation and curation	CHEMBL3046129
Tetrahedron (2005), 61(50), 11924-11929 (DOI:10.1016/j.tet.2005.09.054)	6	5	23	Manual data extraction	Data standardisation and curation	CHEMBL3046130
J Agric Food Chem (2012), 60(34), 8435-8443 (PMID:22891988)	35	3	105	Manual data extraction	Data standardisation and curation	CHEMBL3046131
Med Chem Res (2013), 22(9), 4087-4095 (DOI:10.1007/s00044-012-0403-5)	13	1	13	Manual data extraction	Data standardisation and curation	CHEMBL3046132
Crop Protection (2012), 42(), 217-222 (DOI:10.1016/j.cropro.2012.06.012)	1	25	38	Manual data extraction	Data standardisation and curation	CHEMBL3046133
Med Chem Res (2012), 21(6), 703-710 (DOI:10.1007/s00044-011-9574-8)	16	3	48	Manual data extraction	Data standardisation and curation	CHEMBL3046134
Med Chem Res (2010), 19(6), 541-550 (DOI:10.1007/s00044-009-9211-y)	12	18	198	Manual data extraction	Data standardisation and curation	CHEMBL3046135
Med Chem Res (2010), 19(1), 94-101 (DOI:10.1007/s00044-009-9176-x)	10	17	47	Manual data extraction	Data standardisation and curation	CHEMBL3046136
Med Chem Res (2011), 20(1), 29-35 (DOI:10.1007/s00044-009-9278-5)	11	5	43	Manual data extraction	Data standardisation and curation	CHEMBL3046137
J Pesticide Sci (2004), 29(3), 205-208 (DOI:10.1584/jpestics.29.205)	30	3	32	Manual data extraction	Data standardisation and curation	CHEMBL3046138
J Agric Food Chem (2008), 56(9), 2985-2988 (PMID:18393433)	17	11	87	Manual data extraction	Data standardisation and curation	CHEMBL3046139
Med Chem Res (2012), 21(11), 3863-3875 (DOI:10.1007/s00044-011-9906-8)	20	14	252	Manual data extraction	Data standardisation and curation	CHEMBL3046140
Med Chem Res (2013), 22(8), 4039-4045 (DOI:10.1007/s00044-012-0399-x)	8	3	24	Manual data extraction	Data standardisation and curation	CHEMBL3046141
Crop Protection (2012), 40(), 16-21 (DOI:10.1016/j.cropro.2012.03.024)	5	9	29	Manual data extraction	Data standardisation and curation	CHEMBL3046142
J Agric Food Chem (2003), 51(5), 1353-1359 (PMID:12590481)	9	15	134	Manual data extraction	Data standardisation and curation	CHEMBL3046143
J Agric Food Chem (2000), 48(6), 2528-2531 (PMID:10888580)	5	3	13	Manual data extraction	Data standardisation and curation	CHEMBL3046144
Med Chem Res (2009), 18(1), 20-30 (DOI:10.1007/s00044-008-9103-6)	7	4	10	Manual data extraction	Data standardisation and curation	CHEMBL3046145
Pest Manag Sci (2009), 65(4), 404-412 (PMID:19165831)	3	43	101	Manual data extraction	Data standardisation and curation	CHEMBL3046146
J Pesticide Sci (2000), 25(2), 107-116 (DOI:10.1584/jpestics.25.107)	63	86	480	Manual data extraction	Data standardisation and curation	CHEMBL3046147
Med Chem Res (2013), 22(4), 1630-1640 (DOI:10.1007/s00044-012-0159-y)	14	3	42	Manual data extraction	Data standardisation and curation	CHEMBL3046148
J Agric Food Chem (2013), 61(7), 1419-1426 (PMID:23350742)	21	7	102	Manual data extraction	Data standardisation and curation	CHEMBL3046149
J Pesticide Sci (1999), 24(1), 7-12 (DOI:10.1584/jpestics.24.7)	41	2	42	Manual data extraction	Data standardisation and curation	CHEMBL3046150
Med Chem Res (2012), 21(7), 1039-1043 (DOI:10.1007/s00044-011-9608-2)	2	6	11	Manual data extraction	Data standardisation and curation	CHEMBL3046151
Pharm Acta Helv (1995), 70(4), 325-328 (PMID:8765698)	12	6	24	Manual data extraction	Data standardisation and curation	CHEMBL3046152
Med Chem Res (2012), 21(11), 3390-3395 (DOI:10.1007/s00044-011-9840-9)	15	4	56	Manual data extraction	Data standardisation and curation	CHEMBL3046153
Bioorg. Med. Chem. Lett. (2009), 19(19), 5796-5798 (PMID:19700317)	16	3	48	Manual data extraction	Data standardisation and curation	CHEMBL3046154
Med Chem Res (2011), 20(8), 1200-1205 (DOI:10.1007/s00044-010-9462-7)	8	8	64	Manual data extraction	Data standardisation and curation	CHEMBL3046155
Biochem Syst Ecol (2003), 31(9), 1051-1056 (DOI:10.1016/S0305-1978(03)00042-5)	4	2	6	Manual data extraction	Data standardisation and curation	CHEMBL3046156
Med Chem Res (2013), 22(2), 852-860 (DOI:10.1007/s00044-012-0065-3)	11	4	44	Manual data extraction	Data standardisation and curation	CHEMBL3046157
J Agric Food Chem (2008), 56(15), 6547-6553 (PMID:18616265)	42	1	42	Manual data extraction	Data standardisation and curation	CHEMBL3046158
Med Chem Res (2008), 17(1), 30-41 (DOI:10.1007/s00044-008-9090-7)	5	15	25	Manual data extraction	Data standardisation and curation	CHEMBL3046159
J Pesticide Sci (2004), 29(1), 43-45 (DOI:10.1584/jpestics.29.43)	5	13	44	Manual data extraction	Data standardisation and curation	CHEMBL3046160
Med Chem Res (2013), 22(1), 367-381 (DOI:10.1007/s00044-012-0041-y)	28	40	630	Manual data extraction	Data standardisation and curation	CHEMBL3046161
Med Chem Res (2013), 22(12), 5901-5911 (DOI:10.1007/s00044-013-0582-8)	8	5	39	Manual data extraction	Data standardisation and curation	CHEMBL3046162
Pest Manag Sci (2010), 66(11), 1186-1190 (PMID:20632380)	4	34	76	Manual data extraction	Data standardisation and curation	CHEMBL3046163
Med Chem Res (2011), 20(8), 1260-1272 (DOI:10.1007/s00044-010-9469-0)	24	51	198	Manual data extraction	Data standardisation and curation	CHEMBL3046164
Med Chem Res (2012), 21(1), 75-84 (DOI:10.1007/s00044-010-9492-1)	13	7	40	Manual data extraction	Data standardisation and curation	CHEMBL3046165
Med Chem Res (2012), 21(9), 2615-2623 (DOI:10.1007/s00044-011-9783-1)	11	2	21	Manual data extraction	Data standardisation and curation	CHEMBL3046166
J Agric Food Chem (2012), 60(1), 339-345 (PMID:22142246)	3	26	39	Manual data extraction	Data standardisation and curation	CHEMBL3046167
Pest Manag Sci (2012), 68(4), 537-542 (PMID:22290809)	3	19	25	Manual data extraction	Data standardisation and curation	CHEMBL3046168
J Agric Food Chem (2012), 60(44), 10942-10951 (PMID:23088717)	46	14	174	Manual data extraction	Data standardisation and curation	CHEMBL3046169
Med Chem Res (2013), 22(8), 3802-3811 (DOI:10.1007/s00044-012-0382-6)	12	9	95	Manual data extraction	Data standardisation and curation	CHEMBL3046170
Med Chem Res (2013), 22(2), 674-680 (DOI:10.1007/s00044-012-0052-8)	2	28	56	Manual data extraction	Data standardisation and curation	CHEMBL3046171
Biosci. Biotechnol. Biochem. (1997), 61(7), 1213-1215 (DOI:10.1271/bbb.61.1213)	17	13	73	Manual data extraction	Data standardisation and curation	CHEMBL3046172
Med Chem Res (2013), 22(10), 4663-4676 (DOI:10.1007/s00044-012-0461-8)	6	2	15	Manual data extraction	Data standardisation and curation	CHEMBL3046173
Med Chem Res (2013), 22(3), 1356-1364 (DOI:10.1007/s00044-012-0118-7)	66	1	66	Manual data extraction	Data standardisation and curation	CHEMBL3046174
Med Chem Res (2011), 20(4), 461-465 (DOI:10.1007/s00044-010-9339-9)	6	1	6	Manual data extraction	Data standardisation and curation	CHEMBL3046175
J Agric Food Chem (2007), 55(8), 3011-3017 (PMID:17381123)	21	21	316	Manual data extraction	Data standardisation and curation	CHEMBL3046176
J Agric Food Chem (2002), 50(8), 2283-2292 (PMID:11929285)	13	38	292	Manual data extraction	Data standardisation and curation	CHEMBL3046177
J Pesticide Sci (1996), 21(2), 195-201 (DOI:10.1584/jpestics.21.195)	30	8	112	Manual data extraction	Data standardisation and curation	CHEMBL3046178
J Agric Food Chem (2009), 57(16), 7288-7292 (PMID:19650641)	7	13	47	Manual data extraction	Data standardisation and curation	CHEMBL3046179
Chem Pharm Bull (Tokyo) (2007), 55(12), 1755-1757 (PMID:18057754)	15	15	211	Manual data extraction	Data standardisation and curation	CHEMBL3046180
Molecules (2013), 18(1), 778-788 (PMID:23303337)	3	45	69	Manual data extraction	Data standardisation and curation	CHEMBL3046181
Pest Manag Sci (2012), 68(6), 883-888 (PMID:22262512)	6	23	39	Manual data extraction	Data standardisation and curation	CHEMBL3046182
Med Chem Res (2011), 20(8), 1181-1187 (DOI:10.1007/s00044-010-9461-8)	7	11	16	Manual data extraction	Data standardisation and curation	CHEMBL3046183
J Agric Food Chem (2011), 59(6), 2456-2461 (PMID:21341697)	10	4	19	Manual data extraction	Data standardisation and curation	CHEMBL3046184
Biochem Syst Ecol (2002), 30(6), 595-599 (DOI:10.1016/S0305-1978(01)00111-9)	9	1	9	Manual data extraction	Data standardisation and curation	CHEMBL3046185
Med Chem Res (2013), 22(1), 28-34 (DOI:10.1007/s00044-012-0007-0)	4	10	19	Manual data extraction	Data standardisation and curation	CHEMBL3046186
Med Chem Res (2013), 22(8), 3589-3605 (DOI:10.1007/s00044-012-0367-5)	40	2	40	Manual data extraction	Data standardisation and curation	CHEMBL3046187
Biosci. Biotechnol. Biochem. (2005), 69(4), 705-713 (PMID:15849408)	12	8	84	Manual data extraction	Data standardisation and curation	CHEMBL3046188
Bioorg. Med. Chem. Lett. (1996), 6(17), 2131-2136 (DOI:10.1016/0960-894X(96)00384-8)	19	7	31	Manual data extraction	Data standardisation and curation	CHEMBL3046189
Med Chem Res (2013), 22(5), 2253-2259 (DOI:10.1007/s00044-012-0218-4)	6	8	48	Manual data extraction	Data standardisation and curation	CHEMBL3046190
Pest Manag Sci (2013), 69(1), 48-53 (PMID:22807213)	1	41	60	Manual data extraction	Data standardisation and curation	CHEMBL3046191
J Agric Food Chem (2002), 50(17), 4839-4845 (PMID:12166969)	23	9	97	Manual data extraction	Data standardisation and curation	CHEMBL3046192
Med Chem Res (2012), 21(10), 2735-2743 (DOI:10.1007/s00044-011-9801-3)	1	49	49	Manual data extraction	Data standardisation and curation	CHEMBL3046193
Med Chem Res (2013), 22(6), 2855-2861 (DOI:10.1007/s00044-012-0283-8)	10	7	63	Manual data extraction	Data standardisation and curation	CHEMBL3046194
Med Chem Res (2012), 21(10), 3301-3311 (DOI:10.1007/s00044-011-9877-9)	25	1	50	Manual data extraction	Data standardisation and curation	CHEMBL3046195
Med Chem Res (2012), 21(7), 1127-1135 (DOI:10.1007/s00044-011-9621-5)	14	7	91	Manual data extraction	Data standardisation and curation	CHEMBL3046196
J Pesticide Sci (2001), 26(2), 165-168 (DOI:10.1584/jpestics.26.165)	11	34	84	Manual data extraction	Data standardisation and curation	CHEMBL3046197
Biosci. Biotechnol. Biochem. (1998), 62(5), 1025-1027 (PMID:9648238)	5	34	58	Manual data extraction	Data standardisation and curation	CHEMBL3046198
J Agric Food Chem (2008), 56(21), 10160-10167 (PMID:18939848)	23	8	89	Manual data extraction	Data standardisation and curation	CHEMBL3046199
J Agric Food Chem (2005), 53(22), 8639-8643 (PMID:16248565)	1	40	40	Manual data extraction	Data standardisation and curation	CHEMBL3046200
Pest Manag Sci (2012), 68(8), 1171-1183 (PMID:22431165)	2	23	23	Manual data extraction	Data standardisation and curation	CHEMBL3046201
Arabian Journal of Chemistry (2011), (), - (DOI:10.1016/j.arabjc.2011.03.020)	13	12	99	Manual data extraction	Data standardisation and curation	CHEMBL3046202
J Agric Food Chem (2009), 57(2), 464-470 (PMID:19113871)	7	14	24	Manual data extraction	Data standardisation and curation	CHEMBL3046203
Med Chem Res (2013), 22(12), 5700-5706 (DOI:10.1007/s00044-013-0563-y)	3	7	15	Manual data extraction	Data standardisation and curation	CHEMBL3046204
J Agric Food Chem (2007), 55(15), 6198-6205 (PMID:17602496)	33	3	99	Manual data extraction	Data standardisation and curation	CHEMBL3046205
Med Chem Res (2013), 22(3), 1073-1089 (DOI:10.1007/s00044-012-0112-0)	45	12	510	Manual data extraction	Data standardisation and curation	CHEMBL3046206
Med Chem Res (2013), 22(10), 4745-4754 (DOI:10.1007/s00044-013-0489-4)	16	6	84	Manual data extraction	Data standardisation and curation	CHEMBL3046207
J Agric Food Chem (2000), 48(7), 3003-3007 (PMID:10898656)	12	65	539	Manual data extraction	Data standardisation and curation	CHEMBL3046208
J Agric Food Chem (2009), 57(17), 7919-7923 (PMID:19689137)	16	3	48	Manual data extraction	Data standardisation and curation	CHEMBL3046209
Med Chem Res (2011), 20(3), 339-345 (DOI:10.1007/s00044-010-9314-5)	8	4	25	Manual data extraction	Data standardisation and curation	CHEMBL3046210
Med Chem Res (2013), 22(12), 5814-5822 (DOI:10.1007/s00044-013-0565-9)	8	19	72	Manual data extraction	Data standardisation and curation	CHEMBL3046211
Med Chem Res (2013), 22(12), 5723-5729 (DOI:10.1007/s00044-013-0560-1)	14	5	70	Manual data extraction	Data standardisation and curation	CHEMBL3046212
Crop Protection (2006), 25(5), 508-511 (DOI:10.1016/j.cropro.2005.05.008)	2	62	62	Manual data extraction	Data standardisation and curation	CHEMBL3046213
J Agric Food Chem (2010), 58(20), 10847-10854 (PMID:20873773)	6	48	66	Manual data extraction	Data standardisation and curation	CHEMBL3046214
J Agric Food Chem (2011), 59(13), 7098-7103 (PMID:21631118)	7	4	28	Manual data extraction	Data standardisation and curation	CHEMBL3046215
Med Chem Res (2013), 22(9), 4096-4109 (DOI:10.1007/s00044-012-0408-0)	42	4	335	Manual data extraction	Data standardisation and curation	CHEMBL3046216
Med Chem Res (2012), 21(7), 1418-1426 (DOI:10.1007/s00044-011-9661-x)	13	15	235	Manual data extraction	Data standardisation and curation	CHEMBL3046217
Crop Protection (2009), 28(5), 381-386 (DOI:10.1016/j.cropro.2008.12.004)	5	14	46	Manual data extraction	Data standardisation and curation	CHEMBL3046218
Med Chem Res (2005), 14(4), 181-197 (DOI:10.1007/s00044-005-0133-z)	1	20	21	Manual data extraction	Data standardisation and curation	CHEMBL3046219
J Agric Food Chem (2010), 58(15), 8618-8622 (PMID:20681650)	4	10	14	Manual data extraction	Data standardisation and curation	CHEMBL3046220
Biosci. Biotechnol. Biochem. (2003), 67(5), 980-988 (PMID:12834274)	8	4	20	Manual data extraction	Data standardisation and curation	CHEMBL3046221
J Agric Food Chem (2003), 51(8), 2156-2160 (PMID:12670149)	6	6	36	Manual data extraction	Data standardisation and curation	CHEMBL3046222
Med Chem Res (2012), 21(9), 2280-2291 (DOI:10.1007/s00044-011-9726-x)	26	22	83	Manual data extraction	Data standardisation and curation	CHEMBL3046223
Carbohydr Res (2006), 341(17), 2867-2870 (PMID:17027940)	3	3	7	Manual data extraction	Data standardisation and curation	CHEMBL3046224
J Pesticide Sci (2000), 25(3), 267-269 (DOI:10.1584/jpestics.25.267)	3	3	9	Manual data extraction	Data standardisation and curation	CHEMBL3046225
J Pesticide Sci (2006), 31(4), 380-389 (DOI:10.1584/jpestics.G06-03)	34	6	204	Manual data extraction	Data standardisation and curation	CHEMBL3046226
Med Chem Res (2013), 22(7), 3170-3176 (DOI:10.1007/s00044-012-0319-0)	15	13	179	Manual data extraction	Data standardisation and curation	CHEMBL3046227
J Pesticide Sci (2007), 32(2), 112-119 (DOI:10.1584/jpestics.G06-30)	19	5	90	Manual data extraction	Data standardisation and curation	CHEMBL3046228
Med Chem Res (2012), 21(11), 3598-3606 (DOI:10.1007/s00044-011-9909-5)	18	21	313	Manual data extraction	Data standardisation and curation	CHEMBL3046229
Biochem Syst Ecol (2000), 28(4), 299-303 (PMID:10725588)	7	3	14	Manual data extraction	Data standardisation and curation	CHEMBL3046230
Med Chem Res (2008), 17(2), 103-113 (DOI:10.1007/s00044-007-9041-8)	19	3	55	Manual data extraction	Data standardisation and curation	CHEMBL3046231
Med Chem Res (2012), 21(12), 4403-4411 (DOI:10.1007/s00044-012-9973-5)	16	23	247	Manual data extraction	Data standardisation and curation	CHEMBL3046232
Med Chem Res (2009), 18(9), 758-769 (DOI:10.1007/s00044-009-9165-0)	21	7	46	Manual data extraction	Data standardisation and curation	CHEMBL3046233
Med Chem Res (2012), 21(8), 1771-1779 (DOI:10.1007/s00044-011-9686-1)	10	4	38	Manual data extraction	Data standardisation and curation	CHEMBL3046234
Med Chem Res (2013), 22(5), 2079-2087 (DOI:10.1007/s00044-012-0193-9)	12	24	221	Manual data extraction	Data standardisation and curation	CHEMBL3046235
Med Chem Res (2012), 21(10), 2873-2884 (DOI:10.1007/s00044-011-9818-7)	31	2	62	Manual data extraction	Data standardisation and curation	CHEMBL3046236
Pest Manag Sci (2013), 69(3), 431-436 (PMID:23292923)	1	12	12	Manual data extraction	Data standardisation and curation	CHEMBL3046237
J Agric Food Chem (2009), 57(10), 4279-4286 (PMID:21314199)	29	45	499	Manual data extraction	Data standardisation and curation	CHEMBL3046238
J Pesticide Sci (1998), 23(3), 304-307 (DOI:10.1584/jpestics.23.304)	1	7	7	Manual data extraction	Data standardisation and curation	CHEMBL3046239
J Pesticide Sci (2009), 34(1), 13-20 (DOI:10.1584/jpestics.G08-26)	30	5	118	Manual data extraction	Data standardisation and curation	CHEMBL3046240
Med Chem Res (2009), 18(5), 351-361 (DOI:10.1007/s00044-008-9132-1)	11	15	64	Manual data extraction	Data standardisation and curation	CHEMBL3046241
Med Chem Res (2012), 21(8), 1533-1543 (DOI:10.1007/s00044-011-9673-6)	29	7	62	Manual data extraction	Data standardisation and curation	CHEMBL3046242
J Pesticide Sci (2006), 31(1), 14-22 (DOI:10.1584/jpestics.31.14)	17	12	184	Manual data extraction	Data standardisation and curation	CHEMBL3046243
Med Chem Res (2013), 22(10), 4600-4609 (DOI:10.1007/s00044-012-0438-7)	25	5	125	Manual data extraction	Data standardisation and curation	CHEMBL3046244
J Agric Food Chem (2011), 59(20), 10879-10886 (PMID:21905729)	11	13	46	Manual data extraction	Data standardisation and curation	CHEMBL3046245
Tetrahedron (1995), 51(46), 12563-12572 (DOI:10.1016/0040-4020(95)00810-U)	4	10	40	Manual data extraction	Data standardisation and curation	CHEMBL3046246
Med Chem Res (2010), 19(3), 271-282 (DOI:10.1007/s00044-009-9190-z)	5	40	129	Manual data extraction	Data standardisation and curation	CHEMBL3046247
J Pesticide Sci (1998), 23(3), 262-267 (DOI:10.1584/jpestics.23.262)	34	8	55	Manual data extraction	Data standardisation and curation	CHEMBL3046248
Biosci. Biotechnol. Biochem. (1996), 60(5), 909-910 (DOI:10.1271/bbb.60.909)	28	4	70	Manual data extraction	Data standardisation and curation	CHEMBL3046249
Med Chem Res (2009), 18(1), 49-58 (DOI:10.1007/s00044-008-9106-3)	23	6	67	Manual data extraction	Data standardisation and curation	CHEMBL3046250
Med Chem Res (2013), 22(1), 105-114 (DOI:10.1007/s00044-012-0006-1)	61	1	122	Manual data extraction	Data standardisation and curation	CHEMBL3046251
Pest Manag Sci (2012), 68(11), 1512-1522 (PMID:22718431)	34	30	295	Manual data extraction	Data standardisation and curation	CHEMBL3046252
Med Chem Res (2012), 21(11), 3327-3335 (DOI:10.1007/s00044-011-9846-3)	10	1	10	Manual data extraction	Data standardisation and curation	CHEMBL3046253
Molecules (2000), 5(3), 422-423 (DOI:10.3390/50300422)	3	2	3	Manual data extraction	Data standardisation and curation	CHEMBL3046254
J. Nat. Prod. (2012), 75(7), 1277-1283 (PMID:22724531)	4	4	13	Manual data extraction	Data standardisation and curation	CHEMBL3046255
Med Chem Res (2012), 21(7), 1023-1029 (DOI:10.1007/s00044-011-9601-9)	5	6	24	Manual data extraction	Data standardisation and curation	CHEMBL3046256
Crop Protection (2008), 27(3), 695-699 (DOI:10.1016/j.cropro.2007.09.015)	6	98	101	Manual data extraction	Data standardisation and curation	CHEMBL3046257
Med Chem Res (2008), 17(2), 169-181 (DOI:10.1007/s00044-007-9047-2)	21	14	270	Manual data extraction	Data standardisation and curation	CHEMBL3046258
Crop Protection (2009), 28(10), 878-881 (DOI:10.1016/j.cropro.2009.06.016)	1	11	11	Manual data extraction	Data standardisation and curation	CHEMBL3046259
Med Chem Res (2011), 20(6), 670-677 (DOI:10.1007/s00044-010-9360-z)	20	14	280	Manual data extraction	Data standardisation and curation	CHEMBL3046260
Med Chem Res (2013), 22(6), 2717-2723 (DOI:10.1007/s00044-012-0249-x)	48	1	48	Manual data extraction	Data standardisation and curation	CHEMBL3046261
J Pesticide Sci (2005), 30(1), 7-10 (DOI:10.1584/jpestics.30.7)	3	20	36	Manual data extraction	Data standardisation and curation	CHEMBL3046262
Med Chem Res (2013), 22(6), 2938-2945 (DOI:10.1007/s00044-012-0295-4)	3	16	34	Manual data extraction	Data standardisation and curation	CHEMBL3046263
Biosci. Biotechnol. Biochem. (2007), 71(9), 2333-2334 (PMID:17827698)	4	2	6	Manual data extraction	Data standardisation and curation	CHEMBL3046264
Med Chem Res (2013), 22(12), 5912-5919 (DOI:10.1007/s00044-013-0573-9)	10	36	324	Manual data extraction	Data standardisation and curation	CHEMBL3046265
Med Chem Res (2012), 21(6), 874-890 (DOI:10.1007/s00044-011-9587-3)	33	16	294	Manual data extraction	Data standardisation and curation	CHEMBL3046266
Biosci. Biotechnol. Biochem. (1993), 57(3), 405-409 (DOI:10.1271/bbb.57.405)	3	8	9	Manual data extraction	Data standardisation and curation	CHEMBL3046267
Med Chem Res (2004), 13(8), 590-604 (DOI:10.1007/s00044-004-0104-9)	30	1	30	Manual data extraction	Data standardisation and curation	CHEMBL3046268
Pest Manag Sci (2013), 69(3), 437-443 (PMID:23225271)	5	11	11	Manual data extraction	Data standardisation and curation	CHEMBL3046269
J Agric Food Chem (2001), 49(11), 5270-5272 (PMID:11714315)	1	3	3	Manual data extraction	Data standardisation and curation	CHEMBL3046270
Med Chem Res (2010), 19(3), 299-310 (DOI:10.1007/s00044-009-9194-8)	9	8	30	Manual data extraction	Data standardisation and curation	CHEMBL3046271
Pest Manag Sci (2012), 68(1), 116-122 (PMID:21717566)	2	9	15	Manual data extraction	Data standardisation and curation	CHEMBL3046272
Pest Manag Sci (2013), 69(1), 126-134 (PMID:23129510)	9	10	20	Manual data extraction	Data standardisation and curation	CHEMBL3046273
Crop Protection (2006), 25(5), 432-439 (DOI:10.1016/j.cropro.2005.07.006)	1	199	199	Manual data extraction	Data standardisation and curation	CHEMBL3046274
Med Chem Res (2012), 21(11), 3382-3389 (DOI:10.1007/s00044-011-9828-5)	2	29	29	Manual data extraction	Data standardisation and curation	CHEMBL3046275
J Pesticide Sci (2011), 36(1), 44-47 (DOI:10.1584/jpestics.G10-60)	4	8	18	Manual data extraction	Data standardisation and curation	CHEMBL3046276
Pest Manag Sci (2009), 65(6), 629-634 (PMID:19206094)	1	9	9	Manual data extraction	Data standardisation and curation	CHEMBL3046277
Molecules (2011), 16(11), 8945-8957 (PMID:22027951)	25	13	235	Manual data extraction	Data standardisation and curation	CHEMBL3046278
Biol. Pharm. Bull. (2006), 29(3), 592-594 (PMID:16508176)	4	23	50	Manual data extraction	Data standardisation and curation	CHEMBL3046279
Med Chem Res (2013), 22(4), 2005-2013 (DOI:10.1007/s00044-012-0205-9)	13	15	108	Manual data extraction	Data standardisation and curation	CHEMBL3046280
J Pesticide Sci (1995), 20(3), 317-319 (DOI:10.1584/jpestics.20.317)	3	3	7	Manual data extraction	Data standardisation and curation	CHEMBL3046281
J Agric Food Chem (2012), 60(38), 9553-9561 (PMID:22950659)	26	9	157	Manual data extraction	Data standardisation and curation	CHEMBL3046282
Med Chem Res (2012), 21(1), 53-59 (DOI:10.1007/s00044-010-9509-9)	7	10	70	Manual data extraction	Data standardisation and curation	CHEMBL3046283
J Agric Food Chem (2007), 55(6), 2288-2292 (PMID:17311404)	23	2	46	Manual data extraction	Data standardisation and curation	CHEMBL3046284
Med Chem Res (2012), 21(8), 1869-1875 (DOI:10.1007/s00044-011-9709-y)	7	3	21	Manual data extraction	Data standardisation and curation	CHEMBL3046285
Med Chem Res (2013), 22(12), 5890-5900 (DOI:10.1007/s00044-013-0566-8)	10	6	30	Manual data extraction	Data standardisation and curation	CHEMBL3046286
Crop Protection (2010), 29(7), 737-743 (DOI:10.1016/j.cropro.2010.02.012)	1	102	102	Manual data extraction	Data standardisation and curation	CHEMBL3046287
Crop Protection (2009), 28(11), 923-927 (DOI:10.1016/j.cropro.2009.07.009)	1	20	20	Manual data extraction	Data standardisation and curation	CHEMBL3046288
Med Chem Res (2013), 22(11), 5184-5196 (DOI:10.1007/s00044-012-0320-7)	42	7	294	Manual data extraction	Data standardisation and curation	CHEMBL3046289
Med Chem Res (2012), 21(9), 2408-2414 (DOI:10.1007/s00044-011-9764-4)	5	8	40	Manual data extraction	Data standardisation and curation	CHEMBL3046290
Med Chem Res (2013), 22(11), 5431-5441 (DOI:10.1007/s00044-013-0496-5)	9	1	9	Manual data extraction	Data standardisation and curation	CHEMBL3046291
J Pesticide Sci (2010), 35(4), 483-487 (DOI:10.1584/jpestics.G10-24)	1	49	49	Manual data extraction	Data standardisation and curation	CHEMBL3046292
J Pesticide Sci (2002), 27(2), 118-126 (DOI:10.1584/jpestics.27.118)	64	64	317	Manual data extraction	Data standardisation and curation	CHEMBL3046293
Molecules (2011), 16(3), 2501-2506 (PMID:21407150)	3	3	4	Manual data extraction	Data standardisation and curation	CHEMBL3046294
Med Chem Res (2011), 20(9), 1550-1555 (DOI:10.1007/s00044-010-9403-5)	36	2	140	Manual data extraction	Data standardisation and curation	CHEMBL3046295
J Pesticide Sci (2004), 29(2), 139-140 (DOI:10.1584/jpestics.29.139)	1	7	7	Manual data extraction	Data standardisation and curation	CHEMBL3046296
J Agric Food Chem (2002), 50(14), 3992-3998 (PMID:12083872)	36	13	110	Manual data extraction	Data standardisation and curation	CHEMBL3046297
Med Chem Res (2012), 21(9), 2494-2500 (DOI:10.1007/s00044-011-9766-2)	11	2	22	Manual data extraction	Data standardisation and curation	CHEMBL3046298
J Agric Food Chem (2009), 57(6), 2436-2440 (PMID:19253973)	23	3	49	Manual data extraction	Data standardisation and curation	CHEMBL3046299
Med Chem Res (2012), 21(11), 3669-3680 (DOI:10.1007/s00044-011-9917-5)	24	2	32	Manual data extraction	Data standardisation and curation	CHEMBL3046300
Med Chem Res (2007), 16(1), 1-14 (DOI:10.1007/s00044-007-9005-z)	19	3	57	Manual data extraction	Data standardisation and curation	CHEMBL3046301
J Agric Food Chem (2002), 50(22), 6318-6321 (PMID:12381110)	2	1	2	Manual data extraction	Data standardisation and curation	CHEMBL3046302
J Agric Food Chem (2012), 60(47), 11675-11680 (PMID:23136941)	25	5	35	Manual data extraction	Data standardisation and curation	CHEMBL3046303
Med Chem Res (2013), 22(7), 3485-3496 (DOI:10.1007/s00044-012-0341-2)	28	8	112	Manual data extraction	Data standardisation and curation	CHEMBL3046304
Ind Crops Prod (2013), 47(), 63-68 (DOI:10.1016/j.indcrop.2013.02.019)	6	13	50	Manual data extraction	Data standardisation and curation	CHEMBL3046305
Med Chem Res (2012), 21(8), 1700-1707 (DOI:10.1007/s00044-011-9689-y)	12	4	32	Manual data extraction	Data standardisation and curation	CHEMBL3046306
Med Chem Res (2007), 16(4), 179-187 (DOI:10.1007/s00044-007-9022-y)	5	1	5	Manual data extraction	Data standardisation and curation	CHEMBL3046307
J Agric Food Chem (2000), 48(1), 83-87 (PMID:10637056)	14	3	35	Manual data extraction	Data standardisation and curation	CHEMBL3046308
J Agric Food Chem (2003), 51(10), 3035-3042 (PMID:12720388)	14	8	59	Manual data extraction	Data standardisation and curation	CHEMBL3046309
Med Chem Res (2012), 21(12), 4437-4446 (DOI:10.1007/s00044-012-9988-y)	14	7	91	Manual data extraction	Data standardisation and curation	CHEMBL3046310
J Agric Food Chem (2005), 53(10), 3872-3876 (PMID:15884810)	19	4	76	Manual data extraction	Data standardisation and curation	CHEMBL3046311
Med Chem Res (2013), 22(8), 3881-3887 (DOI:10.1007/s00044-012-0387-1)	11	3	33	Manual data extraction	Data standardisation and curation	CHEMBL3046312
Med Chem Res (2013), 22(11), 5442-5452 (DOI:10.1007/s00044-013-0525-4)	79	1	79	Manual data extraction	Data standardisation and curation	CHEMBL3046313
Med Chem Res (2013), 22(10), 4893-4908 (DOI:10.1007/s00044-013-0505-8)	29	5	145	Manual data extraction	Data standardisation and curation	CHEMBL3046314
J Pesticide Sci (1996), 21(2), 141-146 (DOI:10.1584/jpestics.21.141)	34	4	136	Manual data extraction	Data standardisation and curation	CHEMBL3046315
J Pesticide Sci (2003), 28(3), 310-312 (DOI:10.1584/jpestics.28.310)	26	3	26	Manual data extraction	Data standardisation and curation	CHEMBL3046316
J Pesticide Sci (1994), 19(2), 137-141 (DOI:10.1584/jpestics.19.2_137)	10	12	120	Manual data extraction	Data standardisation and curation	CHEMBL3046317
J Agric Food Chem (2011), 59(9), 4822-4827 (PMID:21443174)	2	13	14	Manual data extraction	Data standardisation and curation	CHEMBL3046318
Crop Protection (2012), 39(), 11-17 (DOI:10.1016/j.cropro.2012.04.001)	11	244	299	Manual data extraction	Data standardisation and curation	CHEMBL3046319
Med Chem Res (2013), 22(2), 753-757 (DOI:10.1007/s00044-012-0069-z)	10	1	10	Manual data extraction	Data standardisation and curation	CHEMBL3046320
J Agric Food Chem (2009), 57(4), 1399-1405 (PMID:19170511)	17	14	128	Manual data extraction	Data standardisation and curation	CHEMBL3046321
Ind Crops Prod (2013), 45(), 283-292 (DOI:10.1016/j.indcrop.2012.12.038)	9	77	279	Manual data extraction	Data standardisation and curation	CHEMBL3046322
J Pesticide Sci (2001), 26(3), 257-260 (DOI:10.1584/jpestics.26.257)	16	14	185	Manual data extraction	Data standardisation and curation	CHEMBL3046323
Med Chem Res (2009), 18(1), 8-19 (DOI:10.1007/s00044-008-9102-7)	9	2	11	Manual data extraction	Data standardisation and curation	CHEMBL3046324
Med Chem Res (2012), 21(7), 1218-1225 (DOI:10.1007/s00044-011-9630-4)	12	4	33	Manual data extraction	Data standardisation and curation	CHEMBL3046325
J Agric Food Chem (2007), 55(25), 10323-10330 (PMID:18020407)	90	6	359	Manual data extraction	Data standardisation and curation	CHEMBL3046326
Med Chem Res (2011), 20(9), 1499-1504 (DOI:10.1007/s00044-010-9396-0)	21	18	152	Manual data extraction	Data standardisation and curation	CHEMBL3046327
Med Chem Res (2013), 22(11), 5504-5535 (DOI:10.1007/s00044-013-0547-y)	16	8	29	Manual data extraction	Data standardisation and curation	CHEMBL3046328
Pest Manag Sci (2012), 68(8), 1156-1163 (PMID:22411909)	3	70	202	Manual data extraction	Data standardisation and curation	CHEMBL3046329
Med Chem Res (2012), 21(11), 3499-3508 (DOI:10.1007/s00044-011-9882-z)	24	35	480	Manual data extraction	Data standardisation and curation	CHEMBL3046330
J Pesticide Sci (2009), 34(3), 177-180 (DOI:10.1584/jpestics.G09-05)	8	9	31	Manual data extraction	Data standardisation and curation	CHEMBL3046331
J Pesticide Sci (2006), 31(3), 335-338 (DOI:10.1584/jpestics.31.335)	1	21	21	Manual data extraction	Data standardisation and curation	CHEMBL3046332
Med Chem Res (2010), 19(1), 71-76 (DOI:10.1007/s00044-009-9172-1)	12	1	12	Manual data extraction	Data standardisation and curation	CHEMBL3046333
Med Chem Res (2012), 21(5), 672-680 (DOI:10.1007/s00044-011-9566-8)	69	1	138	Manual data extraction	Data standardisation and curation	CHEMBL3046334
Med Chem Res (2009), 18(8), 639-647 (DOI:10.1007/s00044-008-9155-7)	28	2	56	Manual data extraction	Data standardisation and curation	CHEMBL3046335
Crop Protection (2008), 27(3), 514-522 (DOI:10.1016/j.cropro.2007.08.004)	14	10	45	Manual data extraction	Data standardisation and curation	CHEMBL3046336
Med Chem Res (2013), 22(9), 4133-4145 (DOI:10.1007/s00044-012-0418-y)	26	1	52	Manual data extraction	Data standardisation and curation	CHEMBL3046337
Med Chem Res (2005), 14(6), 332-346 (DOI:10.1007/s00044-006-0142-6)	65	3	85	Manual data extraction	Data standardisation and curation	CHEMBL3046338
J Agric Food Chem (2000), 48(1), 88-92 (PMID:10637057)	4	80	104	Manual data extraction	Data standardisation and curation	CHEMBL3046339
Med Chem Res (2012), 21(9), 2329-2339 (DOI:10.1007/s00044-011-9754-6)	28	2	56	Manual data extraction	Data standardisation and curation	CHEMBL3046340
Bioorg. Med. Chem. Lett. (1994), 4(16), 1983-1984 (DOI:10.1016/S0960-894X(01)80548-5)	3	1	3	Manual data extraction	Data standardisation and curation	CHEMBL3046341
Med Chem Res (2013), 22(4), 1998-2004 (DOI:10.1007/s00044-012-0155-2)	7	12	44	Manual data extraction	Data standardisation and curation	CHEMBL3046342
Pest Manag Sci (2009), 65(12), 1329-1336 (PMID:19642076)	3	27	28	Manual data extraction	Data standardisation and curation	CHEMBL3046343
Annu Rev Phytopathol (2002), 40(), 221-249 (PMID:12147760)	18	14	25	Manual data extraction	Data standardisation and curation	CHEMBL3046344
Med Chem Res (2012), 21(7), 1376-1383 (DOI:10.1007/s00044-011-9653-x)	6	10	52	Manual data extraction	Data standardisation and curation	CHEMBL3046345
Med Chem Res (2011), 20(7), 946-954 (DOI:10.1007/s00044-010-9417-z)	17	9	135	Manual data extraction	Data standardisation and curation	CHEMBL3046346
Med Chem Res (2012), 21(10), 3006-3014 (DOI:10.1007/s00044-011-9834-7)	21	30	213	Manual data extraction	Data standardisation and curation	CHEMBL3046347
Med Chem Res (2012), 21(11), 3687-3691 (DOI:10.1007/s00044-011-9913-9)	14	5	65	Manual data extraction	Data standardisation and curation	CHEMBL3046348
Med Chem Res (2004), 13(1), 115-126 (DOI:10.1007/s00044-004-0017-7)	1	1	1	Manual data extraction	Data standardisation and curation	CHEMBL3046349
Bioorg. Med. Chem. (2009), 17(12), 4221-4229 (PMID:19028100)	20	6	80	Manual data extraction	Data standardisation and curation	CHEMBL3046350
Ind Crops Prod (2007), 26(3), 345-350 (DOI:10.1016/j.indcrop.2007.04.005)	10	12	33	Manual data extraction	Data standardisation and curation	CHEMBL3046351
Med Chem Res (2011), 20(7), 912-919 (DOI:10.1007/s00044-010-9420-4)	18	3	54	Manual data extraction	Data standardisation and curation	CHEMBL3046352
Biosci. Biotechnol. Biochem. (1993), 57(6), 989-991 (PMID:7763889)	22	26	572	Manual data extraction	Data standardisation and curation	CHEMBL3046353
J Agric Food Chem (2009), 57(3), 951-957 (PMID:19138119)	23	8	107	Manual data extraction	Data standardisation and curation	CHEMBL3046354
J Agric Food Chem (2010), 58(5), 2685-2689 (PMID:20000686)	18	16	247	Manual data extraction	Data standardisation and curation	CHEMBL3046355
Med Chem Res (2013), 22(10), 4920-4929 (DOI:10.1007/s00044-013-0493-8)	35	7	126	Manual data extraction	Data standardisation and curation	CHEMBL3046356
Tetrahedron (2004), 60(8), 1731-1748 (DOI:10.1016/j.tet.2003.12.047)	25	1	25	Manual data extraction	Data standardisation and curation	CHEMBL3046357
Crop Protection (2012), 38(), 35-43 (DOI:10.1016/j.cropro.2012.03.002)	3	147	177	Manual data extraction	Data standardisation and curation	CHEMBL3046358
Med Chem Res (2012), 21(6), 853-866 (DOI:10.1007/s00044-011-9594-4)	51	6	51	Manual data extraction	Data standardisation and curation	CHEMBL3046359
Med Chem Res (2010), 19(9), 1025-1035 (DOI:10.1007/s00044-009-9248-y)	13	27	180	Manual data extraction	Data standardisation and curation	CHEMBL3046360
Med Chem Res (2013), 22(7), 3049-3060 (DOI:10.1007/s00044-012-0321-6)	23	10	26	Manual data extraction	Data standardisation and curation	CHEMBL3046361
Med Chem Res (2011), 20(4), 482-492 (DOI:10.1007/s00044-010-9342-1)	27	5	109	Manual data extraction	Data standardisation and curation	CHEMBL3046362
J Agric Food Chem (2008), 56(22), 10767-10773 (PMID:18973342)	36	11	163	Manual data extraction	Data standardisation and curation	CHEMBL3046363
J Pesticide Sci (2002), 27(2), 133-135 (DOI:10.1584/jpestics.27.133)	21	2	42	Manual data extraction	Data standardisation and curation	CHEMBL3046364
J Pesticide Sci (2004), 29(4), 372-375 (DOI:10.1584/jpestics.29.372)	1	21	21	Manual data extraction	Data standardisation and curation	CHEMBL3046365
Med Chem Res (2013), 22(7), 3242-3246 (DOI:10.1007/s00044-012-0330-5)	13	2	15	Manual data extraction	Data standardisation and curation	CHEMBL3046366
J Agric Food Chem (2012), 60(49), 12074-12081 (PMID:23163769)	18	40	57	Manual data extraction	Data standardisation and curation	CHEMBL3046367
Med Chem Res (2012), 21(9), 2644-2651 (DOI:10.1007/s00044-011-9789-8)	19	70	240	Manual data extraction	Data standardisation and curation	CHEMBL3046368
Med Chem Res (2013), 22(1), 186-194 (DOI:10.1007/s00044-012-0020-3)	25	6	150	Manual data extraction	Data standardisation and curation	CHEMBL3046369
Med Chem Res (2009), 18(4), 309-316 (DOI:10.1007/s00044-008-9128-x)	21	2	42	Manual data extraction	Data standardisation and curation	CHEMBL3046370
Med Chem Res (2013), 22(8), 3606-3620 (DOI:10.1007/s00044-012-0375-5)	38	1	38	Manual data extraction	Data standardisation and curation	CHEMBL3046371
Med Chem Res (2004), 13(5), 282-296 (DOI:10.1007/s00044-004-0034-6)	9	5	30	Manual data extraction	Data standardisation and curation	CHEMBL3046372
Pest Manag Sci (2010), 66(12), 1344-1350 (PMID:20824690)	6	2	12	Manual data extraction	Data standardisation and curation	CHEMBL3046373
J Pesticide Sci (2007), 32(3), 260-263 (DOI:10.1584/jpestics.G07-04)	7	5	24	Manual data extraction	Data standardisation and curation	CHEMBL3046374
J Pesticide Sci (2012), 37(3), 247-251 (DOI:10.1584/jpestics.D11-054)	47	3	48	Manual data extraction	Data standardisation and curation	CHEMBL3046375
Med Chem Res (2013), 22(7), 3372-3378 (DOI:10.1007/s00044-012-0352-z)	2	9	18	Manual data extraction	Data standardisation and curation	CHEMBL3046376
Phytochemistry (2005), 66(2), 241-247 (PMID:15652581)	10	9	40	Manual data extraction	Data standardisation and curation	CHEMBL3046377
Biosci. Biotechnol. Biochem. (1992), 56(8), 1364-1365 (DOI:10.1271/bbb.56.1364)	9	5	26	Manual data extraction	Data standardisation and curation	CHEMBL3046378
Ind Crops Prod (2013), 47(), 618-621 (DOI:10.1016/j.indcrop.2012.09.012)	3	4	12	Manual data extraction	Data standardisation and curation	CHEMBL3046379
Med Chem Res (2004), 13(3), 134-148 (DOI:10.1007/s00044-004-0020-z)	30	19	192	Manual data extraction	Data standardisation and curation	CHEMBL3046380
J Pesticide Sci (1995), 20(3), 273-278 (DOI:10.1584/jpestics.20.273)	22	8	100	Manual data extraction	Data standardisation and curation	CHEMBL3046381
J Agric Food Chem (2009), 57(6), 2447-2456 (PMID:19222202)	30	18	226	Manual data extraction	Data standardisation and curation	CHEMBL3046382
Biosci. Biotechnol. Biochem. (1998), 62(11), 2189-2193 (DOI:10.1271/bbb.62.2189)	113	23	671	Manual data extraction	Data standardisation and curation	CHEMBL3046383
Med Chem Res (2012), 21(5), 642-652 (DOI:10.1007/s00044-011-9567-7)	3	1	3	Manual data extraction	Data standardisation and curation	CHEMBL3046384
Chin Chem Lett (2012), 23(9), 1023-1026 (DOI:10.1016/j.cclet.2012.07.002)	11	5	39	Manual data extraction	Data standardisation and curation	CHEMBL3046385
Med Chem Res (2011), 20(8), 1287-1293 (DOI:10.1007/s00044-010-9466-3)	10	3	30	Manual data extraction	Data standardisation and curation	CHEMBL3046386
Med Chem Res (2012), 21(9), 2709-2715 (DOI:10.1007/s00044-011-9797-8)	14	2	14	Manual data extraction	Data standardisation and curation	CHEMBL3046387
Chem Pharm Bull (Tokyo) (1987), 35(9), 3931-3934 (PMID:3435989)	3	14	38	Manual data extraction	Data standardisation and curation	CHEMBL3046388
Med Chem Res (2013), 22(8), 3760-3778 (DOI:10.1007/s00044-012-0337-y)	26	128	1170	Manual data extraction	Data standardisation and curation	CHEMBL3046389
Pest Manag Sci (2010), 66(10), 1137-1147 (PMID:20628996)	16	19	193	Manual data extraction	Data standardisation and curation	CHEMBL3046390
Crop Protection (2013), 43(), 14-17 (DOI:10.1016/j.cropro.2012.09.011)	2	8	20	Manual data extraction	Data standardisation and curation	CHEMBL3046391
Biosci. Biotechnol. Biochem. (2002), 66(12), 2677-2682 (PMID:12596866)	31	16	179	Manual data extraction	Data standardisation and curation	CHEMBL3046392
Med Chem Res (2013), 22(1), 415-432 (DOI:10.1007/s00044-012-0042-x)	41	1	41	Manual data extraction	Data standardisation and curation	CHEMBL3046393
Crop Protection (2009), 28(1), 62-67 (DOI:10.1016/j.cropro.2008.08.012)	8	23	32	Manual data extraction	Data standardisation and curation	CHEMBL3046394
Med Chem Res (2008), 17(9), 564-577 (DOI:10.1007/s00044-008-9098-z)	20	17	285	Manual data extraction	Data standardisation and curation	CHEMBL3046395
J Agric Food Chem (2010), 58(3), 1834-1837 (PMID:20041716)	23	10	148	Manual data extraction	Data standardisation and curation	CHEMBL3046396
J Pesticide Sci (1994), 19(4), 267-275 (DOI:10.1584/jpestics.19.4_267)	45	21	137	Manual data extraction	Data standardisation and curation	CHEMBL3046397
Biosci. Biotechnol. Biochem. (1998), 62(9), 1693-1697 (DOI:10.1271/bbb.62.1693)	20	6	120	Manual data extraction	Data standardisation and curation	CHEMBL3046398
Med Chem Res (2012), 21(11), 3629-3645 (DOI:10.1007/s00044-011-9907-7)	21	4	64	Manual data extraction	Data standardisation and curation	CHEMBL3046399
Pest Manag Sci (2010), 66(1), 90-99 (PMID:19742452)	9	12	108	Manual data extraction	Data standardisation and curation	CHEMBL3046400
Med Chem Res (2010), 19(6), 551-564 (DOI:10.1007/s00044-009-9212-x)	3	4	11	Manual data extraction	Data standardisation and curation	CHEMBL3046401
Med Chem Res (2013), 22(9), 4316-4321 (DOI:10.1007/s00044-012-0434-y)	15	11	84	Manual data extraction	Data standardisation and curation	CHEMBL3046402
Med Chem Res (2013), 22(5), 2455-2466 (DOI:10.1007/s00044-012-0240-6)	4	6	22	Manual data extraction	Data standardisation and curation	CHEMBL3046403
Med Chem Res (2013), 22(7), 3452-3458 (DOI:10.1007/s00044-012-0355-9)	15	22	90	Manual data extraction	Data standardisation and curation	CHEMBL3046404
Pest Manag Sci (2012), 68(11), 1501-1511 (PMID:22689565)	1	47	47	Manual data extraction	Data standardisation and curation	CHEMBL3046405
J Agric Food Chem (2006), 54(5), 1779-1783 (PMID:16506833)	4	39	156	Manual data extraction	Data standardisation and curation	CHEMBL3046406
Ind Crops Prod (2007), 26(3), 278-297 (DOI:10.1016/j.indcrop.2007.03.009)	32	97	988	Manual data extraction	Data standardisation and curation	CHEMBL3046407
J Agric Food Chem (2011), 59(5), 1893-1899 (PMID:21314121)	2	15	30	Manual data extraction	Data standardisation and curation	CHEMBL3046408
Med Chem Res (2012), 21(9), 2671-2679 (DOI:10.1007/s00044-011-9793-z)	2	12	15	Manual data extraction	Data standardisation and curation	CHEMBL3046409
Med Chem Res (2012), 21(7), 1341-1346 (DOI:10.1007/s00044-011-9648-7)	11	8	84	Manual data extraction	Data standardisation and curation	CHEMBL3046410
Med Chem Res (2013), 22(2), 794-805 (DOI:10.1007/s00044-012-0062-6)	24	2	48	Manual data extraction	Data standardisation and curation	CHEMBL3046411
Farmaco (2002), 57(2), 135-144 (PMID:11902656)	25	20	126	Manual data extraction	Data standardisation and curation	CHEMBL3046412
J Agric Food Chem (2012), 60(28), 7016-7021 (PMID:22724658)	41	3	123	Manual data extraction	Data standardisation and curation	CHEMBL3046413
Med Chem Res (2012), 21(7), 1107-1119 (DOI:10.1007/s00044-011-9612-6)	16	45	179	Manual data extraction	Data standardisation and curation	CHEMBL3046414
Chem Pharm Bull (Tokyo) (2009), 57(8), 819-825 (PMID:19652406)	9	5	23	Manual data extraction	Data standardisation and curation	CHEMBL3046415
J Agric Food Chem (2010), 58(7), 4361-4366 (PMID:20225860)	2	19	19	Manual data extraction	Data standardisation and curation	CHEMBL3046416
Ecotoxicol Environ Saf (2009), 72(4), 1156-1162 (PMID:18397808)	2	20	34	Manual data extraction	Data standardisation and curation	CHEMBL3046417
J Pesticide Sci (2001), 26(2), 162-164 (DOI:10.1584/jpestics.26.162)	18	64	320	Manual data extraction	Data standardisation and curation	CHEMBL3046418
Pest Manag Sci (2008), 64(6), 646-653 (PMID:18407564)	7	24	77	Manual data extraction	Data standardisation and curation	CHEMBL3046419
Bioorg. Med. Chem. Lett. (2012), 22(18), 5819-5822 (PMID:22901896)	11	5	90	Manual data extraction	Data standardisation and curation	CHEMBL3046420
Med Chem Res (2008), 17(2), 374-385 (DOI:10.1007/s00044-007-9073-0)	25	9	57	Manual data extraction	Data standardisation and curation	CHEMBL3046421
J Pesticide Sci (2006), 31(2), 150-155 (DOI:10.1584/jpestics.31.150)	9	3	27	Manual data extraction	Data standardisation and curation	CHEMBL3046422
Med Chem Res (2011), 20(8), 1394-1401 (DOI:10.1007/s00044-010-9490-3)	8	26	170	Manual data extraction	Data standardisation and curation	CHEMBL3046423
J Agric Food Chem (2000), 48(5), 1903-1908 (PMID:10820113)	3	49	109	Manual data extraction	Data standardisation and curation	CHEMBL3046424
J Pesticide Sci (2001), 26(2), 136-142 (DOI:10.1584/jpestics.26.136)	40	20	168	Manual data extraction	Data standardisation and curation	CHEMBL3046425
Med Chem Res (2010), 19(3), 283-298 (DOI:10.1007/s00044-009-9191-y)	7	18	99	Manual data extraction	Data standardisation and curation	CHEMBL3046426
Med Chem Res (2012), 21(10), 3195-3203 (DOI:10.1007/s00044-011-9860-5)	4	20	35	Manual data extraction	Data standardisation and curation	CHEMBL3046427
J Agric Food Chem (2011), 59(6), 2299-2307 (PMID:21351753)	12	42	288	Manual data extraction	Data standardisation and curation	CHEMBL3046428
Med Chem Res (2013), 22(5), 2360-2375 (DOI:10.1007/s00044-012-0230-8)	27	58	278	Manual data extraction	Data standardisation and curation	CHEMBL3046429
Med Chem Res (2013), 22(8), 3566-3573 (DOI:10.1007/s00044-012-0343-0)	11	14	154	Manual data extraction	Data standardisation and curation	CHEMBL3046430
Med Chem Res (2013), 22(1), 401-408 (DOI:10.1007/s00044-012-0043-9)	24	3	72	Manual data extraction	Data standardisation and curation	CHEMBL3046431
Med Chem Res (2013), 22(10), 5036-5043 (DOI:10.1007/s00044-013-0506-7)	8	3	24	Manual data extraction	Data standardisation and curation	CHEMBL3046432
Med Chem Res (2005), 14(5), 274-296 (DOI:10.1007/s00044-005-0139-6)	21	14	128	Manual data extraction	Data standardisation and curation	CHEMBL3046433
Med Chem Res (2009), 18(4), 268-276 (DOI:10.1007/s00044-008-9125-0)	27	2	54	Manual data extraction	Data standardisation and curation	CHEMBL3046434
J Agric Food Chem (2008), 56(14), 5577-5581 (PMID:18578532)	3	3	4	Manual data extraction	Data standardisation and curation	CHEMBL3046435
Crop Protection (2012), 32(), 71-75 (DOI:10.1016/j.cropro.2011.08.017)	3	59	59	Manual data extraction	Data standardisation and curation	CHEMBL3046436
Med Chem Res (2012), 21(12), 4381-4388 (DOI:10.1007/s00044-012-9978-0)	15	12	177	Manual data extraction	Data standardisation and curation	CHEMBL3046437
Med Chem Res (2005), 14(8), 429-439 (DOI:10.1007/s00044-006-0147-0)	9	12	108	Manual data extraction	Data standardisation and curation	CHEMBL3046438
Med Chem Res (2013), 22(2), 580-587 (DOI:10.1007/s00044-012-0039-5)	10	23	52	Manual data extraction	Data standardisation and curation	CHEMBL3046439
Med Chem Res (2012), 21(3), 315-320 (DOI:10.1007/s00044-010-9544-6)	12	1	12	Manual data extraction	Data standardisation and curation	CHEMBL3046440
J Agric Food Chem (2011), 59(7), 2909-2917 (PMID:20879794)	90	6	286	Manual data extraction	Data standardisation and curation	CHEMBL3046441
J Pesticide Sci (1992), 17(1), 69-73 (DOI:10.1584/jpestics.17.69)	26	8	86	Manual data extraction	Data standardisation and curation	CHEMBL3046442
Med Chem Res (2011), 20(9), 1622-1626 (DOI:10.1007/s00044-010-9444-9)	7	7	33	Manual data extraction	Data standardisation and curation	CHEMBL3046443
Med Chem Res (2012), 21(12), 4230-4238 (DOI:10.1007/s00044-011-9967-8)	15	3	45	Manual data extraction	Data standardisation and curation	CHEMBL3046444
Bioorg. Med. Chem. (2010), 18(23), 8194-8203 (PMID:21036621)	11	2	22	Manual data extraction	Data standardisation and curation	CHEMBL3046445
J Pesticide Sci (1994), 19(4), 317-320 (DOI:10.1584/jpestics.19.4_317)	10	5	50	Manual data extraction	Data standardisation and curation	CHEMBL3046446
Biosci. Biotechnol. Biochem. (1999), 63(4), 760-761 (DOI:10.1271/bbb.63.760)	1	42	42	Manual data extraction	Data standardisation and curation	CHEMBL3046447
J Agric Food Chem (2006), 54(24), 9135-9139 (PMID:17117801)	24	13	312	Manual data extraction	Data standardisation and curation	CHEMBL3046448
J Pesticide Sci (1990), 15(4), 531-538 (DOI:10.1584/jpestics.15.531)	27	83	208	Manual data extraction	Data standardisation and curation	CHEMBL3046449
J Agric Food Chem (2013), 61(2), 312-319 (PMID:23256728)	22	2	36	Manual data extraction	Data standardisation and curation	CHEMBL3046450
Med Chem Res (2012), 21(10), 3182-3194 (DOI:10.1007/s00044-011-9849-0)	17	30	310	Manual data extraction	Data standardisation and curation	CHEMBL3046451
Med Chem Res (2013), 22(3), 1378-1385 (DOI:10.1007/s00044-012-0130-y)	14	4	42	Manual data extraction	Data standardisation and curation	CHEMBL3046452
Pest Manag Sci (2013), 69(4), 535-541 (PMID:23193012)	3	3	14	Manual data extraction	Data standardisation and curation	CHEMBL3046453
Med Chem Res (2013), 22(5), 2151-2162 (DOI:10.1007/s00044-012-0208-6)	31	3	39	Manual data extraction	Data standardisation and curation	CHEMBL3046454
Med Chem Res (2013), 22(9), 4239-4252 (DOI:10.1007/s00044-012-0431-1)	26	11	241	Manual data extraction	Data standardisation and curation	CHEMBL3046455
Med Chem Res (2011), 20(7), 920-929 (DOI:10.1007/s00044-010-9418-y)	14	13	49	Manual data extraction	Data standardisation and curation	CHEMBL3046456
Biochem Syst Ecol (2012), 43(), 101-107 (DOI:10.1016/j.bse.2012.02.012)	3	7	21	Manual data extraction	Data standardisation and curation	CHEMBL3046457
Crop Protection (2012), 34(), 37-41 (DOI:10.1016/j.cropro.2011.10.015)	1	20	20	Manual data extraction	Data standardisation and curation	CHEMBL3046458
Med Chem Res (2010), 19(4), 375-391 (DOI:10.1007/s00044-009-9197-5)	55	1	110	Manual data extraction	Data standardisation and curation	CHEMBL3046459
J Pesticide Sci (2002), 27(4), 374-377 (DOI:10.1584/jpestics.27.374)	6	2	13	Manual data extraction	Data standardisation and curation	CHEMBL3046460
J Pesticide Sci (2011), 36(2), 212-220 (DOI:10.1584/jpestics.G10-87)	39	4	156	Manual data extraction	Data standardisation and curation	CHEMBL3046461
Med Chem Res (2012), 21(10), 2885-2895 (DOI:10.1007/s00044-011-9820-0)	28	4	60	Manual data extraction	Data standardisation and curation	CHEMBL3046462
Med Chem Res (2013), 22(4), 1846-1855 (DOI:10.1007/s00044-012-0176-x)	6	13	68	Manual data extraction	Data standardisation and curation	CHEMBL3046463
Med Chem Res (2013), 22(11), 5153-5166 (DOI:10.1007/s00044-012-0457-4)	35	1	35	Manual data extraction	Data standardisation and curation	CHEMBL3046464
Med Chem Res (2013), 22(1), 453-465 (DOI:10.1007/s00044-012-0049-3)	6	20	100	Manual data extraction	Data standardisation and curation	CHEMBL3046465
Med Chem Res (2012), 21(3), 284-292 (DOI:10.1007/s00044-010-9534-8)	11	1	22	Manual data extraction	Data standardisation and curation	CHEMBL3046466
J Pesticide Sci (2011), 36(3), 347-356 (DOI:10.1584/jpestics.G10-70)	46	8	196	Manual data extraction	Data standardisation and curation	CHEMBL3046467
Med Chem Res (2012), 21(11), 3361-3368 (DOI:10.1007/s00044-011-9866-z)	11	18	126	Manual data extraction	Data standardisation and curation	CHEMBL3046468
J Pesticide Sci (1998), 23(2), 107-112 (DOI:10.1584/jpestics.23.107)	65	42	470	Manual data extraction	Data standardisation and curation	CHEMBL3046469
Med Chem Res (2013), 22(2), 1011-1020 (DOI:10.1007/s00044-012-0097-8)	7	8	29	Manual data extraction	Data standardisation and curation	CHEMBL3046470
Med Chem Res (2013), 22(5), 2244-2252 (DOI:10.1007/s00044-012-0217-5)	34	8	136	Manual data extraction	Data standardisation and curation	CHEMBL3046471
Pest Manag Sci (2010), 66(2), 196-202 (PMID:19798697)	34	2	81	Manual data extraction	Data standardisation and curation	CHEMBL3046472
Biosci. Biotechnol. Biochem. (1992), 56(8), 1193-1197 (DOI:10.1271/bbb.56.1193)	8	2	12	Manual data extraction	Data standardisation and curation	CHEMBL3046473
Med Chem Res (2013), 22(7), 3229-3241 (DOI:10.1007/s00044-012-0327-0)	43	1	43	Manual data extraction	Data standardisation and curation	CHEMBL3046474
J Agric Food Chem (2012), 60(4), 1036-1041 (PMID:22208183)	16	18	77	Manual data extraction	Data standardisation and curation	CHEMBL3046475
Med Chem Res (2005), 14(5), 297-308 (DOI:10.1007/s00044-005-0140-0)	7	4	36	Manual data extraction	Data standardisation and curation	CHEMBL3046476
Med Chem Res (2010), 19(5), 498-513 (DOI:10.1007/s00044-009-9208-6)	17	33	101	Manual data extraction	Data standardisation and curation	CHEMBL3046477
Med Chem Res (2013), 22(8), 3574-3580 (DOI:10.1007/s00044-012-0347-9)	10	9	47	Manual data extraction	Data standardisation and curation	CHEMBL3046478
Med Chem Res (2013), 22(10), 4930-4945 (DOI:10.1007/s00044-013-0498-3)	32	10	295	Manual data extraction	Data standardisation and curation	CHEMBL3046479
Med Chem Res (2013), 22(5), 2093-2104 (DOI:10.1007/s00044-012-0197-5)	32	7	180	Manual data extraction	Data standardisation and curation	CHEMBL3046480
J Agric Food Chem (2009), 57(14), 6356-6361 (PMID:19601668)	15	8	36	Manual data extraction	Data standardisation and curation	CHEMBL3046481
Med Chem Res (2013), 22(4), 1563-1569 (DOI:10.1007/s00044-012-0157-0)	4	5	12	Manual data extraction	Data standardisation and curation	CHEMBL3046482
Carbohydr Res (2010), 345(13), 1872-1876 (PMID:20619399)	13	16	204	Manual data extraction	Data standardisation and curation	CHEMBL3046483
Pest Manag Sci (2011), 67(12), 1583-1588 (PMID:21674753)	24	5	104	Manual data extraction	Data standardisation and curation	CHEMBL3046484
Med Chem Res (2012), 21(12), 4499-4505 (DOI:10.1007/s00044-011-9951-3)	8	24	66	Manual data extraction	Data standardisation and curation	CHEMBL3046485
Med Chem Res (2012), 21(11), 3907-3919 (DOI:10.1007/s00044-011-9930-8)	31	1	31	Manual data extraction	Data standardisation and curation	CHEMBL3046486
Chem Pharm Bull (Tokyo) (2001), 49(3), 335-339 (PMID:11253928)	12	9	42	Manual data extraction	Data standardisation and curation	CHEMBL3046487
J Agric Food Chem (2007), 55(21), 8562-8569 (PMID:17927149)	13	10	41	Manual data extraction	Data standardisation and curation	CHEMBL3046488
Carbohydr Res (2005), 340(9), 1583-1590 (PMID:15922315)	8	4	14	Manual data extraction	Data standardisation and curation	CHEMBL3046489
Crop Protection (2011), 30(11), 1461-1468 (DOI:10.1016/j.cropro.2011.05.017)	9	4	20	Manual data extraction	Data standardisation and curation	CHEMBL3046490
J Agric Food Chem (2011), 59(7), 2943-2949 (PMID:21043520)	18	7	30	Manual data extraction	Data standardisation and curation	CHEMBL3046491
J Agric Food Chem (2008), 56(21), 10176-10182 (PMID:18937487)	27	17	239	Manual data extraction	Data standardisation and curation	CHEMBL3046492
Med Chem Res (2004), 13(3), 170-189 (DOI:10.1007/s00044-004-0023-9)	25	2	50	Manual data extraction	Data standardisation and curation	CHEMBL3046493
Med Chem Res (2013), 22(7), 3270-3281 (DOI:10.1007/s00044-012-0359-5)	5	25	59	Manual data extraction	Data standardisation and curation	CHEMBL3046494
Med Chem Res (2004), 13(8), 677-686 (DOI:10.1007/s00044-004-0110-y)	23	1	23	Manual data extraction	Data standardisation and curation	CHEMBL3046495
Biosci. Biotechnol. Biochem. (1993), 57(11), 1913-1915 (DOI:10.1271/bbb.57.1913)	7	11	51	Manual data extraction	Data standardisation and curation	CHEMBL3046496
Med Chem Res (2013), 22(7), 3364-3371 (DOI:10.1007/s00044-012-0351-0)	13	4	32	Manual data extraction	Data standardisation and curation	CHEMBL3046497
Crop Protection (2013), 43(), 246-250 (DOI:10.1016/j.cropro.2012.10.016)	2	80	86	Manual data extraction	Data standardisation and curation	CHEMBL3046498
Biosci. Biotechnol. Biochem. (2000), 64(3), 610-612 (PMID:10803964)	13	3	27	Manual data extraction	Data standardisation and curation	CHEMBL3046499
J Agric Food Chem (2011), 59(11), 6004-6010 (PMID:21545185)	4	3	12	Manual data extraction	Data standardisation and curation	CHEMBL3046500
Med Chem Res (2013), 22(11), 5349-5355 (DOI:10.1007/s00044-013-0531-6)	11	22	68	Manual data extraction	Data standardisation and curation	CHEMBL3046501
Med Chem Res (2012), 21(12), 4108-4119 (DOI:10.1007/s00044-011-9952-2)	38	8	263	Manual data extraction	Data standardisation and curation	CHEMBL3046502
Med Chem Res (2009), 18(8), 665-670 (DOI:10.1007/s00044-008-9158-4)	17	3	32	Manual data extraction	Data standardisation and curation	CHEMBL3046503
J Agric Food Chem (2009), 57(18), 8303-8307 (PMID:19711891)	10	10	71	Manual data extraction	Data standardisation and curation	CHEMBL3046504
Med Chem Res (2012), 21(10), 3021-3034 (DOI:10.1007/s00044-011-9837-4)	26	1	26	Manual data extraction	Data standardisation and curation	CHEMBL3046505
J Pesticide Sci (2006), 31(2), 85-94 (DOI:10.1584/jpestics.31.85)	46	6	270	Manual data extraction	Data standardisation and curation	CHEMBL3046506
J Agric Food Chem (2008), 56(15), 6567-6572 (PMID:18605735)	29	24	350	Manual data extraction	Data standardisation and curation	CHEMBL3046507
Lett Appl Microbiol (2009), 48(6), 705-711 (PMID:19413806)	6	13	16	Manual data extraction	Data standardisation and curation	CHEMBL3046508
J Agric Food Chem (2009), 57(8), 3261-3265 (PMID:19368353)	36	3	108	Manual data extraction	Data standardisation and curation	CHEMBL3046509
Biosci. Biotechnol. Biochem. (1999), 63(3), 494-499 (DOI:10.1271/bbb.63.494)	17	12	106	Manual data extraction	Data standardisation and curation	CHEMBL3046510
J Pesticide Sci (2002), 27(2), 127-132 (DOI:10.1584/jpestics.27.127)	8	14	101	Manual data extraction	Data standardisation and curation	CHEMBL3046511
J Pesticide Sci (2005), 30(4), 354-360 (DOI:10.1584/jpestics.30.354)	22	31	67	Manual data extraction	Data standardisation and curation	CHEMBL3046512
Med Chem Res (2013), 22(1), 253-266 (DOI:10.1007/s00044-012-0028-8)	39	18	332	Manual data extraction	Data standardisation and curation	CHEMBL3046513
Tetrahedron (1997), 53(30), 10289-10312 (DOI:10.1016/S0040-4020(97)00682-0)	5	1	5	Manual data extraction	Data standardisation and curation	CHEMBL3046514
Med Chem Res (2011), 20(9), 1438-1444 (DOI:10.1007/s00044-010-9376-4)	9	14	63	Manual data extraction	Data standardisation and curation	CHEMBL3046515
Crop Protection (2005), 24(8), 760-763 (DOI:10.1016/j.cropro.2005.01.009)	6	8	48	Manual data extraction	Data standardisation and curation	CHEMBL3046516
Med Chem Res (2010), 19(8), 757-770 (DOI:10.1007/s00044-009-9228-2)	40	7	255	Manual data extraction	Data standardisation and curation	CHEMBL3046517
J Pesticide Sci (1996), 21(2), 213-215 (DOI:10.1584/jpestics.21.213)	5	11	15	Manual data extraction	Data standardisation and curation	CHEMBL3046518
Med Chem Res (2012), 21(11), 3396-3405 (DOI:10.1007/s00044-011-9853-4)	22	14	210	Manual data extraction	Data standardisation and curation	CHEMBL3046519
Med Chem Res (2013), 22(5), 2486-2492 (DOI:10.1007/s00044-012-0243-3)	11	8	66	Manual data extraction	Data standardisation and curation	CHEMBL3046520
Med Chem Res (2011), 20(6), 695-704 (DOI:10.1007/s00044-010-9371-9)	7	65	604	Manual data extraction	Data standardisation and curation	CHEMBL3046521
Med Chem Res (2008), 17(2), 290-296 (DOI:10.1007/s00044-007-9064-1)	20	1	20	Manual data extraction	Data standardisation and curation	CHEMBL3046522
Med Chem Res (2010), 19(2), 186-192 (DOI:10.1007/s00044-009-9183-y)	1	4	4	Manual data extraction	Data standardisation and curation	CHEMBL3046523
[truncated: 446 more rows]
