# Supplementary material for: A large-scale crop protection bioassay data set
Source: Sci Data. 2015 Jul 7;2:150032. doi: 10.1038/sdata.2015.32 (PMC4493826; doi:10.1038/sdata.2015.32)
Supplement: Supplementary Table 2 [file sdata201532-s3.xls]

## Sheet: Extracted assays
Supplementary Table 2: Assays included in the data set, showing number of compounds tested in each and ChEMBL assay identifiers.
Assay description	Number compounds	ChEMBL assay identifier
Antifungal activity against Aspergillus parasiticus Speare ITEM-11 after 72 hr by broth dilution method	4	CHEMBL3084271
Ratio of benzyl benzoate LD50 to compound LD50 for 7 to 10 day-old Dermatophagoides farinae adult after 24 hr by microscopy	5	CHEMBL3084261
Herbicidal activity against Amaranthus hypochondriacus assessed as inhibition of seed germination	1	CHEMBL3084251
Antifungal activity against Fusarium graminearum isolate CE170 after 48 to 72 hr	9	CHEMBL3084280
Antifungal activity against Penicillium brevicompactum Dierckx ITEM-449 after 24 hr by broth dilution method	4	CHEMBL3084270
Ratio of benzyl benzoate LD50 to compound LD50 for 7 to 10 day-old Dermatophagoides pteronyssinus adult after 24 hr by microscopy	5	CHEMBL3084260
Antibacterial activity against Bacillus thuringiensis MTCC 6941 assessed as growth inhibition at 100 ug/disk after 24 hr by disk diffusion method	48	CHEMBL3084250
Antifungal activity against Fusarium graminearum isolate CE135 after 48 to 72 hr	9	CHEMBL3084279
Antifungal activity against Penicillium brevicompactum Dierckx ITEM-449 after 48 hr by broth dilution method	4	CHEMBL3084269
Antifungal activity against Botryotinia fuckeliana assessed as inhibition of mycelial growth at 40 to 160 ug/ml up to 6 days	2	CHEMBL3084259
Antibacterial activity against Bacillus pumilus MTCC 2466 assessed as growth inhibition at 100 ug/disk after 24 hr by disk diffusion method	48	CHEMBL3084249
Antifungal activity against Fusarium graminearum isolate CE171 after 48 to 72 hr	9	CHEMBL3084278
Antifungal activity against Penicillium brevicompactum Dierckx ITEM-449 after 72 hr by broth dilution method	4	CHEMBL3084268
Antifungal activity against Botryotinia fuckeliana assessed as inhibition of mycelial growth at 40 to 160 ug/ml up to 7 days	1	CHEMBL3084258
Inhibition of fatty acid synthesis in Hordeum vulgare (barley) using [14C]acetate assessed as [14C]-labeled 22C fatty acid level at 200 uM after 3 hr by liquid scintillation counting (Rvb = 5.5 +/- 0.2%)	1	CHEMBL3084248
Antifungal activity against Fusarium graminearum isolate CE169 after 48 to 72 hr	9	CHEMBL3084277
Toxicity against Artemia salina (brine shrimp) larvae after 24 hr	6	CHEMBL3084267
Antifungal activity against Botryotinia fuckeliana assessed as inhibition of mycelial growth at 40 to 160 ug/ml up to 9 days	1	CHEMBL3084257
Inhibition of fatty acid synthesis in Hordeum vulgare (barley) using [14C]acetate assessed as [14C]-labeled 22C fatty acid level at 300 uM after 3 hr by liquid scintillation counting (Rvb = 5.5 +/- 0.2%)	1	CHEMBL3084247
Antifungal activity against Botryotinia fuckeliana ITEM-966 after 24 hr by broth dilution method	7	CHEMBL3084276
Antifungal activity against Meyerozyma guilliermondii assessed as growth inhibition at 50 ug/ml after 24 to 72 hr by broth dilution method	10	CHEMBL3084266
Antifungal activity against Botryotinia fuckeliana assessed as reduction in mycelial growth rate at 40 to 160 ug/ml up to 9 days (Rvb = 1.82 cm/day)	2	CHEMBL3084256
Inhibition of fatty acid synthesis in Cucumis sativus (cucumber) using [14C]acetate assessed as [14C]-labeled 22C fatty acid level at 30 uM after 3 hr by liquid scintillation counting (Rvb = 17.9 +/- 2.5%)	1	CHEMBL3084246
Herbicidal activity against Physalis ixocarpa assessed as inhibition of root elongation after 5 days	2	CHEMBL3084242
Herbicidal activity against Trifolium alexandrinum assessed as inhibition of root elongation after 5 days	2	CHEMBL3084241
Antibacterial activity against Klebsiella pneumoniae MTCC 7028 assessed as growth inhibition at 100 ug/disk after 24 hr by disk diffusion method	48	CHEMBL3084240
Antibacterial activity against Staphylococcus aureus MTCC 3160 assessed as growth inhibition at 100 ug/disk after 24 hr by disk diffusion method	48	CHEMBL3084239
Antibacterial activity against Pseudomonas aeruginosa MTCC 2581 assessed as growth inhibition at 100 ug/disk after 24 hr by disk diffusion method	48	CHEMBL3084238
Antibacterial activity against Klebsiella pneumoniae MTCC 7028 assessed as growth inhibition after 24 hr by broth dilution method	2	CHEMBL3084237
Antibacterial activity against Bacillus thuringiensis MTCC 6941 assessed as growth inhibition at 25 ug/disk after 24 hr by disk diffusion method	3	CHEMBL3084236
Antibacterial activity against Bacillus pumilus MTCC 2466 assessed as growth inhibition at 25 ug/disk after 24 hr by disk diffusion method	3	CHEMBL3084235
Antibacterial activity against Klebsiella pneumoniae MTCC 7028 assessed as growth inhibition at 25 ug/disk after 24 hr by disk diffusion method	3	CHEMBL3084234
Antibacterial activity against Staphylococcus aureus MTCC 3160 assessed as growth inhibition at 25 ug/disk after 24 hr by disk diffusion method	3	CHEMBL3084233
Inhibition of fatty acid synthesis in Cucumis sativus (cucumber) assessed as inhibition of [14C]acetate incoporation in total fatty acids at 30 uM measured as total disintegration per g of fresh weight after 3 hr by liquid scintillation counting (Rvb = 6.4 +/- 1.2 dpm x 10'6 g'1 fresh wt)	1	CHEMBL3084232
Inhibition of fatty acid synthesis in Cucumis sativus (cucumber) assessed as inhibition of [14C]acetate incoporation in total fatty acids at 200 uM measured as total disintegration per g of fresh weight after 3 hr by liquid scintillation counting (Rvb = 6.4 +/- 1.2 dpm x 10'6 g'1 fresh wt)	1	CHEMBL3084231
Inhibition of fatty acid synthesis in Cucumis sativus (cucumber) assessed as inhibition of [14C]acetate incoporation in total fatty acids at 300 uM measured as total disintegration per g of fresh weight after 3 hr by liquid scintillation counting (Rvb = 6.4 +/- 1.2 dpm x 10'6 g'1 fresh wt)	1	CHEMBL3084230
Inhibition of fatty acid synthesis in Hordeum vulgare (barley) using [14C]acetate assessed as [14C]-labeled 16C fatty acid level at 30 uM after 3 hr by liquid scintillation counting (Rvb = 29.5 +/- 1.3%)	1	CHEMBL3084229
Antifungal activity against Botryotinia fuckeliana ITEM-966 after 48 hr by broth dilution method	7	CHEMBL3084275
Antifungal activity against Rhodotorula glutinis assessed as growth inhibition at 50 ug/ml after 24 to 72 hr by broth dilution method	10	CHEMBL3084265
Antifungal activity against Botryotinia fuckeliana grown in malt-yeast extract medium assessed as inhibition of mycelial growth at 40 to 160 ug/ml	2	CHEMBL3084255
Herbicidal activity against Triticum vulgare var. Salamanca (wheat) assessed as inhibition of seed germination after 4 days	2	CHEMBL3084245
Inhibition of fatty acid synthesis in Hordeum vulgare (barley) using [14C]acetate assessed as [14C]-labeled 16C fatty acid level at 200 uM after 3 hr by liquid scintillation counting (Rvb = 29.5 +/- 1.3%)	1	CHEMBL3084228
Inhibition of fatty acid synthesis in Hordeum vulgare (barley) using [14C]acetate assessed as [14C]-labeled 16C fatty acid level at 300 uM after 3 hr by liquid scintillation counting (Rvb = 29.5 +/- 1.3%)	1	CHEMBL3084227
Inhibition of fatty acid synthesis in Cucumis sativus (cucumber) using [14C]acetate assessed as [14C]-labeled 16C fatty acid level at 30 uM after 3 hr by liquid scintillation counting (Rvb = 29.2 +/- 3.5%)	1	CHEMBL3084226
Inhibition of fatty acid synthesis in Cucumis sativus (cucumber) using [14C]acetate assessed as [14C]-labeled 16C fatty acid level at 200 uM after 3 hr by liquid scintillation counting (Rvb = 29.2 +/- 3.5%)	1	CHEMBL3084225
Inhibition of fatty acid synthesis in Cucumis sativus (cucumber) using [14C]acetate assessed as [14C]-labeled 16C fatty acid level at 300 uM after 3 hr by liquid scintillation counting (Rvb = 29.2 +/- 3.5%)	1	CHEMBL3084224
Inhibition of fatty acid synthesis in Hordeum vulgare (barley) using [14C]acetate assessed as [14C]-labeled 18C fatty acid level at 30 uM after 3 hr by liquid scintillation counting (Rvb = 60.3 +/- 1.3%)	1	CHEMBL3084223
Inhibition of fatty acid synthesis in Hordeum vulgare (barley) using [14C]acetate assessed as [14C]-labeled 18C fatty acid level at 200 uM after 3 hr by liquid scintillation counting (Rvb = 60.3 +/- 1.3%)	1	CHEMBL3084222
Inhibition of fatty acid synthesis in Hordeum vulgare (barley) using [14C]acetate assessed as [14C]-labeled 18C fatty acid level at 300 uM after 3 hr by liquid scintillation counting (Rvb = 60.3 +/- 1.3%)	1	CHEMBL3084221
Inhibition of fatty acid synthesis in Cucumis sativus (cucumber) using [14C]acetate assessed as [14C]-labeled 18C fatty acid level at 30 uM after 3 hr by liquid scintillation counting (Rvb = 41.2 +/- 1.1%)	1	CHEMBL3084220
Inhibition of fatty acid synthesis in Cucumis sativus (cucumber) using [14C]acetate assessed as [14C]-labeled 18C fatty acid level at 200 uM after 3 hr by liquid scintillation counting (Rvb = 41.2 +/- 1.1%)	1	CHEMBL3084219
Inhibition of fatty acid synthesis in Cucumis sativus (cucumber) using [14C]acetate assessed as [14C]-labeled 18C fatty acid level at 300 uM after 3 hr by liquid scintillation counting (Rvb = 41.2 +/- 1.1%)	1	CHEMBL3084218
Inhibition of fatty acid synthesis in Hordeum vulgare (barley) using [14C]acetate assessed as [14C]-labeled 20C fatty acid level at 30 uM after 3 hr by liquid scintillation counting (Rvb = 4.7 +/- 1.6%)	1	CHEMBL3084217
Post-emergent herbicidal activity against Trifolium alexandrinum assessed as dry biomass at 20 uM after 14 days relative to control	2	CHEMBL3084216
Post-emergent herbicidal activity against Physalis ixocarpa assessed as dry biomass at 20 uM after 14 days relative to control	2	CHEMBL3084215
Post-emergent herbicidal activity against Triticum vulgare var. Salamanca (wheat) assessed as dry biomass at 20 uM after 14 days relative to control	2	CHEMBL3084214
Post-emergent herbicidal activity against Lolium multiflorum (Italian ryegrass) assessed as dry biomass at 20 uM after 14 days relative to control	2	CHEMBL3084213
Post-emergent herbicidal activity against Physalis ixocarpa assessed as dry biomass at 40 uM after 14 days relative to control	2	CHEMBL3084212
Post-emergent herbicidal activity against Trifolium alexandrinum assessed as dry biomass at 40 uM after 14 days relative to control	2	CHEMBL3084211
Post-emergent herbicidal activity against Triticum vulgare var. Salamanca (wheat) assessed as dry biomass at 40 uM after 14 days relative to control	2	CHEMBL3084210
Post-emergent herbicidal activity against Physalis ixocarpa assessed as dry biomass at 60 uM after 14 days relative to control	2	CHEMBL3084209
Antifungal activity against Botryotinia fuckeliana ITEM-966 after 72 hr by broth dilution method	7	CHEMBL3084274
Acaricidal activity against 7 to 10 day-old Dermatophagoides farinae adult after 24 hr by microscopy	6	CHEMBL3084264
Antifungal activity against Botryotinia fuckeliana grown in liquid minimum medium with glucose assessed as inhibition of mycelial growth at 40 to 160 ug/ml	1	CHEMBL3084254
Herbicidal activity against Physalis ixocarpa assessed as inhibition of seed germination at 50 uM after 5 days	1	CHEMBL3084244
Post-emergent herbicidal activity against Lolium multiflorum (Italian ryegrass) assessed as dry biomass at 40 uM after 14 days relative to control	2	CHEMBL3084208
Post-emergent herbicidal activity against Trifolium alexandrinum assessed as dry biomass at 60 uM after 14 days relative to control	2	CHEMBL3084207
Post-emergent herbicidal activity against Triticum vulgare var. Salamanca (wheat) assessed as dry biomass at 60 uM after 14 days relative to control	2	CHEMBL3084206
Inhibition of fatty acid synthesis in Hordeum vulgare (barley) assessed as inhibition of [14C]malonate incoporation in total fatty acids at 300 uM measured as total disintegration per g of fresh weight after 3 hr by liquid scintillation counting (Rvb = 9.4 +/- 2.5 dpm x 10'6 g'1 fresh wt)	1	CHEMBL3084205
Inhibition of fatty acid synthesis in Cucumis sativus (cucumber) assessed as inhibition of [14C]malonate incoporation in total fatty acids at 70 uM measured as total disintegration per g of fresh weight after 3 hr by liquid scintillation counting (Rvb = 16.3 +/- 1.1 dpm x 10'6 g'1 fresh wt)	1	CHEMBL3084204
Inhibition of fatty acid synthesis in Cucumis sativus (cucumber) assessed as inhibition of [14C]malonate incoporation in total fatty acids at 300 uM measured as total disintegration per g of fresh weight after 3 hr by liquid scintillation counting (Rvb = 16.3 +/- 1.1 dpm x 10'6 g'1 fresh wt)	1	CHEMBL3084203
Phytotoxicity against Triticum aestivum cv. Arina (wheat) at 60 g a.i./ha applied post-emergence measured after 12 days	2	CHEMBL3084202
Phytotoxicity against Triticum aestivum cv. Arina (wheat) at 60 g a.i./ha applied post-emergence measured after 12 days in presence of cloquintocet-mexyl	2	CHEMBL3084201
Phytotoxicity against Triticum aestivum cv. Remia (wheat) at 60 g a.i./ha applied post-emergence measured after 12 days	2	CHEMBL3084200
Phytotoxicity against Triticum aestivum cv. Remia (wheat) at 60 g a.i./ha applied post-emergence measured after 12 days in presence of cloquintocet-mexyl	2	CHEMBL3084199
Post-emergence herbicidal activity against Avena fatua at 30 g a.i./ha measured after 20 days in presence of cloquintocet-mexyl	2	CHEMBL3084198
Post-emergence herbicidal activity against Avena fatua at 30 g a.i./ha measured after 20 days	2	CHEMBL3084197
Post-emergence herbicidal activity against Lolium rigidum at 30 g a.i./ha measured after 20 days	2	CHEMBL3084196
Post-emergence herbicidal activity against Avena fatua at 250 g a.i./ha measured after 21 days in presence of 1% Merge adjuvant	3	CHEMBL3084195
Post-emergence herbicidal activity against Lolium rigidum at 30 g a.i./ha measured after 20 days in presence of cloquintocet-mexyl	2	CHEMBL3084194
Herbicidal activity against Avena fatua at > / = 250 g a.i./ha in presence of cloquintocet-mexyl	1	CHEMBL3084193
Post-emergence herbicidal activity against Setaria faberi (Giant Foxtail) at 30 g a.i./ha measured after 21 days in presence of 1% Merge adjuvant	10	CHEMBL3084192
Phytotoxicity against Hordeum vulgare (barley) at 125 g a.i./ha applied post-emergence measured after 21 days	1	CHEMBL3084191
Phytotoxicity against Hordeum vulgare (barley) at 125 g a.i./ha applied post-emergence measured after 21 days in presence of 0.2% X-77 adjuvant	3	CHEMBL3084190
Phytotoxicity against Triticum aestivum (wheat) at 125 g a.i./ha applied post-emergence measured after 21 days	1	CHEMBL3084189
Phytotoxicity against Triticum aestivum (wheat) at 125 g a.i./ha applied post-emergence measured after 21 days in presence of 0.2% X-77 adjuvant	3	CHEMBL3084188
Antifungal activity against Aspergillus parasiticus Speare ITEM-11 after 24 hr by broth dilution method	4	CHEMBL3084273
Acaricidal activity against 7 to 10 day-old Dermatophagoides pteronyssinus adult after 24 hr by microscopy	6	CHEMBL3084263
Post-emergent herbicidal activity against Lolium multiflorum (Italian ryegrass) assessed as dry biomass at 60 uM after 14 days relative to control	2	CHEMBL3084253
Herbicidal activity against Lolium multiflorum (Italian ryegrass) assessed as inhibition of seed germination at 50 uM after 5 days	1	CHEMBL3084243
Post-emergence herbicidal activity against Alopecurus myosuroides at 125 g a.i./ha measured after 21 days	1	CHEMBL3084187
Post-emergence herbicidal activity against Lolium perenne (perennial ryegrass) at 125 g a.i./ha measured after 21 days	1	CHEMBL3084186
Post-emergence herbicidal activity against Avena fatua at 125 g a.i./ha measured after 21 days	1	CHEMBL3084185
Post-emergence herbicidal activity against Setaria faberi (Giant Foxtail) at 125 g a.i./ha measured after 21 days	1	CHEMBL3084184
Post-emergence herbicidal activity against Alopecurus myosuroides at 125 g a.i./ha measured after 21 days in presence of 0.2% X-77 adjuvant	3	CHEMBL3084183
Post-emergence herbicidal activity against Setaria faberi (Giant Foxtail) at 500 g a.i./ha after 21 days	11	CHEMBL3084182
Phytotoxicity against Hordeum vulgare (barley) at 250 g a.i./ha applied post-emergence measured after 21 days in presence of 1% Merge adjuvant	3	CHEMBL3084181
Phytotoxicity against Triticum aestivum (wheat) at 250 g a.i./ha applied post-emergence measured after 21 days in presence of 1% Merge adjuvant	3	CHEMBL3084180
Post-emergence herbicidal activity against Alopecurus myosuroides at 250 g a.i./ha measured after 21 days in presence of 1% Merge adjuvant	3	CHEMBL3084179
Post-emergence herbicidal activity against Lolium perenne (perennial ryegrass) at 250 g a.i./ha measured after 21 days in presence of 1% Merge adjuvant	3	CHEMBL3084178
Post-emergence herbicidal activity against Setaria faberi (Giant Foxtail) at 250 g a.i./ha measured after 21 days in presence of 1% Merge adjuvant	3	CHEMBL3084177
Herbicidal activity against Apera spica-venti at 125 g a.i./ha in presence of cloquintocet-mexyl	1	CHEMBL3084176
Herbicidal activity against Lolium multiflorum (Italian ryegrass) at 125 g a.i./ha in presence of cloquintocet-mexyl	1	CHEMBL3084175
Herbicidal activity against Alopecurus myosuroides at > / = 250 g a.i./ha in presence of cloquintocet-mexyl	1	CHEMBL3084174
Phytotoxicity against Hordeum vulgare (barley) at 30 g a.i./ha applied post-emergence measured after 21 days in presence of 0.2% X-77 adjuvant	1	CHEMBL3084173
Phytotoxicity against Triticum aestivum (wheat) at 30 g a.i./ha applied post-emergence measured after 21 days in presence of 0.2% X-77 adjuvant	1	CHEMBL3084172
Phytotoxicity against Hordeum vulgare (barley) at 30 g a.i./ha applied post-emergence measured after 21 days in presence of 1% Merge adjuvant	10	CHEMBL3084171
Phytotoxicity against Triticum aestivum (wheat) at 30 g a.i./ha applied post-emergence measured after 21 days in presence of 1% Merge adjuvant	10	CHEMBL3084170
Post-emergence herbicidal activity against Alopecurus myosuroides at 30 g a.i./ha measured after 21 days in presence of 0.2% X-77 adjuvant	1	CHEMBL3084169
Post-emergence herbicidal activity against Avena fatua at 30 g a.i./ha measured after 21 days in presence of 0.2% X-77 adjuvant	1	CHEMBL3084168
Antifungal activity against Aspergillus parasiticus Speare ITEM-11 after 48 hr by broth dilution method	4	CHEMBL3084272
Herbicidal activity against Amaranthus hypochondriacus assessed as inhibition of root elongation	1	CHEMBL3084252
Post-emergence herbicidal activity against Lolium perenne (perennial ryegrass) at 30 g a.i./ha measured after 21 days in presence of 0.2% X-77 adjuvant	1	CHEMBL3084167
Antimicrobial activity against Staphylococcus aureus ATCC 25923 assessed as growth inhibition rate at 1.84 mg/l after 72 hr by spectrophotometry	1	CHEMBL3084166
Antimicrobial activity against Staphylococcus aureus ATCC 25923 assessed as growth inhibition rate at 13.04 mg/l after 72 hr by spectrophotometry	1	CHEMBL3084165
Antimicrobial activity against Staphylococcus aureus ATCC 25923 assessed as growth inhibition rate at 5.8 mg/l after 72 hr by spectrophotometry	1	CHEMBL3084164
Antifungal activity against Sclerotinia sclerotiorum assessed as inhibition of germination in volatile phase at 375 umol/l measured at 20 degC after 5 days	1	CHEMBL3084163
Antifungal activity against Sclerotinia sclerotiorum assessed as inhibition of germination in volatile phase at 751 umol/l measured at 20 degC after 5 days	1	CHEMBL3084162
Antifungal activity against Sclerotinia sclerotiorum assessed as inhibition of germination in volatile phase at 34 umol/l measured at 20 degC after 5 days	1	CHEMBL3084161
Antifungal activity against Sclerotinia sclerotiorum assessed as inhibition of germination in volatile phase at 67 umol/l measured at 20 degC after 5 days	1	CHEMBL3084160
Antifungal activity against Sclerotinia sclerotiorum assessed as inhibition of germination in volatile phase at 201 umol/l measured at 20 degC after 5 days	1	CHEMBL3084159
Antifungal activity against Sclerotinia sclerotiorum assessed as inhibition of germination in volatile phase at 335 umol/l measured at 20 degC after 5 days	1	CHEMBL3084158
Antifungal activity against Sclerotinia sclerotiorum assessed as inhibition of germination in volatile phase at 670 umol/l measured at 20 degC after 5 days	1	CHEMBL3084157
Fungistatic activity in Sclerotinia sclerotiorum assessed as inhibition of mycelial growth in volatile phase at 732 umol/l measured at 20 degC after 5 days relative to control	1	CHEMBL3084156
Fungistatic activity in Sclerotinia sclerotiorum assessed as inhibition of mycelial growth in volatile phase at 714 umol/l measured at 20 degC after 5 days relative to control	1	CHEMBL3084155
Fungistatic activity in Sclerotinia sclerotiorum assessed as inhibition of mycelial growth in volatile phase at 588 umol/l measured at 20 degC after 5 days relative to control	1	CHEMBL3084154
Fungistatic activity in Sclerotinia sclerotiorum assessed as inhibition of mycelial growth in volatile phase at 550 umol/l measured at 20 degC after 5 days relative to control	1	CHEMBL3084153
Fungistatic activity in Sclerotinia sclerotiorum assessed as inhibition of mycelial growth in volatile phase at 836 umol/l measured at 20 degC after 5 days relative to control	1	CHEMBL3084152
Fungistatic activity in Sclerotinia sclerotiorum assessed as inhibition of mycelial growth in volatile phase at 525 umol/l measured at 20 degC after 5 days relative to control	1	CHEMBL3084151
Antifungal activity against Sclerotinia sclerotiorum assessed as inhibition of germination in volatile phase at 731 umol/l measured at 20 degC after 5 days	1	CHEMBL3084150
Antifungal activity against Sclerotinia sclerotiorum assessed as inhibition of germination in volatile phase at 1462 umol/l measured at 20 degC after 5 days	1	CHEMBL3084149
Antifungal activity against Sclerotinia sclerotiorum assessed as inhibition of germination in volatile phase at 51 umol/l measured at 20 degC after 5 days	1	CHEMBL3084148
Antifungal activity against Sclerotinia sclerotiorum assessed as inhibition of germination in volatile phase at 102 umol/l measured at 20 degC after 5 days	1	CHEMBL3084147
Antifungal activity against Sclerotinia sclerotiorum assessed as inhibition of germination in volatile phase at 307 umol/l measured at 20 degC after 5 days	1	CHEMBL3084146
Antifungal activity against Sclerotinia sclerotiorum assessed as inhibition of germination in volatile phase at 511 umol/l measured at 20 degC after 5 days	1	CHEMBL3084145
Antifungal activity against Sclerotinia sclerotiorum assessed as inhibition of germination in volatile phase at 1022 umol/l measured at 20 degC after 5 days	1	CHEMBL3084144
Antifungal activity against Sclerotinia sclerotiorum assessed as inhibition of germination in volatile phase at 42 umol/l measured at 20 degC after 5 days	2	CHEMBL3084143
Antifungal activity against Sclerotinia sclerotiorum assessed as inhibition of germination in volatile phase at 84 umol/l measured at 20 degC after 5 days	2	CHEMBL3084142
Antifungal activity against Sclerotinia sclerotiorum assessed as inhibition of germination in volatile phase at 253 umol/l measured at 20 degC after 5 days	1	CHEMBL3084141
Antifungal activity against Sclerotinia sclerotiorum assessed as inhibition of germination in volatile phase at 422 umol/l measured at 20 degC after 5 days	1	CHEMBL3084140
Antifungal activity against Sclerotinia sclerotiorum assessed as inhibition of germination in volatile phase at 844 umol/l measured at 20 degC after 5 days	1	CHEMBL3084139
Antifungal activity against Sclerotinia sclerotiorum assessed as inhibition of germination in volatile phase at 39 umol/l measured at 20 degC after 5 days	1	CHEMBL3084138
Antifungal activity against Sclerotinia sclerotiorum assessed as inhibition of germination in volatile phase at 79 umol/l measured at 20 degC after 5 days	1	CHEMBL3084137
Antifungal activity against Sclerotinia sclerotiorum assessed as inhibition of germination in volatile phase at 236 umol/l measured at 20 degC after 5 days	1	CHEMBL3084136
Antifungal activity against Sclerotinia sclerotiorum assessed as inhibition of germination in volatile phase at 393 umol/l measured at 20 degC after 5 days	1	CHEMBL3084135
Antifungal activity against Sclerotinia sclerotiorum assessed as inhibition of germination in volatile phase at 786 umol/l measured at 20 degC after 5 days	1	CHEMBL3084134
Antifungal activity against Sclerotinia sclerotiorum assessed as inhibition of germination in volatile phase at 251 umol/l measured at 20 degC after 5 days	1	CHEMBL3084133
Insecticidal activity against Achaea janata assessed as pupal mortality at 2 ug/larva administered through topical application	12	CHEMBL3084132
Insecticidal activity against Achaea janata assessed as adult deformity at 4 ug/larva administered through topical application	12	CHEMBL3084131
Insecticidal activity against Achaea janata assessed as adult deformity at 2 ug/larva administered through topical application	12	CHEMBL3084130
Insecticidal activity against Achaea janata assessed as adult emergence at 4 ug/larva administered through topical application (Rvb = 98.8 +/- 0.5 %)	12	CHEMBL3084129
Herbicidal activity against Ludwigia prostrata assessed as visual damage 62.5 g/ha measured after 3 weeks	1	CHEMBL3084128
Herbicidal activity against 2 to 3 leaf stage Echinochloa crus-galli (barnyard grass) (barnyardgrass) at 62.5 g/ha	1	CHEMBL3084127
Herbicidal activity against 4 leaf stage Echinochloa crus-galli (barnyard grass) (barnyardgrass) at 250 g/ha	1	CHEMBL3084126
Acute toxicity in Mus musculus (mouse)	1	CHEMBL3084125
Aquatic toxicity in Daphnia magna	1	CHEMBL3084124
Aquatic toxicity in Oryzias latipes (Japanese medaka)	1	CHEMBL3084123
Genotoxicity inCricetulus griseus lung fibroblast assessed as chromosome aberration	1	CHEMBL3084122
Genotoxicity in Cricetulus griseus lung fibroblast assessed as mutation	1	CHEMBL3084121
Antifeedant activity against third-instar larval stage of Spodoptera litura fed on compound-treated castor leaves assessed as feeding deterrence index at 10 ug/cm2 by dual choice leaf disc method	3	CHEMBL3084120
Antifeedant activity against third-instar larval stage of Spodoptera litura fed on compound-treated castor leaves assessed as feeding deterrence index at 5 ug/cm2 by dual choice leaf disc method	3	CHEMBL3084119
Insecticidal activity against third-instar larval stage of Spodoptera litura fed on compound-treated castor leaves assessed as total larval duration time at 10 ug/cm2 (Rvb = 12.7 +/- 0.89 days)	3	CHEMBL3084118
Insecticidal activity against third-instar larval stage of Spodoptera litura fed on compound-treated castor leaves assessed as total larval duration time at 5 ug/cm2 (Rvb = 12.7 +/- 0.89 days)	3	CHEMBL3084117
Cytotoxicity against Drosophila melanogaster D.mel-2 cells	3	CHEMBL3084116
Acute toxicity in po dosed Rattus norvegicus (rat)	1	CHEMBL3084262
Cytotoxicity against Homo sapiens (human) HepG2 cells	3	CHEMBL3084115
Toxicity in transplanted Oryza sativa (rice) assessed as visual damage 1000 g/ha measured after 5 days after transplanting	1	CHEMBL3084114
Toxicity in transplanted Oryza sativa (rice) assessed as visual damage 500 g/ha measured after 5 days after transplanting	1	CHEMBL3084113
Toxicity in transplanted Oryza sativa (rice) assessed as visual damage 250 g/ha measured after 5 days after transplanting	1	CHEMBL3084112
Toxicity in transplanted Oryza sativa (rice) assessed as visual damage 125 g/ha measured after 5 days after transplanting	1	CHEMBL3084111
Toxicity in transplanted Oryza sativa (rice) assessed as visual damage 62.5 g/ha measured after 5 days after transplanting	1	CHEMBL3084110
Herbicidal activity against Echinochloa oryzicola assessed as visual damage 1000 g/ha measured after 3 weeks	1	CHEMBL3084109
Herbicidal activity against Echinochloa oryzicola assessed as visual damage 500 g/ha measured after 3 weeks	1	CHEMBL3084108
Herbicidal activity against Echinochloa oryzicola assessed as visual damage 250 g/ha measured after 3 weeks	1	CHEMBL3084107
Herbicidal activity against Echinochloa oryzicola assessed as visual damage 125 g/ha measured after 3 weeks	1	CHEMBL3084106
Herbicidal activity against Schoenoplectiella juncoides assessed as visual damage 250 g/ha measured after 3 weeks	1	CHEMBL3084105
Herbicidal activity against Schoenoplectiella juncoides assessed as visual damage 125 g/ha measured after 3 weeks	1	CHEMBL3084104
Herbicidal activity against Schoenoplectiella juncoides assessed as visual damage 62.5 g/ha measured after 3 weeks	1	CHEMBL3084103
Herbicidal activity against Monochoria vaginalis assessed as visual damage 1000 g/ha measured after 3 weeks	1	CHEMBL3084102
Herbicidal activity against Monochoria vaginalis assessed as visual damage 500 g/ha measured after 3 weeks	1	CHEMBL3084101
Herbicidal activity against Monochoria vaginalis assessed as visual damage 250 g/ha measured after 3 weeks	1	CHEMBL3084100
Herbicidal activity against Monochoria vaginalis assessed as visual damage 125 g/ha measured after 3 weeks	1	CHEMBL3084099
Herbicidal activity against Rotala indica assessed as visual damage 1000 g/ha measured after 3 weeks	1	CHEMBL3084098
Herbicidal activity against Rotala indica assessed as visual damage 500 g/ha measured after 3 weeks	1	CHEMBL3084097
Herbicidal activity against Rotala indica assessed as visual damage 250 g/ha measured after 3 weeks	1	CHEMBL3084096
Herbicidal activity against Rotala indica assessed as visual damage 125 g/ha measured after 3 weeks	1	CHEMBL3084095
Herbicidal activity against Murdannia keisak assessed as visual damage 250 g/ha measured after 3 weeks	1	CHEMBL3084094
Herbicidal activity against Murdannia keisak assessed as visual damage 125 g/ha measured after 3 weeks	1	CHEMBL3084093
Herbicidal activity against Murdannia keisak assessed as visual damage 62.5 g/ha measured after 3 weeks	1	CHEMBL3084092
Herbicidal activity against Cyperus difformis assessed as visual damage 1000 g/ha measured after 3 weeks	1	CHEMBL3084091
Herbicidal activity against Cyperus difformis assessed as visual damage 500 g/ha measured after 3 weeks	1	CHEMBL3084090
Herbicidal activity against Cyperus difformis assessed as visual damage 250 g/ha measured after 3 weeks	1	CHEMBL3084089
Induction of systemic acquired resistance in Nicotiana tabacum cv. Xanthi nc (tobacco) assessed as increase in PR1 mRNA level at 1 to 2 mg/pot applied as soil-drench measured after 4 days by Northern blot analysis relative to control	1	CHEMBL3084088
Induction of systemic acquired resistance in Nicotiana tabacum cv. Xanthi nc (tobacco) assessed as increase in PR2 mRNA level at 1 to 2 mg/pot applied as soil-drench measured after 4 days by Northern blot analysis relative to control	1	CHEMBL3084087
Herbicidal activity against Amaranthus tuberculatus biotype WCS assessed as visual injury at 560 g/ha applied as spray after 21 days under green house conditions relative to untreated control	1	CHEMBL3084086
Herbicidal activity against Amaranthus tuberculatus biotype ACR assessed as visual injury at 560 g/ha applied as spray after 21 days under green house conditions relative to untreated control	1	CHEMBL3084085
Herbicidal activity against Amaranthus tuberculatus biotype MCR 12 assessed as visual injury at 560 g/ha applied as spray after 21 days under green house conditions relative to untreated control	1	CHEMBL3084084
Herbicidal activity against Amaranthus tuberculatus biotype MCR 15 assessed as visual injury at 560 g/ha applied as spray after 21 days under green house conditions relative to untreated control	1	CHEMBL3084083
Herbicidal activity against Amaranthus tuberculatus biotype MCR 16 assessed as visual injury at 560 g/ha applied as spray after 21 days under green house conditions relative to untreated control	1	CHEMBL3084082
Antibacterial activity against Bacillus subtilis ATCC 6633 after 18 to 24 hr by broth microdilution method	11	CHEMBL3084081
Induction of systemic acquired resistance in Nicotiana tabacum cv. Xanthi nc (tobacco) assessed as increase in PR5 mRNA level at 1 to 2 mg/pot applied as soil-drench measured after 4 days by Northern blot analysis relative to control	1	CHEMBL3084080
Induction of systemic acquired resistance in Nicotiana tabacum cv. Xanthi nc (tobacco) assessed as increase in PR1 mRNA level at 1 mg/pot applied as soil-drench measured after 24 hr by Northern blot analysis relative to control	1	CHEMBL3084079
Induction of systemic acquired resistance in Nicotiana tabacum cv. Xanthi nc (tobacco) assessed as increase in PR1 mRNA level at 0.01 to 0.5 mg/ml applied as foliar spray measured after 4 days by Northern blot analysis relative to control	1	CHEMBL3084078
Induction of systemic acquired resistance in Nicotiana tabacum cv. Xanthi nc (tobacco) assessed as increase in PR2 mRNA level at 0.01 to 0.5 mg/ml applied as foliar spray measured after 4 days by Northern blot analysis relative to control	1	CHEMBL3084077
Herbicidal activity against Amaranthus tuberculatus biotype MCR 16 assessed as visual injury at 18 g/ha applied as spray after 21 days under green house conditions relative to untreated control	1	CHEMBL3084076
Herbicidal activity against Amaranthus tuberculatus biotype MCR assessed as decrease in shoot dry weight applied as spray after 21 days under green house conditions	1	CHEMBL3084075
Herbicidal activity against Amaranthus tuberculatus biotype ACR assessed as decrease in shoot dry weight applied as spray after 21 days under green house conditions	1	CHEMBL3084074
Herbicidal activity against Amaranthus tuberculatus biotype WCS assessed as decrease in shoot dry weight applied as spray after 21 days under green house conditions	1	CHEMBL3084073
Resistance ratio of GR50 for Amaranthus tuberculatus biotype MCR to GR50 for Amaranthus tuberculatus biotype ACR	1	CHEMBL3084072
Herbicidal activity against Amaranthus tuberculatus biotype WCS assessed as decrease in shoot dry weight at 105 g/ha applied as spray during post-emergence after 21 days under green house conditions relative to untreated control	1	CHEMBL3084071
Resistance ratio of GR50 for Amaranthus tuberculatus biotype MCR to GR50 for Amaranthus tuberculatus biotype WCS	1	CHEMBL3084070
Herbicidal activity against Amaranthus tuberculatus biotype ACR assessed as decrease in shoot dry weight at 105 g/ha applied as spray during post-emergence after 21 days under green house conditions relative to untreated control	1	CHEMBL3084069
Herbicidal activity against Amaranthus tuberculatus biotype MCR assessed as decrease in shoot dry weight at 105 g/ha applied as spray during post-emergence after 21 days under green house conditions relative to untreated control	1	CHEMBL3084068
Herbicidal activity against Amaranthus tuberculatus biotype WCS assessed as visual injury at 315 g/ha applied as spray after 21 days under green house conditions relative to untreated control	1	CHEMBL3084067
Herbicidal activity against Amaranthus tuberculatus biotype ACR assessed as visual injury at 315 g/ha applied as spray after 21 days under green house conditions relative to untreated control	1	CHEMBL3084066
Herbicidal activity against Amaranthus tuberculatus biotype MCR assessed as mortality at 105 g/ha applied as spray after 21 days under green house conditions relative to untreated control	1	CHEMBL3084065
Herbicidal activity against Amaranthus tuberculatus biotype MCR assessed as mortality at 315 g/ha applied as spray after 21 days under green house conditions relative to untreated control	1	CHEMBL3084064
Herbicidal activity against Amaranthus tuberculatus biotype WCS assessed as visual injury at 560 g/ha applied as spray after 7 days under green house conditions relative to untreated control	1	CHEMBL3084063
Herbicidal activity against Amaranthus tuberculatus biotype ACR assessed as visual injury at 560 g/ha applied as spray after 7 days under green house conditions relative to untreated control	1	CHEMBL3084062
Herbicidal activity against Amaranthus tuberculatus biotype MCR 12 assessed as visual injury at 560 g/ha applied as spray after 7 days under green house conditions relative to untreated control	1	CHEMBL3084061
Herbicidal activity against Amaranthus tuberculatus biotype MCR 15 assessed as visual injury at 560 g/ha applied as spray after 7 days under green house conditions relative to untreated control	1	CHEMBL3084060
Herbicidal activity against Amaranthus tuberculatus biotype MCR 16 assessed as visual injury at 560 g/ha applied as spray after 7 days under green house conditions relative to untreated control	1	CHEMBL3084059
Herbicidal activity against Amaranthus tuberculatus biotype WCS assessed as visual injury at 560 g/ha applied as spray after 14 days under green house conditions relative to untreated control	1	CHEMBL3084058
Phytotoxicity against Lactuca sativa cv. Burpee's Iceberg (lettuce) assessed as reduction in radical length at 10 uM after 7 days by spectrophotometry relative to control	2	CHEMBL3084057
Phytotoxicity against Lactuca sativa cv. Burpee's Iceberg (lettuce) assessed as blunt root tips at 10 uM after 7 days by spectrophotometry relative to control	2	CHEMBL3084056
Antibacterial activity against Proteus vulgaris MTCC 1771 assessed as growth inhibition after 24 hr by agar streak dilution method	23	CHEMBL3084055
Antibacterial activity against Shigella flexneri MTCC 1457 assessed as growth inhibition after 24 hr by agar streak dilution method	23	CHEMBL3084054
Antibacterial activity against Staphylococcus aureus MTCC 96 assessed as growth inhibition at 3.12 to 50 ug/mL after 24 hr by agar disk diffusion method	22	CHEMBL3084053
Antibacterial activity against Staphylococcus aureus MTCC 96 assessed as growth inhibition at 100 ug/disk after 24 hr by agar disk diffusion method	1	CHEMBL3084052
Antibacterial activity against Bacillus cereus MTCC 430 assessed as growth inhibition at 3.12 to 50 ug/mL after 24 hr by agar disk diffusion method	22	CHEMBL3084051
Antibacterial activity against Bacillus cereus MTCC 430 assessed as growth inhibition at 100 ug/disk after 24 hr by agar disk diffusion method	1	CHEMBL3084050
Antibacterial activity against Escherichia coli MTCC 739 assessed as growth inhibition at 3.12 to 50 ug/mL after 24 hr by agar disk diffusion method	22	CHEMBL3084049
Antibacterial activity against Escherichia coli MTCC 739 assessed as growth inhibition at 100 ug/disk after 24 hr by agar disk diffusion method	1	CHEMBL3084048
Antibacterial activity against Pseudomonas aeruginosa MTCC 741 assessed as growth inhibition at 3.12 to 50 ug/mL after 24 hr by agar disk diffusion method	22	CHEMBL3084047
Antibacterial activity against Pseudomonas aeruginosa MTCC 741 assessed as growth inhibition at 100 ug/disk after 24 hr by agar disk diffusion method	1	CHEMBL3084046
Phytotoxicity against Lactuca sativa cv. Burpee's Iceberg (lettuce) assessed as cellular leakage at 100 uM measured after incubation over 18 hr in darkness and 24 hr in light by spectrophotometry relative to control	3	CHEMBL3084045
Phytotoxicity against Agrostis stolonifera assessed as mortality at 333 uM after 12 days	3	CHEMBL3084044
Phytotoxicity against Lemna paucicostata assessed as growth inhibition at 100 uM after 4 to 5 days	1	CHEMBL3084043
Phytotoxicity against Lemna paucicostata assessed as tissue degradation at 250 uM after 4 to 5 days	1	CHEMBL3084042
Phytotoxicity against Allium cepa (onion) assessed as inhibition of mitosis in root tips at 100 uM measured on day 7 of compound treatment by microscopy	3	CHEMBL3084041
Phytotoxicity against Allium cepa (onion) assessed as accumulation of cells at prophase in root tips at 33 uM measured on day 7 of compound treatment by microscopy	1	CHEMBL3084040
Phytotoxicity against Allium cepa (onion) assessed as accumulation of cells at metaphase in root tips at 33 uM measured on day 7 of compound treatment by microscopy	1	CHEMBL3084039
Antifeedant activity against second-instar larvae of Pectinophora gossypiella (pink bollworm) assessed as concentration required for 50 % protection of host plant substrate after 48 hr by leaf disk assay	4	CHEMBL3084038
Antifeedant activity against second-instar larvae of Spodoptera frugiperda (fall armyworm) assessed as concentration required for 50 % protection of host plant substrate after 48 hr by leaf disk assay	4	CHEMBL3084037
Antifeedant activity against second-instar larvae of Pectinophora gossypiella (pink bollworm) assessed as concentration required for 95 % protection of host plant substrate after 48 hr by leaf disk assay	4	CHEMBL3084036
Antifeedant activity against second-instar larvae of Spodoptera frugiperda (fall armyworm) assessed as concentration required for 95 % protection of host plant substrate after 48 hr by leaf disk assay	4	CHEMBL3084035
Antifungal activity against Diaporthe longicolla CE117 after 48 to 72 hr	9	CHEMBL3084034
Antifungal activity against Fusarium equiseti (CE181) after 48 to 72 hr	9	CHEMBL3084033
Herbicidal activity against Persicaria longiseta at 4 kg/ha treated as soil application at pre-emergence after 3 weeks	13	CHEMBL3084032
Herbicidal activity against Echinochloa oryzicola at 4 kg/ha treated as foliar application at post-emergence after 3 weeks	13	CHEMBL3084031
Herbicidal activity against Schoenoplectiella juncoides var. Hotarui Ohwi at 4 kg/ha treated as foliar application at post-emergence after 3 weeks	13	CHEMBL3084030
Herbicidal activity against Rotala indica at 4 kg/ha treated as foliar application at post-emergence after 3 weeks	13	CHEMBL3084029
Herbicidal activity against Monochoria vaginalis at 4 kg/ha treated as foliar application at post-emergence after 3 weeks	13	CHEMBL3084028
Herbicidal activity against Echinochloa crus-galli var. crus-galli at 4 kg/ha treated as paddy application at pre-emergence after 3 weeks	13	CHEMBL3084027
Herbicidal activity against Digitaria ciliaris at 4 kg/ha treated as paddy application at pre-emergence after 3 weeks	13	CHEMBL3084026
Herbicidal activity against Chenopodium album at 4 kg/ha treated as paddy application at pre-emergence after 3 weeks	13	CHEMBL3084025
Herbicidal activity against Persicaria longiseta at 4 kg/ha treated as paddy application at pre-emergence after 3 weeks	13	CHEMBL3084024
Drug uptake in Spodoptera litura assessed as surface residue level 0.2 ug/insect after 1 hr	4	CHEMBL3084023
Antibacterial activity against Pseudomonas aeruginosa ATCC 27853 at 140 ug/disk after 18 to 24 hr by disk diffusion method	7	CHEMBL3084022
Antifungal activity against Candida albicans ATCC 90028 at 140 ug/disk after 18 to 24 hr by disk diffusion method	7	CHEMBL3084021
Antibacterial activity against Staphylococcus epidermidis ATCC 12228 at 30 ug/disk after 18 to 24 hr by disk diffusion method	3	CHEMBL3084020
Antibacterial activity against Pseudomonas fluorescens ATCC 49838 at 30 ug/disk after 18 to 24 hr by disk diffusion method	3	CHEMBL3084019
Antibacterial activity against Enterobacter aerogenes ATCC 13048 at 30 ug/disk after 18 to 24 hr by disk diffusion method	3	CHEMBL3084018
Antibacterial activity against Klebsiella pneumoniae ATCC 13883 at 30 ug/disk after 18 to 24 hr by disk diffusion method	3	CHEMBL3084017
Antibacterial activity against Escherichia coli ATCC 25922 at 30 ug/disk after 18 to 24 hr by disk diffusion method	3	CHEMBL3084016
Antibacterial activity against Pseudomonas aeruginosa ATCC 27853 at 30 ug/disk after 18 to 24 hr by disk diffusion method	3	CHEMBL3084015
Antifungal activity against Candida albicans ATCC 90028 at 40 ug/disk after 18 to 24 hr by disk diffusion method	1	CHEMBL3084014
Antifungal activity against Candida albicans ATCC 90028 at 30 ug/disk after 18 to 24 hr by disk diffusion method	3	CHEMBL3084013
Antibacterial activity against Staphylococcus aureus ATCC 25923 at 30 ug/disk after 18 to 24 hr by disk diffusion method	3	CHEMBL3084012
Antibacterial activity against Enterococcus faecalis ATCC 29212 at 30 ug/disk after 18 to 24 hr by disk diffusion method	3	CHEMBL3084011
Antibacterial activity against Bacillus cereus ATCC 11778 at 30 ug/disk after 18 to 24 hr by disk diffusion method	3	CHEMBL3084010
Antibacterial activity against Bacillus subtilis ATCC 6633 at 30 ug/disk after 18 to 24 hr by disk diffusion method	3	CHEMBL3084009
Antibacterial activity against Enterobacter aerogenes ATCC 13048 at 40 ug/disk after 18 to 24 hr by disk diffusion method	1	CHEMBL3084008
Antibacterial activity against Staphylococcus epidermidis ATCC 12228 at 40 ug/disk after 18 to 24 hr by disk diffusion method	1	CHEMBL3084007
Antibacterial activity against Bacillus subtilis ATCC 6633 at 40 ug/disk after 18 to 24 hr by disk diffusion method	1	CHEMBL3084006
Antibacterial activity against Enterococcus faecalis ATCC 29212 at 40 ug/disk after 18 to 24 hr by disk diffusion method	1	CHEMBL3084005
Insecticidal activity against Myzus persicae (green peach aphid) infested naked lettuce applied for 1 hr through two-tier reduced pressure fumigation at 30 mmHg for 0.5 hr and then 760 mmHg for 1.5 hr at 23 +/- 1 degC measured 24 hr	3	CHEMBL3084004
Insecticidal activity against Myzus persicae (green peach aphid) infested wrapped lettuce applied for 1 hr through two-tier reduced pressure fumigation at 30 mmHg for 0.5 hr and then 760 mmHg for 1.5 hr at 23 +/- 1 degC measured 24 hr	3	CHEMBL3084003
Phytotoxicity in naked Lactuca sativa (lettuce) after compound application for 1 hr through two-tier reduced pressure fumigation at 30 mmHg for 0.5 hr and then 760 mmHg for 1.5 hr at 23 +/- 1 degC	3	CHEMBL3084002
Phytotoxicity in Brassica oleracea var. italica after compound application for 1 hr through two-tier reduced pressure fumigation at 30 mmHg for 0.5 hr and then 760 mmHg for 1.5 hr at 23 +/- 1 degC	3	CHEMBL3084001
Phytotoxicity in Brassica oleracea var. capitata (cabbage) after compound application for 1 hr through two-tier reduced pressure fumigation at 30 mmHg for 0.5 hr and then 760 mmHg for 1.5 hr at 23 +/- 1 degC	3	CHEMBL3084000
Phytotoxicity in naked Lactuca sativa (lettuce) assessed as change in visual quality after compound application for 1 hr through two-tier reduced pressure fumigation at 30 mmHg for 0.5 hr and then 760 mmHg for 1.5 hr at 23 +/- 1 degC	2	CHEMBL3083999
Phytotoxicity in wrapped Lactuca sativa (lettuce) assessed as induction of olfactory damage after compound application for 1 hr through two-tier reduced pressure fumigation at 30 mmHg for 0.5 hr and then 760 mmHg for 1.5 hr at 23 +/- 1 degC	2	CHEMBL3083998
Phytotoxicity in Brassica oleracea var. italica assessed as induction of olfactory damage after compound application for 1 hr through two-tier reduced pressure fumigation at 30 mmHg for 0.5 hr and then 760 mmHg for 1.5 hr at 23 +/- 1 degC	2	CHEMBL3083997
Phytotoxicity in Brassica oleracea var. capitata (cabbage) assessed as induction of olfactory damage after compound application for 1 hr through two-tier reduced pressure fumigation at 30 mmHg for 0.5 hr and then 760 mmHg for 1.5 hr at 23 +/- 1 degC	2	CHEMBL3083996
Phytotoxicity in Citrus x paradisi (grape fruit) assessed as induction of olfactory damage after compound application for 1 hr through two-tier reduced pressure fumigation at 30 mmHg for 0.5 hr and then 760 mmHg for 1.5 hr at 23 +/- 1 degC	2	CHEMBL3083995
Phytotoxicity in Citrus sinensis (orange) assessed as induction of olfactory damage after compound application for 1 hr through two-tier reduced pressure fumigation at 30 mmHg for 0.5 hr and then 760 mmHg for 1.5 hr at 23 +/- 1 degC	2	CHEMBL3083994
Phytotoxicity in Citrus limon (lemon) assessed as induction of olfactory damage after compound application for 1 hr through two-tier reduced pressure fumigation at 30 mmHg for 0.5 hr and then 760 mmHg for 1.5 hr at 23 +/- 1 degC	2	CHEMBL3083993
Agonist activity at PGI2 receptor in Homo sapiens (human) platelets assessed as inhibition of ADP-induced aggregation	1	CHEMBL3083992
Oral bioavailability in Rattus norvegicus (rat)	1	CHEMBL3083991
Half life in Rattus norvegicus (rat)	1	CHEMBL3083990
Anti-inflammatory activity in Mus musculus (mouse) assessed as inhibition of arachidonic acid-induced ear edema at 30 umol/kg, po relative to control	2	CHEMBL3083989
Inhibition of Homo sapiens (human) recombinant aldose reductase using D-glyceraldehyde as substrate incubated for 10 min prior to substrate addition measured for 15 min by spectrophotometric analysis	1	CHEMBL3083988
Selectivity ratio of IC50 for aldehyde reductase (unknown origin) to IC50 for Homo sapiens (human) recombinant aldose reductase	1	CHEMBL3083987
Antibacterial activity against Staphylococcus aureus assessed as growth inhibition at 50 ug/ml by cup-plate method (Rvb = 8 to 10 mm)	11	CHEMBL3083986
Antibacterial activity against Klebsiella pneumoniae assessed as growth inhibition at 50 ug/ml by cup-plate method (Rvb = 8 to 10 mm)	11	CHEMBL3083985
Antibacterial activity against Bacillus subtilis assessed as growth inhibition at 50 ug/ml by cup-plate method (Rvb = 8 to 10 mm)	11	CHEMBL3083984
Antibacterial activity against Escherichia coli assessed as growth inhibition at 50 ug/ml by cup-plate method (Rvb = 8 to 10 mm)	11	CHEMBL3083983
Antibacterial activity against Proteus vulgaris assessed as growth inhibition at 50 ug/ml by cup-plate method (Rvb = 8 to 10 mm)	11	CHEMBL3083982
Antibacterial activity against Salmonella enterica subsp. enterica serovar Typhi assessed as growth inhibition at 50 ug/ml by cup-plate method (Rvb = 8 to 10 mm)	11	CHEMBL3083981
Antifungal activity against Aspergillus niger assessed as growth inhibition at 50 ug/ml by cup-plate method (Rvb = 8 to 10 mm)	11	CHEMBL3083980
Antifungal activity against Candida albicans assessed as growth inhibition at 50 ug/ml by cup-plate method (Rvb = 8 to 10 mm)	11	CHEMBL3083979
Immunomodulatory activity in neutrophils assessed as decrease in oxidative burst at 50 ug/mL after 30 min by luminol-enhanced chemiluminescence assay relative to control	1	CHEMBL3083978
Immunomodulatory activity in neutrophils assessed as decrease in oxidative burst after 30 min by luminol-enhanced chemiluminescence assay	5	CHEMBL3083977
Antiproliferative activity against PHA-induced Homo sapiens (human) peripheral blood lymphocytes assessed as inhibition of [3H]-thymidine incorporation after 72 hr by beta-scintillation counting analysis	3	CHEMBL3083976
Antiproliferative activity against PHA-induced Homo sapiens (human) peripheral blood lymphocytes assessed as inhibition of [3H]-thymidine incorporation at 50 ug/ml after 72 hr by beta-scintillation counting analysis relative to control	1	CHEMBL3083975
Negative ionotropic activity in electrically-paced Cavia porcellus (guinea pig) left atrium measured after 60 min by isometric transducer analysis in absence of benextramine/4-DAMP mustard	3	CHEMBL3083974
Negative ionotropic activity in electrically-paced Cavia porcellus (guinea pig) left atrium measured after 60 min by isometric transducer analysis in absence of benextramine/4-DAMP mustard relative to N-dodecyl lysine amide	2	CHEMBL3083973
Negative ionotropic activity in electrically-paced Cavia porcellus (guinea pig) left atrium measured after 60 min by isometric transducer analysis in presence of benextramine/4-DAMP mustard	3	CHEMBL3083972
Negative ionotropic activity in electrically-paced Cavia porcellus (guinea pig) left atrium measured after 60 min by isometric transducer analysis in presence of benextramine/4-DAMP mustard relative to N-dodecyl lysine amide	2	CHEMBL3083971
Negative ionotropic activity in electrically-paced Cavia porcellus (guinea pig) right atrium assessed as effect on force measured immediately by isometric transducer analysis in absence of benzalkonium/prazosin	2	CHEMBL3083970
Negative ionotropic activity in electrically-paced Cavia porcellus (guinea pig) right atrium assessed as effect on force measured immediately by isometric transducer analysis in absence of benzalkonium/prazosin relative to arecaidine propargyl ester	1	CHEMBL3083969
Negative ionotropic activity in electrically-paced Cavia porcellus (guinea pig) right atrium assessed as effect on force measured immediately by isometric transducer analysis in presence of benzalkonium/prazosin	1	CHEMBL3083968
Negative ionotropic activity in electrically-paced Cavia porcellus (guinea pig) right atrium assessed as effect on force measured immediately by isometric transducer analysis in presence of benzalkonium/prazosin relative to arecaidine propargyl ester	1	CHEMBL3083967
Negative ionotropic activity in electrically-paced Cavia porcellus (guinea pig) right atrium assessed as effect on force measured after 60 min by isometric transducer analysis in absence of benextramine/4-DAMP mustard	3	CHEMBL3083966
Negative ionotropic activity in electrically-paced Cavia porcellus (guinea pig) right atrium assessed as effect on force measured after 60 min by isometric transducer analysis in absence of benextramine/4-DAMP mustard relative to N-dodecyl lysine amide	2	CHEMBL3083965
Negative ionotropic activity in electrically-paced Cavia porcellus (guinea pig) right atrium assessed as effect on force measured after 60 min by isometric transducer analysis in presence of benextramine/4-DAMP mustard	3	CHEMBL3083964
Negative ionotropic activity in electrically-paced Cavia porcellus (guinea pig) right atrium assessed as effect on force measured after 60 min by isometric transducer analysis in presence of benextramine/4-DAMP mustard relative to N-dodecyl lysine amide	2	CHEMBL3083963
Post-emergence herbicidal activity against Capsella bursa-pastoris assessed as injury at 50 g/ha applied at 15 days post-sowing measured after 15 days relative to control	1	CHEMBL3083962
Post-emergence herbicidal activity against Chenopodium album assessed as injury at 50 g/ha applied at 15 days post-sowing measured after 15 days relative to control	1	CHEMBL3083961
Post-emergence herbicidal activity against Calystegia sepium assessed as injury at 50 g/ha applied at 15 days post-sowing measured after 15 days relative to control	1	CHEMBL3083960
Post-emergence herbicidal activity against Galium aparine assessed as injury at 50 g/ha applied at 15 days post-sowing measured after 15 days relative to control	1	CHEMBL3083959
Post-emergence herbicidal activity against Geranium dissectum assessed as injury at 50 g/ha applied at 15 days post-sowing measured after 15 days relative to control	1	CHEMBL3083958
Post-emergence herbicidal activity against Ipomoea purpurea (common morning-glory) assessed as injury at 50 g/ha applied at 15 days post-sowing measured after 15 days relative to control	1	CHEMBL3083957
Post-emergence herbicidal activity against Matricaria chamomilla assessed as injury at 50 g/ha applied at 15 days post-sowing measured after 15 days relative to control	1	CHEMBL3083956
Post-emergence herbicidal activity against Papaver rhoeas assessed as injury at 50 g/ha applied at 15 days post-sowing measured after 15 days relative to control	1	CHEMBL3083955
Post-emergence herbicidal activity against Portulaca oleracea assessed as injury at 50 g/ha applied at 15 days post-sowing measured after 15 days relative to control	1	CHEMBL3083954
Post-emergence herbicidal activity against Persicaria maculosa assessed as injury at 50 g/ha applied at 15 days post-sowing measured after 15 days relative to control	1	CHEMBL3083953
Post-emergence herbicidal activity against Sida spinosa assessed as injury at 50 g/ha applied at 15 days post-sowing measured after 15 days relative to control	1	CHEMBL3083952
Post-emergence herbicidal activity against Solanum nigrum (black nightshade) assessed as injury at 50 g/ha applied at 15 days post-sowing measured after 15 days relative to control	1	CHEMBL3083951
Post-emergence herbicidal activity against Stellaria media assessed as injury at 50 g/ha applied at 15 days post-sowing measured after 15 days relative to control	1	CHEMBL3083950
Post-emergence herbicidal activity against Veronica persica assessed as injury at 50 g/ha applied at 15 days post-sowing measured after 15 days relative to control	1	CHEMBL3083949
Post-emergence herbicidal activity against Xanthium strumarium (cocklebur) assessed as injury at 50 g/ha applied at 15 days post-sowing measured after 15 days relative to control	1	CHEMBL3083948
Post-emergence herbicidal activity against Alopecurus myosuroides assessed as injury at 50 g/ha applied at 15 days post-sowing measured after 15 days relative to control	1	CHEMBL3083947
Post-emergence herbicidal activity against Avena fatua assessed as injury at 50 g/ha applied at 15 days post-sowing measured after 15 days relative to control	1	CHEMBL3083946
Post-emergence herbicidal activity against Digitaria sanguinalis (hairy crabgrass) assessed as injury at 50 g/ha applied at 15 days post-sowing measured after 15 days relative to control	1	CHEMBL3083945
Toxicity in Oryza sativa (rice) assessed as injury at 10 g/ha pre-emergence application under paddy conditions by crop safety assay	2	CHEMBL3083944
Phytotoxicity against Gossypium hirsutum (cotton) seedlings assessed as complete killing measured under light conditions at 100 uM	2	CHEMBL3083943
Phytotoxicity against Gossypium hirsutum (cotton) seedlings assessed as cotyledons are killed and stems are partially survived measured under light conditions at 100 uM	1	CHEMBL3083942
Phytotoxicity against Gossypium hirsutum (cotton) seedlings assessed as cotyledons are killed but stems are not wilted measured under light conditions at 100 uM	2	CHEMBL3083941
Phytotoxicity against Gossypium hirsutum (cotton) seedlings assessed as cotyledons are damaged with green spots measured under light conditions at 100 uM	3	CHEMBL3083940
Phytotoxicity against Gossypium hirsutum (cotton) seedlings assessed as moderate darkening measured under dark conditions at 100 uM	2	CHEMBL3083939
Insecticidal activity against third-instar larval stage of Earias vitella assessed as total larval duration time at 5 ug/cm3 administered through artificial diet containing Abelmoschus esculentus seed powder (Rvb = 8.2 +/- 0.48 days)	6	CHEMBL3083938
Insecticidal activity against third-instar larval stage of Earias vitella assessed as total larval duration time at 0.5 ug/cm3 administered through artificial diet containing Abelmoschus esculentus seed powder (Rvb = 8.2 +/- 0.48 days)	1	CHEMBL3083937
Insecticidal activity against third-instar larval stage of Earias vitella assessed as larval mortality at 5 ug/cm3 administered through artificial diet containing Abelmoschus esculentus seed powder (Rvb = 4%)	6	CHEMBL3083936
Insecticidal activity against third-instar larval stage of Earias vitella assessed as larval mortality at 10 ug/cm3 administered through artificial diet containing Abelmoschus esculentus seed powder (Rvb = 4%)	6	CHEMBL3083935
Insecticidal activity against third-instar larval stage of Earias vitella assessed as larval mortality at 0.5 ug/cm3 administered through artificial diet containing Abelmoschus esculentus seed powder (Rvb = 4%)	1	CHEMBL3083934
Insecticidal activity against pupal stage of Earias vitella assessed as pupal duration time at 10 ug/cm3 administered through artificial diet containing Abelmoschus esculentus seed powder (Rvb = 6.4 +/- 0.21 days)	6	CHEMBL3083933
Inhibition of chlorophyll biosynthesis of Chlorella salina	8	CHEMBL3083932
Inhibition of Succinate-cytochrome c reductase in Pisum sativum (pea) mitochondrial respiratory-chain electron-transport system at 0.1 uM	1	CHEMBL3083931
Inhibition of Succinate-cytochrome c reductase in Pisum sativum (pea) mitochondrial respiratory-chain electron-transport system at 100 uM	5	CHEMBL3083930
Dissociation constant, pKa of the compound	3	CHEMBL3083929
Herbicidal activity against Echinochloa crus-galli (barnyard grass) assessed as killing at 2 kg/ha	36	CHEMBL3083928
Herbicidal activity against Persicaria lapathifolia assessed as killing at 2 kg/ha	11	CHEMBL3083927
Herbicidal activity against Digitaria ciliaris assessed as killing at 2 kg/ha	36	CHEMBL3083926
Herbicidal activity against Amaranthus viridis assessed as killing at 2 kg/ha	11	CHEMBL3083925
Toxicity in Glycine max (soybean) assessed as killing at 2 kg/ha by crop selectivity assay	3	CHEMBL3083924
Toxicity in Triticum aestivum (wheat) plant assessed as killing at 2 kg/ha by crop selectivity assay	3	CHEMBL3083923
Toxicity in Gossypium hirsutum (cotton) assessed as killing at 2 kg/ha by crop selectivity assay	3	CHEMBL3083922
Herbicidal activity against Echinochloa crus-galli (barnyard grass) assessed as killing at 1 kg/ha	3	CHEMBL3083921
Herbicidal activity against Persicaria lapathifolia assessed as killing at 1 kg/ha	3	CHEMBL3083920
Herbicidal activity against Digitaria ciliaris assessed as killing at 1 kg/ha	3	CHEMBL3083919
Herbicidal activity against Amaranthus viridis assessed as killing at 1 kg/ha	3	CHEMBL3083918
Toxicity in Triticum aestivum (wheat) plant assessed as killing at 1 kg/ha by crop selectivity assay	3	CHEMBL3083917
Toxicity in Glycine max (soybean) assessed as killing at 1 kg/ha by crop selectivity assay	3	CHEMBL3083916
Toxicity in Gossypium hirsutum (cotton) assessed as killing at 1 kg/ha by crop selectivity assay	3	CHEMBL3083915
Insecticidal activity against the Spodoptera litura larvae in compound treated cabbage leaves assessed as mortality at 200 ppm measured after 5 days by leaf dipping method	15	CHEMBL3083914
Insecticidal activity against the Spodoptera litura larvae in compound treated cabbage leaves assessed as mortality at 50 ppm measured after 5 days by leaf dipping method	8	CHEMBL3083913
Insecticidal activity against the Spodoptera litura larvae in compound treated cabbage leaves assessed as mortality at 12.5 ppm measured after 5 days by leaf dipping method	5	CHEMBL3083912
Fungicidal activity against Blumeria graminis infected first-leaf stage of barley plant at 250 mg/l applied as spray under green house conditions relative to control	1	CHEMBL3083911
Fungicidal activity against Blumeria graminis infected first-leaf stage of barley plant at 125 mg/l applied as spray under green house conditions relative to control	1	CHEMBL3083910
Fungicidal activity against Blumeria graminis infected first-leaf stage of barley plant at 50 mg/l applied as spray under green house conditions relative to control	2	CHEMBL3083909
Antifeedant activity against third-instar larval stage of Earias vitella assessed as decrease in diet consumption at 10 ug/cm3 administered through artificial diet containing Abelmoschus esculentus seed powder after 24 hr relative to acetone-treated control	6	CHEMBL3083908
Antifeedant activity against third-instar larval stage of Earias vitella assessed as decrease in diet consumption at 5 ug/cm3 administered through artificial diet containing Abelmoschus esculentus seed powder after 24 hr relative to acetone-treated control	6	CHEMBL3083907
Inhibition of Synechococcus PCC 7942 phytoene desaturase expressed in Escherichia coli JM 101 by HPLC analysis	8	CHEMBL3083906
Ratio of ED50 for Xanthium strumarium to ED50 for Cassia obtusifolia	1	CHEMBL3083905
Ratio of ED50 for Xanthium strumarium to ED50 for Galium aparine	1	CHEMBL3083904
Ratio of ED50 for Xanthium strumarium to ED50 for Chenopodium album	1	CHEMBL3083903
Antifungal activity against Sclerotium delphinii assessed as fungal growth inhibition at 100 ppm relative to untreated control	24	CHEMBL3083902
Antifungal activity against Rhizoctonia solani assessed as fungal growth inhibition at 100 ppm relative to untreated control	24	CHEMBL3083901
Toxicity against Brassica rapa assessed as plant growth inhibition at 100 ppm relative to untreated control	23	CHEMBL3083900
Root growth inhibition of Brassica rapa subsp. oleifera seedling at 1 x 10'-3 M after 7 days by agar dilution method relative to control	12	CHEMBL3083899
Inhibition of peroxidase activity in Fusarium culmorum at 0.5 times of IC50 concentration	2	CHEMBL3083898
Inhibition of peroxidase activity in Fusarium culmorum at 1 times of IC50 concentration	2	CHEMBL3083897
Inhibition of peroxidase activity in Fusarium culmorum	1	CHEMBL3083896
Inhibition of peroxidase activity in Fusarium culmorum at 2 times of IC50 concentration	2	CHEMBL3083895
Inhibition of peroxidase activity in Macrophomina phaseoli at 0.1 times of IC50 concentration	2	CHEMBL3083894
Inhibition of peroxidase activity in Macrophomina phaseoli at 0.25 times of IC50 concentration	2	CHEMBL3083893
Phytotoxicity in Triticum aestivum (wheat) assessed as inhibition of seed germination at 50 ug/mL measured on day 14 relative to untreated control	1	CHEMBL3083892
Root growth promotion of Allium tuberosum seedling at 1 x 10'-3 M after 10 days by agar dilution method relative to control	2	CHEMBL3083891
Root growth inhibition of Allium tuberosum seedling at 1 x 10'-3 M after 10 days by agar dilution method relative to control	10	CHEMBL3083890
Root growth inhibition of Brassica rapa subsp. oleifera seedling at 5 x 10'-4 M after 7 days by agar dilution method relative to control	3	CHEMBL3083889
Root growth inhibition of Brassica rapa subsp. oleifera seedling at 1 x 10'-4 M after 7 days by agar dilution method relative to control	3	CHEMBL3083888
Root growth inhibition of Brassica rapa subsp. oleifera seedling at 5 x 10'-5 M after 7 days by agar dilution method relative to control	3	CHEMBL3083887
Root growth inhibition of Allium tuberosum seedling at 5 x 10'-4 M after 10 days by agar dilution method relative to control	3	CHEMBL3083886
Root growth inhibition of Allium tuberosum seedling at 5 x 10'-5 M after 10 days by agar dilution method relative to control	3	CHEMBL3083885
Root growth inhibition of Allium tuberosum seedling at 1 x 10'-4 M after 10 days by agar dilution method relative to control	3	CHEMBL3083884
Inhibition of Chlamydomonas reinhardtii photosystem II protein D1 assessed as DCIP-reduction in presense of DNP-INT	21	CHEMBL3083883
Non-competitive displacement of [14C]atrazine from Chlamydomonas reinhardtii photosystem II protein D1 assessed as DCIP-reduction by double-reciprocal plot	1	CHEMBL3083882
Inhibition of wild type Chlamydomonas reinhardtii photosystem 2 protein D1 assessed as DCIP-reduction in presense of DNP-INT	10	CHEMBL3083881
Inhibition of Chlamydomonas reinhardtii MZ2 photosystem II protein D1 Ala251Val mutant assessed as DCIP-reduction in presense of DNP-INT	10	CHEMBL3083880
Inhibition of Chlamydomonas reinhardtii Ar207+ photosystem II protein D1 Phe255Tyr mutant assessed as DCIP-reduction in presense of DNP-INT	10	CHEMBL3083879
Inhibition of Chlamydomonas reinhardtii MZ1 photosystem II protein D1 Ser264Ala mutant assessed as DCIP-reduction in presense of DNP-INT	10	CHEMBL3083878
Inhibition of Chlamydomonas reinhardtii MZ4 photosystem II protein D1 Leu275Phe mutant assessed as DCIP-reduction in presense of DNP-INT	10	CHEMBL3083877
Antigerminative activity against Lactuca sativa (lettuce) seeds up to 16 mM after 7 days relative to control	1	CHEMBL3083876
Antigerminative activity against Lactuca sativa (lettuce) seeds at 24 to 32 mM after 7 days relative to control	1	CHEMBL3083875
Antigerminative activity against Lactuca sativa (lettuce) seeds at 0.8 to 20 mM after 7 days relative to control	1	CHEMBL3083874
Antigerminative activity against Lactuca sativa (lettuce) seeds up to 2.4 to 3.2 mM after 7 days relative to control	1	CHEMBL3083873
Antijuvenile hormone activity against allatectomized third-instar larvae of Bombyx mori assessed as number of larvae transformed into larval pupa intermediate at 40 ug/larva (Rvb = 0)	2	CHEMBL3083872
Antijuvenile hormone activity against allatectomized third-instar larvae of Bombyx mori assessed as number of larvae transformed into larval pupa intermediate at 1 ug/larva (Rvb = 0)	2	CHEMBL3083871
Antijuvenile hormone activity against allatectomized third-instar larvae of Bombyx mori assessed as number of larvae transformed into precocious pupa at 40 ug/larva (Rvb = 10)	2	CHEMBL3083870
Antijuvenile hormone activity against allatectomized third-instar larvae of Bombyx mori assessed as number of larvae transformed into precocious pupa at 1 ug/larva (Rvb = 10)	2	CHEMBL3083869
Antijuvenile hormone activity against third-instar larvae of Bombyx mori assessed as precocious metamorphosis-inducing activity at 40 ug/larva	9	CHEMBL3083868
Antijuvenile hormone activity against third-instar larvae of Bombyx mori assessed as precocious metamorphosis-inducing activity at 10 ug/larva	9	CHEMBL3083867
Antijuvenile hormone activity against third-instar larvae of Bombyx mori assessed as precocious metamorphosis-inducing activity at 1 ug/larva	9	CHEMBL3083866
Fungicidal activity against Macrophomina phaseoli assessed as inhibition of hyphal growth by radial growth test	9	CHEMBL3083865
Fungicidal activity against Rhizoctonia solani assessed as inhibition of hyphal growth by radial growth test	9	CHEMBL3083864
Phytotoxicity in Phaseolus vulgaris (otebo bean) assessed as visual injury at 2500 g ai/ha applied as spray during pre-emergence treatment for 1 to 2 days measured 7 days post emergence relative to untreated control	1	CHEMBL3083863
Phytotoxicity in Phaseolus vulgaris (otebo bean) assessed as visual injury at 1600 g ai/ha applied as spray during pre-emergence treatment for 1 to 2 days measured 7 days post emergence relative to untreated control	1	CHEMBL3083862
Phytotoxicity in Phaseolus vulgaris (otebo bean) assessed as visual injury at 3200 g ai/ha applied as spray during pre-emergence treatment for 1 to 2 days measured 7 days post emergence relative to untreated control	1	CHEMBL3083861
Phytotoxicity in Phaseolus vulgaris (otebo bean) assessed as visual injury at 1000 g ai/ha applied as spray during pre-emergence treatment for 1 to 2 days measured 7 days post emergence relative to untreated control	1	CHEMBL3083860
Pre-emergence herbicidal activity against Galium aparine after 20 days	8	CHEMBL3083859
Pre-emergence herbicidal activity against Ipomoea hederacea (ivy-leaved morning glory) after 20 days	8	CHEMBL3083858
Pre-emergence herbicidal activity against Xanthium strumarium (cocklebur) after 20 days	8	CHEMBL3083857
Inhibition of Synechococcus PCC 7942 phytoene desaturase expressed in Escherichia coli JM 101 assessed as decrease in zeta-carotene content by HPLC analysis	1	CHEMBL3083856
Non-competitive inhibition of Synechococcus PCC 7942 phytoene desaturase expressed in Escherichia coli JM 101 by Lineweaver-Burk plot analysis	1	CHEMBL3083855
Antifeedant activity against Achaea janata L. fourth-instar larvae fed on 100 ppm compound pre-treated castor leaves for 24 hrs assessed total leaf disks consumed in 24 hrs by leaf disk bioassay	1	CHEMBL3083854
Achaea janata L. fourth-instar larvae fed on 200 ppm compound pre-treated castor leaves for 24 hrs assessed total leaf disks consumed in 24 hrs by leaf disk bioassay	9	CHEMBL3083853
Insecticidal activity against Acyrthosiphon pisum (pea aphid) treated artificial diet with compound assessed as mortality at 0.1 mg/ml after 1 day	5	CHEMBL3083852
Phytotoxicity in Phaseolus vulgaris (otebo bean) assessed as visual injury at 75 g ai/ha applied as spray during pre-emergence treatment for 1 to 2 days measured 7 days post emergence relative to untreated control	1	CHEMBL3083851
Phytotoxicity in Phaseolus vulgaris (otebo bean) assessed as visual injury at 150 g ai/ha applied as spray during pre-emergence treatment for 1 to 2 days measured 7 days post emergence relative to untreated control	1	CHEMBL3083850
Phytotoxicity in Phaseolus vulgaris (otebo bean) assessed as visual injury at 1250 g ai/ha applied as spray during pre-emergence treatment for 1 to 2 days measured 14 days post emergence relative to untreated control	1	CHEMBL3083849
Phytotoxicity in Phaseolus vulgaris (otebo bean) assessed as visual injury at 2500 g ai/ha applied as spray during pre-emergence treatment for 1 to 2 days measured 14 days post emergence relative to untreated control	1	CHEMBL3083848
Phytotoxicity in Phaseolus vulgaris (otebo bean) assessed as visual injury at 1600 g ai/ha applied as spray during pre-emergence treatment for 1 to 2 days measured 14 days post emergence relative to untreated control	1	CHEMBL3083847
Phytotoxicity in Phaseolus vulgaris (otebo bean) assessed as visual injury at 3200 g ai/ha applied as spray during pre-emergence treatment for 1 to 2 days measured 14 days post emergence relative to untreated control	1	CHEMBL3083846
Phytotoxicity in Phaseolus vulgaris (otebo bean) assessed as visual injury at 1000 g ai/ha applied as spray during pre-emergence treatment for 1 to 2 days measured 14 days post emergence relative to untreated control	1	CHEMBL3083845
Phytotoxicity in Phaseolus vulgaris (otebo bean) assessed as visual injury at 2000 g ai/ha applied as spray during pre-emergence treatment for 1 to 2 days measured 14 days post emergence relative to untreated control	1	CHEMBL3083844
Phytotoxicity in Phaseolus vulgaris (otebo bean) assessed as visual injury at 75 g ai/ha applied as spray during pre-emergence treatment for 1 to 2 days measured 14 days post emergence relative to untreated control	1	CHEMBL3083843
Phytotoxicity in Phaseolus vulgaris (otebo bean) assessed as visual injury at 150 g ai/ha applied as spray during pre-emergence treatment for 1 to 2 days measured 14 days post emergence relative to untreated control	1	CHEMBL3083842
Phytotoxicity in Phaseolus vulgaris (otebo bean) assessed as visual injury at 1250 g ai/ha applied as spray during pre-emergence treatment for 1 to 2 days measured 28 days post emergence relative to untreated control	1	CHEMBL3083841
Phytotoxicity in Phaseolus vulgaris (otebo bean) assessed as visual injury at 2500 g ai/ha applied as spray during pre-emergence treatment for 1 to 2 days measured 28 days post emergence relative to untreated control	1	CHEMBL3083840
Phytotoxicity in Phaseolus vulgaris (otebo bean) assessed as visual injury at 1600 g ai/ha applied as spray during pre-emergence treatment for 1 to 2 days measured 28 days post emergence relative to untreated control	1	CHEMBL3083839
Phytotoxicity in Phaseolus vulgaris (otebo bean) assessed as visual injury at 3200 g ai/ha applied as spray during pre-emergence treatment for 1 to 2 days measured 28 days post emergence relative to untreated control	1	CHEMBL3083838
Phytotoxicity in Phaseolus vulgaris (otebo bean) assessed as visual injury at 1000 g ai/ha applied as spray during pre-emergence treatment for 1 to 2 days measured 28 days post emergence relative to untreated control	1	CHEMBL3083837
Phytotoxicity in Phaseolus vulgaris (otebo bean) assessed as visual injury at 2000 g ai/ha applied as spray during pre-emergence treatment for 1 to 2 days measured 28 days post emergence relative to untreated control	1	CHEMBL3083836
Phytotoxicity in Phaseolus vulgaris (otebo bean) assessed as visual injury at 75 g ai/ha applied as spray during pre-emergence treatment for 1 to 2 days measured 28 days post emergence relative to untreated control	1	CHEMBL3083835
Phytotoxicity in Phaseolus vulgaris (otebo bean) assessed as visual injury at 150 g ai/ha applied as spray during pre-emergence treatment for 1 to 2 days measured 28 days post emergence relative to untreated control	1	CHEMBL3083834
Phytotoxicity in Phaseolus vulgaris (otebo bean) assessed as plant height at 2500 g ai/ha applied as spray during pre-emergence treatment for 1 to 2 days measured 28 days post emergence (Rvb = 29 cm)	1	CHEMBL3083833
Phytotoxicity in Phaseolus vulgaris (otebo bean) assessed as plant height at 150 g ai/ha applied as spray during pre-emergence treatment for 1 to 2 days measured 28 days post emergence (Rvb = 29 cm)	1	CHEMBL3083832
Growth inhibitory activity against first-instar larval stage of Spodoptera frugiperda (fall armyworm) fed with compound incorporated diet assessed as length gained at 10 ug/ml after 7 days (Rvb = 100%)	5	CHEMBL3083831
Growth inhibitory activity against first-instar larval stage of Spodoptera frugiperda (fall armyworm) fed with compound incorporated diet assessed as length gained at 20 ug/ml after 7 days (Rvb = 100%)	4	CHEMBL3083830
Growth inhibitory activity against first-instar larval stage of Spodoptera frugiperda (fall armyworm) fed with compound incorporated diet assessed as length gained at 50 ug/ml after 7 days (Rvb = 100%)	5	CHEMBL3083829
Growth inhibitory activity against first-instar larval stage of Spodoptera frugiperda (fall armyworm) fed with compound incorporated diet assessed as length gained at 35 ug/ml after 7 days (Rvb = 100%)	4	CHEMBL3083828
Phytotoxicity in Phaseolus vulgaris (otebo bean) assessed as shoot dry weight at 1250 g ai/ha applied as spray during pre-emergence treatment for 1 to 2 days measured 42 days post emergence (Rvb = 164 g)	1	CHEMBL3083827
Phytotoxicity in Phaseolus vulgaris (otebo bean) assessed as shoot dry weight at 2500 g ai/ha applied as spray during pre-emergence treatment for 1 to 2 days measured 42 days post emergence (Rvb = 164 g)	1	CHEMBL3083826
Phytotoxicity in Phaseolus vulgaris (otebo bean) assessed as shoot dry weight at 1600 g ai/ha applied as spray during pre-emergence treatment for 1 to 2 days measured 42 days post emergence (Rvb = 164 g)	1	CHEMBL3083825
Phytotoxicity in Phaseolus vulgaris (otebo bean) assessed as visual injury at 1250 g ai/ha applied as spray during pre-emergence treatment for 1 to 2 days measured 7 days post emergence relative to untreated control	1	CHEMBL3083824
Toxicity in Mus musculus ddY (mouse) assessed as mortality at 550 mg/kg, ip after 4 days	1	CHEMBL3083823
Toxicity in Mus musculus ddY (mouse) assessed as mortality at 250 mg/kg, ip after 4 days	1	CHEMBL3083822
Toxicity in Mus musculus ddY (mouse) assessed as mortality at 450 mg/kg, ip after 4 days	1	CHEMBL3083821
Toxicity in Mus musculus ddY (mouse) assessed as mortality at 200 mg/kg, ip after 4 days	1	CHEMBL3083820
Toxicity in Mus musculus ddY (mouse) assessed as mortality at 225 mg/kg, ip after 4 days	1	CHEMBL3083819
Toxicity in Mus musculus ddY (mouse) assessed as mortality at 7 mg/kg, ip after 4 days	1	CHEMBL3083818
Toxicity in Mus musculus ddY (mouse) assessed as mortality at 450 mg/kg, ip after 7 days	1	CHEMBL3083817
Toxicity in Mus musculus ddY (mouse) assessed as mortality at 250 mg/kg, ip after 7 days	1	CHEMBL3083816
Toxicity in Mus musculus ddY (mouse) assessed as mortality at 225 mg/kg, ip after 7 days	1	CHEMBL3083815
Toxicity in Mus musculus ddY (mouse) assessed as mortality at 200 mg/kg, ip after 7 days	1	CHEMBL3083814
Antifeedant activity against third-instar larval stage of Spodoptera litura fed with artificial diet containing compound assessed as efficiency index of ingested food at 4.38 mg/ml after 3 days (Rvb = 64.5%)	1	CHEMBL3083813
Antifeedant activity against third-instar larval stage of Helicoverpa armigera fed with artificial diet containing compound assessed as relative consumption rate at 6.02 mg/ml after 3 days (Rvb = 1.88 +/- 0.14 mg/mg/day)	1	CHEMBL3083812
Antifeedant activity against third-instar larval stage of Helicoverpa armigera fed with artificial diet containing compound assessed as relative consumption rate at 5.16 mg/ml after 3 days (Rvb = 1.88 +/- 0.14 mg/mg/day)	1	CHEMBL3083811
Antifeedant activity against third-instar larval stage of Helicoverpa armigera fed with artificial diet containing compound assessed as relative consumption rate at 3.94 mg/ml after 3 days (Rvb = 1.88 +/- 0.14 mg/mg/day)	1	CHEMBL3083810
Antifeedant activity against third-instar larval stage of Helicoverpa armigera fed with artificial diet containing compound assessed as relative consumption rate at 8.21 mg/ml after 3 days (Rvb = 1.88 +/- 0.14 mg/mg/day)	1	CHEMBL3083809
Antifeedant activity against third-instar larval stage of Helicoverpa armigera fed with artificial diet containing compound assessed as relative consumption rate at 7.38 mg/ml after 3 days (Rvb = 1.88 +/- 0.14 mg/mg/day)	1	CHEMBL3083808
Antifeedant activity against third-instar larval stage of Helicoverpa armigera fed with artificial diet containing compound assessed as relative consumption rate at 7.15 mg/ml after 3 days (Rvb = 1.88 +/- 0.14 mg/mg/day)	1	CHEMBL3083807
Antifeedant activity against third-instar larval stage of Helicoverpa armigera fed with artificial diet containing compound assessed as relative consumption rate at 9.82 mg/ml after 3 days (Rvb = 1.88 +/- 0.14 mg/mg/day)	1	CHEMBL3083806
Antifeedant activity against third-instar larval stage of Helicoverpa armigera fed with artificial diet containing compound assessed as relative consumption rate at 9.88 mg/ml after 3 days (Rvb = 1.88 +/- 0.14 mg/mg/day)	1	CHEMBL3083805
Antifeedant activity against third-instar larval stage of Helicoverpa armigera fed with artificial diet containing compound assessed as relative consumption rate at 5.38 mg/ml after 3 days (Rvb = 1.88 +/- 0.14 mg/mg/day)	1	CHEMBL3083804
Antifeedant activity against third-instar larval stage of Helicoverpa armigera fed with artificial diet containing compound assessed as relative growth rate at 6.02 mg/ml after 3 days (Rvb = 0.97 +/- 0.13 mg/mg/day)	1	CHEMBL3083803
Antifeedant activity against third-instar larval stage of Helicoverpa armigera fed with artificial diet containing compound assessed as relative growth rate at 5.16 mg/ml after 3 days (Rvb = 0.97 +/- 0.13 mg/mg/day)	1	CHEMBL3083802
Toxicity in Mus musculus ddY (mouse) assessed as mortality at 7 mg/kg, ip after 5 days	1	CHEMBL3083801
Toxicity in Mus musculus ddY (mouse) assessed as mortality at 8 mg/kg, ip after 5 days	1	CHEMBL3083800
Toxicity in Mus musculus ddY (mouse) assessed as mortality at 5 mg/kg, ip after 5 days	1	CHEMBL3083799
Toxicity in Mus musculus ddY (mouse) assessed as mortality at 6 mg/kg, ip after 5 days	1	CHEMBL3083798
Toxicity in Mus musculus ddY (mouse) assessed as mortality at 3 mg/kg, ip after 5 days	1	CHEMBL3083797
Toxicity in Mus musculus ddY (mouse) assessed as mortality at 4 mg/kg, ip after 5 days	1	CHEMBL3083796
Toxicity in Mus musculus ddY (mouse) assessed as mortality at 375 mg/kg, ip after 6 days	1	CHEMBL3083795
Toxicity in Mus musculus ddY (mouse) assessed as mortality at 400 mg/kg, ip after 6 days	2	CHEMBL3083794
Toxicity in Mus musculus ddY (mouse) assessed as mortality at 325 mg/kg, ip after 6 days	2	CHEMBL3083793
Toxicity in Mus musculus ddY (mouse) assessed as mortality at 350 mg/kg, ip after 6 days	1	CHEMBL3083792
Toxicity in Mus musculus ddY (mouse) assessed as mortality at 275 mg/kg, ip after 6 days	2	CHEMBL3083791
Toxicity in Mus musculus ddY (mouse) assessed as mortality at 300 mg/kg, ip after 6 days	2	CHEMBL3083790
Toxicity in Mus musculus ddY (mouse) assessed as mortality at 600 mg/kg, ip after 6 days	1	CHEMBL3083789
Toxicity in Mus musculus ddY (mouse) assessed as mortality at 650 mg/kg, ip after 6 days	1	CHEMBL3083788
Toxicity in Mus musculus ddY (mouse) assessed as mortality at 500 mg/kg, ip after 6 days	1	CHEMBL3083787
Toxicity in Mus musculus ddY (mouse) assessed as mortality at 550 mg/kg, ip after 6 days	1	CHEMBL3083786
Toxicity in Mus musculus ddY (mouse) assessed as mortality at 250 mg/kg, ip after 6 days	1	CHEMBL3083785
Toxicity in Mus musculus ddY (mouse) assessed as mortality at 450 mg/kg, ip after 6 days	1	CHEMBL3083784
Toxicity in Mus musculus ddY (mouse) assessed as mortality at 200 mg/kg, ip after 6 days	1	CHEMBL3083783
Toxicity in Mus musculus ddY (mouse) assessed as mortality at 225 mg/kg, ip after 6 days	1	CHEMBL3083782
Toxicity in Mus musculus ddY (mouse) assessed as mortality at 7 mg/kg, ip after 6 days	1	CHEMBL3083781
Toxicity in Mus musculus ddY (mouse) assessed as mortality at 8 mg/kg, ip after 6 days	1	CHEMBL3083780
Toxicity in Mus musculus ddY (mouse) assessed as mortality at 5 mg/kg, ip after 6 days	1	CHEMBL3083779
Toxicity in Mus musculus ddY (mouse) assessed as mortality at 6 mg/kg, ip after 6 days	1	CHEMBL3083778
Toxicity in Mus musculus ddY (mouse) assessed as mortality at 3 mg/kg, ip after 6 days	1	CHEMBL3083777
Toxicity in Mus musculus ddY (mouse) assessed as mortality at 4 mg/kg, ip after 6 days	1	CHEMBL3083776
Change in alkylresorcinol homologue composition in dry shoots of green Secale cereale (rye) seedlings grown from compound-treated seeds at 29 +/-2 degC assessed as C19:0 content at 46 uM by GC/EI-MS analysis (Rvb = 0.48 mg/kg dry weight)	1	CHEMBL3083775
Change in alkylresorcinol homologue composition in dry shoots of green Secale cereale (rye) seedlings grown from compound-treated seeds at 22 +/-2 degC assessed as C19:0 content at 46 uM by GC/EI-MS analysis (Rvb = 0.56 mg/kg dry weight)	1	CHEMBL3083774
Change in alkylresorcinol homologue composition in dry shoots of green Secale cereale (rye) seedlings grown from compound-treated seeds at 15 +/-2 degC assessed as C19:0 content at 46 uM by GC/EI-MS analysis (Rvb = 0.99 mg/kg dry weight)	1	CHEMBL3083773
Antifeedant activity against third-instar larvae of Rhopalosiphum padi assessed as repellency index after 24 hr by feeding choice assay	12	CHEMBL3083772
Drug excretion in 30 last instar Trichoplusia ni (cabbage looper) larvae feces assessed as thymol 3-O-beta-glucoside at 100 ug administered topically on abdominal terga by TLC analysis	1	CHEMBL3083771
Drug excretion in 80 last instar Spodoptera litura larvae feces assessed as thymol 3-O-beta-glucoside at 0.1 % fwt, po measured after 3 days by 1H/13C NMR analysis	1	CHEMBL3083770
Drug excretion in 80 last instar Spodoptera litura larvae feces assessed as unchanged parent compound at 0.1 % fwt, po measured after 3 days by 1H/13C analysis	1	CHEMBL3083769
Drug excretion in 80 last instar Trichoplusia ni (cabbage looper) larvae feces assessed as thymol 3-O-beta-glucoside at 0.1 % fwt, po measured after 3 days by 1H/13C NMR analysis	1	CHEMBL3083768
Drug excretion in 80 last instar Trichoplusia ni (cabbage looper) larvae feces assessed as unchanged parent compound at 0.1 % fwt, po measured after 3 days by 1H/13C NMR analysis	2	CHEMBL3083767
Drug excretion in 80 last instar Trichoplusia ni (cabbage looper) larvae feces assessed as side chain methyl group hydroxylated compound on at 0.1 % fwt, po by 1H/13C NMR analysis	1	CHEMBL3083766
Drug excretion in 80 last instar Spodoptera litura larvae feces assessed as thymol 3-O-beta-glucoside at 0.1 % fwt, po measured after 3 days by TLC analysis	1	CHEMBL3083765
Drug excretion in 80 last instar Trichoplusia ni (cabbage looper) larvae feces assessed as thymol 3-O-beta-glucoside at 0.1 % fwt, po measured after 3 days by TLC analysis	1	CHEMBL3083764
Drug excretion in 80 last instar Trichoplusia ni (cabbage looper) larvae feces assessed as side chain methyl group hydroxylated compound on at 0.1 % fwt, po by TLC analysis	1	CHEMBL3083763
Drug excretion in 80 last instar Spodoptera litura larvae feces assessed as side chain methyl group hydroxylated compound on at 0.1 % fwt, po by TLC analysis	1	CHEMBL3083762
Inhibition of fatty acid synthesis in Cucumis sativus (cucumber) using [14C]acetate assessed as [14C]-labeled 22C fatty acid level at 200 uM after 3 hr by liquid scintillation counting (Rvb = 17.9 +/- 2.5%)	1	CHEMBL3083761
Inhibition of fatty acid synthesis in Cucumis sativus (cucumber) using [14C]acetate assessed as [14C]-labeled 22C fatty acid level at 300 uM after 3 hr by liquid scintillation counting (Rvb = 17.9 +/- 2.5%)	1	CHEMBL3083760
Inhibition of fatty acid synthesis in Cucumis sativus (cucumber) using [14C]acetate assessed as [14C]-labeled 24C fatty acid level at 30 uM after 3 hr by liquid scintillation counting (Rvb = 6.5 +/- 1%)	1	CHEMBL3083759
Inhibition of fatty acid synthesis in Cucumis sativus (cucumber) using [14C]acetate assessed as [14C]-labeled 24C fatty acid level at 200 uM after 3 hr by liquid scintillation counting (Rvb = 6.5 +/- 1%)	1	CHEMBL3083758
Inhibition of fatty acid synthesis in Cucumis sativus (cucumber) using [14C]acetate assessed as [14C]-labeled 24C fatty acid level at 300 uM after 3 hr by liquid scintillation counting (Rvb = 6.5 +/- 1%)	1	CHEMBL3083757
Inhibition of fatty acid synthesis in Hordeum vulgare (barley) assessed as inhibition of [14C]malonate incoporation in total fatty acids at 30 uM measured after 3 hr by liquid scintillation counting	1	CHEMBL3083756
Inhibition of fatty acid synthesis in Hordeum vulgare (barley) assessed as inhibition of [14C]malonate incoporation in total fatty acids at 200 uM measured after 3 hr by liquid scintillation counting	1	CHEMBL3083755
Inhibition of fatty acid synthesis in Hordeum vulgare (barley) assessed as inhibition of [14C]malonate incoporation in total fatty acids at 300 uM measured after 3 hr by liquid scintillation counting	1	CHEMBL3083754
Inhibition of fatty acid synthesis in Cucumis sativus (cucumber) assessed as inhibition of [14C]malonate incoporation in total fatty acids at 200 uM measured after 3 hr by liquid scintillation counting	1	CHEMBL3083753
Inhibition of fatty acid synthesis in Cucumis sativus (cucumber) assessed as inhibition of [14C]malonate incoporation in total fatty acids at 30 uM measured after 3 hr by liquid scintillation counting	1	CHEMBL3083752
Inhibition of fatty acid synthesis in Cucumis sativus (cucumber) assessed as inhibition of [14C]malonate incoporation in total fatty acids at 300 uM measured after 3 hr by liquid scintillation counting	1	CHEMBL3083751
Inhibition of fatty acid synthesis in Hordeum vulgare (barley) using [14C]malonate assessed as inhibition of [14C]-labeled 16C fatty acid production at 30 uM after 3 hr by liquid scintillation counting	1	CHEMBL3083750
Inhibition of fatty acid synthesis in Hordeum vulgare (barley) using [14C]malonate assessed as inhibition of [14C]-labeled 16C fatty acid production at 200 uM after 3 hr by liquid scintillation counting	1	CHEMBL3083749
Inhibition of fatty acid synthesis in Hordeum vulgare (barley) using [14C]malonate assessed as inhibition of [14C]-labeled 16C fatty acid production at 300 uM after 3 hr by liquid scintillation counting	1	CHEMBL3083748
Inhibition of fatty acid synthesis in Cucumis sativus (cucumber) using [14C]malonate assessed as inhibition of [14C]-labeled 16C fatty acid production at 30 uM after 3 hr by liquid scintillation counting	1	CHEMBL3083747
Inhibition of fatty acid synthesis in Cucumis sativus (cucumber) using [14C]malonate assessed as inhibition of [14C]-labeled 16C fatty acid production at 200 uM after 3 hr by liquid scintillation counting	1	CHEMBL3083746
Inhibition of fatty acid synthesis in Cucumis sativus (cucumber) using [14C]malonate assessed as inhibition of [14C]-labeled 16C fatty acid production at 300 uM after 3 hr by liquid scintillation counting	1	CHEMBL3083745
Inhibition of fatty acid synthesis in Hordeum vulgare (barley) using [14C]malonate assessed as inhibition of [14C]-labeled 20C fatty acid production at 30 uM after 3 hr by liquid scintillation counting	1	CHEMBL3083744
Inhibition of fatty acid synthesis in Hordeum vulgare (barley) using [14C]malonate assessed as inhibition of [14C]-labeled 20C fatty acid production at 200 uM after 3 hr by liquid scintillation counting	1	CHEMBL3083743
Antimicrobial activity against Bacillus cereus ATCC 11778 assessed as growth inhibition rate at 1.76 mg/l after 72 hr by spectrophotometry	1	CHEMBL3083742
Antimicrobial activity against Bacillus cereus ATCC 11778 assessed as growth inhibition rate at 1.96 mg/l after 72 hr by spectrophotometry	1	CHEMBL3083741
Antimicrobial activity against Bacillus cereus ATCC 11778 assessed as growth inhibition rate at 1.72 mg/l after 72 hr by spectrophotometry	1	CHEMBL3083740
Antimicrobial activity against Bacillus cereus ATCC 11778 assessed as growth inhibition rate at 16.8 mg/l after 72 hr by spectrophotometry	1	CHEMBL3083739
Antimicrobial activity against Bacillus cereus ATCC 11778 assessed as growth inhibition rate at 13.04 mg/l after 72 hr by spectrophotometry	1	CHEMBL3083738
Antimicrobial activity against Bacillus cereus ATCC 11778 assessed as growth inhibition rate at 1.84 mg/l after 72 hr by spectrophotometry	1	CHEMBL3083737
Antimicrobial activity against Bacillus cereus ATCC 11778 assessed as growth inhibition rate at 5.8 mg/l after 72 hr by spectrophotometry	1	CHEMBL3083736
Antifungal activity against Aspergillus flavus assessed as inhibition of mycelial growth measured after 72 hr at 0.8 mg/mL at 28 +/- 1 degC	1	CHEMBL3083735
Toxicity against worker Bombus terrestris (bumblebee) assessed as reduction in reproduction at 96 mg a.i./l, po administered through sugar water for 11 weeks measured once a week for 11 weeks relative to control	2	CHEMBL3083734
Toxicity against worker Bombus terrestris (bumblebee) assessed as reduction in reproduction at 50 mg a.i./l, po administered through sugar water for 11 weeks measured once a week for 11 weeks relative to control	1	CHEMBL3083733
Post-emergence herbicidal activity against Avena fatua at 30 g a.i./ha measured after 21 days in presence of 1% Merge adjuvant	10	CHEMBL3083732
Post-emergence herbicidal activity against Alopecurus myosuroides at 30 g a.i./ha measured after 21 days in presence of 1% Merge adjuvant	10	CHEMBL3083731
Post-emergence herbicidal activity against Lolium perenne (perennial ryegrass) at 30 g a.i./ha measured after 21 days in presence of 1% Merge adjuvant	10	CHEMBL3083730
Phytotoxicity against Hordeum vulgare cv. Fanfare (barley) at 60 g a.i./ha applied post-emergence measured after 12 days	2	CHEMBL3083729
Phytotoxicity against Hordeum vulgare cv. Fanfare (barley) at 60 g a.i./ha applied post-emergence measured after 12 days in presence of cloquintocet-mexyl	2	CHEMBL3083728
Antimicrobial activity against Bacillus cereus ATCC 11778 assessed as growth inhibition rate at 247 mg/l after 72 hr by spectrophotometry	1	CHEMBL3083727
Antimicrobial activity against Bacillus cereus ATCC 11778 assessed as growth inhibition rate at 6.32 mg/l after 72 hr by spectrophotometry	1	CHEMBL3083726
Antimicrobial activity against Bacillus cereus ATCC 11778 assessed as growth inhibition rate at 10.36 mg/l after 72 hr by spectrophotometry	1	CHEMBL3083725
Antimicrobial activity against Bacillus cereus ATCC 11778 assessed as growth inhibition rate at 43.2 mg/l after 72 hr by spectrophotometry	1	CHEMBL3083724
Antimicrobial activity against Bacillus cereus ATCC 11778 assessed as growth inhibition rate at 9.84 mg/l after 72 hr by spectrophotometry	1	CHEMBL3083723
Antimicrobial activity against Bacillus cereus ATCC 11778 assessed as growth inhibition rate at 5.32 mg/l after 72 hr by spectrophotometry	1	CHEMBL3083722
Antimicrobial activity against Bacillus cereus ATCC 11778 assessed as growth inhibition rate at 3.4 mg/l after 72 hr by spectrophotometry	2	CHEMBL3083721
Antimicrobial activity against Bacillus cereus ATCC 11778 assessed as growth inhibition rate at 13.56 mg/l after 72 hr by spectrophotometry	1	CHEMBL3083720
Antimicrobial activity against Bacillus cereus ATCC 11778 assessed as growth inhibition rate at 339.32 mg/l after 72 hr by spectrophotometry	1	CHEMBL3083719
Antimicrobial activity against Bacillus cereus ATCC 11778 assessed as growth inhibition rate at 4 mg/l after 72 hr by spectrophotometry	1	CHEMBL3083718
Antimicrobial activity against Bacillus cereus ATCC 11778 assessed as growth inhibition rate at 3.8 mg/l after 72 hr by spectrophotometry	1	CHEMBL3083717
Antimicrobial activity against Bacillus cereus ATCC 11778 assessed as growth inhibition rate at 1470.8 mg/l after 72 hr by spectrophotometry	1	CHEMBL3083716
Antimicrobial activity against Bacillus cereus ATCC 11778 assessed as growth inhibition rate at 64.76 mg/l after 72 hr by spectrophotometry	1	CHEMBL3083715
Antimicrobial activity against Bacillus cereus ATCC 11778 assessed as growth inhibition rate at 11.64 mg/l after 72 hr by spectrophotometry	1	CHEMBL3083714
Antimicrobial activity against Bacillus cereus ATCC 11778 assessed as growth inhibition rate at 12 mg/l after 72 hr by spectrophotometry	1	CHEMBL3083713
Antimicrobial activity against Bacillus cereus ATCC 11778 assessed as growth inhibition rate at 143.24 mg/l after 72 hr by spectrophotometry	1	CHEMBL3083712
Antimicrobial activity against Bacillus cereus ATCC 11778 assessed as growth inhibition rate at 4.64 mg/l after 72 hr by spectrophotometry	1	CHEMBL3083711
Antimicrobial activity against Bacillus cereus ATCC 11778 assessed as growth inhibition rate at 11.92 mg/l after 72 hr by spectrophotometry	1	CHEMBL3083710
Antimicrobial activity against Salmonella enterica subsp. enterica serovar Typhimurium ATCC 14028 assessed as growth inhibition rate at 1.2 mg/l after 72 hr by spectrophotometry	2	CHEMBL3083709
Antimicrobial activity against Salmonella enterica subsp. enterica serovar Typhimurium ATCC 14028 assessed as growth inhibition rate at 1.44 mg/l after 72 hr by spectrophotometry	1	CHEMBL3083708
Antimicrobial activity against Salmonella enterica subsp. enterica serovar Typhimurium ATCC 14028 assessed as growth inhibition rate at 104.72 mg/l after 72 hr by spectrophotometry	1	CHEMBL3083707
Antimicrobial activity against Salmonella enterica subsp. enterica serovar Typhimurium ATCC 14028 assessed as growth inhibition rate at 3.64 mg/l after 72 hr by spectrophotometry	1	CHEMBL3083706
Antimicrobial activity against Salmonella enterica subsp. enterica serovar Typhimurium ATCC 14028 assessed as growth inhibition rate at 2.36 mg/l after 72 hr by spectrophotometry	1	CHEMBL3083705
Antimicrobial activity against Salmonella enterica subsp. enterica serovar Typhimurium ATCC 14028 assessed as growth inhibition rate at 4.44 mg/l after 72 hr by spectrophotometry	1	CHEMBL3083704
Toxicity against worker Bombus terrestris (bumblebee) assessed as mortality at 0.8 mg a.i./l, po administered through pollen for 11 weeks measured everyday for 3 days followed by once a week for 11 weeks	1	CHEMBL3083703
Toxicity against worker Bombus terrestris (bumblebee) assessed as mortality at 240 mg a.i./l, po administered through pollen measured after 5 weeks	1	CHEMBL3083702
Post-emergence herbicidal activity against Avena fatua at 125 g a.i./ha measured after 21 days in presence of 0.2% X-77 adjuvant	3	CHEMBL3083701
Post-emergence herbicidal activity against Setaria faberi (Giant Foxtail) at 125 g a.i./ha measured after 21 days in presence of 0.2% X-77 adjuvant	3	CHEMBL3083700
Post-emergence herbicidal activity against Lolium perenne (perennial ryegrass) at 125 g a.i./ha measured after 21 days in presence of 0.2% X-77 adjuvant	3	CHEMBL3083699
Toxicity against adult Tetranychus urticae GSS (two-spotted spider mite) in compound pretreated bean leaves assessed as mortality	3	CHEMBL3083698
Toxicity against adult bifenazate-susceptible Tetranychus urticae LS-VL (two-spotted spider mite) in compound pretreated bean leaves assessed as mortality	3	CHEMBL3083697
Toxicity against adult Tetranychus urticae WI (two-spotted spider mite) in compound pretreated bean leaves assessed as mortality	3	CHEMBL3083696
Toxicity against adult Tetranychus urticae MR-VL (two-spotted spider mite) in compound pretreated bean leaves assessed as mortality	3	CHEMBL3083695
Toxicity against adult METI-resistant Tetranychus urticae MR-VP (two-spotted spider mite) in compound pretreated bean leaves assessed as mortality	3	CHEMBL3083694
Toxicity against adult bifenazate-resistant Tetranychus urticae BR-VL (two-spotted spider mite) harboring mitochondrial G126S, S141F and D161G Cytb mutation in compound pretreated bean leaves assessed as mortality	3	CHEMBL3083693
Antimicrobial activity against Bacillus cereus ATCC 11778 assessed as growth inhibition rate at 4.44 mg/l after 72 hr by spectrophotometry	1	CHEMBL3083692
Antimicrobial activity against Bacillus cereus ATCC 11778 assessed as growth inhibition rate at 2.36 mg/l after 72 hr by spectrophotometry	1	CHEMBL3083691
Antifungal activity against Sclerotinia sclerotiorum assessed as inhibition of germination in volatile phase at 418 umol/l measured at 20 degC after 5 days	1	CHEMBL3083690
Antifungal activity against Sclerotinia sclerotiorum assessed as inhibition of germination in volatile phase at 836 umol/l measured at 20 degC after 5 days	1	CHEMBL3083689
Antifungal activity against Sclerotinia sclerotiorum assessed as inhibition of germination in volatile phase at 38 umol/l measured at 20 degC after 5 days	1	CHEMBL3083688
Antifungal activity against Sclerotinia sclerotiorum assessed as inhibition of germination in volatile phase at 75 umol/l measured at 20 degC after 5 days	1	CHEMBL3083687
Antifungal activity against Sclerotinia sclerotiorum assessed as inhibition of germination in volatile phase at 225 umol/l measured at 20 degC after 5 days	1	CHEMBL3083686
Contact toxicity against worker Bombus terrestris (bumblebee) assessed as reduction in reproduction at 30 mg a.i./l applied on the dorsal thorax for 11 weeks measured once a week for 11 weeks relative to control	1	CHEMBL3083685
Contact toxicity against worker Bombus terrestris (bumblebee) assessed as reduction in reproduction at 18 mg a.i./l applied on the dorsal thorax for 11 weeks measured once a week for 11 weeks relative to control	1	CHEMBL3083684
Contact toxicity against worker Bombus terrestris (bumblebee) assessed as reduction in reproduction at 10 mg a.i./l applied on the dorsal thorax for 11 weeks measured once a week for 11 weeks relative to control	2	CHEMBL3083683
Contact toxicity against worker Bombus terrestris (bumblebee) assessed as reduction in reproduction at 150 mg a.i./l applied on the dorsal thorax for 11 weeks measured once a week for 11 weeks relative to control	2	CHEMBL3083682
Contact toxicity against worker Bombus terrestris (bumblebee) assessed as reduction in reproduction at 3 mg a.i./l applied on the dorsal thorax for 11 weeks measured once a week for 11 weeks relative to control	1	CHEMBL3083681
Contact toxicity against worker Bombus terrestris (bumblebee) assessed as reduction in reproduction at 55 mg a.i./l applied on the dorsal thorax for 11 weeks measured once a week for 11 weeks relative to control	1	CHEMBL3083680
Contact toxicity against worker Bombus terrestris (bumblebee) assessed as reduction in reproduction at 750 mg a.i./l applied on the dorsal thorax for 11 weeks measured once a week for 11 weeks relative to control	1	CHEMBL3083679
Contact toxicity against worker Bombus terrestris (bumblebee) assessed as reduction in reproduction at 275 mg a.i./l applied on the dorsal thorax for 11 weeks measured once a week for 11 weeks relative to control	1	CHEMBL3083678
Contact toxicity against worker Bombus terrestris (bumblebee) assessed as reduction in reproduction at 240 mg a.i./l applied on the dorsal thorax for 11 weeks measured once a week for 11 weeks relative to control	1	CHEMBL3083677
Contact toxicity against worker Bombus terrestris (bumblebee) assessed as reduction in reproduction at 125 mg a.i./l applied on the dorsal thorax for 11 weeks measured once a week for 11 weeks relative to control	1	CHEMBL3083676
Contact toxicity against worker Bombus terrestris (bumblebee) assessed as reduction in reproduction at 400 mg a.i./l applied on the dorsal thorax for 11 weeks measured once a week for 11 weeks relative to control	1	CHEMBL3083675
Contact toxicity against worker Bombus terrestris (bumblebee) assessed as reduction in reproduction at 200 mg a.i./l applied on the dorsal thorax for 11 weeks measured once a week for 11 weeks relative to control	2	CHEMBL3083674
Contact toxicity against worker Bombus terrestris (bumblebee) assessed as reduction in reproduction at 50 mg a.i./l applied on the dorsal thorax for 11 weeks measured once a week for 11 weeks relative to control	1	CHEMBL3083673
Fungitoxic activity in Sclerotinia sclerotiorum assessed as inhibition of mycelial growth in volatile phase at 1024 umol/l measured at 20 degC after 5 days relative to control	1	CHEMBL3083672
Fungitoxic activity in Sclerotinia sclerotiorum assessed as inhibition of mycelial growth in volatile phase at 1020 umol/l measured at 20 degC after 5 days relative to control	1	CHEMBL3083671
Fungitoxic activity in Sclerotinia sclerotiorum assessed as inhibition of mycelial growth in volatile phase at 751 umol/l measured at 20 degC after 5 days relative to control	1	CHEMBL3083670
Fungitoxic activity in Sclerotinia sclerotiorum assessed as inhibition of mycelial growth in volatile phase at 469 umol/l measured at 20 degC after 5 days relative to control	1	CHEMBL3083669
Fungistatic activity in Sclerotinia sclerotiorum assessed as inhibition of mycelial growth in contact phase at 4387 umol/l measured at 20 degC after 5 days relative to control	1	CHEMBL3083668
Fungistatic activity in Sclerotinia sclerotiorum assessed as inhibition of mycelial growth in contact phase at 3065 umol/l measured at 20 degC after 5 days relative to control	1	CHEMBL3083667
Fungistatic activity in Sclerotinia sclerotiorum assessed as inhibition of mycelial growth in contact phase at 1688 umol/l measured at 20 degC after 5 days relative to control	1	CHEMBL3083666
Toxicity against worker Bombus terrestris (bumblebee) assessed as mortality at 50 mg a.i./l, po administered through pollen for 11 weeks measured everyday for 3 days followed by once a week for 11 weeks	1	CHEMBL3083665
Toxicity against worker Bombus terrestris (bumblebee) assessed as mortality at 75 mg a.i./l, po administered through pollen for 11 weeks measured everyday for 3 days followed by once a week for 11 weeks	1	CHEMBL3083664
Toxicity against worker Bombus terrestris (bumblebee) assessed as mortality at 100 mg a.i./l, po administered through pollen for 11 weeks measured everyday for 3 days followed by once a week for 11 weeks	1	CHEMBL3083663
Toxicity against worker Bombus terrestris (bumblebee) assessed as mortality at 96 mg a.i./l, po administered through pollen for 11 weeks measured everyday for 3 days followed by once a week for 11 weeks	2	CHEMBL3083662
Herbicidal activity against Cyperus difformis assessed as visual damage 125 g/ha measured after 3 weeks	1	CHEMBL3083661
Herbicidal activity against Cyperus difformis assessed as visual damage 62.5 g/ha measured after 3 weeks	1	CHEMBL3083660
Herbicidal activity against Ludwigia prostrata assessed as visual damage 1000 g/ha measured after 3 weeks	1	CHEMBL3083659
Herbicidal activity against Ludwigia prostrata assessed as visual damage 500 g/ha measured after 3 weeks	1	CHEMBL3083658
Herbicidal activity against Ludwigia prostrata assessed as visual damage 250 g/ha measured after 3 weeks	1	CHEMBL3083657
Herbicidal activity against Ludwigia prostrata assessed as visual damage 125 g/ha measured after 3 weeks	1	CHEMBL3083656
Antimicrobial activity against Vibrio parahaemolyticus ATCC 33844 assessed as growth inhibition rate at 25.52 mg/l after 72 hr by spectrophotometry	1	CHEMBL3083655
Antimicrobial activity against Vibrio parahaemolyticus ATCC 33844 assessed as growth inhibition rate at 67.88 mg/l after 72 hr by spectrophotometry	1	CHEMBL3083654
Antimicrobial activity against Vibrio parahaemolyticus ATCC 33844 assessed as growth inhibition rate at 135.68 mg/l after 72 hr by spectrophotometry	1	CHEMBL3083653
Antimicrobial activity against Vibrio parahaemolyticus ATCC 33844 assessed as growth inhibition rate at 678.64 mg/l after 72 hr by spectrophotometry	1	CHEMBL3083652
Antimicrobial activity against Vibrio parahaemolyticus ATCC 33844 assessed as growth inhibition rate at 0.017 mg/l after 72 hr by spectrophotometry	1	CHEMBL3083651
Antimicrobial activity against Vibrio parahaemolyticus ATCC 33844 assessed as growth inhibition rate at 0.068 mg/l after 72 hr by spectrophotometry	1	CHEMBL3083650
Antimicrobial activity against Vibrio parahaemolyticus ATCC 33844 assessed as growth inhibition rate at 0.34 mg/l after 72 hr by spectrophotometry	1	CHEMBL3083649
Antimicrobial activity against Vibrio parahaemolyticus ATCC 33844 assessed as growth inhibition rate at 0.03 mg/l after 72 hr by spectrophotometry	1	CHEMBL3083648
Antimicrobial activity against Vibrio parahaemolyticus ATCC 33844 assessed as growth inhibition rate at 0.24 mg/l after 72 hr by spectrophotometry	1	CHEMBL3083647
Antimicrobial activity against Vibrio parahaemolyticus ATCC 33844 assessed as growth inhibition rate at 2.4 mg/l after 72 hr by spectrophotometry	1	CHEMBL3083646
Antimicrobial activity against Vibrio parahaemolyticus ATCC 33844 assessed as growth inhibition rate at 24 mg/l after 72 hr by spectrophotometry	1	CHEMBL3083645
Antimicrobial activity against Listeria monocytogenes ATCC 19111 assessed as growth inhibition rate at 6.12 mg/l after 72 hr by spectrophotometry	1	CHEMBL3083644
Antimicrobial activity against Listeria monocytogenes ATCC 19111 assessed as growth inhibition rate at 21.52 mg/l after 72 hr by spectrophotometry	1	CHEMBL3083643
Antimicrobial activity against Listeria monocytogenes ATCC 19111 assessed as growth inhibition rate at 43 mg/l after 72 hr by spectrophotometry	1	CHEMBL3083642
Insecticidal activity against third-instar larval stage of Spodoptera litura fed on compound-treated castor leaves assessed as larval mortality at 10 ug/cm2 (Rvb = 4%)	3	CHEMBL3083641
Insecticidal activity against third-instar larval stage of Spodoptera litura fed on compound-treated castor leaves assessed as larval mortality at 5 ug/cm2 (Rvb = 4%)	2	CHEMBL3083640
Insecticidal activity against third-instar larval stage of Spodoptera litura fed on compound-treated castor leaves assessed as pupal duration time at 10 ug/cm2 (Rvb = 8.1 +/- 0.14 days)	3	CHEMBL3083639
Insecticidal activity against third-instar larval stage of Spodoptera litura fed on compound-treated castor leaves assessed as pupal duration time at 5 ug/cm2 (Rvb = 8.1 +/- 0.14 days)	3	CHEMBL3083638
Insecticidal activity against third-instar larval stage of Spodoptera litura fed on compound-treated castor leaves assessed as pupal mortality at 10 ug/cm2 (Rvb = 4.17%)	3	CHEMBL3083637
Insecticidal activity against third-instar larval stage of Spodoptera litura fed on compound-treated castor leaves assessed as pupal mortality at 5 ug/cm2 (Rvb = 4.17%)	3	CHEMBL3083636
Inhibition of Bos taurus (beef) heart NAD1 assessed as NADH oxidase activity	16	CHEMBL3083635
Inhibition of Bos taurus (beef) heart NAD1 assessed as NADH-ubiquinone oxidoreductase activity	12	CHEMBL3083634
Inhibition of Bos taurus (beef) heart NAD1	1	CHEMBL3083633
Herbicidal activity against Abutilon theophrasti (velvetleaf) assessed as weed growth inhibition at 75 g/ha pre-emergence treatment measured after 24 hr	20	CHEMBL3083632
Herbicidal activity against fat hen Chenopodium album assessed as weed growth inhibition at 75 g/ha pre-emergence treatment measured after 24 hr	20	CHEMBL3083631
Herbicidal activity against Amaranthus blitum assessed as weed growth inhibition at 75 g/ha pre-emergence treatment measured after 24 hr	20	CHEMBL3083630
Herbicidal activity against crabgrass Digitaria sanguinalis(hairy crabgrass) assessed as weed growth inhibition at 75 g/ha pre-emergence treatment measured after 24 hr	20	CHEMBL3083629
Herbicidal activity against Echinochloa crus-galli (barnyard grass) (barnyard grass) assessed as weed growth inhibition at 75 g/ha pre-emergence treatment measured after 24 hr	20	CHEMBL3083628
Antimicrobial activity against Vibrio parahaemolyticus ATCC 33844 assessed as growth inhibition rate at 21.52 mg/l after 72 hr by spectrophotometry	1	CHEMBL3083627
Antimicrobial activity against Vibrio parahaemolyticus ATCC 33844 assessed as growth inhibition rate at 61.12 mg/l after 72 hr by spectrophotometry	1	CHEMBL3083626
Antimicrobial activity against Vibrio parahaemolyticus ATCC 33844 assessed as growth inhibition rate at 43 mg/l after 72 hr by spectrophotometry	1	CHEMBL3083625
Antimicrobial activity against Vibrio parahaemolyticus ATCC 33844 assessed as growth inhibition rate at 107.52 mg/l after 72 hr by spectrophotometry	1	CHEMBL3083624
Herbicidal activity against Amaranthus tuberculatus biotype ACR assessed as visual injury at 560 g/ha applied as spray after 14 days under green house conditions relative to untreated control	1	CHEMBL3083623
Herbicidal activity against Amaranthus tuberculatus biotype MCR 12 assessed as visual injury at 560 g/ha applied as spray after 14 days under green house conditions relative to untreated control	1	CHEMBL3083622
Herbicidal activity against Amaranthus tuberculatus biotype MCR 15 assessed as visual injury at 560 g/ha applied as spray after 14 days under green house conditions relative to untreated control	1	CHEMBL3083621
Herbicidal activity against Amaranthus tuberculatus biotype MCR 16 assessed as visual injury at 560 g/ha applied as spray after 14 days under green house conditions relative to untreated control	1	CHEMBL3083620
Synergistic ratio of LC50 for adult female Bemisia tabaci B-biotype NJ-Imi (sweet potato whitefly) (G15) to LC50 for adult female Bemisia tabaci B-biotype NJ in presence of 100 mg/L GSH depleter, DEM	1	CHEMBL3083619
Synergistic ratio of LC50 for adult female Bemisia tabaci B-biotype NJ-Imi (sweet potato whitefly) (G15)to LC50 for adult female Bemisia tabaci B-biotype NJ in presence of 100 mg/L esterase inhibitor, DEF	1	CHEMBL3083618
Synergistic ratio of LC50 for adult female Bemisia tabaci B-biotype NJ-Imi (sweet potato whitefly) (G30) to LC50 for adult female Bemisia tabaci B-biotype NJ in presence of 100 mg/L cytochrome P450 monoxygenase inhibitor, PBO	1	CHEMBL3083617
Synergistic ratio of LC50 for adult female Bemisia tabaci B-biotype NJ-Imi (sweet potato whitefly) (G30) to LC50 for adult female Bemisia tabaci B-biotype NJ in presence of 100 mg/L GSH depleter, DEM	1	CHEMBL3083616
Synergistic ratio of LC50 for adult female Bemisia tabaci B-biotype NJ-Imi (sweet potato whitefly) (G30)to LC50 for adult female Bemisia tabaci B-biotype NJ in presence of 100 mg/L esterase inhibitor, DEF	1	CHEMBL3083615
Herbicidal activity against Echinochloa crus-galli (barnyard grass) assessed as inhibition of root length after 5 days at 25 degC	15	CHEMBL3083614
Phytotoxicity against Oryza sativa (rice) assessed as inhibition of root length after 7 days at 25 degC	9	CHEMBL3083613
Selectivity index, ratio of IC50 for Echinochloa crus-galli L. Beauv to IC50 for Oryza sativa L.	9	CHEMBL3083612
Phytotoxicity against Oryza sativa (rice) assessed as inhibition of root length at 64 uM after 7 days at 25 degC	1	CHEMBL3083611
Insecticidal activity against Bemisia tabaci (sweet potato whitefly) infested poinsettia leaves assessed as mortality after 48 hr by leaf dip method	6	CHEMBL3083610
Insecticidal activity against Bemisia tabaci (sweet potato whitefly) infested cotton leaves assessed as mortality after 48 hr by leaf dip method	6	CHEMBL3083609
Insecticidal activity against Bemisia tabaci (sweet potato whitefly) infested cucumber leaves assessed as mortality after 48 hr by leaf dip method	6	CHEMBL3083608
Insecticidal activity against Bemisia tabaci (sweet potato whitefly) infested tomato leaves assessed as mortality after 48 hr by leaf dip method	6	CHEMBL3083607
Resistance ratio of LC50 for Bemisia tabaci (sweet potato whitefly) infested poinsettia leaves to LC50 for Bemisia tabaci (sweet potato whitefly) infested tomato leaves	4	CHEMBL3083606
Insecticidal activity against Bemisia tabaci (sweet potato whitefly) infested cabbage leaves assessed as mortality after 48 hr by leaf dip method	6	CHEMBL3083605
Resistance ratio of LC50 for Bemisia tabaci (sweet potato whitefly) infested poinsettia leaves to LC50 for Bemisia tabaci (sweet potato whitefly) infested cucumber leaves	1	CHEMBL3083604
Resistance ratio of LC50 for Bemisia tabaci (sweet potato whitefly) infested poinsettia leaves to LC50 for Bemisia tabaci (sweet potato whitefly) infested cabbage leaves	2	CHEMBL3083603
Resistance ratio of LC50 for Bemisia tabaci (sweet potato whitefly) infested squash leaves to LC50 for Bemisia tabaci (sweet potato whitefly) infested cotton leaves	1	CHEMBL3083602
Resistance ratio of LC50 for Bemisia tabaci (sweet potato whitefly) infested squash leaves to LC50 for Bemisia tabaci (sweet potato whitefly) infested cabbage leaves	1	CHEMBL3083601
Toxicity in Orius insidiosus infested green bean leaves assessed as mortality at recommended rate at 48 hr by leaf dip method (Rvb = 20%)	4	CHEMBL3083600
Toxicity in Orius insidiosus infested green bean leaves assessed as mortality at 2 times recommended rate at 48 hr by leaf dip method (Rvb = 20%)	4	CHEMBL3083599
Toxicity in Typhlodromips swirskii infested green bean leaves assessed as mortality at 2 times recommended rate at 48 hr by leaf dip method (Rvb = 10%)	4	CHEMBL3083598
Toxicity in Typhlodromips swirskii infested green bean leaves assessed as mortality at recommended rate at 48 hr by leaf dip method (Rvb = 10%)	4	CHEMBL3083597
Toxicity in Eretmocerus eremicus infested green bean leaves assessed as mortality at recommended rate at 48 hr by leaf dip method (Rvb = 10%)	4	CHEMBL3083596
Toxicity in Eretmocerus eremicus infested green bean leaves assessed as mortality at 2 times of recommended rate at 48 hr by leaf dip method (Rvb = 10%)	4	CHEMBL3083595
Toxicity in Orius insidiosus infested cucumber leaves assessed as mortality at recommended rate after 8 days under green house condition (Rvb = 15%)	2	CHEMBL3083594
Toxicity in Orius insidiosus infested cucumber leaves assessed as mortality at recommended rate after 1 day under green house condition (Rvb = 15%)	2	CHEMBL3083593
Insecticidal activity against adult female Bemisia tabaci B-biotype NJ-Imi (sweet potato whitefly) (G15) in cotton leaf discs assessed as mortality treated for 10 secs prior to adult infestation measured after 72 hr by leaf-dip bioassay in presence of 100 mg/L esterase inhibitor, DEF	1	CHEMBL3083592
Insecticidal activity against adult female Bemisia tabaci B-biotype NJ-Imi (sweet potato whitefly) (G30) in cotton leaf discs assessed as mortality treated for 10 secs prior to adult infestation measured after 72 hr by leaf-dip bioassay in presence of 100 mg/L cytochrome P450 monoxygenase inhibitor, PBO	1	CHEMBL3083591
Drug uptake in Spodoptera litura assessed as unchanged drug level 0.2 ug/insect after 0.5 hr	2	CHEMBL3083590
Drug uptake in Spodoptera litura assessed as unchanged drug level 0.2 ug/insect after 3 hr	2	CHEMBL3083589
Drug uptake in Spodoptera litura assessed as unchanged drug level 0.2 ug/insect after 4 hr	1	CHEMBL3083588
Drug uptake in Spodoptera litura assessed as unchanged drug level 0.2 ug/insect after 8 hr	2	CHEMBL3083587
Drug uptake in Spodoptera litura assessed as unchanged drug level 0.2 ug/insect after 2 hr	1	CHEMBL3083586
Drug uptake in Spodoptera litura assessed as penetrated drug level 0.2 ug/insect after 1 hr	4	CHEMBL3083585
Drug uptake in Spodoptera litura assessed as penetrated drug level 0.2 ug/insect after 6 hr	3	CHEMBL3083584
Phytotoxicity in Arabidopsis thaliana assessed as increase in mortality at 250 ug/mL measured on day 14 relative to untreated control	2	CHEMBL3083583
Phytotoxicity in Triticum aestivum (wheat) assessed as increase in mortality at 250 ug/mL measured on day 14 relative to untreated control	2	CHEMBL3083582
Phytotoxicity in Solanum lycopersicum (tomato) assessed as increase in mortality at 250 ug/mL measured on day 14 relative to untreated control	2	CHEMBL3083581
Antifungal activity against Colletotrichum acutatum assessed as growth inhibition at 300 uM after 48 hr by microplate photometric analysis	3	CHEMBL3083580
Antifungal activity against Colletotrichum fragariae assessed as growth inhibition at 30 to 300 uM after 48 hr by microplate photometric analysis	5	CHEMBL3083579
Antifungal activity against Colletotrichum gloeosporioides assessed as growth inhibition at 100 uM after 48 hr by microplate photometric analysis	1	CHEMBL3083578
Phytotoxicity against Lactuca sativa cv. Burpee's Iceberg (lettuce) assessed as unbranched root tips at 10 uM after 7 days by spectrophotometry relative to control	2	CHEMBL3083577
Drug uptake in Spodoptera litura assessed as penetrated drug level 0.2 ug/insect after 0.5 hr	2	CHEMBL3083576
Drug uptake in Spodoptera litura assessed as penetrated drug level 0.2 ug/insect after 3 hr	3	CHEMBL3083575
Drug uptake in Spodoptera litura assessed as penetrated drug level 0.2 ug/insect after 8 hr	2	CHEMBL3083574
Drug uptake in Spodoptera litura assessed as penetrated drug level 0.2 ug/insect after 4 hr	2	CHEMBL3083573
Drug uptake in Spodoptera litura assessed as penetrated drug level 0.2 ug/insect after 24 hr	1	CHEMBL3083572
Drug uptake in Spodoptera litura assessed as penetrated drug level 0.2 ug/insect after 16 hr	2	CHEMBL3083571
Drug uptake in Spodoptera litura assessed as penetrated drug level 0.2 ug/insect after 2 hr	1	CHEMBL3083570
Drug uptake in Spodoptera litura assessed as recovered drug level 0.2 ug/insect after 1 hr	4	CHEMBL3083569
Drug uptake in Spodoptera litura assessed as recovered drug level 0.2 ug/insect after 6 hr	3	CHEMBL3083568
Drug uptake in Spodoptera litura assessed as recovered drug level 0.2 ug/insect after 0.5 hr	2	CHEMBL3083567
Drug uptake in Spodoptera litura assessed as recovered drug level 0.2 ug/insect after 3 hr	3	CHEMBL3083566
Drug uptake in Spodoptera litura assessed as recovered drug level 0.2 ug/insect after 8 hr	2	CHEMBL3083565
Drug uptake in Spodoptera litura assessed as recovered drug level 0.2 ug/insect after 4 hr	2	CHEMBL3083564
Drug uptake in Spodoptera litura assessed as recovered drug level 0.2 ug/insect after 24 hr	1	CHEMBL3083563
Drug uptake in Spodoptera litura assessed as recovered drug level 0.2 ug/insect after 16 hr	2	CHEMBL3083562
Drug uptake in Spodoptera litura assessed as recovered drug level 0.2 ug/insect after 2 hr	1	CHEMBL3083561
Phytotoxic activity against Triticum aestivum (wheat) after 4 weeks by pre-emergence greenhouse test	17	CHEMBL3083560
Herbicidal activity against Avena fatua after 4 weeks by pre-emergence greenhouse test	17	CHEMBL3083559
Herbicidal activity against Alopecurus myosuroides after 4 weeks by pre-emergence greenhouse test	17	CHEMBL3083558
Herbicidal activity against Bromus tectorum after 4 weeks by pre-emergence greenhouse test	17	CHEMBL3083557
Herbicidal activity against Sinapis arvensis after 4 weeks by pre-emergence greenhouse test	17	CHEMBL3083556
Herbicidal activity against Matricaria chamomilla after 4 weeks by pre-emergence greenhouse test	17	CHEMBL3083555
Herbicidal activity against Stellaria media after 4 weeks by pre-emergence greenhouse test	17	CHEMBL3083554
Herbicidal activity against Chenopodium album after 4 weeks by pre-emergence greenhouse test	17	CHEMBL3083553
Phytotoxic activity against Triticum aestivum (wheat) after 3 weeks by post-emergence greenhouse test	17	CHEMBL3083552
Herbicidal activity against Alopecurus myosuroides after 3 weeks by post-emergence greenhouse test	17	CHEMBL3083551
Herbicidal activity against Avena fatua after 3 weeks by post-emergence greenhouse test	17	CHEMBL3083550
Herbicidal activity against Bromus tectorum after 3 weeks by post-emergence greenhouse test	17	CHEMBL3083549
Herbicidal activity against Matricaria chamomilla after 3 weeks by post-emergence greenhouse test	17	CHEMBL3083548
Herbicidal activity against Sinapis arvensis after 3 weeks by post-emergence greenhouse test	17	CHEMBL3083547
Herbicidal activity against Stellaria media after 3 weeks by post-emergence greenhouse test	17	CHEMBL3083546
Herbicidal activity against Chenopodium album after 3 weeks by post-emergence greenhouse test	17	CHEMBL3083545
Phytotoxic activity against Triticum aestivum (wheat) at 400 g/ha after 3 weeks by post-emergence greenhouse test	1	CHEMBL3083544
Herbicidal activity against Avena fatua at 400 g/ha after 3 weeks by post-emergence greenhouse test	1	CHEMBL3083543
Phytotoxicity in Centaurea maculosa assessed as increase in mortality at 50 ug/mL measured on day 14 relative to untreated control	1	CHEMBL3083542
Phytotoxicity in Centaurea diffusa assessed as increase in mortality at 50 ug/mL measured on day 14 relative to untreated control	1	CHEMBL3083541
Phytotoxicity in Citrus sinensis (orange) assessed as induction of visual damage after compound application for 1 hr through two-tier reduced pressure fumigation at 30 mmHg for 0.5 hr and then 760 mmHg for 1.5 hr at 23 +/- 1 degC	1	CHEMBL3083540
Phytotoxicity in Citrus limon (lemon) assessed as induction of visual damage after compound application for 1 hr through two-tier reduced pressure fumigation at 30 mmHg for 0.5 hr and then 760 mmHg for 1.5 hr at 23 +/- 1 degC	1	CHEMBL3083539
Phytotoxicity in Malus x domestica (apple) assessed as induction of visual damage after compound application for 1 hr through two-tier reduced pressure fumigation at 30 mmHg for 0.5 hr and then 760 mmHg for 1.5 hr at 23 +/- 1 degC	2	CHEMBL3083538
Octanol-water partition coefficient, log P of the compound by shake-flask method	11	CHEMBL3083537
Drug uptake in Spodoptera litura assessed as surface residue level 0.2 ug/insect after 6 hr	3	CHEMBL3083536
Drug uptake in Spodoptera litura assessed as surface residue level 0.2 ug/insect after 0.5 hr	2	CHEMBL3083535
Drug uptake in Spodoptera litura assessed as surface residue level 0.2 ug/insect after 3 hr	3	CHEMBL3083534
Drug uptake in Spodoptera litura assessed as surface residue level 0.2 ug/insect after 8 hr	3	CHEMBL3083533
Drug uptake in Spodoptera litura assessed as surface residue level 0.2 ug/insect after 4 hr	2	CHEMBL3083532
Drug uptake in Spodoptera litura assessed as surface residue level 0.2 ug/insect after 24 hr	2	CHEMBL3083531
Drug uptake in Spodoptera litura assessed as surface residue level 0.2 ug/insect after 16 hr	2	CHEMBL3083530
Drug uptake in Spodoptera litura assessed as surface residue level 0.2 ug/insect after 2 hr	1	CHEMBL3083529
Drug uptake in Spodoptera litura assessed as unchanged drug level 0.2 ug/insect after 1 hr	3	CHEMBL3083528
Antifeedant activity against L6 larvae of Spodoptera littoralis assessed as change in food consumption level by measuring dry weight at 20 ug, po	3	CHEMBL3083527
Antifeedant activity against L6 larvae of Spodoptera littoralis assessed as change in body weight by measuring dry weight at 20 ug, po	3	CHEMBL3083526
Phytotoxicity in naked Lactuca sativa (lettuce) assessed as residual aldehyde odor after compound application through two-tier reduced pressure fumigation at 30 mmHg for 0.5 hr and then 760 mmHg for 1.5 hr at 23 +/- 1 degC after 2 hr	11	CHEMBL3083525
Phytotoxicity in Vitis vinifera assessed as induction of visual damage after compound application for 1 hr through two-tier reduced pressure fumigation at 30 mmHg for 0.5 hr and then 760 mmHg for 1.5 hr at 23 +/- 1 degC	2	CHEMBL3083524
Phytotoxicity in Vitis vinifera assessed as induction of visual damage after compound application for 1 hr through two-tier reduced pressure fumigation at 30 mmHg for 0.5 hr and then 760 mmHg for 1.5 hr at 23 +/- 1 degC	2	CHEMBL3083523
Phytotoxicity in Oryza sativa (rice) assessed as induction of visual damage after compound application for 1 hr through two-tier reduced pressure fumigation at 30 mmHg for 0.5 hr and then 760 mmHg for 1.5 hr at 23 +/- 1 degC	2	CHEMBL3083522
Phytotoxicity in naked Lactuca sativa (lettuce) assessed as induction of olfactory damage after compound application for 1 hr through two-tier reduced pressure fumigation at 30 mmHg for 0.5 hr and then 760 mmHg for 1.5 hr at 23 +/- 1 degC	2	CHEMBL3083521
PhytoToxicity in Phaseolus vulgaris (beans) assessed as induction of visual damage after compound application for 1 hr through two-tier reduced pressure fumigation at 30 mmHg for 0.5 hr and then 760 mmHg for 1.5 hr at 23 +/- 1 degC	2	CHEMBL3083520
Insecticidal activity against Pseudococcus viburni	11	CHEMBL3083519
Insecticidal activity against Pseudococcus affinis	11	CHEMBL3083518
Insecticidal activity against Bemisia sp.	11	CHEMBL3083517
Insecticidal activity against Frankliniella occidentalis (western flower thrips)	11	CHEMBL3083516
Insecticidal activity against Brevicoryne brassicae (cabbage aphids)	11	CHEMBL3083515
Insecticidal activity against Tetranychus urticae (two-spotted spider mite)	11	CHEMBL3083514
Insecticidal activity Thysanoptera (thrips) on flower bulbs	1	CHEMBL3083513
Insecticidal activity Myzus persicae (green peach aphid) on flower bulbs	1	CHEMBL3083512
Insecticidal activity against Frankliniella occidentalis (western flower thrips) larva and adults	1	CHEMBL3083511
Insecticidal activity mites on flower bulbs	1	CHEMBL3083510
Antifungal activity against Daedalea dickinsii IFO-4979 assessed as growth inhibition after 7 days by agar dilution method	5	CHEMBL3083509
Antifungal activity against Trametes versicolor IFO-4940 assessed as growth inhibition after 7 days by agar dilution method	5	CHEMBL3083508
Antifungal activity against Schizophyllum commune IFO-4928 assessed as growth inhibition after 7 days by agar dilution method	5	CHEMBL3083507
Antifungal activity against Lenzites betulinus IFO-4964 assessed as growth inhibition after 7 days by agar dilution method	5	CHEMBL3083506
Antifungal activity against Pycnoporus coccineus IFO-4924 assessed as growth inhibition after 7 days by agar dilution method	5	CHEMBL3083505
Insecticidal activity against Tyrophagus putrescentiae assessed as mortality at 1 g/m2 after 24 hr by clip method relative to control	4	CHEMBL3083504
Antifungal activity against Puccinia recondita in wheat plant assessed as lesion area of the disease at 500 ug/ml after 10 days	51	CHEMBL3083503
Antifungal activity against Blumeria graminis in wheat plant assessed as lesion area of the disease at 500 ug/ml after 10 days	51	CHEMBL3083502
Antijuvenile hormone activity in third-instar larvae of Bombyx mori assessed as induction of precocious metamorphosis at 1 ug/larvae topically applied to the dorsal abdomen	7	CHEMBL3083501
Antijuvenile hormone activity in third-instar larvae of Bombyx mori assessed as induction of precocious metamorphosis at 10 ug/larvae topically applied to the dorsal abdomen	7	CHEMBL3083500
Phytotoxicity in Persea americana (avocado) assessed as induction of olfactory damage after compound application for 1 hr through two-tier reduced pressure fumigation at 30 mmHg for 0.5 hr and then 760 mmHg for 1.5 hr at 23 +/- 1 degC	2	CHEMBL3083499
Phytotoxicity in Malus x domestica (apple) assessed as induction of olfactory damage after compound application for 1 hr through two-tier reduced pressure fumigation at 30 mmHg for 0.5 hr and then 760 mmHg for 1.5 hr at 23 +/- 1 degC	3	CHEMBL3083498
Phytotoxicity in Vitis vinifera assessed as induction of olfactory damage after compound application for 1 hr through two-tier reduced pressure fumigation at 30 mmHg for 0.5 hr and then 760 mmHg for 1.5 hr at 23 +/- 1 degC	3	CHEMBL3083497
Phytotoxicity in Vitis vinifera assessed as induction of olfactory damage after compound application for 1 hr through two-tier reduced pressure fumigation at 30 mmHg for 0.5 hr and then 760 mmHg for 1.5 hr at 23 +/- 1 degC	3	CHEMBL3083496
Phytotoxicity in Oryza sativa (rice) assessed as induction of olfactory damage after compound application for 1 hr through two-tier reduced pressure fumigation at 30 mmHg for 0.5 hr and then 760 mmHg for 1.5 hr at 23 +/- 1 degC	2	CHEMBL3083495
PhytoToxicity in Phaseolus vulgaris (beans) assessed as induction of olfactory damage after compound application for 1 hr through two-tier reduced pressure fumigation at 30 mmHg for 0.5 hr and then 760 mmHg for 1.5 hr at 23 +/- 1 degC	1	CHEMBL3083494
Phytotoxicity in Brassica oleracea var. italica assessed as induction of visual damage after compound application for 1 hr through two-tier reduced pressure fumigation at 30 mmHg for 0.5 hr and then 760 mmHg for 1.5 hr at 23 +/- 1 degC	2	CHEMBL3083493
Phytotoxicity in wrapped Lactuca sativa (lettuce) assessed as induction of visual damage after compound application for 1 hr through two-tier reduced pressure fumigation at 30 mmHg for 0.5 hr and then 760 mmHg for 1.5 hr at 23 +/- 1 degC	2	CHEMBL3083492
Phytotoxicity in Brassica oleracea var. capitata (cabbage) assessed as induction of visual damage after compound application for 1 hr through two-tier reduced pressure fumigation at 30 mmHg for 0.5 hr and then 760 mmHg for 1.5 hr at 23 +/- 1 degC	2	CHEMBL3083491
Phytotoxicity in Citrus x paradisi (grape fruit) assessed as induction of visual damage after compound application for 1 hr through two-tier reduced pressure fumigation at 30 mmHg for 0.5 hr and then 760 mmHg for 1.5 hr at 23 +/- 1 degC	3	CHEMBL3083490
Growth inhibition of Echinochloa esculenta assessed as reduction of root growth	19	CHEMBL3083489
Growth inhibition of Scenedesmus acutus assessed as reduction in packed cell volume	19	CHEMBL3083488
Phytotoxicity against Scenedesmus acutus assessed as reduction in chlorophyll content by spectrophotometry	19	CHEMBL3083487
Peroxidizing phytotoxicity against Scenedesmus acutus assessed as ethane production after 20 hr by gas chromatography	19	CHEMBL3083486
Inhibition of Protoporphyrinogen IX oxidase in Scenedesmus acutus assessed as protoporphyrin IX level per ml of packed cell volume by HPLC	19	CHEMBL3083485
Antifungal activity against Saccharomyces cerevisiae ATCC 7754 at 3.13 to 12.5 ug/ml after 1 hr by time kill analysis	1	CHEMBL3083484
Antifungal activity against Saccharomyces cerevisiae ATCC 7754 at 12.5 to 50 ug/ml after 1 hr by time kill analysis	1	CHEMBL3083483
Antifungal activity against Saccharomyces cerevisiae ATCC 7754 at MFC after 2 hr	1	CHEMBL3083482
Antifungal activity against Puccinia recondita infected wheat leaves after 10 days relative to triadimefon	27	CHEMBL3083481
Inhibition of Avena sativa var. Zenshin seed germination assessed as coleoptile length at 1 uM after 6 days (Rvb = 9.5 cm)	25	CHEMBL3083480
Inhibition of Avena sativa var. Zenshin seed germination assessed as root length at 1 uM after 6 days (Rvb = 7 cm)	25	CHEMBL3083479
Antifungal activity against Phytophthora citrophthora after 100 hr	4	CHEMBL3083478
Antifungal activity against Phytophthora citrophthora assessed as inhibition of radical growth at 0.2 to 0.6 g/L up to 200 hr	1	CHEMBL3083477
Antifungal activity against Phytophthora citrophthora assessed as inhibition of radical growth at 0.05 to 0.4 g/L up to 200 hr	1	CHEMBL3083476
Antifungal activity against Phytophthora citrophthora assessed as inhibition of radical growth at 0.1 to 1 g/L up to 200 hr	2	CHEMBL3083475
Antifungal activity against Penicillium digitatum	1	CHEMBL3083474
Induction of resistance against Phytophthora citrophthora in Citrus (tangelo Nova) fruits assessed as increase of polymethoxyflavones levels at 20 to 250 ppm after 7 days	4	CHEMBL3083473
Induction of resistance against Phytophthora citrophthora in Citrus (tangelo Nova) fruits assessed as increase of polymethoxyflavones levels at 20 to 250 ppm up to 160 days	4	CHEMBL3083472
Antifungal activity against Phytophthora citrophthora in tangelo Nova fruits assessed as inhibition of fungal growth at 100 ppm after 3 to 5 days	1	CHEMBL3083471
Phytotoxicity against Lolium multiflorum (Italian ryegrass) assessed as inhibition of seed germination after 48 hr	12	CHEMBL3083470
Phytotoxicity against Lactuca sativa (lettuce) assessed as inhibition of seed germination after 48 hr	12	CHEMBL3083469
Phytotoxicity against Physalis ixocarpa assessed as inhibition of seed germination after 48 hr	12	CHEMBL3083468
Reversible negative ionotropic activity in electrically-paced Cavia porcellus (guinea pig) left atrium incubated for 30 min followed by compound-washout measured after 3 hr by isometric transducer analysis	2	CHEMBL3083467
Reversible negative ionotropic activity in electrically-paced Cavia porcellus (guinea pig) right atrium incubated for 30 min followed by compound-washout measured after 3 hr by isometric transducer analysis	2	CHEMBL3083466
Reversible negative ionotropic activity in electrically-paced Cavia porcellus (guinea pig) left atrium incubated for few seconds followed by compound washout measured after 3 hr by isometric transducer analysis in absence of benzalkonium/prazosin	1	CHEMBL3083465
Bactericidal activity against Pseudomonas aeruginosa ATCC 9029 after 18 to 24 hr	6	CHEMBL3083464
Antifungal activity against Candida albicans ATCC 90028 assessed as growth inhibition after 48 hr by agar disk diffusion method	6	CHEMBL3083463
Antifungal activity against Aspergillus fumigatus assessed as growth inhibition after 48 hr by agar disk diffusion method	6	CHEMBL3083462
Antifungal activity against Trichophyton mentagrophytes assessed as growth inhibition after 48 hr by agar disk diffusion method	6	CHEMBL3083461
Antifungal activity against Talaromyces marneffei assessed as growth inhibition after 48 hr by agar disk diffusion method	6	CHEMBL3083460
Antifungal activity against Candida albicans ATCC 90028 assessed as growth inhibition after 48 hr by macro-dilution method	6	CHEMBL3083459
Antifungal activity against Aspergillus fumigatus assessed as growth inhibition after 48 hr by macro-dilution method	6	CHEMBL3083458
Antifungal activity against Trichophyton mentagrophytes assessed as growth inhibition after 48 hr by macro-dilution method	6	CHEMBL3083457
Antifungal activity against Talaromyces marneffei assessed as growth inhibition after 48 hr by macro-dilution method	6	CHEMBL3083456
Fungicidal activity against Candida albicans ATCC 90028 after 48 hr	6	CHEMBL3083455
Fungicidal activity against Aspergillus fumigatus after 48 hr	6	CHEMBL3083454
Fungicidal activity against Trichophyton mentagrophytes after 48 hr	6	CHEMBL3083453
Fungicidal activity against Talaromyces marneffei after 48 hr	6	CHEMBL3083452
Antioxidant activity assessed as DPPH radical scavenging activity at 2 ug/mL after 30 min by spectrophotometric analysis relative to control	6	CHEMBL3083451
Antioxidant activity assessed as DPPH radical scavenging activity at 6 ug/mL after 30 min by spectrophotometric analysis relative to control	6	CHEMBL3083450
Antioxidant activity assessed as DPPH radical scavenging activity at 4 ug/mL after 30 min by spectrophotometric analysis relative to control	6	CHEMBL3083449
Nematicidal activity against second juvenile stage of Meloidogyne incognita (root-knot nematode) infected pea plant assessed as root dry weight at 1.68 kg ai/ha applied to soil measured up to 14 days post planting under green house conditions (Rvb = 0.25 +/- 0.041 g)	1	CHEMBL3083448
Nematicidal activity against second juvenile stage of Meloidogyne incognita (root-knot nematode) infected lima bean plant assessed as emergence at 1 kg ai/ha applied to soil measured during planting under green house conditions (Rvb = 83 +/- 5%)	1	CHEMBL3083447
Nematicidal activity against second juvenile stage of Meloidogyne incognita (root-knot nematode) infected lima bean plant assessed as emergence at 2 kg ai/ha applied to soil measured up to 7 days post planting under green house conditions (Rvb = 83 +/- 5%)	1	CHEMBL3083446
Nematicidal activity against second juvenile stage of Meloidogyne incognita (root-knot nematode) infected lima bean plant assessed as emergence at 3 kg ai/ha applied to soil measured up to 14 days post planting under green house conditions (Rvb = 83 +/- 5%)	1	CHEMBL3083445
Nematicidal activity against second juvenile stage of Meloidogyne incognita (root-knot nematode) infected lima bean plant assessed as emergence at 2 kg ai/ha applied to soil measured during planting under green house conditions (Rvb = 83 +/- 5%)	1	CHEMBL3083444
Nematicidal activity against second juvenile stage of Meloidogyne incognita (root-knot nematode) infected lima bean plant assessed as emergence at 3 kg ai/ha applied to soil measured up to 7 days post planting under green house conditions (Rvb = 83 +/- 5%)	1	CHEMBL3083443
Nematicidal activity against second juvenile stage of Meloidogyne incognita (root-knot nematode) infected lima bean plant assessed as emergence at 4 kg ai/ha applied to soil measured up to 14 days post planting under green house conditions (Rvb = 83 +/- 5%)	1	CHEMBL3083442
Nematicidal activity against second juvenile stage of Meloidogyne incognita (root-knot nematode) infected lima bean plant assessed as emergence at 0.56 kg ai/ha applied to soil measured during planting under green house conditions (Rvb = 83 +/- 5%)	1	CHEMBL3083441
Nematicidal activity against second juvenile stage of Meloidogyne incognita (root-knot nematode) infected lima bean plant assessed as emergence at 1.12 kg ai/ha applied to soil measured during planting under green house conditions (Rvb = 83 +/- 5%)	1	CHEMBL3083440
Nematicidal activity against second juvenile stage of Meloidogyne incognita (root-knot nematode) infected lima bean plant assessed as reduction in root gall index at 1 kg ai/ha applied to soil measured during planting under green house conditions (Rvb = 7 +/- 0.27%)	1	CHEMBL3083439
Insecticidal activity against pupal stage of Earias vitella assessed as pupal duration time at 5 ug/cm3 administered through artificial diet containing Abelmoschus esculentus seed powder (Rvb = 6.4 +/- 0.21 days)	6	CHEMBL3083438
Insecticidal activity against pupal stage of Earias vitella assessed as pupal duration time at 0.5 ug/cm3 administered through artificial diet containing Abelmoschus esculentus seed powder (Rvb = 6.4 +/- 0.21 days)	1	CHEMBL3083437
Insecticidal activity against pupal stage of Earias vitella assessed as pupal weight at 10 ug/cm3 administered through artificial diet containing Abelmoschus esculentus seed powder (Rvb = 88.2 +/- 4.01 mg)	6	CHEMBL3083436
Insecticidal activity against pupal stage of Earias vitella assessed as pupal weight at 5 ug/cm3 administered through artificial diet containing Abelmoschus esculentus seed powder (Rvb = 88.2 +/- 4.01 mg)	6	CHEMBL3083435
Insecticidal activity against pupal stage of Earias vitella assessed as pupal weight at 0.5 ug/cm3 administered through artificial diet containing Abelmoschus esculentus seed powder (Rvb = 88.2 +/- 4.01 mg)	1	CHEMBL3083434
Insecticidal activity against pupal stage of Earias vitella assessed as pupal mortality at 10 ug/cm3 administered through artificial diet containing Abelmoschus esculentus seed powder (Rvb = 8%)	6	CHEMBL3083433
Insecticidal activity against pupal stage of Earias vitella assessed as pupal mortality at 0.5 ug/cm3 administered through artificial diet containing Abelmoschus esculentus seed powder (Rvb = 8%)	1	CHEMBL3083432
Insecticidal activity against pupal stage of Earias vitella assessed as pupal mortality at 5 ug/cm3 administered through artificial diet containing Abelmoschus esculentus seed powder (Rvb = 8%)	6	CHEMBL3083431
Insecticidal activity against adult Earias vitella assessed as adult emergence at 10 ug/cm3 administered through artificial diet containing Abelmoschus esculentus seed powder (Rvb = 88%)	6	CHEMBL3083430
Insecticidal activity against adult Earias vitella assessed as adult emergence at 5 ug/cm3 administered through artificial diet containing Abelmoschus esculentus seed powder (Rvb = 88%)	6	CHEMBL3083429
Insecticidal activity against adult Earias vitella assessed as adult emergence at 0.5 ug/cm3 administered through artificial diet containing Abelmoschus esculentus seed powder (Rvb = 88%)	1	CHEMBL3083428
Insecticidal activity against adult Earias vitella assessed as adult deformity at 5 ug/cm3 administered through artificial diet containing Abelmoschus esculentus seed powder (Rvb = 4%)	6	CHEMBL3083427
Insecticidal activity against adult Earias vitella assessed as adult deformity at 10 ug/cm3 administered through artificial diet containing Abelmoschus esculentus seed powder (Rvb = 4%)	6	CHEMBL3083426
Insecticidal activity against adult Earias vitella assessed as adult deformity at 0.5 ug/cm3 administered through artificial diet containing Abelmoschus esculentus seed powder (Rvb = 4%)	1	CHEMBL3083425
Insecticidal activity against male adult Earias vitella assessed as adult longevity time at 10 ug/cm3 administered through artificial diet containing Abelmoschus esculentus seed powder (Rvb = 8.2 +/- 0.4 days)	6	CHEMBL3083424
Fungicidal activity against Pythium debaryanum assessed as inhibition of hyphal growth by radial growth test	9	CHEMBL3083423
Fungicidal activity against Fusarium culmorum assessed as inhibition of hyphal growth by radial growth test	9	CHEMBL3083422
Inhibition of polyphenoloxidase activity in Fusarium culmorum	2	CHEMBL3083421
Inhibition of polyphenoloxidase activity in Pythium debaryanum	1	CHEMBL3083420
Inhibition of polyphenoloxidase activity in Rhizoctonia solani	1	CHEMBL3083419
Inhibition of polyphenoloxidase activity in Macrophomina phaseoli	2	CHEMBL3083418
Activation of polyphenoloxidase activity in Pythium debaryanum	1	CHEMBL3083417
Inhibition of peroxidase activity in Fusarium culmorum at 0.1 times of IC50 concentration	2	CHEMBL3083416
Inhibition of peroxidase activity in Fusarium culmorum at 0.25 times of IC50 concentration	2	CHEMBL3083415
Antifeedant activity against moulted fifth larval stage of Olepa ricini infested on castor leaves assessed as feeding deterrence index at 20 ppm by leaf disk assay relative to control	4	CHEMBL3083414
Growth inhibitory activity against first-instar larval stage of Spodoptera frugiperda (fall armyworm) fed with compound incorporated diet assessed as length gained at 35 ug/ml after 21 days (Rvb = 100%)	4	CHEMBL3083413
Growth inhibitory activity against first-instar larval stage of Spodoptera frugiperda (fall armyworm) fed with compound incorporated diet assessed as length gained at 50 ug/ml after 21 days (Rvb = 100%)	5	CHEMBL3083412
Growth inhibitory activity against first-instar larval stage of Spodoptera frugiperda (fall armyworm) fed with compound incorporated diet assessed as length gained at 25 ug/ml after 21 days (Rvb = 100%)	1	CHEMBL3083411
Insecticidal activity against first-instar larval stage of Spodoptera frugiperda (fall armyworm) fed with compound incorporated diet assessed as mortality at 5 ug/ml after 21 days (Rvb = 5.6%)	4	CHEMBL3083410
Insecticidal activity against first-instar larval stage of Spodoptera frugiperda (fall armyworm) fed with compound incorporated diet assessed as mortality at 10 ug/ml after 21 days (Rvb = 5.6%)	5	CHEMBL3083409
Insecticidal activity against first-instar larval stage of Spodoptera frugiperda (fall armyworm) fed with compound incorporated diet assessed as mortality at 20 ug/ml after 21 days (Rvb = 5.6%)	4	CHEMBL3083408
Inhibition of peroxidase activity in Macrophomina phaseoli at 0.5 times of IC50 concentration	2	CHEMBL3083407
Inhibition of peroxidase activity in Macrophomina phaseoli at 1 times of IC50 concentration	2	CHEMBL3083406
Inhibition of peroxidase activity in Macrophomina phaseoli at 2 times of IC50 concentration	2	CHEMBL3083405
Inhibition of peroxidase activity in Pythium debaryanum at 0.1 times of IC50 concentration	2	CHEMBL3083404
Inhibition of peroxidase activity in Pythium debaryanum at 0.25 times of IC50 concentration	2	CHEMBL3083403
Inhibition of peroxidase activity in Pythium debaryanum at 0.5 times of IC50 concentration	2	CHEMBL3083402
Inhibition of peroxidase activity in Pythium debaryanum at 1 times of IC50 concentration	2	CHEMBL3083401
Inhibition of peroxidase activity in Pythium debaryanum at 2 times of IC50 concentration	2	CHEMBL3083400
Inhibition of peroxidase activity in Rhizoctonia solani at 0.25 times of IC50 concentration	2	CHEMBL3083399
Inhibition of peroxidase activity in Rhizoctonia solani at 0.1 times of IC50 concentration	2	CHEMBL3083398
Inhibition of peroxidase activity in Rhizoctonia solani at 0.5 times of IC50 concentration	2	CHEMBL3083397
Inhibition of peroxidase activity in Rhizoctonia solani at 1 times of IC50 concentration	2	CHEMBL3083396
Activation of peroxidase activity in Rhizoctonia solani	2	CHEMBL3083395
Inhibition of peroxidase activity in Rhizoctonia solani at 2 times of IC50 concentration	2	CHEMBL3083394
Activation of peroxidase activity in Macrophomina phaseoli	1	CHEMBL3083393
Inhibition of peroxidase activity in Pythium debaryanum	1	CHEMBL3083392
Invivo effect on peroxidase activity in Fusarium culmorum assessed as RNA content at 0.1 times of IC50 concentration (Rvb = 51.5 +/- 1.5 mg/l)	2	CHEMBL3083391
Invivo effect on peroxidase activity in Fusarium culmorum assessed as RNA content at 0.25 times of IC50 concentration (Rvb = 51.5 +/- 1.5 mg/l)	2	CHEMBL3083390
Invivo effect on peroxidase activity in Fusarium culmorum assessed as RNA content at 1 times of IC50 concentration (Rvb = 51.5 +/- 1.5 mg/l)	2	CHEMBL3083389
Invivo effect on peroxidase activity in Fusarium culmorum assessed as RNA content at 0.5 times of IC50 concentration (Rvb = 51.5 +/- 1.5 mg/l)	2	CHEMBL3083388
Invivo effect on peroxidase activity in Fusarium culmorum assessed as RNA content at 2 times of IC50 concentration (Rvb = 51.5 +/- 1.5 mg/l)	2	CHEMBL3083387
Invivo effect on peroxidase activity in Fusarium culmorum assessed as DNA content at 0.25 times of IC50 concentration (Rvb = 49.5 +/- 1.6 mg/l)	2	CHEMBL3083386
Invivo effect on peroxidase activity in Fusarium culmorum assessed as DNA content at 0.1 times of IC50 concentration (Rvb = 49.5 +/- 1.6 mg/l)	2	CHEMBL3083385
Invivo effect on peroxidase activity in Fusarium culmorum assessed as DNA content at 0.5 times of IC50 concentration (Rvb = 49.5 +/- 1.6 mg/l)	2	CHEMBL3083384
Invivo effect on peroxidase activity in Fusarium culmorum assessed as DNA content at 1 times of IC50 concentration (Rvb = 49.5 +/- 1.6 mg/l)	2	CHEMBL3083383
Invivo effect on peroxidase activity in Fusarium culmorum assessed as DNA content at 2 times of IC50 concentration (Rvb = 49.5 +/- 1.6 mg/l)	2	CHEMBL3083382
Invivo effect on peroxidase activity in Macrophomina phaseoli assessed as RNA content at 0.1 times of IC50 concentration (Rvb = 16.1 +/- 0.4 mg/l)	2	CHEMBL3083381
Phytotoxicity in Phaseolus vulgaris (otebo bean) assessed as shoot dry weight at 2000 g ai/ha applied as spray during pre-emergence treatment for 1 to 2 days measured 42 days post emergence (Rvb = 164 g)	1	CHEMBL3083380
Phytotoxicity in Phaseolus vulgaris (otebo bean) assessed as shoot dry weight at 75 g ai/ha applied as spray during pre-emergence treatment for 1 to 2 days measured 42 days post emergence (Rvb = 164 g)	1	CHEMBL3083379
Phytotoxicity in Phaseolus vulgaris (otebo bean) assessed as shoot dry weight at 150 g ai/ha applied as spray during pre-emergence treatment for 1 to 2 days measured 42 days post emergence (Rvb = 164 g)	1	CHEMBL3083378
Phytotoxicity in Phaseolus vulgaris (otebo bean) assessed as change in moisture content at 1250 to 2500 g ai/ha applied as spray during preemergence treatment for 1 to 2 days	1	CHEMBL3083377
Phytotoxicity in Phaseolus vulgaris (otebo bean) assessed as change in moisture content at 1600 to 3200 g ai/ha applied as spray during preemergence treatment for 1 to 2 days	1	CHEMBL3083376
Phytotoxicity in Phaseolus vulgaris (otebo bean) assessed as change in moisture content at 1000 to 2000 g ai/ha applied as spray during preemergence treatment for 1 to 2 days	1	CHEMBL3083375
Phytotoxicity in Vigna angularis (adzuki bean) assessed as reduction in crop yield at 2500 g ai/ha applied prior to planting relative to control	1	CHEMBL3083374
Inhibition of Solanum tuberosum (potato) inner mitochondrial membrane NDH2 assessed as deaminoNADH-DB reductase activity at 100 uM relative to control	54	CHEMBL3083373
Inhibition of Escherichia coli GR19N NDH1 assessed as deaminoNADH-DB reductase activity	54	CHEMBL3083372
Inhibition of Escherichia coli GR19N NDH2 assessed as deaminoNADH-DB reductase activity at 100 uM relative to control	54	CHEMBL3083371
Phytotoxicity in Phaseolus vulgaris (otebo bean) assessed as visual injury at 2000 g ai/ha applied as spray during pre-emergence treatment for 1 to 2 days measured 7 days post emergence relative to untreated control	1	CHEMBL3083370
Phytotoxicity in Phaseolus vulgaris (otebo bean) assessed as change in moisture content at 75 to 150 g ai/ha applied as spray during preemergence treatment for 1 to 2 days	1	CHEMBL3083369
Phytotoxicity in Vigna angularis (adzuki bean) assessed as visual injury at 2500 g ai/ha applied prior to planting relative to control	1	CHEMBL3083368
Increase in Phaseolus vulgaris (otebo bean) yield at 1250 g ai/ha applied as spray during pre-emergence treatment for 1 to 2 days (Rvb = 3.8 t/ha)	1	CHEMBL3083367
Increase in Phaseolus vulgaris (otebo bean) yield at 2500 g ai/ha applied as spray during pre-emergence treatment for 1 to 2 days (Rvb = 3.8 t/ha)	1	CHEMBL3083366
Increase in Phaseolus vulgaris (otebo bean) yield at 1600 g ai/ha applied as spray during pre-emergence treatment for 1 to 2 days (Rvb = 3.8 t/ha)	1	CHEMBL3083365
Increase in Phaseolus vulgaris (otebo bean) yield at 3200 g ai/ha applied as spray during pre-emergence treatment for 1 to 2 days (Rvb = 3.8 t/ha)	1	CHEMBL3083364
Increase in Phaseolus vulgaris (otebo bean) yield at 1000 g ai/ha applied as spray during pre-emergence treatment for 1 to 2 days (Rvb = 3.8 t/ha)	1	CHEMBL3083363
Increase in Phaseolus vulgaris (otebo bean) yield at 2000 g ai/ha applied as spray during pre-emergence treatment for 1 to 2 days (Rvb = 3.8 t/ha)	1	CHEMBL3083362
Growth inhibitory activity against first-instar larval stage of Spodoptera frugiperda (fall armyworm) fed with compound incorporated diet assessed as length gained at 25 ug/ml after 7 days (Rvb = 100%)	1	CHEMBL3083361
Insecticidal activity against first-instar larval stage of Spodoptera frugiperda (fall armyworm) fed with compound incorporated diet assessed as mortality at 5 ug/ml after 7 days (Rvb = 5.6%)	4	CHEMBL3083360
Insecticidal activity against first-instar larval stage of Spodoptera frugiperda (fall armyworm) fed with compound incorporated diet assessed as mortality at 10 ug/ml after 7 days (Rvb = 5.6%)	5	CHEMBL3083359
Insecticidal activity against first-instar larval stage of Spodoptera frugiperda (fall armyworm) fed with compound incorporated diet assessed as mortality at 35 ug/ml after 7 days (Rvb = 5.6%)	4	CHEMBL3083358
Insecticidal activity against first-instar larval stage of Spodoptera frugiperda (fall armyworm) fed with compound incorporated diet assessed as mortality at 20 ug/ml after 7 days (Rvb = 5.6%)	4	CHEMBL3083357
Insecticidal activity against first-instar larval stage of Spodoptera frugiperda (fall armyworm) fed with compound incorporated diet assessed as mortality at 50 ug/ml after 7 days (Rvb = 5.6%)	5	CHEMBL3083356
Growth inhibitory activity against first-instar larval stage of Spodoptera frugiperda (fall armyworm) fed with compound incorporated diet assessed as weight gained at 5 ug/ml after 21 days (Rvb = 100%)	4	CHEMBL3083355
Insecticidal activity against first-instar larval stage of Spodoptera frugiperda (fall armyworm) fed with compound incorporated diet assessed as mortality at 25 ug/ml after 7 days (Rvb = 5.6%)	1	CHEMBL3083354
Growth inhibitory activity against first-instar larval stage of Spodoptera frugiperda (fall armyworm) fed with compound incorporated diet assessed as weight gained at 10 ug/ml after 21 days (Rvb = 100%)	5	CHEMBL3083353
Growth inhibitory activity against first-instar larval stage of Spodoptera frugiperda (fall armyworm) fed with compound incorporated diet assessed as weight gained at 20 ug/ml after 21 days (Rvb = 100%)	4	CHEMBL3083352
Growth inhibitory activity against first-instar larval stage of Spodoptera frugiperda (fall armyworm) fed with compound incorporated diet assessed as weight gained at 35 ug/ml after 21 days (Rvb = 100%)	4	CHEMBL3083351
Growth inhibitory activity against first-instar larval stage of Spodoptera frugiperda (fall armyworm) fed with compound incorporated diet assessed as weight gained at 50 ug/ml after 21 days (Rvb = 100%)	5	CHEMBL3083350
Growth inhibitory activity against first-instar larval stage of Spodoptera frugiperda (fall armyworm) fed with compound incorporated diet assessed as weight gained at 25 ug/ml after 21 days (Rvb = 100%)	1	CHEMBL3083349
Growth inhibitory activity against first-instar larval stage of Spodoptera frugiperda (fall armyworm) fed with compound incorporated diet assessed as length gained at 5 ug/ml after 21 days (Rvb = 100%)	4	CHEMBL3083348
Growth inhibitory activity against first-instar larval stage of Spodoptera frugiperda (fall armyworm) fed with compound incorporated diet assessed as length gained at 10 ug/ml after 21 days (Rvb = 100%)	5	CHEMBL3083347
Growth inhibitory activity against first-instar larval stage of Spodoptera frugiperda (fall armyworm) fed with compound incorporated diet assessed as length gained at 20 ug/ml after 21 days (Rvb = 100%)	4	CHEMBL3083346
Antifeedant activity against third-instar larval stage of Helicoverpa armigera fed with artificial diet containing compound assessed as relative growth rate at 9.88 mg/ml after 3 days (Rvb = 0.97 +/- 0.13 mg/mg/day)	1	CHEMBL3083345
Antifeedant activity against third-instar larval stage of Helicoverpa armigera fed with artificial diet containing compound assessed as relative growth rate at 5.38 mg/ml after 3 days (Rvb = 0.97 +/- 0.13 mg/mg/day)	1	CHEMBL3083344
Antifeedant activity against third-instar larval stage of Helicoverpa armigera fed with artificial diet containing compound assessed as efficiency index of ingested food at 6.02 mg/ml after 3 days (Rvb = 52%)	1	CHEMBL3083343
Phytotoxicity in Phaseolus vulgaris (otebo bean) assessed as shoot dry weight at 3200 g ai/ha applied as spray during pre-emergence treatment for 1 to 2 days measured 42 days post emergence (Rvb = 164 g)	1	CHEMBL3083342
Phytotoxicity in Phaseolus vulgaris (otebo bean) assessed as shoot dry weight at 1000 g ai/ha applied as spray during pre-emergence treatment for 1 to 2 days measured 42 days post emergence (Rvb = 164 g)	1	CHEMBL3083341
Toxicity in Mus musculus ddY (mouse) assessed as mortality at 375 mg/kg, ip after 7 days	1	CHEMBL3083340
Toxicity in Mus musculus ddY (mouse) assessed as mortality at 400 mg/kg, ip after 7 days	2	CHEMBL3083339
Toxicity in Mus musculus ddY (mouse) assessed as mortality at 350 mg/kg, ip after 7 days	1	CHEMBL3083338
Toxicity in Mus musculus ddY (mouse) assessed as mortality at 300 mg/kg, ip after 7 days	2	CHEMBL3083337
Toxicity in Mus musculus ddY (mouse) assessed as mortality at 325 mg/kg, ip after 7 days	2	CHEMBL3083336
Toxicity in Mus musculus ddY (mouse) assessed as mortality at 650 mg/kg, ip after 7 days	1	CHEMBL3083335
Toxicity in Mus musculus ddY (mouse) assessed as mortality at 275 mg/kg, ip after 7 days	2	CHEMBL3083334
Toxicity in Mus musculus ddY (mouse) assessed as mortality at 550 mg/kg, ip after 7 days	1	CHEMBL3083333
Toxicity in Mus musculus ddY (mouse) assessed as mortality at 600 mg/kg, ip after 7 days	1	CHEMBL3083332
Toxicity in Mus musculus ddY (mouse) assessed as mortality at 500 mg/kg, ip after 7 days	1	CHEMBL3083331
Antifeedant activity against third-instar larval stage of Helicoverpa armigera fed with artificial diet containing compound assessed as efficiency index of ingested food at 8.21 mg/ml after 3 days (Rvb = 52%)	1	CHEMBL3083330
Insecticidal activity against Coptotermes formosanus assessed as increase in mortality at 0.1 to 1 mg/filter paper measured for 14 days	2	CHEMBL3083329
Insecticidal activity against Coptotermes formosanus assessed as increase in mortality at 1 mg/filter paper measured for 14 days relative to control	3	CHEMBL3083328
Antifungal activity against Pythium sp. assessed as growth inhibition at 100 ppm by agar dilution method relative to control	6	CHEMBL3083327
Antifungal activity against Athelia rolfsii assessed as growth inhibition at 100 ppm by agar dilution method relative to control	6	CHEMBL3083326
Antifungal activity against Pythium sp. assessed as growth inhibition at 1000 ppm by agar dilution method relative to control	6	CHEMBL3083325
Antifungal activity against Athelia rolfsii assessed as growth inhibition at 1000 ppm by agar dilution method relative to control	6	CHEMBL3083324
Antifungal activity against Gloeocercospora sorghi in potato dextrose agar medium assessed as inhibition of radial growth at 100 ppm	1	CHEMBL3083323
Antifungal activity against Gloeocercospora sorghi in potato dextrose agar medium assessed as inhibition of radial growth	1	CHEMBL3083322
Antifungal activity against Magnaporthe oryzae assessed as radial growth inhibition at 100 ppm	2	CHEMBL3083321
Antifungal activity against Magnaporthe oryzae assessed as inhibition of spore germination	1	CHEMBL3083320
Antifungal activity against Magnaporthe oryzae assessed as inhibition of spore germination at 100 ppm	1	CHEMBL3083319
Juvenile hormone mimicking activity against fifth-instar larval stage of Pieris brassicae reared on cabbage plants assessed as morphogenetic changes measured per larvae applied topically to dorsal surface of larvae measured post pupal ecdysis	14	CHEMBL3083318
Ratio of fenoxycarb ID50 to compound ID50 for fifth-instar larval stage of Pieris brassicae	2	CHEMBL3083317
Juvenile hormone mimicking activity against adult Sitophilus oryzae (rice weevil) infested wheat kernels assessed as suppression of progeny development at 1 ppm applied through diet for 21 days measured after 9 weeks	5	CHEMBL3083316
Juvenile hormone mimicking activity against adult Sitophilus oryzae (rice weevil) infested wheat kernels assessed as suppression of progeny development at 1 to 100 ppm applied through diet for 21 days measured after 9 weeks	2	CHEMBL3083315
Juvenile hormone mimicking activity against Bemisia tabaci (sweet potato whitefly) infested cotton assessed as suppression of nymph emergence at 50 g/ha applied as emulsifiable concentrate through spray measured on day 12 under field conditions (Rvb = 92%)	1	CHEMBL3083314
Juvenile hormone mimicking activity against Bemisia tabaci (sweet potato whitefly) infested cotton assessed as suppression of nymph emergence at 100 g/ha applied as emulsifiable concentrate through spray measured on day 12 under field conditions (Rvb = 92%)	1	CHEMBL3083313
Juvenile hormone mimicking activity against Bemisia tabaci (sweet potato whitefly) infested cotton assessed as suppression of nymph emergence at 200 g/ha applied as emulsifiable concentrate through spray measured on day 12 under field conditions (Rvb = 92%)	1	CHEMBL3083312
Juvenile hormone mimicking activity against Bemisia tabaci (sweet potato whitefly) infested cotton assessed as suppression of nymph emergence at 100 g/ha applied as wettable powder through spray measured on day 12 under field conditions (Rvb = 92%)	1	CHEMBL3083311
Juvenile hormone mimicking activity against Bemisia tabaci (sweet potato whitefly) infested cotton assessed as suppression of nymph emergence at 200 g/ha applied as wettable powder through spray measured on day 12 under field conditions (Rvb = 92%)	1	CHEMBL3083310
Antifeedant activity against third-instar larval stage of Helicoverpa armigera fed with artificial diet containing compound assessed as relative growth rate at 3.94 mg/ml after 3 days (Rvb = 0.97 +/- 0.13 mg/mg/day)	1	CHEMBL3083309
Antifeedant activity against third-instar larval stage of Helicoverpa armigera fed with artificial diet containing compound assessed as relative growth rate at 8.21 mg/ml after 3 days (Rvb = 0.97 +/- 0.13 mg/mg/day)	1	CHEMBL3083308
Antifeedant activity against third-instar larval stage of Helicoverpa armigera fed with artificial diet containing compound assessed as relative growth rate at 7.38 mg/ml after 3 days (Rvb = 0.97 +/- 0.13 mg/mg/day)	1	CHEMBL3083307
Antifeedant activity against third-instar larval stage of Helicoverpa armigera fed with artificial diet containing compound assessed as relative growth rate at 7.15 mg/ml after 3 days (Rvb = 0.97 +/- 0.13 mg/mg/day)	1	CHEMBL3083306
Antifeedant activity against third-instar larval stage of Helicoverpa armigera fed with artificial diet containing compound assessed as relative growth rate at 9.82 mg/ml after 3 days (Rvb = 0.97 +/- 0.13 mg/mg/day)	1	CHEMBL3083305
Antifungal activity against Botryotinia fuckeliana inoculated in tomato leaf assessed as reduction in lesion area at 40 ug/ml after 4 days (Rvb =9.7 +/- 1.8 mm2 )	2	CHEMBL3083304
Antifungal activity against Botryotinia fuckeliana grown assessed as membrane leakage measuring efflux of phosphorus at 100 ug/ml after 6 hr by ICP-OES analysis	2	CHEMBL3083303
Antifungal activity against Botryotinia fuckeliana grown assessed as membrane leakage measuring efflux of phosphorus at 100 ug/ml after 24 hr by ICP-OES analysis	1	CHEMBL3083302
Antifungal activity against Botryotinia fuckeliana grown assessed as membrane leakage measuring efflux of phosphorus at 100 ug/ml after 6 hr by ICP-OES analysis relative to kaurenoic acid	1	CHEMBL3083301
Antifungal activity against Botryotinia fuckeliana grown assessed as induction of production of p-nitrophenyl butyrate esterase after 20 days relative to control	1	CHEMBL3083300
Antifungal activity against Botryotinia fuckeliana grown assessed as induction of production of laccase after 10 days relative to control	2	CHEMBL3083299
Lipophilicity, log P of the compound	2	CHEMBL3083298
Inhibition of Bos taurus (bovine) heart submitochondrial particle NDH1 assessed as NADH-DB reductase activity	54	CHEMBL3083297
Inhibition of Solanum tuberosum (potato) submitochondrial particle NDH1 assessed as deaminoNADH-DB reductase activity	54	CHEMBL3083296
Inhibition of fatty acid synthesis in Hordeum vulgare (barley) using [14C]malonate assessed as inhibition of [14C]-labeled 20C fatty acid production at 300 uM after 3 hr by liquid scintillation counting	1	CHEMBL3083295
Inhibition of fatty acid synthesis in Cucumis sativus (cucumber) using [14C]malonate assessed as inhibition of [14C]-labeled 20C fatty acid production at 30 uM after 3 hr by liquid scintillation counting	1	CHEMBL3083294
Inhibition of fatty acid synthesis in Cucumis sativus (cucumber) using [14C]malonate assessed as inhibition of [14C]-labeled 20C fatty acid production at 200 uM after 3 hr by liquid scintillation counting	1	CHEMBL3083293
Ovicidal activity against Metaseiulus occidentalis eggs in bean leaf disk infested with two-spotted spider mites assessed as corrected cumulative mortality at 250 g/kg WG formulation treated using worst-case laboratory exposure procedure measured after 144 hr (Rvb = 0.7%)	1	CHEMBL3083292
Ovicidal activity against Metaseiulus occidentalis eggs in bean leaf disk infested with two-spotted spider mites assessed as corrected cumulative mortality at 240 g/L SC formulation treated using worst-case laboratory exposure procedure measured after 144 hr (Rvb = 0.7%)	3	CHEMBL3083291
Ovicidal activity against Metaseiulus occidentalis eggs in bean leaf disk infested with two-spotted spider mites assessed as corrected cumulative mortality at 700 g/kg WP formulation treated using worst-case laboratory exposure procedure measured after 144 hr (Rvb = 0.7%)	1	CHEMBL3083290
Ovicidal activity against Metaseiulus occidentalis eggs in bean leaf disk infested with two-spotted spider mites assessed as corrected cumulative mortality at 480 g/L SC formulation treated using worst-case laboratory exposure procedure measured after 144 hr (Rvb = 0.7%)	1	CHEMBL3083289
Toxicity against Metaseiulus occidentalis adults in bean leaf disk infested with two-spotted spider mites assessed as mortality treated using worst-case laboratory exposure procedure measured after 72 hr	2	CHEMBL3083288
Toxicity against Metaseiulus occidentalis adults in bean leaf disk infested with two-spotted spider mites assessed as corrected mortality at 4x0.1341 g AI/L treated using worst-case laboratory exposure procedure measured after 72 hr	1	CHEMBL3083287
Toxicity against Metaseiulus occidentalis adults in bean leaf disk infested with two-spotted spider mites assessed as corrected mortality at 4x0.1600 g AI/L treated using worst-case laboratory exposure procedure measured after 72 hr	2	CHEMBL3083286
Toxicity against Metaseiulus occidentalis adults in bean leaf disk infested with two-spotted spider mites assessed as corrected mortality at 4x0.1167 g AI/L treated using worst-case laboratory exposure procedure measured after 72 hr	1	CHEMBL3083285
Toxicity against Metaseiulus occidentalis adults in bean leaf disk infested with two-spotted spider mites assessed as corrected mortality at 2x0.1341 g AI/L treated using worst-case laboratory exposure procedure measured after 72 hr	1	CHEMBL3083284
Insecticidal activity against po dosed third-instar larvae of Bombyx mori assessed as gram of diet	5	CHEMBL3083283
Antifungal activity against Trichoderma harzianum (Pers.)-Tul assessed as color variation of hyphae at 200 ug/ml after 5 days by electron microscopy	1	CHEMBL3083282
Antifungal activity against Penicillium italicum ATCC 48952 assessed as color variation of hyphae at 200 ug/ml after 5 days by electron microscopy	1	CHEMBL3083281
Antifungal activity against Thielaviopsis basicola Went assessed as color variation of hyphae at 200 ug/ml after 5 days by electron microscopy	1	CHEMBL3083280
Antifungal activity against Magnaporthe grisea assessed as growth inhibition at 50 ug/ml after 5 days	3	CHEMBL3083279
Antifungal activity against Trichoderma harzianum (Pers.)-Tul assessed as growth inhibition at 200 ug/ml after 5 days	2	CHEMBL3083278
Antifungal activity against Sclerotinia minor assessed as color variation of hyphae at 200 ug/ml after 5 days by electron microscopy	1	CHEMBL3083277
Antifungal activity against Aspergillus niger ATCC 16404 after 7 days by agar dilution method	4	CHEMBL3083276
Antifungal activity against Trichophyton mentagrophytes IFO 32412 after 7 days by agar dilution method	4	CHEMBL3083275
Antifungal activity against Candida albicans ATCC 10231 after 7 days by agar dilution method	4	CHEMBL3083274
Antifungal activity against Penicillium expansum IFO 8800 after 7 days by agar dilution method	4	CHEMBL3083273
Antifungal activity against Wickerhamomyces anomalus OPS 308 after 7 days by agar dilution method	4	CHEMBL3083272
Antifungal activity against Fusarium oxysporum OPS 118 after 7 days by agar dilution method	4	CHEMBL3083271
Binding affinity to Thlaspi arvense CPR-fused CYP71B1 expressed in Escherichia coli DH5alpha	1	CHEMBL3083270
Inhibition of Thlaspi arvense CPR-fused CYP71B1 expressed in Escherichia coli DH5alpha assessed as conversion of benzo(a)pyrene to 3-hydroxybenzo(a)pyrene	1	CHEMBL3083269
Inhibition of Thlaspi arvense CPR-fused CYP71B1 expressed in Escherichia coli DH5alpha assessed as conversion of benzo(a)pyrene to 3-hydroxybenzo(a)pyrene at 30 uM	1	CHEMBL3083268
Inhibition of fatty acid synthesis in Hordeum vulgare (barley) using [14C]acetate assessed as [14C]-labeled 20C fatty acid level at 200 uM after 3 hr by liquid scintillation counting (Rvb = 4.7 +/- 1.6%)	1	CHEMBL3083267
Inhibition of fatty acid synthesis in Hordeum vulgare (barley) using [14C]acetate assessed as [14C]-labeled 20C fatty acid level at 300 uM after 3 hr by liquid scintillation counting (Rvb = 4.7 +/- 1.6%)	1	CHEMBL3083266
Inhibition of fatty acid synthesis in Cucumis sativus (cucumber) using [14C]acetate assessed as [14C]-labeled 20C fatty acid level at 30 uM after 3 hr by liquid scintillation counting (Rvb = 5.1 +/- 0.7%)	1	CHEMBL3083265
Inhibition of fatty acid synthesis in Cucumis sativus (cucumber) using [14C]acetate assessed as [14C]-labeled 20C fatty acid level at 200 uM after 3 hr by liquid scintillation counting (Rvb = 5.1 +/- 0.7%)	1	CHEMBL3083264
Inhibition of fatty acid synthesis in Cucumis sativus (cucumber) using [14C]acetate assessed as [14C]-labeled 20C fatty acid level at 300 uM after 3 hr by liquid scintillation counting (Rvb = 5.1 +/- 0.7%)	1	CHEMBL3083263
Inhibition of fatty acid synthesis in Hordeum vulgare (barley) using [14C]acetate assessed as [14C]-labeled 22C fatty acid level at 30 uM after 3 hr by liquid scintillation counting (Rvb = 5.5 +/- 0.2%)	1	CHEMBL3083262
Toxicity against Metaseiulus occidentalis adults in bean leaf disk infested with two-spotted spider mites assessed as corrected mortality at 0.1167/8 g AI/L treated using worst-case laboratory exposure procedure measured after 72 hr	1	CHEMBL3083261
Antimicrobial activity against Salmonella enterica subsp. enterica serovar Typhimurium ATCC 14028 assessed as growth inhibition rate at 1.76 mg/l after 72 hr by spectrophotometry	1	CHEMBL3083260
Antimicrobial activity against Salmonella enterica subsp. enterica serovar Typhimurium ATCC 14028 assessed as growth inhibition rate at 1.96 mg/l after 72 hr by spectrophotometry	1	CHEMBL3083259
Antimicrobial activity against Salmonella enterica subsp. enterica serovar Typhimurium ATCC 14028 assessed as growth inhibition rate at 1.72 mg/l after 72 hr by spectrophotometry	1	CHEMBL3083258
Antimicrobial activity against Salmonella enterica subsp. enterica serovar Typhimurium ATCC 14028 assessed as growth inhibition rate at 16.8 mg/l after 72 hr by spectrophotometry	1	CHEMBL3083257
Antimicrobial activity against Salmonella enterica subsp. enterica serovar Typhimurium ATCC 14028 assessed as growth inhibition rate at 13.04 mg/l after 72 hr by spectrophotometry	1	CHEMBL3083256
Antimicrobial activity against Salmonella enterica subsp. enterica serovar Typhimurium ATCC 14028 assessed as growth inhibition rate at 1.84 mg/l after 72 hr by spectrophotometry	1	CHEMBL3083255
Antimicrobial activity against Salmonella enterica subsp. enterica serovar Typhimurium ATCC 14028 assessed as growth inhibition rate at 5.8 mg/l after 72 hr by spectrophotometry	1	CHEMBL3083254
Toxicity against worker Bombus terrestris (bumblebee) assessed as reduction in reproduction at 500 mg a.i./l, po administered through sugar water for 11 weeks measured once a week for 11 weeks relative to control	2	CHEMBL3083253
Toxicity against worker Bombus terrestris (bumblebee) assessed as reduction in reproduction at 3 mg a.i./l, po administered through sugar water for 11 weeks measured once a week for 11 weeks relative to control	1	CHEMBL3083252
Toxicity against worker Bombus terrestris (bumblebee) assessed as reduction in reproduction at 150 mg a.i./l, po administered through sugar water for 11 weeks measured once a week for 11 weeks relative to control	1	CHEMBL3083251
Toxicity against worker Bombus terrestris (bumblebee) assessed as reduction in reproduction at 75 mg a.i./l, po administered through sugar water for 11 weeks measured once a week for 11 weeks relative to control	1	CHEMBL3083250
Toxicity against worker Bombus terrestris (bumblebee) assessed as reduction in reproduction at 100 mg a.i./l, po administered through sugar water for 11 weeks measured once a week for 11 weeks relative to control	1	CHEMBL3083249
Toxicity against worker Bombus terrestris (bumblebee) assessed as reduction in reproduction at 10 mg a.i./l, po administered through sugar water for 11 weeks measured once a week for 11 weeks relative to control	1	CHEMBL3083248
Toxicity against worker Bombus terrestris (bumblebee) assessed as reduction in reproduction at 0.8 mg a.i./l, po administered through sugar water for 11 weeks measured once a week for 11 weeks relative to control	1	CHEMBL3083247
Toxicity against worker Bombus terrestris (bumblebee) assessed as reduction in reproduction at 200 mg a.i./l, po administered through sugar water for 11 weeks measured once a week for 11 weeks relative to control	1	CHEMBL3083246
Toxicity against worker Bombus terrestris (bumblebee) assessed as reduction in reproduction at 18 mg a.i./l, po administered through pollen for 11 weeks measured once a week for 11 weeks	1	CHEMBL3083245
Toxicity against worker Bombus terrestris (bumblebee) assessed as reduction in reproduction at 240 mg a.i./l, po administered through pollen for 11 weeks measured once a week for 11 weeks	1	CHEMBL3083244
Toxicity against worker Bombus terrestris (bumblebee) assessed as reduction in reproduction at 125 mg a.i./l, po administered through pollen for 11 weeks measured once a week for 11 weeks	1	CHEMBL3083243
Toxicity against worker Bombus terrestris (bumblebee) assessed as reduction in reproduction at 500 mg a.i./l, po administered through pollen for 11 weeks measured once a week for 11 weeks	2	CHEMBL3083242
Toxicity against worker Bombus terrestris (bumblebee) assessed as reduction in reproduction at 30 mg a.i./l, po administered through pollen for 11 weeks measured once a week for 11 weeks	1	CHEMBL3083241
Reduction of egg production in third-instar of Cnaphalocrocis medinalis in IR20 rice plant leaf assessed as oviposition deterrence index at 6 ppm relative to control	2	CHEMBL3083240
Reduction of egg production in third-instar of Cnaphalocrocis medinalis in IR20 rice plant leaf assessed as oviposition deterrence index at 12 ppm relative to control	2	CHEMBL3083239
Reduction of egg fertility in third-instar of Cnaphalocrocis medinalis in IR20 rice plant leaf assessed as oviposition deterrence index at 6 to 12 ppm	1	CHEMBL3083238
Growth inhibition of Fusarium oxysporum at 10 ug/ml	2	CHEMBL3083237
Growth inhibition of Pythium ultimum at 10 ug/ml	2	CHEMBL3083236
Growth inhibition of Verticillium dahliae at 10 ug/ml	2	CHEMBL3083235
Growth inhibition of Rhizoctonia solani at 10 ug/ml	2	CHEMBL3083234
Growth inhibition of Magnaporthe oryzae at 10 ug/ml	2	CHEMBL3083233
Growth inhibition of Gaeumannomyces graminis at 10 ug/ml	2	CHEMBL3083232
Growth inhibition of Bipolaris oryzae at 10 ug/ml	2	CHEMBL3083231
Antibacterial activity against Clavibacter michiganensis	2	CHEMBL3083230
Antibacterial activity against Agrobacterium tumefaciens	2	CHEMBL3083229
Antibacterial activity against Ralstonia solanacearum	2	CHEMBL3083228
Antibacterial activity against Pectobacterium carotovorum	2	CHEMBL3083227
Growth inhibition of Colletotrichum acutatum at 300 uM after 48 hr by microtiter assay	3	CHEMBL3083226
Antibacterial activity against Xanthomonas campestris pv. oryzae	2	CHEMBL3083225
Growth inhibition of Fusarium oxysporum at 300 uM after 48 hr by microtiter assay	3	CHEMBL3083224
Growth inhibition of Colletotrichum fragariae at 300 uM after 48 hr by microtiter assay	2	CHEMBL3083223
Growth inhibition of Phomopsis obscurans at 100 uM after 48 hr by microtiter assay	1	CHEMBL3083222
Growth inhibition of Colletotrichum gloeosporioides at 100 uM after 48 hr by microtiter assay	1	CHEMBL3083221
Induction of cyanide-resistant respiration in Magnaporthe grisea mycelium assessed as recovery of rate of oxygen consumption at 100 mg/L after 3 to 36 hr by oxygen electrode recording analysis	1	CHEMBL3083220
Antifungal activity against Botryotinia fuckeliana 2100 assessed as inhibition of radial mycelial growth for 5 days by poisoned food technique	1	CHEMBL3083219
Toxicity against worker Bombus terrestris (bumblebee) assessed as mortality at 30 mg a.i./l, po administered through pollen measured after 7 weeks	1	CHEMBL3083218
Toxicity against worker Bombus terrestris (bumblebee) assessed as mortality at 240 mg a.i./l, po administered through pollen measured after 8 weeks	1	CHEMBL3083217
Toxicity against worker Bombus terrestris (bumblebee) assessed as mortality at 18 mg a.i./l, po administered through pollen measured after 3 weeks	1	CHEMBL3083216
Toxicity against worker Bombus terrestris (bumblebee) assessed as mortality at 18 mg a.i./l, po administered through pollen measured after 7 weeks	1	CHEMBL3083215
Contact toxicity against worker Bombus terrestris (bumblebee) assessed as reduction in reproduction at 500 mg a.i./l applied on the dorsal thorax for 11 weeks measured once a week for 11 weeks relative to control	2	CHEMBL3083214
Antimicrobial activity against Listeria monocytogenes ATCC 19111 assessed as growth inhibition rate at 25.52 mg/l after 72 hr by spectrophotometry	1	CHEMBL3083213
Antimicrobial activity against Listeria monocytogenes ATCC 19111 assessed as growth inhibition rate at 67.88 mg/l after 72 hr by spectrophotometry	1	CHEMBL3083212
Antimicrobial activity against Listeria monocytogenes ATCC 19111 assessed as growth inhibition rate at 135.68 mg/l after 72 hr by spectrophotometry	1	CHEMBL3083211
Antimicrobial activity against Listeria monocytogenes ATCC 19111 assessed as growth inhibition rate at 678.64 mg/l after 72 hr by spectrophotometry	1	CHEMBL3083210
Antimicrobial activity against Listeria monocytogenes ATCC 19111 assessed as growth inhibition rate at 0.017 mg/l after 72 hr by spectrophotometry	1	CHEMBL3083209
Antimicrobial activity against Listeria monocytogenes ATCC 19111 assessed as growth inhibition rate at 0.068 mg/l after 72 hr by spectrophotometry	1	CHEMBL3083208
Antimicrobial activity against Listeria monocytogenes ATCC 19111 assessed as growth inhibition rate at 0.34 mg/l after 72 hr by spectrophotometry	1	CHEMBL3083207
Antimicrobial activity against Listeria monocytogenes ATCC 19111 assessed as growth inhibition rate at 0.03 mg/l after 72 hr by spectrophotometry	1	CHEMBL3083206
Antimicrobial activity against Listeria monocytogenes ATCC 19111 assessed as growth inhibition rate at 0.24 mg/l after 72 hr by spectrophotometry	1	CHEMBL3083205
Antimicrobial activity against Listeria monocytogenes ATCC 19111 assessed as growth inhibition rate at 2.4 mg/l after 72 hr by spectrophotometry	1	CHEMBL3083204
Antimicrobial activity against Listeria monocytogenes ATCC 19111 assessed as growth inhibition rate at 24 mg/l after 72 hr by spectrophotometry	1	CHEMBL3083203
Antimicrobial activity against Staphylococcus aureus ATCC 25923 assessed as growth inhibition rate at 6.12 mg/l after 72 hr by spectrophotometry	1	CHEMBL3083202
Antimicrobial activity against Staphylococcus aureus ATCC 25923 assessed as growth inhibition rate at 21.52 mg/l after 72 hr by spectrophotometry	1	CHEMBL3083201
Insecticidal activity against adult Bactrocera dorsalis CH07 assessed as mortality after 24 hr	2	CHEMBL3083200
Insecticidal activity against adult Bactrocera dorsalis MM07 assessed as mortality after 24 hr	2	CHEMBL3083199
Insecticidal activity against adult Bactrocera dorsalis GZ07 assessed as mortality after 24 hr	2	CHEMBL3083198
Insecticidal activity against adult Bactrocera dorsalis ZJ07 assessed as mortality after 24 hr	2	CHEMBL3083197
Insecticidal activity against adult Bactrocera dorsalis HZ07 assessed as mortality after 24 hr	2	CHEMBL3083196
Insecticidal activity against adult Bactrocera dorsalis CS08 assessed as mortality after 24 hr	2	CHEMBL3083195
Insecticidal activity against adult Bactrocera dorsalis WX08 assessed as mortality after 24 hr	2	CHEMBL3083194
Insecticidal activity against adult Bactrocera dorsalis FZ08 assessed as mortality after 24 hr	2	CHEMBL3083193
Insecticidal activity against adult Bactrocera dorsalis NN08 assessed as mortality after 24 hr	2	CHEMBL3083192
Insecticidal activity against adult Bactrocera dorsalis YJ08 assessed as mortality after 24 hr	2	CHEMBL3083191
Insecticidal activity against adult Bactrocera dorsalis HY08 assessed as mortality after 24 hr	2	CHEMBL3083190
Insecticidal activity against adult Bactrocera dorsalis HK08 assessed as mortality after 24 hr	2	CHEMBL3083189
Insecticidal activity against adult Bactrocera dorsalis MM08 assessed as mortality after 24 hr	2	CHEMBL3083188
Insecticidal activity against adult Bactrocera dorsalis QY08 assessed as mortality after 24 hr	2	CHEMBL3083187
Insecticidal activity against adult Bactrocera dorsalis CH08 assessed as mortality after 24 hr	2	CHEMBL3083186
Insecticidal activity against adult Bactrocera dorsalis HZ08 assessed as mortality after 24 hr	2	CHEMBL3083185
Insecticidal activity against adult Bactrocera dorsalis GZ08 assessed as mortality after 24 hr	2	CHEMBL3083184
Contact toxicity against worker Bombus terrestris (bumblebee) assessed as reduction in reproduction at 75 mg a.i./l applied on the dorsal thorax for 11 weeks measured once a week for 11 weeks relative to control	1	CHEMBL3083183
Contact toxicity against worker Bombus terrestris (bumblebee) assessed as reduction in reproduction at 100 mg a.i./l applied on the dorsal thorax for 11 weeks measured once a week for 11 weeks relative to control	1	CHEMBL3083182
Contact toxicity against worker Bombus terrestris (bumblebee) assessed as reduction in reproduction at 96 mg a.i./l applied on the dorsal thorax for 11 weeks measured once a week for 11 weeks relative to control	2	CHEMBL3083181
Contact toxicity against worker Bombus terrestris (bumblebee) assessed as reduction in reproduction at 0.8 mg a.i./l applied on the dorsal thorax for 11 weeks measured once a week for 11 weeks relative to control	1	CHEMBL3083180
Toxicity against worker Bombus terrestris (bumblebee) assessed as reduction in reproduction at 30 mg a.i./l, po administered through sugar water for 11 weeks measured once a week for 11 weeks relative to control	1	CHEMBL3083179
Toxicity against worker Bombus terrestris (bumblebee) assessed as reduction in reproduction at 55 mg a.i./l, po administered through sugar water for 11 weeks measured once a week for 11 weeks relative to control	1	CHEMBL3083178
Toxicity against worker Bombus terrestris (bumblebee) assessed as reduction in reproduction at 240 mg a.i./l, po administered through sugar water for 11 weeks measured once a week for 11 weeks relative to control	1	CHEMBL3083177
Toxicity against worker Bombus terrestris (bumblebee) assessed as reduction in reproduction at 400 mg a.i./l, po administered through sugar water for 11 weeks measured once a week for 11 weeks relative to control	1	CHEMBL3083176
Antimicrobial activity against Vibrio parahaemolyticus ATCC 33844 assessed as growth inhibition rate at 215.04 mg/l after 72 hr by spectrophotometry	1	CHEMBL3083175
Antimicrobial activity against Vibrio parahaemolyticus ATCC 33844 assessed as growth inhibition rate at 0.025 mg/l after 72 hr by spectrophotometry	1	CHEMBL3083174
Antimicrobial activity against Vibrio parahaemolyticus ATCC 33844 assessed as growth inhibition rate at 0.05 mg/l after 72 hr by spectrophotometry	1	CHEMBL3083173
Antimicrobial activity against Vibrio parahaemolyticus ATCC 33844 assessed as growth inhibition rate at 0.12 mg/l after 72 hr by spectrophotometry	1	CHEMBL3083172
Antimicrobial activity against Vibrio parahaemolyticus ATCC 33844 assessed as growth inhibition rate at 0.68 mg/l after 72 hr by spectrophotometry	2	CHEMBL3083171
Antimicrobial activity against Vibrio parahaemolyticus ATCC 33844 assessed as growth inhibition rate at 6.8 mg/l after 72 hr by spectrophotometry	2	CHEMBL3083170
Antimicrobial activity against Vibrio parahaemolyticus ATCC 33844 assessed as growth inhibition rate at 12.48 mg/l after 72 hr by spectrophotometry	1	CHEMBL3083169
Insecticidal activity against fourth-instar larval stage of Helicoverpa armigera field strain Ngong isolated from cotton plant assessed as mortality applied topically onto thorax measured after 48 hr	7	CHEMBL3083168
Insecticidal activity against fourth-instar larval stage of Helicoverpa armigera field strain Djalingo isolated from cotton plant assessed as mortality applied topically onto thorax measured after 48 hr	1	CHEMBL3083167
Insecticidal activity against fourth-instar larval stage of Helicoverpa armigera field strain Gaschiga isolated from hyptis plant assessed as mortality applied topically onto thorax measured after 48 hr	1	CHEMBL3083166
Insecticidal activity against fourth-instar larval stage of Helicoverpa armigera field strain Gaschiga isolated from tomato plant assessed as mortality applied topically onto thorax measured after 48 hr	6	CHEMBL3083165
Resistance factor, ratio of LD50 for fourth-instar larval stage of pyrethroid-resistance Helicoverpa armigera laboratory strain GS-RR06 to LD50 for fourth-instar larval stage of pyrethroid-susceptible Helicoverpa armigera laboratory strain BK-77	7	CHEMBL3083164
Resistance factor, ratio of LD50 for fourth-instar larval stage of pyrethroid-resistance Helicoverpa armigera laboratory strain GS-RR08 to LD50 for fourth-instar larval stage of pyrethroid-susceptible Helicoverpa armigera laboratory strain BK-77	1	CHEMBL3083163
Resistance factor, ratio of LD50 for fourth-instar larval stage of Helicoverpa armigera field strain Home to LD50 for fourth-instar larval stage of pyrethroid-susceptible Helicoverpa armigera laboratory strain BK-77	1	CHEMBL3083162
Resistance factor, ratio of LD50 for fourth-instar larval stage of Helicoverpa armigera field strain Sorga to LD50 for fourth-instar larval stage of pyrethroid-susceptible Helicoverpa armigera laboratory strain BK-77	1	CHEMBL3083161
Resistance factor, ratio of LD50 for fourth-instar larval stage of Helicoverpa armigera field strain Pitoa isolated from maize plant to LD50 for fourth-instar larval stage of pyrethroid-susceptible Helicoverpa armigera laboratory strain BK-77	7	CHEMBL3083160
Resistance factor, ratio of LD50 for fourth-instar larval stage of Helicoverpa armigera field strain Tchollire to LD50 for fourth-instar larval stage of pyrethroid-susceptible Helicoverpa armigera laboratory strain BK-77	4	CHEMBL3083159
Resistance factor, ratio of LD50 for fourth-instar larval stage of Helicoverpa armigera field strain Pitoa isolated from tomato plant to LD50 for fourth-instar larval stage of pyrethroid-susceptible Helicoverpa armigera laboratory strain BK-77	6	CHEMBL3083158
Antimicrobial activity against Listeria monocytogenes ATCC 19111 assessed as growth inhibition rate at 61.12 mg/l after 72 hr by spectrophotometry	1	CHEMBL3083157
Antimicrobial activity against Listeria monocytogenes ATCC 19111 assessed as growth inhibition rate at 107.52 mg/l after 72 hr by spectrophotometry	1	CHEMBL3083156
Antimicrobial activity against Listeria monocytogenes ATCC 19111 assessed as growth inhibition rate at 215.04 mg/l after 72 hr by spectrophotometry	1	CHEMBL3083155
Antimicrobial activity against Listeria monocytogenes ATCC 19111 assessed as growth inhibition rate at 0.025 mg/l after 72 hr by spectrophotometry	1	CHEMBL3083154
Antimicrobial activity against Listeria monocytogenes ATCC 19111 assessed as growth inhibition rate at 0.05 mg/l after 72 hr by spectrophotometry	1	CHEMBL3083153
Antimicrobial activity against Listeria monocytogenes ATCC 19111 assessed as growth inhibition rate at 0.12 mg/l after 72 hr by spectrophotometry	1	CHEMBL3083152
Antimicrobial activity against Listeria monocytogenes ATCC 19111 assessed as growth inhibition rate at 0.68 mg/l after 72 hr by spectrophotometry	2	CHEMBL3083151
Antimicrobial activity against Listeria monocytogenes ATCC 19111 assessed as growth inhibition rate at 6.8 mg/l after 72 hr by spectrophotometry	2	CHEMBL3083150
Antimicrobial activity against Listeria monocytogenes ATCC 19111 assessed as growth inhibition rate at 12.48 mg/l after 72 hr by spectrophotometry	1	CHEMBL3083149
Insecticidal activity against adult female Bemisia tabaci B-biotype NJ-Imi (sweet potato whitefly) (G30) in cotton leaf discs assessed as mortality treated for 10 secs prior to adult infestation measured after 72 hr by leaf-dip bioassay in presence of 100 mg/L GSH depleter, DEM	1	CHEMBL3083148
Insecticidal activity against adult female Bemisia tabaci B-biotype NJ-Imi (sweet potato whitefly) (G30) in cotton leaf discs assessed as mortality treated for 10 secs prior to adult infestation measured after 72 hr by leaf-dip bioassay in presence of 100 mg/L esterase inhibitor, DEF	1	CHEMBL3083147
Synergistic ratio of LC50 for adult female Bemisia tabaci B-biotype NJ (sweet potato whitefly) to LC50 for adult female Bemisia tabaci B-biotype NJ in presence of 100 mg/L cytochrome P450 monoxygenase inhibitor, PBO	1	CHEMBL3083146
Synergistic ratio of LC50 for adult female Bemisia tabaci B-biotype NJ (sweet potato whitefly) to LC50 for adult female Bemisia tabaci B-biotype NJ in presence of 100 mg/L GSH depleter, DEM	1	CHEMBL3083145
Synergistic ratio of LC50 for adult female Bemisia tabaci B-biotype NJ (sweet potato whitefly) to LC50 for adult female Bemisia tabaci B-biotype NJ in presence of 100 mg/L esterase inhibitor, DEF	1	CHEMBL3083144
Synergistic ratio of LC50 for adult female Bemisia tabaci B-biotype NJ-Imi (sweet potato whitefly) (G15) to LC50 for adult female Bemisia tabaci B-biotype NJ in presence of 100 mg/L cytochrome P450 monoxygenase inhibitor, PBO	1	CHEMBL3083143
Acaricidal activity against Dermatophagoides farinae assessed as mortality at 0.8 ug/cm2 after 48 hr by fabric disk assay relative to untreated control	1	CHEMBL3083142
Acaricidal activity against Dermatophagoides farinae assessed as mortality at 12.7 ug/cm2 after 48 hr by fabric disk assay relative to untreated control	1	CHEMBL3083141
Acaricidal activity against Dermatophagoides farinae assessed as mortality at 8 ug/cm2 after 72 hr by fabric disk assay relative to untreated control	2	CHEMBL3083140
Acaricidal activity against Dermatophagoides farinae assessed as mortality at 38.2 ug/cm2 after 72 hr by fabric disk assay relative to untreated control	1	CHEMBL3083139
Acaricidal activity against Dermatophagoides farinae after 24 hr by fabric disk assay	6	CHEMBL3083138
Ratio of benzyl benzoate LD50 to compound LD50 for Dermatophagoides farinae	5	CHEMBL3083137
Acaricidal activity against Dermatophagoides pteronyssinus after 24 hr by fabric disk assay	6	CHEMBL3083136
Ratio of benzyl benzoate LD50 to compound LD50 for Dermatophagoides pteronyssinus	5	CHEMBL3083135
Acaricidal activity against Dermatophagoides farinae assessed as mortality at 8 ug/cm2 after 24 hr by fabric disk assay relative to untreated control	2	CHEMBL3083134
Acaricidal activity against Dermatophagoides farinae assessed as mortality at 6.4 ug/cm2 after 24 hr by fabric disk assay relative to untreated control	2	CHEMBL3083133
Acaricidal activity against Dermatophagoides farinae assessed as mortality at 19.1 ug/cm2 after 24 hr by fabric disk assay relative to untreated control	1	CHEMBL3083132
Acaricidal activity against Dermatophagoides farinae assessed as mortality at 15.9 ug/cm2 after 24 hr by fabric disk assay relative to untreated control	1	CHEMBL3083131
Acaricidal activity against Dermatophagoides farinae assessed as mortality at 1.2 ug/cm2 after 24 hr by fabric disk assay relative to untreated control	1	CHEMBL3083130
Acaricidal activity against Dermatophagoides farinae assessed as mortality at 0.8 ug/cm2 after 24 hr by fabric disk assay relative to untreated control	1	CHEMBL3083129
Acaricidal activity against Dermatophagoides farinae assessed as mortality at 50.9 ug/cm2 after 24 hr by fabric disk assay relative to untreated control	1	CHEMBL3083128
Herbicidal activity against Echinochloa crus-galli (barnyard grass) assessed as inhibition of root length at 64 uM after 5 days at 25 degC	1	CHEMBL3083127
Insecticidal activity against fourth-instar larval stage of pyrethroid-susceptible Helicoverpa armigera laboratory strain BK-77 assessed as mortality applied topically onto thorax measured after 48 hr	7	CHEMBL3083126
Insecticidal activity against fourth-instar larval stage of pyrethroid-resistance Helicoverpa armigera laboratory strain GS-RR06 assessed as mortality applied topically onto thorax measured after 48 hr	7	CHEMBL3083125
Insecticidal activity against fourth-instar larval stage of pyrethroid-resistance Helicoverpa armigera laboratory strain GS-RR08 assessed as mortality applied topically onto thorax measured after 48 hr	1	CHEMBL3083124
Insecticidal activity against fourth-instar larval stage of Helicoverpa armigera field strain Home isolated from cotton plant assessed as mortality applied topically onto thorax measured after 48 hr	1	CHEMBL3083123
Insecticidal activity against fourth-instar larval stage of Helicoverpa armigera field strain Tchollire isolated from cotton plant assessed as mortality applied topically onto thorax measured after 48 hr	4	CHEMBL3083122
Insecticidal activity against fourth-instar larval stage of Helicoverpa armigera field strain Sorga isolated from cotton plant assessed as mortality applied topically onto thorax measured after 48 hr	1	CHEMBL3083121
Insecticidal activity against fourth-instar larval stage of Helicoverpa armigera field strain Pitoa isolated from maize plant assessed as mortality applied topically onto thorax measured after 48 hr	7	CHEMBL3083120
Insecticidal activity against fourth-instar larval stage of Helicoverpa armigera field strain Pitoa isolated from tomato plant assessed as mortality applied topically onto thorax measured after 48 hr	6	CHEMBL3083119
Insecticidal activity against fourth-instar larval stage of Helicoverpa armigera Foumbot isolated from tomato plant assessed as mortality applied topically onto thorax measured after 48 hr	1	CHEMBL3083118
Insecticidal activity against fourth-instar larval stage of Helicoverpa armigera field strain Mokong isolated from cotton plant assessed as mortality applied topically onto thorax measured after 48 hr	1	CHEMBL3083117
Insecticidal activity against fourth-instar larval stage of Helicoverpa armigera field strain Guider isolated from cotton plant assessed as mortality applied topically onto thorax measured after 48 hr	1	CHEMBL3083116
Phytotoxicity in Bassia scoparia assessed as increase in mortality at 50 ug/mL measured on day 14 relative to untreated control	1	CHEMBL3083115
Phytotoxicity in Linaria genistifolia subsp. dalmatica assessed as increase in mortality at 50 ug/mL measured on day 14 relative to untreated control	1	CHEMBL3083114
Phytotoxicity in Arabidopsis thaliana assessed as increase in mortality at 50 ug/mL measured on day 14 relative to untreated control	1	CHEMBL3083113
Phytotoxicity in Solanum lycopersicum (tomato) assessed as increase in mortality at 50 ug/mL measured on day 14 relative to untreated control	1	CHEMBL3083112
Phytotoxicity in Triticum aestivum (wheat) assessed as increase in mortality at 50 ug/mL measured on day 14 relative to untreated control	1	CHEMBL3083111
Phytotoxicity in Centaurea maculosa assessed as increase in mortality at 250 ug/mL measured on day 14 relative to untreated control	2	CHEMBL3083110
Phytotoxicity in Centaurea diffusa assessed as increase in mortality at 250 ug/mL measured on day 14 relative to untreated control	2	CHEMBL3083109
Phytotoxicity in Linaria genistifolia subsp. dalmatica assessed as increase in mortality at 250 ug/mL measured on day 14 relative to untreated control	2	CHEMBL3083108
Phytotoxicity in Bassia scoparia assessed as increase in mortality at 250 ug/mL measured on day 14 relative to untreated control	2	CHEMBL3083107
Insecticidal activity against Bemisia argentifolii assessed as insect mortality at 500 ppm	1	CHEMBL3083106
Insecticidal activity against Plutella xylostella (diamondback moth) assessed as insect mortality at 500 ppm	1	CHEMBL3083105
Miticidal activity against Tetranychus urticae (two-spotted spider mite) assessed as insect mortality at 500 ppm	1	CHEMBL3083104
Fungicidal activity against Botryotinia fuckeliana at 500 ppm	1	CHEMBL3083103
Fungicidal activity against Podosphaera fuliginea at 500 ppm	1	CHEMBL3083102
Herbicidal activity against Digitaria sanguinalis (hairy crabgrass) assessed as induction of plant damage applied through foliar spraying	19	CHEMBL3083101
Herbicidal activity against Setaria faberi (Giant Foxtail) assessed as induction of plant damage applied through foliar spraying	14	CHEMBL3083100
Herbicidal activity against Abutilon theophrasti (velvetleaf) assessed as induction of plant damage applied through foliar spraying	19	CHEMBL3083099
Pre-emergence herbicidal activity against Digitaria ciliaris at 400 g a.i./10a measured after 3 weeks by soil application test	12	CHEMBL3083098
Pre-emergence herbicidal activity against Digitaria ciliaris at 800 g a.i./10a measured after 3 weeks by soil application test	1	CHEMBL3083097
Pre-emergence herbicidal activity against Digitaria ciliaris at 100 g a.i./10a measured after 3 weeks by soil application test	1	CHEMBL3083096
Antifungal activity against Colletotrichum gloeosporioides assessed as growth inhibition at 300 uM after 48 hr by microplate photometric analysis	2	CHEMBL3083095
Stimulation of Colletotrichum acutatum growth at 30 uM after 48 hr by microplate photometric analysis	5	CHEMBL3083094
Antifungal activity against Colletotrichum fragariae assessed as growth inhibition at 300 uM after 48 hr by microplate photometric analysis	2	CHEMBL3083093
Stimulation of Colletotrichum gloeosporioides growth at 30 to 300 uM after 48 hr by microplate photometric analysis	5	CHEMBL3083092
Antifungal activity against Fusarium oxysporum assessed as growth inhibition at 300 uM after 48 hr by microplate photometric analysis	5	CHEMBL3083091
Stimulation of Fusarium oxysporum growth at 30 uM after 48 hr by microplate photometric analysis	1	CHEMBL3083090
Fungistatic activity against Fusarium solani assessed as growth inhibition	2	CHEMBL3083089
Antifungal activity against Botryotinia fuckeliana assessed as growth inhibition at 300 uM after 48 hr by microplate photometric analysis	3	CHEMBL3083088
Antifungal activity against Botryotinia fuckeliana assessed as growth inhibition at 30 to 300 uM after 48 hr by microplate photometric analysis	2	CHEMBL3083087
Stimulation of Botryotinia fuckeliana growth at 30 uM after 48 hr by microplate photometric analysis	3	CHEMBL3083086
Stimulation of Botryotinia fuckeliana growth at 30 to 300 uM after 48 hr by microplate photometric analysis	2	CHEMBL3083085
Antifungal activity against Phomopsis obscurans assessed as growth inhibition at 30 uM after 120 hr by microplate photometric analysis	5	CHEMBL3083084
Antifungal activity against Phomopsis obscurans assessed as growth inhibition at 100 uM after 120 hr by microplate photometric analysis	2	CHEMBL3083083
Antifungal activity against Phomopsis obscurans assessed as growth inhibition at 300 uM after 120 hr by microplate photometric analysis	3	CHEMBL3083082
Antifungal activity against Phomopsis obscurans assessed as growth inhibition at 30 to 300 uM after 120 hr by microplate photometric analysis	2	CHEMBL3083081
Stimulation of Phomopsis obscurans growth at 30 to 300 uM after 120 hr by microplate photometric analysis	2	CHEMBL3083080
Antifungal activity against Diaporthe ampelina assessed as growth inhibition at 30 uM after 120 hr by microplate photometric analysis	4	CHEMBL3083079
Antifungal activity against Diaporthe ampelina assessed as growth inhibition at 30 to 300 uM after 120 hr by microplate photometric analysis	3	CHEMBL3083078
Stimulation of Diaporthe ampelina growth at 30 to 300 uM after 120 hr by microplate photometric analysis	4	CHEMBL3083077
Antifungal activity against Diaporthe ampelina assessed as growth inhibition at 300 uM after 120 hr by microplate photometric analysis	1	CHEMBL3083076
Juvenile hormone activity in allatectomized fourth-instar larvae of Bombyx mori assessed as number of larvae transformed into larval-pupal intermediate at 40 ug/larvae topically applied to the dorsal abdomen	3	CHEMBL3083075
Juvenile hormone activity in allatectomized fourth-instar larvae of Bombyx mori assessed as number of larvae transformed into fifth instar larvae at 40 ug/larvae topically applied to the dorsal abdomen	2	CHEMBL3083074
Insecticidal activity against fifth-instar larvae of Cheumatopsyche brevilineata M after 48 hr	3	CHEMBL3083073
Insecticidal activity against first-instar larvae of Cheumatopsyche brevilineata M after 48 hr	3	CHEMBL3083072
Insecticidal activity against fifth-instar larvae of Cheumatopsyche brevilineata K after 48 hr	2	CHEMBL3083071
Insecticidal activity against first-instar larvae of Cheumatopsyche brevilineata K after 48 hr	2	CHEMBL3083070
Insecticidal activity against first to fifth instar larvae of Cheumatopsyche brevilineata K after 48 hr	1	CHEMBL3083069
Ratio of EC50 for fifth-instar larvae of Cheumatopsyche brevilineata M to EC50 for first instar larvae of Cheumatopsyche brevilineata M	2	CHEMBL3083068
Ratio of EC50 for fifth-instar larvae of Cheumatopsyche brevilineata K to EC50 for first instar larvae of Cheumatopsyche brevilineata K	2	CHEMBL3083067
Insecticidal activity against Plutella xylostella (diamondback moth) assessed as insect mortality at 3.13 ppm	5	CHEMBL3083066
Inhibition of shoot length of Hordeum vulgare (barley) at 0.1 mM after 5 days relative to untreated control	12	CHEMBL3083065
Inhibition of germination of Lepidium sativum at 10 uM after 5 days relative to untreated control	3	CHEMBL3083064
Inhibition of root length of Lepidium sativum at 10 uM after 5 days relative to untreated control	3	CHEMBL3083063
Inhibition of shoot length of Lepidium sativum at 10 uM after 5 days relative to untreated control	3	CHEMBL3083062
Inhibition of germination of Solanum lycopersicum (tomato) at 10 uM after 5 days relative to untreated control	3	CHEMBL3083061
Inhibition of root length of Solanum lycopersicum (tomato) at 10 uM after 5 days relative to untreated control	3	CHEMBL3083060
Phytotoxicity in Persea americana (avocado) assessed as induction of visual damage after compound application for 1 hr through two-tier reduced pressure fumigation at 30 mmHg for 0.5 hr and then 760 mmHg for 1.5 hr at 23 +/- 1 degC	3	CHEMBL3083059
Insecticidal activity against Spodoptera litura cabbage leaf disk after 4 to 7 days by leaf dipping method	9	CHEMBL3083058
Activation of ryanodine receptor in sixth-instar larvae of Spodoptera litura muscle membrane assessed as induction of Ca2+ pump after 30 min	9	CHEMBL3083057
Activation of ryanodine receptor in sixth-instar larvae of Spodoptera litura muscle membrane assessed as induction of Ca2+ pump at 0.1 uM after 30 min in presence of ryanodine	1	CHEMBL3083056
Activation of ryanodine receptor in sixth-instar larvae of Spodoptera litura muscle membrane assessed as induction of Ca2+ pump at 1 to 100 uM after 30 min	1	CHEMBL3083055
Activation of ryanodine receptor in sixth-instar larvae of Spodoptera litura muscle membrane assessed as induction of Ca2+ pump at 0.4 uM after 30 min relative to control	1	CHEMBL3083054
Activation of ryanodine receptor in sixth-instar larvae of Spodoptera litura muscle membrane assessed as induction of Ca2+ pump at 2 uM after 30 min relative to control	1	CHEMBL3083053
Activation of ryanodine receptor in sixth-instar larvae of Spodoptera litura muscle membrane assessed as induction of Ca2+ pump at 0.1 uM after 30 min relative to control	1	CHEMBL3083052
Activation of ryanodine receptor in sixth-instar larvae of Spodoptera litura muscle membrane assessed as induction of Ca2+ pump at 1 uM after 30 min relative to control	1	CHEMBL3083051
Activation of ryanodine receptor in sixth-instar larvae of Spodoptera litura muscle membrane assessed as induction of Ca2+ pump at 10 uM after 30 min relative to control	1	CHEMBL3083050
Activation of ryanodine receptor in sixth-instar larvae of Spodoptera litura muscle membrane assessed as induction of Ca2+ pump at 0.8 mM after 30 min relative to control	1	CHEMBL3083049
Insecticidal activity against Daphnia magna after 48 hr	27	CHEMBL3083048
Insecticidal activity against Daphnia pulex after 48 hr	3	CHEMBL3083047
Octanol-water partition coefficient, log KOW of the compound	29	CHEMBL3083046
Insecticidal activity against first-instar larvae of Cheumatopsyche brevilineata after 48 hr	30	CHEMBL3083045
Ratio of EC50 for Daphnia magna to EC50 for first instar larvae of Cheumatopsyche brevilineata	29	CHEMBL3083044
Insecticidal activity against Nilaparvata lugens (brown planthopper) second or third-instar nymphs fed on compound pre-treated rice seedlings assessed as insect mortality measured 5 days post compound treatment	7	CHEMBL3083043
Insecticidal activity against Myzus persicae (green peach aphid) first-instar nymphs fed on compound pre-treated egg plant seedlings or Japanese radish leaves assessed as insect mortality measured 5 days post compound treatment	7	CHEMBL3083042
Insecticidal activity against Spodoptera litura second-instar nymphs fed on compound pre-treated cabbage leaves assessed as insect mortality measured 5 days post compound treatment	7	CHEMBL3083041
Lipophilicity, logP of the compound	1	CHEMBL3083040
Lipophilicity, logP of the compound at 25 degC	2	CHEMBL3083039
Nematocidal activity against Meloidogyne incognita (root-knot nematode) assessed as mortality after 24 hr	11	CHEMBL3083038
Nematocidal activity against Aphelenchoides besseyi assessed as mortality after 24 hr	11	CHEMBL3083037
Nematocidal activity against Aphelenchoides besseyi assessed as mortality at 200 ug/ml after 24 hr	5	CHEMBL3083036
Nematocidal activity against Meloidogyne incognita (root-knot nematode) assessed as mortality at 100 ug/ml after 24 hr	10	CHEMBL3083035
Toxicity in Rattus norvegicus (rat)	1	CHEMBL3083034
Insecticidal activity against Myzus persicae (green peach aphid) assessed as insect mortality at 200 ppm	1	CHEMBL3083033
Insecticidal activity against Frankliniella occidentalis (western flower thrips) assessed as insect mortality at 500 ppm	1	CHEMBL3083032
Insecticidal activity against Myzus persicae (green peach aphid) assessed as insect mortality at 100 ppm	1	CHEMBL3083031
Antifeedant activity against Frankliniella occidentalis (western flower thrips) at 500 ppm	1	CHEMBL3083030
Phytotoxicity against Lactuca sativa (lettuce) assessed as inhibition of seed germination at 500 uM after 48 hr	5	CHEMBL3083029
Phytotoxicity against Trifolium pratense (red clover) assessed as inhibition of seed germination at > 175 uM after 48 hr	4	CHEMBL3083028
Phytotoxicity against Physalis ixocarpa assessed as inhibition of seed germination at > 100 uM after 48 hr	4	CHEMBL3083027
Phytotoxicity against Lolium multiflorum (Italian ryegrass) assessed as inhibition of seed germination at > 175 uM after 48 hr	4	CHEMBL3083026
Phytotoxicity against Lolium multiflorum (Italian ryegrass) assessed as inhibition of seed respiration during germination after 72 hr	5	CHEMBL3083025
Phytotoxicity against Lolium multiflorum (Italian ryegrass) assessed as inhibition of seed respiration during germination after 24 hr	7	CHEMBL3083024
Phytotoxicity against Lactuca sativa (lettuce) assessed as inhibition of seed respiration during germination after 24 hr	7	CHEMBL3083023
Phytotoxicity against Lactuca sativa (lettuce) assessed as inhibition of seed respiration during germination after 72 hr	5	CHEMBL3083022
Antijuvenile hormone activity in third-instar larvae of Bombyx mori assessed as induction of precocious metamorphosis at 40 ug/larvae topically applied to the dorsal abdomen	7	CHEMBL3083021
Juvenile hormone activity in allatectomized fourth-instar larvae of Bombyx mori assessed as number of larvae transformed into precocious pupa at 1 ug/larvae topically applied to the dorsal abdomen	1	CHEMBL3083020
Juvenile hormone activity in allatectomized fourth-instar larvae of Bombyx mori assessed as number of larvae transformed into larval-pupal intermediate at 1 ug/larvae topically applied to the dorsal abdomen	1	CHEMBL3083019
Juvenile hormone activity in allatectomized fourth-instar larvae of Bombyx mori assessed as number of larvae transformed into fifth instar larvae at 1 ug/larvae topically applied to the dorsal abdomen	1	CHEMBL3083018
Juvenile hormone activity in allatectomized fourth-instar larvae of Bombyx mori assessed as number of larvae transformed into precocious pupa at 40 ug/larvae topically applied to the dorsal abdomen	2	CHEMBL3083017
Antifungal activity against Saccharomyces cerevisiae ATCC 7754 at pH 5 after 48 hr by microdilution method	6	CHEMBL3083016
Antifungal activity against Saccharomyces cerevisiae ATCC 7754 at MFC to 4 times MFC treated 24 hr after incubation measured up to 30 hr	1	CHEMBL3083015
Antifungal activity against Saccharomyces cerevisiae ATCC 7754 at MFC to 4 times MFC treated 4 hr after incubation measured up to 30 hr	1	CHEMBL3083014
Antifungal activity against Saccharomyces cerevisiae ATCC 7754 at pH 3 after 48 hr by microdilution method	6	CHEMBL3083013
Antifungal activity against Saccharomyces cerevisiae ATCC 7754 after 48 hr by microdilution method	69	CHEMBL3083012
Phytotoxicity against Trifolium pratense (red clover) assessed as inhibition of seed respiration during germination after 72 hr	5	CHEMBL3083011
Phytotoxicity against Trifolium pratense (red clover) assessed as inhibition of seed respiration during germination after 24 hr	7	CHEMBL3083010
Increase of seed respiration during germination in Lolium multiflorum (Italian ryegrass)at 30 uM	3	CHEMBL3083009
Phytotoxicity against Lolium multiflorum (Italian ryegrass) assessed as inhibition of seed respiration during germination at 300 to 500 uM after 24 hr	3	CHEMBL3083008
Inhibition of mitochondrial respiration in Phaseolus vulgaris root mitochondria assessed as reduction of oxygen uptake	5	CHEMBL3083007
Inhibition of H+ uptake in Spinacia oleracea (spinach) chloroplasts	19	CHEMBL3083006
Inhibition of ATP synthesis in Spinacia oleracea (spinach) chloroplasts	6	CHEMBL3083005
Antioxidant activity assessed as inhibition of bleaching of water soluble crocin measured every 5 min by spectrophotometric analysis	5	CHEMBL3083004
Antioxidant activity assessed as DPPH free radical scavenging activity after 30 min by TLC autographic assay	13	CHEMBL3083003
Insecticidal activity against fifth-instar larvae of Pieris rapae fed on compound treated cabbage leaf assessed as mortality at 250 ppm dipped for 3 secs measured after 5 days (Rvb = 0%)	15	CHEMBL3083002
Insecticidal activity against fifth-instar larvae of Pieris rapae fed on compound treated cabbage leaf assessed as mortality at 250 ppm dipped for 3 secs measured after 10 days (Rvb = 6.67 1.56%)	14	CHEMBL3083001
Insecticidal activity against fifth-instar larvae of Pieris rapae fed on compound treated cabbage leaf assessed as mortality at 250 ppm dipped for 3 secs measured after 15 days (Rvb = 10 1.22%)	14	CHEMBL3083000
Inhibition of root length of Triticum aestivum (wheat) at 0.1 mM after 5 days relative to untreated control	12	CHEMBL3082999
Inhibition of germination of Triticum aestivum (wheat) at 0.1 mM after 5 days relative to untreated control	12	CHEMBL3082998
Inhibition of shoot length of Allium cepa (onion) at 0.1 mM after 5 days relative to untreated control	12	CHEMBL3082997
Inhibition of root length of Allium cepa (onion) at 0.1 mM after 5 days relative to untreated control	12	CHEMBL3082996
Inhibition of germination of Allium cepa (onion) at 0.1 mM after 5 days relative to untreated control	12	CHEMBL3082995
Inhibition of shoot length of Solanum lycopersicum (tomato) at 0.1 mM after 5 days relative to untreated control	12	CHEMBL3082994
Inhibition of root length of Solanum lycopersicum (tomato) at 0.1 mM after 5 days relative to untreated control	12	CHEMBL3082993
Inhibition of germination of Solanum lycopersicum (tomato) at 0.1 mM after 5 days relative to untreated control	12	CHEMBL3082992
Inhibition of shoot length of Lepidium sativum at 0.1 mM after 5 days relative to untreated control	12	CHEMBL3082991
Inhibition of root length of Lepidium sativum at 0.1 mM after 5 days relative to untreated control	12	CHEMBL3082990
Inhibition of germination of Lepidium sativum at 0.1 mM after 5 days relative to untreated control	12	CHEMBL3082989
Inhibition of shoot length of Lactuca sativa cv. Roman (lettuce) at 0.1 mM after 5 days relative to untreated control	12	CHEMBL3082988
Inhibition of root length of Lactuca sativa cv. Roman (lettuce) at 0.1 mM after 5 days relative to untreated control	12	CHEMBL3082987
Inhibition of germination of Lactuca sativa cv. Roman (lettuce) at 0.1 mM after 5 days relative to untreated control	12	CHEMBL3082986
Phytotoxicity against Trifolium pratense (red clover) assessed as inhibition of seed germination after 48 hr	12	CHEMBL3082985
Phytotoxicity against Lolium multiflorum (Italian ryegrass) assessed as inhibition of shoot development during seeding stage after 120 hr	12	CHEMBL3082984
Phytotoxicity against Lolium multiflorum (Italian ryegrass) assessed as inhibition of root development during seeding stage after 120 hr	12	CHEMBL3082983
Phytotoxicity against Lactuca sativa (lettuce) assessed as inhibition of shoot development during seeding stage after 120 hr	12	CHEMBL3082982
Phytotoxicity against Lactuca sativa (lettuce) assessed as inhibition of root development during seeding stage after 120 hr	12	CHEMBL3082981
Phytotoxicity against Physalis ixocarpa assessed as inhibition of shoot development during seeding stage after 120 hr	12	CHEMBL3082980
Phytotoxicity against Physalis ixocarpa assessed as inhibition of root development during seeding stage after 120 hr	12	CHEMBL3082979
Phytotoxicity against Trifolium pratense (red clover) assessed as inhibition of shoot development during seeding stage after 120 hr	12	CHEMBL3082978
Phytotoxicity against Trifolium pratense (red clover) assessed as inhibition of root development during seeding stage after 120 hr	12	CHEMBL3082977
Phytotoxicity against Lactuca sativa (lettuce) assessed as inhibition of seed germination at > 500 uM after 48 hr	4	CHEMBL3082976
Phytotoxicity against Lolium multiflorum (Italian ryegrass) assessed as inhibition of seed germination at > 500 uM after 48 hr	4	CHEMBL3082975
Increase of root development during seeding stage in Lactuca sativa (lettuce) at 50 to 300 uM after 120 hr	4	CHEMBL3082974
Increase of root development during seeding stage in Trifolium pratense (red clover) at 50 to 300 uM after 120 hr	4	CHEMBL3082973
Increase of shoot development during seeding stage in Physalis ixocarpa up to 50 uM after 120 hr	4	CHEMBL3082972
Increase of shoot development during seeding stage in Trifolium pratense (red clover) at 200 uM after 120 hr	4	CHEMBL3082971
Phytotoxicity against Lolium multiflorum (Italian ryegrass) assessed as inhibition of seed germination at 500 uM after 48 hr	5	CHEMBL3082970
Pre-emergence herbicidal activity against Rotala indica assessed as bleaching of stem/leaf parts	39	CHEMBL3082969
Pre-emergence herbicidal activity against Elatine triandra assessed as bleaching of stem/leaf parts	39	CHEMBL3082968
Pre-emergence herbicidal activity against Ammannia multiflora assessed as bleaching of stem/leaf parts	39	CHEMBL3082967
Post-emergence herbicidal activity against Echinochloa oryzicola assessed as bleaching of stem/leaf parts	39	CHEMBL3082966
Post-emergence herbicidal activity against Monochoria vaginalis assessed as bleaching of stem/leaf parts	39	CHEMBL3082965
Post-emergence herbicidal activity against Cyperus difformis assessed as bleaching of stem/leaf parts	39	CHEMBL3082964
Insecticidal activity against Coptotermes formosanus assessed as mortality at 0.010 g/m'2 after 24 hr	1	CHEMBL3082963
Insecticidal activity against Coptotermes formosanus assessed as mortality at 0.00050 g/m'2 after 24 hr	1	CHEMBL3082962
Insecticidal activity against Coptotermes formosanus assessed as mortality at 0.00025 g/m'2 after 24 hr	1	CHEMBL3082961
Insecticidal activity against Coptotermes formosanus assessed as mortality at 0.00005 g/m'2 after 24 hr	1	CHEMBL3082960
Insecticidal activity against Coptotermes formosanus assessed as mortality at 0.00010 g/m'2 after 24 hr	1	CHEMBL3082959
Insecticidal activity against Coptotermes formosanus assessed as mortality at 0.00001 g/m'2 after 24 hr	1	CHEMBL3082958
Insecticidal activity against Coptotermes formosanus assessed as mortality at 0.020 g/m'2 after 48 hr	1	CHEMBL3082957
Insecticidal activity against Coptotermes formosanus assessed as mortality at 0.010 g/m'2 after 48 hr	1	CHEMBL3082956
Insecticidal activity against Coptotermes formosanus assessed as mortality at 0.00050 g/m'2 after 48 hr	1	CHEMBL3082955
Insecticidal activity against Coptotermes formosanus assessed as mortality at 0.025 g/m'2 after 48 hr	1	CHEMBL3082954
Insecticidal activity against Coptotermes formosanus assessed as mortality at 0.00025 g/m'2 after 48 hr	1	CHEMBL3082953
Insecticidal activity against Coptotermes formosanus assessed as mortality at 0.00010 g/m'2 after 48 hr	1	CHEMBL3082952
Insecticidal activity against Coptotermes formosanus assessed as mortality at 0.00005 g/m'2 after 48 hr	1	CHEMBL3082951
Insecticidal activity against Dermatophagoides farinae assessed as mortality after 24 hr by clip method	3	CHEMBL3082950
Insecticidal activity against Tyrophagus putrescentiae assessed as mortality after 24 hr by clip method	3	CHEMBL3082949
Insecticidal activity against Coptotermes formosanus assessed as mortality	3	CHEMBL3082948
Inhibition of Bos taurus (bovine) pancrease carboxypeptidase A after 15 min	3	CHEMBL3082947
Inhibition of Clostridium histolyticum collagenase after 15 min	3	CHEMBL3082946
Nematicidal activity against second juvenile stage of Meloidogyne incognita (root-knot nematode) infected lima bean plant assessed as reduction in root gall index at 2 kg ai/ha applied to soil measured up to 7 days post planting under green house conditions (Rvb = 7 +/- 0.27%)	1	CHEMBL3082945
Nematicidal activity against second juvenile stage of Meloidogyne incognita (root-knot nematode) infected lima bean plant assessed as reduction in root gall index at 3 kg ai/ha applied to soil measured up to 14 days post planting under green house conditions (Rvb = 7 +/- 0.27%)	1	CHEMBL3082944
Nematicidal activity against second juvenile stage of Meloidogyne incognita (root-knot nematode) infected lima bean plant assessed as reduction in root gall index at 2 kg ai/ha applied to soil measured during planting under green house conditions (Rvb = 7 +/- 0.27%)	1	CHEMBL3082943
Nematicidal activity against second juvenile stage of Meloidogyne incognita (root-knot nematode) infected lima bean plant assessed as reduction in root gall index at 3 kg ai/ha applied to soil measured up to 7 days post planting under green house conditions (Rvb = 7 +/- 0.27%)	1	CHEMBL3082942
Insecticidal activity againstLaodelphax striatella N (small brown planthopper) treated topically after 24 hr	1	CHEMBL3082941
Insecticidal activity againstLaodelphax striatella N (small brown planthopper) treated topically after 24 hr in presence of 40 ng/insect of piperonylbutoxide	1	CHEMBL3082940
Insecticidal activity againstLaodelphax striatella N (small brown planthopper) treated topically after 24 hr in presence of 2 ng/insect of tributylphosportrithioate	1	CHEMBL3082939
Insecticidal activity againstLaodelphax striatella N (small brown planthopper) treated topically after 24 hr in presence of 20 ng/insect of trichlorobenzene ester	1	CHEMBL3082938
Insecticidal activity againstLaodelphax striatella S (small brown planthopper) treated topically after 24 hr	1	CHEMBL3082937
Drug penetration inLaodelphax striatella S (small brown planthopper) at 0.1 ng/insect treated topically after 1 hr	1	CHEMBL3082936
Drug penetration inLaodelphax striatella N (small brown planthopper) at 0.1 ng/insect treated topically after 1 hr	1	CHEMBL3082935
Acaricidal against Tetranychus urticae (two-spotted spider mite) assessed as mortality at 500 ppm	17	CHEMBL3082934
Acaricidal against Tetranychus urticae (two-spotted spider mite) assessed as mortality at 200 ppm	17	CHEMBL3082933
Acaricidal against Tetranychus urticae (two-spotted spider mite) assessed as mortality at 50 ppm	17	CHEMBL3082932
Acaricidal against Tetranychus urticae (two-spotted spider mite) assessed as mortality at 12.5 ppm	17	CHEMBL3082931
Acaricidal against Tetranychus urticae (two-spotted spider mite) assessed as mortality at 3.1 ppm	17	CHEMBL3082930
Antifungal activity against Magnaporthe oryzae in fourth-leaf stage of rice plant assessed as spore germination at 36 g/a after 24 hr (Rvb = 97.2 +/- 2.7%)	1	CHEMBL3082929
Antifungal activity against Magnaporthe oryzae in fourth-leaf stage of rice plant assessed as spore germination at 18 g/a after 24 hr (Rvb = 97.2 +/- 2.7%)	1	CHEMBL3082928
Antifungal activity against Magnaporthe oryzae in fourth-leaf stage of rice plant assessed as spore germination at 9 g/a after 24 hr (Rvb = 97.2 +/- 2.7%)	1	CHEMBL3082927
Inhibition of Brassica oleracea (cabbage) histidinol dehydrogenase pre-incubated for 10 min before substrate histidinol addition by spectrophotometry	16	CHEMBL3082926
Ratio of IC50 for Escherichia coli histidinol dehydrogenase to IC50 for cabbage histidinol dehydrogenase	1	CHEMBL3082925
Ratio of histidinol IC50 to compound IC50 for Brassica oleracea (cabbage) histidinol dehydrogenase	2	CHEMBL3082924
Inhibition of root growth in Oryza sativa (rice) seedlings grown in agar containing basal salts	2	CHEMBL3082923
Inhibition of root growth in Oryza sativa (rice) seedlings grown in agar containing basal salts in presence of histidine	1	CHEMBL3082922
Inhibition of Saccharomyces cerevisiae imidazole glycerol-phosphate dehydratase expressed in Escherichia coli at 1 uM	1	CHEMBL3082921
Inhibition of Saccharomyces cerevisiae imidazole glycerol-phosphate dehydratase expressed in Escherichia coli	13	CHEMBL3082920
Herbicidal activity against broadleaf weeds	12	CHEMBL3082919
Herbicidal activity against Poaceae (grass) weeds	12	CHEMBL3082918
Inhibition of Spinacia oleracea (spinach) chloroplast isoleucyl tRNA synthetase at 1 uM	13	CHEMBL3082917
Herbicidal activity against three-leaf stage Echinochloa crus-galli (barnyard grass) assessed as plant growth inhibition at 1000 ppm applied through foliar spraying measured after 10 days post compound treatment relative to untreated control	4	CHEMBL3082916
Herbicidal activity against three-leaf stage Digitaria sanguinalis (hairy crabgrass) assessed as plant growth inhibition at 1000 ppm applied through foliar spraying measured after 10 days post compound treatment relative to untreated control	4	CHEMBL3082915
Herbicidal activity against three-leaf stage Panicum dichotomiflorum assessed as plant growth inhibition at 1000 ppm applied through foliar spraying measured after 10 days post compound treatment relative to untreated control	4	CHEMBL3082914
Agonist activity at Chilo suppressalis (rice stem borer) tyramine receptor TyR1 expressed in HEK293 cells assessed as reduction in forskolin-induced cAMP accumulation at =>10 uM incubated for 20 min	1	CHEMBL3082913
Insecticidal activity against first-instar larval stage of Spodoptera frugiperda (fall armyworm) fed with compound incorporated diet assessed as mortality at 35 ug/ml after 21 days (Rvb = 5.6%)	4	CHEMBL3082912
Insecticidal activity against first-instar larval stage of Spodoptera frugiperda (fall armyworm) fed with compound incorporated diet assessed as mortality at 50 ug/ml after 21 days (Rvb = 5.6%)	5	CHEMBL3082911
Insecticidal activity against first-instar larval stage of Spodoptera frugiperda (fall armyworm) fed with compound incorporated diet assessed as mortality at 25 ug/ml after 21 days (Rvb = 5.6%)	1	CHEMBL3082910
Insecticidal activity against first-instar larval stage of Spodoptera frugiperda (fall armyworm) fed with compound incorporated diet assessed as mortality at 50 to 100 ug/ml after 7 days	3	CHEMBL3082909
Insecticidal activity against first-instar larval stage of Spodoptera frugiperda (fall armyworm) fed with compound incorporated diet assessed as mortality at 40 ug/ml after 7 days	3	CHEMBL3082908
Acute toxicity against last larval stage of Spodoptera frugiperda (fall armyworm) assessed as survival at 5 ug/ml applied topically onto abdomen measured after 24 hr (Rvb = 98.8 +/-3.5%)	4	CHEMBL3082907
Acute toxicity against last larval stage of Spodoptera frugiperda (fall armyworm) assessed as survival at 10 ug/ml applied topically onto abdomen measured after 24 hr (Rvb = 98.8 +/-3.5%)	5	CHEMBL3082906
Acute toxicity against last larval stage of Spodoptera frugiperda (fall armyworm) assessed as survival at 20 ug/ml applied topically onto abdomen measured after 24 hr (Rvb = 98.8 +/-3.5%)	4	CHEMBL3082905
Acute toxicity against last larval stage of Spodoptera frugiperda (fall armyworm) assessed as survival at 35 ug/ml applied topically onto abdomen measured after 24 hr (Rvb = 98.8 +/-3.5%)	2	CHEMBL3082904
Acute toxicity against last larval stage of Spodoptera frugiperda (fall armyworm) assessed as survival at 50 ug/ml applied topically onto abdomen measured after 24 hr (Rvb = 98.8 +/-3.5%)	3	CHEMBL3082903
Acute toxicity against last larval stage of Spodoptera frugiperda (fall armyworm) assessed as survival at 70 ug/ml applied topically onto abdomen measured after 24 hr (Rvb = 98.8 +/-3.5%)	1	CHEMBL3082902
Acute toxicity against last larval stage of Spodoptera frugiperda (fall armyworm) assessed as survival at 25 ug/ml applied topically onto abdomen measured after 24 hr (Rvb = 98.8 +/-3.5%)	1	CHEMBL3082901
Acute toxicity against last larval stage of Spodoptera frugiperda (fall armyworm) assessed as mortality applied topically onto abdomen measured after 7 days	5	CHEMBL3082900
Insecticidal activity against Drosophila melanogaster larvae fed with compound incorporated diet assessed as mortality at 5 ug/ml after 72 hr by not choice test (Rvb = 0%)	1	CHEMBL3082899
Insecticidal activity against Drosophila melanogaster larvae fed with compound incorporated diet assessed as mortality at 10 ug/ml after 72 hr by not choice test (Rvb = 0%)	4	CHEMBL3082898
Insecticidal activity against Drosophila melanogaster larvae fed with compound incorporated diet assessed as mortality at 20 ug/ml after 72 hr by not choice test (Rvb = 0%)	6	CHEMBL3082897
Insecticidal activity against Drosophila melanogaster larvae fed with compound incorporated diet assessed as mortality at 35 ug/ml after 72 hr by not choice test (Rvb = 0%)	1	CHEMBL3082896
Insecticidal activity against Drosophila melanogaster larvae fed with compound incorporated diet assessed as mortality at 50 ug/ml after 72 hr by not choice test (Rvb = 0%)	5	CHEMBL3082895
Insecticidal activity against Drosophila melanogaster larvae fed with compound incorporated diet assessed as mortality at 100 ug/ml after 72 hr by not choice test (Rvb = 0%)	4	CHEMBL3082894
Insecticidal activity against Drosophila melanogaster larvae fed with compound incorporated diet assessed as mortality at 5 to 100 ug/ml after 72 hr by not choice test (Rvb = 0%)	3	CHEMBL3082893
Growth inhibitory activity against Spodoptera frugiperda (fall armyworm) larvae fed with compound containing diet assessed as delay in time to pupation	1	CHEMBL3082892
Phytotoxicity in Vigna angularis (adzuki bean) assessed as reduction in shoot dry weight at 2500 g ai/ha applied prior to planting relative to control	1	CHEMBL3082891
Ratio of Contanil IC50 to compound IC50 for root elongation in Echinochloa crus-galli (barnyard grass)	2	CHEMBL3082890
Phytotoxicity against Oryza sativa (rice) assessed as inhibition of seed germination at 10 uM to 1 mM after 7 days relative to control	16	CHEMBL3082889
Phytotoxicity against Oryza sativa (rice) assessed as inhibition of root elongation after 7 days relative to control	16	CHEMBL3082888
Phytotoxicity against Triticum aestivum (wheat) assessed as inhibition of seed germination at 10 uM to 1 mM after 5 days relative to control	16	CHEMBL3082887
Herbicidal activity against compound-sensitive Conyza canadensis (horseweed) under greenhouse condition at 1.25 kg ae/ha measured 21 days post treatment relative to control	1	CHEMBL3082886
Herbicidal activity against compound-sensitive Conyza canadensis (horseweed) under greenhouse condition at 1.68 kg ae/ha measured 21 days post treatment relative to control	1	CHEMBL3082885
Herbicidal activity against compound-sensitive Conyza canadensis (horseweed) under greenhouse condition at 2.52 kg ae/ha measured 21 days post treatment relative to control	1	CHEMBL3082884
Displacement of [3H]ryanodine from Ca2+-ryanodine receptor in Oryctolagus cuniculus (rabbit) skeletal muscle sarcoplasmic reticulum after 2 hr by competitive inhibition assay	1	CHEMBL3082883
Displacement of [3H]ryanodine from Ca2+-ryanodine receptor in Oryctolagus cuniculus (rabbit) skeletal muscle sarcoplasmic reticulum after 1 hr by competitive inhibition assay in presence of ATP	1	CHEMBL3082882
Binding affinity to ryanodine receptor in Mus musculus albino Swiss-Webster (mouse) brain	1	CHEMBL3082881
Toxicity against SCR-susceptible Musca domestica (house fly) assessed as immobility compound administered by intrathoracic injection 1 to 2 hr after piperonyl butoxide treatment measured 4 hr post compound treatment	1	CHEMBL3082880
Toxicity against SCR-susceptible Musca domestica (house fly) assessed as mortality compound administered by intrathoracic injection 1 to 2 hr after piperonyl butoxide treatment measured 24 hr post compound treatment	1	CHEMBL3082879
Toxicity in ip dosed Mus musculus albino Swiss-Webster (mouse) brain	2	CHEMBL3082878
Displacement of [3H]ryanodine from Ca2+-ryanodine receptor in Oryctolagus cuniculus (rabbit) skeletal muscle sarcoplasmic reticulum after 2 hr by competitive inhibition assay relative to ryanodine	23	CHEMBL3082877
Displacement of [3H]ryanodine from Ca2+-ryanodine receptor in Oryctolagus cuniculus (rabbit) skeletal muscle sarcoplasmic reticulum after 1 hr by competitive inhibition assay in presence of ATP relative to ryanodine	24	CHEMBL3082876
Binding affinity to ryanodine receptor in Mus musculus albino Swiss-Webster (mouse) brain relative to ryanodine	23	CHEMBL3082875
Toxicity against SCR-susceptible Musca domestica (house fly) assessed as immobility compound administered by intrathoracic injection 1 to 2 hr after piperonyl butoxide treatment measured 4 hr post compound treatment relative to ryanodine	27	CHEMBL3082874
Acaricidal activity against Tetranychus cinnabarinus (carmine spider mite) infected kidney bean leaf assessed as mortality at 600 mg/l measured after 48 hr in greenhouse conditions relative to control	12	CHEMBL3082873
Acaricidal activity against Tetranychus cinnabarinus (carmine spider mite) infected kidney bean leaf assessed as mortality at 40 mg/l measured after 48 hr in greenhouse conditions relative to control	23	CHEMBL3082872
Acaricidal activity against Tetranychus cinnabarinus (carmine spider mite) infected kidney bean leaf assessed as mortality at 10 mg/l measured after 48 hr in greenhouse conditions relative to control	23	CHEMBL3082871
Acaricidal activity against Tetranychus cinnabarinus (carmine spider mite) infected kidney bean plant assessed as mortality at 200 g a.i./ha measured after 7 days in field conditions relative to control	1	CHEMBL3082870
Acaricidal activity against Tetranychus cinnabarinus (carmine spider mite) infected kidney bean plant assessed as mortality at 200 g a.i./ha measured after 14 days in field conditions relative to control	1	CHEMBL3082869
Acaricidal activity against Tetranychus cinnabarinus (carmine spider mite) infected kidney bean plant assessed as mortality at 200 g a.i./ha measured after 21 days in field conditions relative to control	1	CHEMBL3082868
Acaricidal activity against Tetranychus cinnabarinus (carmine spider mite) infected kidney bean plant assessed as mortality at 100 g a.i./ha measured after 3 days in field conditions relative to control	2	CHEMBL3082867
Acaricidal activity against Tetranychus cinnabarinus (carmine spider mite) infected kidney bean plant assessed as mortality at 100 g a.i./ha measured after 7 days in field conditions relative to control	2	CHEMBL3082866
Acaricidal activity against Tetranychus cinnabarinus (carmine spider mite) infected kidney bean plant assessed as mortality at 100 g a.i./ha measured after 14 days in field conditions relative to control	2	CHEMBL3082865
Acaricidal activity against Tetranychus cinnabarinus (carmine spider mite) infected kidney bean plant assessed as mortality at 100 g a.i./ha measured after 21 days in field conditions relative to control	2	CHEMBL3082864
Acaricidal activity against Tetranychus cinnabarinus (carmine spider mite) infected kidney bean plant assessed as mortality at 50 g a.i./ha measured after 3 days in field conditions relative to control	2	CHEMBL3082863
Acaricidal activity against Tetranychus cinnabarinus (carmine spider mite) infected kidney bean plant assessed as mortality at 50 g a.i./ha measured after 7 days in field conditions relative to control	2	CHEMBL3082862
Acaricidal activity against Tetranychus cinnabarinus (carmine spider mite) infected kidney bean plant assessed as mortality at 50 g a.i./ha measured after 14 days in field conditions relative to control	2	CHEMBL3082861
Acaricidal activity against Tetranychus cinnabarinus (carmine spider mite) infected kidney bean plant assessed as mortality at 50 g a.i./ha measured after 21 days in field conditions relative to control	2	CHEMBL3082860
Insecticidal activity against Bemisia tabaci biotype-Q Q1 (sweet potato whitefly) after 48 hr by leaf-dip bioassay	3	CHEMBL3082859
Insecticidal activity against Bemisia tabaci LABS (sweet potato whitefly) after 48 hr by leaf-dip bioassay	3	CHEMBL3082858
Herbicidal activity against compound-resistant Conyza canadensis (horseweed) isolate 1 under greenhouse condition at 1.68 kg ae/ha measured 14 days post treatment relative to control	1	CHEMBL3082857
Herbicidal activity against compound-resistant Conyza canadensis (horseweed) isolate 1 under greenhouse condition at 2.52 kg ae/ha measured 14 days post treatment relative to control	1	CHEMBL3082856
Antifeedant activity against third-instar larval stage of Helicoverpa armigera fed with artificial diet containing compound assessed as efficiency index of ingested food at 5.16 mg/ml after 3 days (Rvb = 52%)	1	CHEMBL3082855
Antifeedant activity against third-instar larval stage of Helicoverpa armigera fed with artificial diet containing compound assessed as efficiency index of ingested food at 3.94 mg/ml after 3 days (Rvb = 52%)	1	CHEMBL3082854
Insecticidal activity against Bemisia tabaci biotype-Q Q2 (sweet potato whitefly) after 48 hr by leaf-dip bioassay	3	CHEMBL3082853
Toxicity against Metaseiulus occidentalis adults in bean leaf disk infested with two-spotted spider mites assessed as corrected mortality at 0.1600/16 g AI/L treated using worst-case laboratory exposure procedure measured after 72 hr	1	CHEMBL3082852
Toxicity against Metaseiulus occidentalis adults in bean leaf disk infested with two-spotted spider mites assessed as corrected mortality at 0.1600/32 g AI/L treated using worst-case laboratory exposure procedure measured after 72 hr	1	CHEMBL3082851
Toxicity against Metaseiulus occidentalis adults in bean leaf disk infested with two-spotted spider mites assessed as corrected mortality at 0.1167/46 g AI/L treated using worst-case laboratory exposure procedure measured after 72 hr	1	CHEMBL3082850
Toxicity against Metaseiulus occidentalis adults in bean leaf disk infested with two-spotted spider mites assessed as corrected mortality at 0.1167/128 g AI/L treated using worst-case laboratory exposure procedure measured after 72 hr	1	CHEMBL3082849
Toxicity against Metaseiulus occidentalis adults in bean leaf disk infested with two-spotted spider mites assessed as average number of eggs laid (fecundity) at 0.1167 g AI/L treated using worst-case laboratory exposure procedure measured after 24 hr (Rvb = 2.11/day)	1	CHEMBL3082848
Toxicity against Metaseiulus occidentalis adults in bean leaf disk infested with two-spotted spider mites assessed as average number of eggs laid (fecundity) at 0.1600 g AI/L treated using worst-case laboratory exposure procedure measured after 24 hr (Rvb = 2.11/day)	2	CHEMBL3082847
Toxicity against Metaseiulus occidentalis adults in bean leaf disk infested with two-spotted spider mites assessed as average number of eggs laid (fecundity) at 0.3024 g AI/L treated using worst-case laboratory exposure procedure measured after 24 hr (Rvb = 2.11/day)	1	CHEMBL3082846
Toxicity against Metaseiulus occidentalis adults in bean leaf disk infested with two-spotted spider mites assessed as average number of eggs laid (fecundity) at 0.1333 g AI/L treated using worst-case laboratory exposure procedure measured after 24 hr (Rvb = 2.11/day)	1	CHEMBL3082845
Toxicity against Metaseiulus occidentalis adults in bean leaf disk infested with two-spotted spider mites assessed as average number of eggs laid (fecundity) at 0.1341 g AI/L treated using worst-case laboratory exposure procedure measured after 24 hr (Rvb = 2.11/day)	1	CHEMBL3082844
Toxicity against Metaseiulus occidentalis adults in bean leaf disk infested with two-spotted spider mites assessed as average number of eggs laid (fecundity) at 0.3767 g AI/L treated using worst-case laboratory exposure procedure measured after 24 hr (Rvb = 2.11/day)	1	CHEMBL3082843
Toxicity against Metaseiulus occidentalis adults in bean leaf disk infested with two-spotted spider mites assessed as average number of eggs laid (fecundity) at 0.1167 g AI/L treated using worst-case laboratory exposure procedure measured after 48 hr (Rvb = 2.30/day)	1	CHEMBL3082842
Toxicity against Metaseiulus occidentalis adults in bean leaf disk infested with two-spotted spider mites assessed as average number of eggs laid (fecundity) at 0.1600 g AI/L treated using worst-case laboratory exposure procedure measured after 48 hr (Rvb = 2.30/day)	2	CHEMBL3082841
Toxicity against Metaseiulus occidentalis adults in bean leaf disk infested with two-spotted spider mites assessed as average number of eggs laid (fecundity) at 0.3024 g AI/L treated using worst-case laboratory exposure procedure measured after 48 hr (Rvb = 2.30/day)	1	CHEMBL3082840
Toxicity against Metaseiulus occidentalis adults in bean leaf disk infested with two-spotted spider mites assessed as average number of eggs laid (fecundity) at 0.1333 g AI/L treated using worst-case laboratory exposure procedure measured after 48 hr (Rvb = 2.30/day)	1	CHEMBL3082839
Toxicity against Metaseiulus occidentalis adults in bean leaf disk infested with two-spotted spider mites assessed as average number of eggs laid (fecundity) at 0.1341 g AI/L treated using worst-case laboratory exposure procedure measured after 48 hr (Rvb = 2.30/day)	1	CHEMBL3082838
Toxicity against Metaseiulus occidentalis adults in bean leaf disk infested with two-spotted spider mites assessed as average number of eggs laid (fecundity) at 0.3767 g AI/L treated using worst-case laboratory exposure procedure measured after 48 hr (Rvb = 2.30/day)	1	CHEMBL3082837
Herbicidal activity against compound-sensitive Conyza canadensis (horseweed) under greenhouse condition at 1.25 kg ae/ha measured 14 days post treatment relative to control	1	CHEMBL3082836
Herbicidal activity against compound-sensitive Conyza canadensis (horseweed) under greenhouse condition at 1.68 kg ae/ha measured 14 days post treatment relative to control	1	CHEMBL3082835
Herbicidal activity against compound-sensitive Conyza canadensis (horseweed) under greenhouse condition at 2.52 kg ae/ha measured 14 days post treatment relative to control	1	CHEMBL3082834
Juvenile hormone mimicking activity against Bemisia tabaci (sweet potato whitefly) infested cotton assessed as suppression of nymph emergence at 400 g/ha applied as wettable powder through spray measured on day 12 under field conditions (Rvb = 92%)	1	CHEMBL3082833
Juvenile hormone mimicking activity against Bemisia tabaci (sweet potato whitefly) infested cotton assessed as suppression of adult emergence at 50 g/ha applied as emulsifiable concentrate through spray measured on day 12 under field conditions (Rvb = 89%)	1	CHEMBL3082832
Juvenile hormone mimicking activity against Bemisia tabaci (sweet potato whitefly) infested cotton assessed as suppression of adult emergence at 100 g/ha applied as emulsifiable concentrate through spray measured on day 12 under field conditions (Rvb = 89%)	1	CHEMBL3082831
Juvenile hormone mimicking activity against Bemisia tabaci (sweet potato whitefly) infested cotton assessed as suppression of adult emergence at 200 g/ha applied as emulsifiable concentrate through spray measured on day 12 under field conditions (Rvb = 89%)	1	CHEMBL3082830
Juvenile hormone mimicking activity against Bemisia tabaci (sweet potato whitefly) infested cotton assessed as suppression of adult emergence at 100 g/ha applied as wettable powder through spray measured on day 12 under field conditions (Rvb = 89%)	1	CHEMBL3082829
Juvenile hormone mimicking activity against Bemisia tabaci (sweet potato whitefly) infested cotton assessed as suppression of adult emergence at 200 g/ha applied as wettable powder through spray measured on day 12 under field conditions (Rvb = 89%)	1	CHEMBL3082828
Juvenile hormone mimicking activity against Bemisia tabaci (sweet potato whitefly) infested cotton assessed as suppression of adult emergence at 400 g/ha applied as wettable powder through spray measured on day 12 under field conditions (Rvb = 89%)	1	CHEMBL3082827
Herbicidal activity against compound-sensitive Conyza canadensis (horseweed) under greenhouse condition at 0.84 kg ae/ha measured 21 days post treatment relative to control	1	CHEMBL3082826
Insecticidal activity against Frankliniella occidentalis (western flower thrips) assessed as mortality at 1 ul/45mL	1	CHEMBL3082825
Effect on response of Zeuzera pyrina males to the calling female assessed as contact to female up to 10 ug by Wind tunnel assay	1	CHEMBL3082824
Effect on response of Zeuzera pyrina males to the calling female assessed as flight towords source up to 10 ug by Wind tunnel assay	1	CHEMBL3082823
Effect on response of Zeuzera pyrina males to the calling female assessed as male took off up to 10 ug by Wind tunnel assay	1	CHEMBL3082822
Inhibition of electroantennogram response of Zeuzera pyrina males to sex pheromone at 0.1 ug/antenna topical application by electrophysiology	2	CHEMBL3082821
Inhibition of electroantennogram response of Zeuzera pyrina males to sex pheromone at 0.5 ug/antenna topical application by electrophysiology	1	CHEMBL3082820
Inhibition of electroantennogram response of Zeuzera pyrina males to sex pheromone at =>0.05 ug/antenna topical application by electrophysiology	1	CHEMBL3082819
Inhibition of electroantennogram response of Zeuzera pyrina males to sex pheromone at 1 ug/antenna topical application by electrophysiology	2	CHEMBL3082818
Toxicity in Daphnia assessed as survial	1	CHEMBL3082817
Toxicity in Swiss Mus musculus (mouse) measured after 6 days	2	CHEMBL3082816
Effect on response of Zeuzera pyrina males to the calling female assessed as complete upwind fligts up to 10 ug by Wind tunnel assay	1	CHEMBL3082815
Insecticidal activity against compound susceptible Tetranychus cinnabarinus (carmine spider mite)	1	CHEMBL3082814
Insecticidal activity against compound resistant Tetranychus cinnabarinus (carmine spider mite) in presence of piperonyl butoxide (PBO), diethyl maleate (DEM) and triphenyl phosphate (TPP)	1	CHEMBL3082813
Resistance ratio, LC50 for insecticidal activity against compound resistant Tetranychus cinnabarinus (carmine spider mite) in presence of piperonyl butoxide (PBO), diethyl maleate (DEM) and triphenyl phosphate (TPP) to LC50 for insecticidal activity against compound susceptible Tetranychus cinnabarinus in presence of piperonyl butoxide (PBO), diethyl maleate (DEM) and triphenyl phosphate (TPP)	1	CHEMBL3082812
Synergism ratio, LC50 for insecticidal activity against compound resistant Tetranychus cinnabarinus (carmine spider mite) to LC50 for insecticidal activity against compound resistant Tetranychus cinnabarinus in presence of piperonyl butoxide (PBO), diethyl maleate (DEM) and triphenyl phosphate (TPP)	1	CHEMBL3082811
Antifungal activity against Sclerotinia sclerotiorum assessed as inhibition of mycelial growth in volatile phase at 73 umol/l measured at 20 degC after 5 days	1	CHEMBL3082810
Antifungal activity against Sclerotinia sclerotiorum assessed as inhibition of mycelial growth in volatile phase at 146 umol/l measured at 20 degC after 5 days	1	CHEMBL3082809
Antifungal activity against Sclerotinia sclerotiorum assessed as inhibition of mycelial growth in volatile phase at 732 umol/l measured at 20 degC after 5 days	1	CHEMBL3082808
Antifungal activity against Sclerotinia sclerotiorum assessed as inhibition of mycelial growth in volatile phase at 1024 umol/l measured at 20 degC after 5 days	1	CHEMBL3082807
Antifungal activity against Sclerotinia sclerotiorum assessed as inhibition of mycelial growth in volatile phase at 1460 umol/l measured at 20 degC after 5 days	1	CHEMBL3082806
Antifungal activity against Sclerotinia sclerotiorum assessed as inhibition of mycelial growth in volatile phase at 51 umol/l measured at 20 degC after 5 days	1	CHEMBL3082805
Toxicity against Metaseiulus occidentalis adults in bean leaf disk infested with two-spotted spider mites assessed as corrected mortality at 2x0.1600 g AI/L treated using worst-case laboratory exposure procedure measured after 72 hr	2	CHEMBL3082804
Toxicity against Metaseiulus occidentalis adults in bean leaf disk infested with two-spotted spider mites assessed as corrected mortality at 2x0.1167 g AI/L treated using worst-case laboratory exposure procedure measured after 72 hr	1	CHEMBL3082803
Toxicity against Metaseiulus occidentalis adults in bean leaf disk infested with two-spotted spider mites assessed as corrected mortality at 0.3024 g AI/L treated using worst-case laboratory exposure procedure measured after 72 hr	1	CHEMBL3082802
Toxicity against Metaseiulus occidentalis adults in bean leaf disk infested with two-spotted spider mites assessed as corrected mortality at 0.3767 g AI/L treated using worst-case laboratory exposure procedure measured after 72 hr	1	CHEMBL3082801
Toxicity against Metaseiulus occidentalis adults in bean leaf disk infested with two-spotted spider mites assessed as corrected mortality at 0.1341 g AI/L treated using worst-case laboratory exposure procedure measured after 72 hr	1	CHEMBL3082800
Toxicity against Metaseiulus occidentalis adults in bean leaf disk infested with two-spotted spider mites assessed as corrected mortality at 0.1600 g AI/L treated using worst-case laboratory exposure procedure measured after 72 hr	3	CHEMBL3082799
Toxicity against Metaseiulus occidentalis adults in bean leaf disk infested with two-spotted spider mites assessed as corrected mortality at 0.1167 g AI/L treated using worst-case laboratory exposure procedure measured after 72 hr	1	CHEMBL3082798
Toxicity against Metaseiulus occidentalis adults in bean leaf disk infested with two-spotted spider mites assessed as corrected mortality at 0.1600/2 g AI/L treated using worst-case laboratory exposure procedure measured after 72 hr	1	CHEMBL3082797
Toxicity against Metaseiulus occidentalis adults in bean leaf disk infested with two-spotted spider mites assessed as corrected mortality at 0.1600/8 g AI/L treated using worst-case laboratory exposure procedure measured after 72 hr	1	CHEMBL3082796
Antifungal activity against Sclerotinia sclerotiorum assessed as inhibition of mycelial growth in volatile phase at 39 umol/l measured at 20 degC after 5 days	1	CHEMBL3082795
Growth inhibition of Plasmopara viticola at 30 uM after 48 hr by microtiter assay	1	CHEMBL3082794
Growth inhibition of Phomopsis obscurans at 30 uM after 48 hr by microtiter assay	1	CHEMBL3082793
Growth inhibition of Fusarium graminearum at 50 ug/ml after 4 days by poisoned food technique	15	CHEMBL3082792
Growth inhibition of Alternaria alternata at 500 ug/ml after 4 days by poisoned food technique	15	CHEMBL3082791
Growth inhibition of Fusarium graminearum at 500 ug/ml after 4 days by poisoned food technique	15	CHEMBL3082790
Growth inhibition of Alternaria alternata at 50 ug/ml after 4 days by poisoned food technique	15	CHEMBL3082789
Growth inhibition of Magnaporthe oryzae at 500 ug/ml after 4 days by poisoned food technique	15	CHEMBL3082788
Growth inhibition of Magnaporthe oryzae at 50 ug/ml after 4 days by poisoned food technique	15	CHEMBL3082787
Growth inhibition of Fusarium oxysporum f. sp. vasinfectum at 500 ug/ml after 4 days by poisoned food technique	15	CHEMBL3082786
Growth inhibition of Fusarium oxysporum f. sp. vasinfectum at 50 ug/ml after 4 days by poisoned food technique	15	CHEMBL3082785
Growth inhibition of Fusarium oxysporum f. sp. cucumerinum at 500 ug/ml after 4 days by poisoned food technique	15	CHEMBL3082784
Growth inhibition of Fusarium oxysporum f. sp. cucumerinum at 50 ug/ml after 4 days by poisoned food technique	15	CHEMBL3082783
Growth inhibition of Alternaria brassicae at 500 ug/ml after 4 days by poisoned food technique	15	CHEMBL3082782
Growth inhibition of Alternaria brassicae at 50 ug/ml after 4 days by poisoned food technique	15	CHEMBL3082781
Antifungal activity against Fusarium graminearum assessed as mycelial growth inhibition at 250 to 500 ug/ml after 4 days by poisoned food technique	1	CHEMBL3082780
Growth inhibition of Bipolaris sorokiniana at 500 ug/ml after 4 days by poisoned food technique	15	CHEMBL3082779
Growth inhibition of Bipolaris sorokiniana at 50 ug/ml after 4 days by poisoned food technique	15	CHEMBL3082778
Pre-emergence herbicidal activity against Triticum aestivum L. (wheat) assessed change in radicular weight	18	CHEMBL3082777
Pre-emergence herbicidal activity against Triticum aestivum L. (wheat) assessed change in aerial weight	17	CHEMBL3082776
Pre-emergence herbicidal activity against Triticum aestivum L. (wheat) assessed change in leaf length	16	CHEMBL3082775
Retention factor, logKw of the compound in pure aqueous mobile phases by RP-HPLC method	15	CHEMBL3082774
Herbicidal activity against Tagetes (marigold) plant at 1200 g/ha applied as spray during post-emergence after 2 weeks under green house conditions	9	CHEMBL3082773
Antimicrobial activity against Salmonella enterica subsp. enterica serovar Typhimurium ATCC 14028 assessed as growth inhibition rate at 247 mg/l after 72 hr by spectrophotometry	1	CHEMBL3082772
Antimicrobial activity against Salmonella enterica subsp. enterica serovar Typhimurium ATCC 14028 assessed as growth inhibition rate at 6.32 mg/l after 72 hr by spectrophotometry	1	CHEMBL3082771
Antimicrobial activity against Salmonella enterica subsp. enterica serovar Typhimurium ATCC 14028 assessed as growth inhibition rate at 10.36 mg/l after 72 hr by spectrophotometry	1	CHEMBL3082770
Antimicrobial activity against Salmonella enterica subsp. enterica serovar Typhimurium ATCC 14028 assessed as growth inhibition rate at 9.84 mg/l after 72 hr by spectrophotometry	1	CHEMBL3082769
Antimicrobial activity against Salmonella enterica subsp. enterica serovar Typhimurium ATCC 14028 assessed as growth inhibition rate at 43.2 mg/l after 72 hr by spectrophotometry	1	CHEMBL3082768
Antimicrobial activity against Salmonella enterica subsp. enterica serovar Typhimurium ATCC 14028 assessed as growth inhibition rate at 5.32 mg/l after 72 hr by spectrophotometry	1	CHEMBL3082767
Neurotoxicity against Mus musculus C57BL/6 (mouse) assessed as convulsion at 500 pmol, icv	1	CHEMBL3082766
Neurotoxicity against Mus musculus C57BL/6 (mouse) assessed as tonic paralysis at 500 pmol, icv	1	CHEMBL3082765
Neurotoxicity against Mus musculus C57BL/6 (mouse) assessed as ataxia at 500 pmol, icv	1	CHEMBL3082764
Neurotoxicity against Mus musculus C57BL/6 (mouse) assessed as extension of leg at 500 pmol, icv	1	CHEMBL3082763
Neurotoxicity against Mus musculus C57BL/6 (mouse) assessed as extension of toes at 500 pmol, icv	1	CHEMBL3082762
Neurotoxicity against Mus musculus C57BL/6 (mouse) assessed as tail erection at 500 pmol, icv	1	CHEMBL3082761
Neurotoxicity against Mus musculus C57BL/6 (mouse) assessed as respiratory paralysis at 500 pmol, icv	1	CHEMBL3082760
Neurotoxicity against Mus musculus C57BL/6 (mouse) assessed as cyanosis at 500 pmol, icv	1	CHEMBL3082759
Neurotoxicity against Mus musculus C57BL/6 (mouse) assessed as cyanosis at 500 pmol, icv measured after 4 hr	1	CHEMBL3082758
Neurotoxicity against Mus musculus C57BL/6 (mouse) assessed as tonic paralysis at 500 pmol, icv measured after 4 hr	1	CHEMBL3082757
Insecticidal activity against Callosobruchus maculatus assessed as mortality after 5 days	1	CHEMBL3082756
Insecticidal activity against Sitophilus spp. assessed as mortality after 5 days	2	CHEMBL3082755
Insecticidal activity against Tetranychus evansi ST JEA in clean French bean leaf assessed as mortality at 26 degC and 16 hr day length measured after 48 hr by microimmersion protocol	4	CHEMBL3082754
Insecticidal activity against Tetranychus evansi TOR in clean French bean leaf assessed as mortality at 26 degC and 16 hr day length measured after 48 hr by microimmersion protocol	4	CHEMBL3082753
Insecticidal activity against Tetranychus evansi R1 in clean French bean leaf assessed as mortality at 26 degC and 16 hr day length measured after 48 hr by microimmersion protocol	4	CHEMBL3082752
Insecticidal activity against Tetranychus evansi R2 in clean French bean leaf assessed as mortality at 26 degC and 16 hr day length measured after 48 hr by microimmersion protocol	4	CHEMBL3082751
Insecticidal activity against Tetranychus urticae (two-spotted spider mite)	1	CHEMBL3082750
Insecticidal activity against Tetranychus urticae LS-VL (two-spotted spider mite)	1	CHEMBL3082749
Antifungal activity against Aspergillus flavus assessed as inhibition of mycelial growth measured after 72 hr at 28 +/- 1 degC	2	CHEMBL3082748
Fungicidal activity against Botryosphaeria berengeriana assessed as growth inhibition at 50 ppm relative to control	3	CHEMBL3082747
Resistance ratio of LC50 for adult Bactrocera dorsalis QY07 to LC50 for adult Bactrocera dorsalis after 24 hr	2	CHEMBL3082746
Resistance ratio of LC50 for adult Bactrocera dorsalis HY07 to LC50 for adult Bactrocera dorsalis after 24 hr	2	CHEMBL3082745
Resistance ratio of LC50 for adult Bactrocera dorsalis MM07 to LC50 for adult Bactrocera dorsalis after 24 hr	2	CHEMBL3082744
Resistance ratio of LC50 for adult Bactrocera dorsalis GZ07 to LC50 for adult Bactrocera dorsalis after 24 hr	2	CHEMBL3082743
Resistance ratio of LC50 for adult Bactrocera dorsalis CH07 to LC50 for adult Bactrocera dorsalis after 24 hr	2	CHEMBL3082742
Resistance ratio of LC50 for adult Bactrocera dorsalis ZJ07 to LC50 for adult Bactrocera dorsalis after 24 hr	2	CHEMBL3082741
Resistance ratio of LC50 for adult Bactrocera dorsalis HZ07 to LC50 for adult Bactrocera dorsalis after 24 hr	2	CHEMBL3082740
Resistance ratio of LC50 for adult Bactrocera dorsalis CS08 to LC50 for adult Bactrocera dorsalis after 24 hr	2	CHEMBL3082739
Inhibition of Avena sterilis seed germination at 20 degC at 10 to 50 uM (Rvb = 0%)	1	CHEMBL3082738
Inhibition of Avena sterilis seed germination at 20 degC at 60 uM (Rvb = 0%)	1	CHEMBL3082737
Inhibition of Avena sterilis seed germination at 20 degC at 70 uM (Rvb = 0%)	1	CHEMBL3082736
Inhibition of Avena sterilis seed germination at 20 degC at 90 uM (Rvb = 0%)	1	CHEMBL3082735
Inhibition of Avena sterilis seed germination at 20 degC at 80 uM (Rvb = 0%)	1	CHEMBL3082734
Inhibition of Avena sterilis seed germination at 20 degC at 100 uM (Rvb = 0%)	1	CHEMBL3082733
Inhibition of Avena sterilis seed germination at 20 degC at 200 uM (Rvb = 0%)	1	CHEMBL3082732
Inhibition of Avena sterilis seed germination at 20 degC at 320 uM (Rvb = 0%)	1	CHEMBL3082731
Inhibition of Avena sterilis seed germination at 20 degC at 640 uM (Rvb = 0%)	1	CHEMBL3082730
Inhibition of Avena fatua seed germination at 20 degC at 10 to 50 uM (Rvb = 0%)	1	CHEMBL3082729
Inhibition of Avena fatua seed germination at 20 degC at 70 uM (Rvb = 0%)	1	CHEMBL3082728
Inhibition of Avena fatua seed germination at 20 degC at 60 uM (Rvb = 0%)	1	CHEMBL3082727
Inhibition of Avena fatua seed germination at 20 degC at 80 uM (Rvb = 0%)	1	CHEMBL3082726
Inhibition of Avena fatua seed germination at 20 degC at 90 uM (Rvb = 0%)	1	CHEMBL3082725
Inhibition of Avena fatua seed germination at 20 degC at 100 uM (Rvb = 0%)	1	CHEMBL3082724
Inhibition of Avena fatua seed germination at 20 degC at 200 uM (Rvb = 0%)	1	CHEMBL3082723
Inhibition of Avena fatua seed germination at 20 degC at 320 uM (Rvb = 0%)	1	CHEMBL3082722
Inhibition of Avena fatua seed germination at 20 degC at 640 uM (Rvb = 0%)	1	CHEMBL3082721
Inhibition of Avena sativa seed germination at 20 degC at 10 to 50 uM (Rvb = 0%)	1	CHEMBL3082720
Inhibition of Avena sativa seed germination at 20 degC at 60 uM (Rvb = 0%)	1	CHEMBL3082719
Inhibition of Avena sativa seed germination at 20 degC at 70 uM (Rvb = 0%)	1	CHEMBL3082718
Inhibition of Avena sativa seed germination at 20 degC at 90 uM (Rvb = 0%)	1	CHEMBL3082717
Inhibition of Avena sativa seed germination at 20 degC at 80 uM (Rvb = 0%)	1	CHEMBL3082716
Inhibition of Avena sativa seed germination at 20 degC at 100 uM (Rvb = 0%)	1	CHEMBL3082715
Inhibition of Avena sativa seed germination at 20 degC at 200 uM (Rvb = 0%)	1	CHEMBL3082714
Inhibition of Avena sativa seed germination at 20 degC at 320 uM (Rvb = 0%)	1	CHEMBL3082713
Inhibition of Avena sativa seed germination at 20 degC at 640 uM (Rvb = 0%)	1	CHEMBL3082712
Inhibition of Triticum aestivum (wheat) seed germination at 20 degC at 10 to 50 uM (Rvb = 0%)	1	CHEMBL3082711
Inhibition of Triticum aestivum (wheat) seed germination at 20 degC at 60 uM (Rvb = 0%)	1	CHEMBL3082710
Inhibition of Triticum aestivum (wheat) seed germination at 20 degC at 70 uM (Rvb = 0%)	1	CHEMBL3082709
Inhibition of Triticum aestivum (wheat) seed germination at 20 degC at 80 uM (Rvb = 0%)	1	CHEMBL3082708
Inhibition of Triticum aestivum (wheat) seed germination at 20 degC at 90 uM (Rvb = 0%)	1	CHEMBL3082707
Inhibition of Triticum aestivum (wheat) seed germination at 20 degC at 100 uM (Rvb = 0%)	1	CHEMBL3082706
Inhibition of Triticum aestivum (wheat) seed germination at 20 degC at 200 uM (Rvb = 0%)	1	CHEMBL3082705
Inhibition of Triticum aestivum (wheat) seed germination at 20 degC at 320 uM (Rvb = 0%)	1	CHEMBL3082704
Inhibition of Triticum aestivum (wheat) seed germination at 20 degC at 640 uM (Rvb = 0%)	1	CHEMBL3082703
Inhibition of Hordeum vulgare (barley) seed germination at 20 degC at 10 to 50 uM (Rvb = 0%)	1	CHEMBL3082702
Inhibition of Hordeum vulgare (barley) seed germination at 20 degC at 60 uM (Rvb = 0%)	1	CHEMBL3082701
Inhibition of Hordeum vulgare (barley) seed germination at 20 degC at 70 uM (Rvb = 0%)	1	CHEMBL3082700
Inhibition of Hordeum vulgare (barley) seed germination at 20 degC at 80 uM (Rvb = 0%)	1	CHEMBL3082699
Inhibition of Hordeum vulgare (barley) seed germination at 20 degC at 90 uM (Rvb = 0%)	1	CHEMBL3082698
Inhibition of Hordeum vulgare (barley) seed germination at 20 degC at 100 uM (Rvb = 0%)	1	CHEMBL3082697
Inhibition of Hordeum vulgare (barley) seed germination at 20 degC at 320 uM (Rvb = 0%)	1	CHEMBL3082696
Inhibition of Hordeum vulgare (barley) seed germination at 20 degC at 200 uM (Rvb = 0%)	1	CHEMBL3082695
Inhibition of Hordeum vulgare (barley) seed germination at 20 degC at 640 uM (Rvb = 0%)	1	CHEMBL3082694
Invivo effect on peroxidase activity in Macrophomina phaseoli assessed as reduced sugar content per gram of dry hyphal at 1 times of IC50 concentration (Rvb = 7.3 +/- 0.5 mg/g of dry weight)	2	CHEMBL3082693
Invivo effect on peroxidase activity in Macrophomina phaseoli assessed as non-reducing sugar content per gram of dry hyphal at 0.1 times of IC50 concentration (Rvb = 12 +/- 0.8 mg/g of dry weight)	2	CHEMBL3082692
Resistance ratio of LC50 for adult Bactrocera dorsalis CS07 to LC50 for adult Bactrocera dorsalis after 24 hr	2	CHEMBL3082691
Resistance ratio of LC50 for adult Bactrocera dorsalis WX07 to LC50 for adult Bactrocera dorsalis after 24 hr	2	CHEMBL3082690
Resistance ratio of LC50 for adult Bactrocera dorsalis YJ07 to LC50 for adult Bactrocera dorsalis after 24 hr	2	CHEMBL3082689
Resistance ratio of LC50 for adult Bactrocera dorsalis FZ07 to LC50 for adult Bactrocera dorsalis after 24 hr	2	CHEMBL3082688
Resistance ratio of LC50 for adult Bactrocera dorsalis HK07 to LC50 for adult Bactrocera dorsalis after 24 hr	2	CHEMBL3082687
Resistance ratio of LC50 for adult Bactrocera dorsalis NN07 to LC50 for adult Bactrocera dorsalis after 24 hr	2	CHEMBL3082686
Enhancement of Avena sterilis root growth at 20 degC and 12 hr photoperiod at 10 to 30 uM	1	CHEMBL3082685
Enhancement of Avena fatua root growth at 20 degC and 12 hr photoperiod at 10 to 30 uM	1	CHEMBL3082684
Enhancement of Avena sativa root growth at 20 degC and 12 hr photoperiod at 10 to 30 uM	1	CHEMBL3082683
Toxicity against Schizaphis graminum fed on artificial diet containing compound assessed as relative survival at 100 uM after 24 hr by non-choice assay (Rvb = 100 +/-0%)	1	CHEMBL3082682
Toxicity against Schizaphis graminum fed on artificial diet containing compound assessed as relative survival at 250 uM after 24 hr by non-choice assay (Rvb = 100 +/-0%)	1	CHEMBL3082681
Toxicity against Schizaphis graminum fed on artificial diet containing compound assessed as relative survival at 500 uM after 24 hr by non-choice assay (Rvb = 100 +/-0%)	1	CHEMBL3082680
Feeding deterrence activity against Schizaphis graminum fed on artificial diet containing compound assessed as relative survival at 50 uM after 12 hr by non-choice assay (Rvb = 100 +/-0%)	1	CHEMBL3082679
Feeding deterrence activity against Schizaphis graminum fed on artificial diet containing compound assessed as relative survival at 100 uM after 12 hr by non-choice assay (Rvb = 100 +/-0%)	1	CHEMBL3082678
Feeding deterrence activity against Schizaphis graminum fed on artificial diet containing compound assessed as relative survival at 250 uM after 12 hr by non-choice assay (Rvb = 100 +/-0%)	1	CHEMBL3082677
Feeding deterrence activity against Schizaphis graminum fed on artificial diet containing compound assessed as relative survival at 500 uM after 12 hr by non-choice assay (Rvb = 100 +/-0%)	1	CHEMBL3082676
Feeding deterrence activity against Schizaphis graminum fed on artificial diet containing compound assessed as relative survival at 50 uM after 24 hr by non-choice assay (Rvb = 100 +/-0%)	1	CHEMBL3082675
Feeding deterrence activity against Schizaphis graminum fed on artificial diet containing compound assessed as relative survival at 100 uM after 24 hr by non-choice assay (Rvb = 100 +/-0%)	1	CHEMBL3082674
Feeding deterrence activity against Schizaphis graminum fed on artificial diet containing compound assessed as relative survival at 250 uM after 24 hr by non-choice assay (Rvb = 100 +/-0%)	1	CHEMBL3082673
Feeding deterrence activity against Schizaphis graminum fed on artificial diet containing compound assessed as relative survival at 500 uM after 24 hr by non-choice assay (Rvb = 100 +/-0%)	1	CHEMBL3082672
Fungicidal activity against Rhizoctonia solani inoculated on compound pre-treated fifth-leaf stage rice seedlings through foliar spraying assessed as inhibition of rice sheath blight disease at 500 ppm measured 3 days post fungal inoculation	26	CHEMBL3082671
Fungicidal activity against Rhizoctonia solani inoculated on compound pre-treated fifth-leaf stage rice seedlings through foliar spraying assessed as inhibition of rice sheath blight disease at 100 ppm measured 3 days post fungal inoculation	26	CHEMBL3082670
Stimulation of germination of Lactuca sativa cv. Roman (lettuce) at 0.1 mM or 1 mM after 5 days relative to untreated control	19	CHEMBL3082669
Stimulation of hypocotyl length of Lactuca sativa cv. Roman (lettuce) at 0.1 mM or 1 mM after 5 days relative to untreated control	19	CHEMBL3082668
Stimulation of root length of Lactuca sativa cv. Roman (lettuce) at 0.1 mM or 1 mM after 5 days relative to untreated control	19	CHEMBL3082667
Stimulation of germination of Lepidium sativum at 0.1 mM or 1 mM after 5 days relative to untreated control	19	CHEMBL3082666
Stimulation of root length of Lepidium sativum at 0.1 mM or 1 mM after 5 days relative to untreated control	19	CHEMBL3082665
Stimulation of hypocotyl length of Lepidium sativum at 0.1 mM or 1 mM after 5 days relative to untreated control	19	CHEMBL3082664
Stimulation of germination of Solanum lycopersicum cv. Tres Cantos (tomato) at 0.1 mM or 1 mM after 5 days relative to untreated control	19	CHEMBL3082663
Stimulation of root length of Solanum lycopersicum cv. Tres Cantos (tomato) at 0.1 mM or 1 mM after 5 days relative to untreated control	19	CHEMBL3082662
Stimulation of hypocotyl length of Solanum lycopersicum cv. Tres Cantos (tomato) at 0.1 mM or 1 mM after 5 days relative to untreated control	19	CHEMBL3082661
Stimulation of germination of Triticum aestivum cv. Cortex (wheat) at 0.1 mM or 1 mM after 5 days relative to untreated control	19	CHEMBL3082660
Resistance factor, ratio of LD50 for fourth-instar larval stage of Helicoverpa armigera Foumbot to LD50 for fourth-instar larval stage of pyrethroid-susceptible Helicoverpa armigera laboratory strain BK-77	1	CHEMBL3082659
Resistance factor, ratio of LD50 for fourth-instar larval stage of Helicoverpa armigera field strain Mokong to LD50 for fourth-instar larval stage of pyrethroid-susceptible Helicoverpa armigera laboratory strain BK-77	1	CHEMBL3082658
Resistance factor, ratio of LD50 for fourth-instar larval stage of Helicoverpa armigera field strain Guider to LD50 for fourth-instar larval stage of pyrethroid-susceptible Helicoverpa armigera laboratory strain BK-77	1	CHEMBL3082657
Antibacterial activity against Pectobacterium carotovorum subsp. carotovorum assessed as inhibition of microbial growth by microtiter broth dilution method	1	CHEMBL3082656
Antibacterial activity against Ralstonia solanacearum assessed as inhibition of microbial growth by microtiter broth dilution method	1	CHEMBL3082655
Antibacterial activity against Xanthomonas vesicatoria assessed as inhibition of microbial growth by microtiter broth dilution method	1	CHEMBL3082654
In vitro antifungal activity against Colletotrichum orbiculare on two-leaf stage cucumber plant assessed as inhibition of anthracnose development at 100 ug/mL	1	CHEMBL3082653
In vitro antifungal activity against Colletotrichum orbiculare on two-leaf stage cucumber plant assessed as inhibition of anthracnose development at 500 ug/mL	2	CHEMBL3082652
In vitro antifungal activity against Magnaporthe grisea on eight-leaf stage rice plant assessed as reduction of blast disease at 10 to 500 ug/mL	2	CHEMBL3082651
Inhibition of Brassica rapa subsp. oleifera root growth assessed as reduction of root length at 5 x 10'-5 M after 7 days by germination assay relative to control	24	CHEMBL3082650
Antifungal activity against Botryotinia fuckeliana 2100 assessed as inhibition of radial mycelial growth at 50 ppm for 5 days by poisoned food technique	1	CHEMBL3082649
Antifungal activity against Botryotinia fuckeliana UCA992 assessed as inhibition of radial mycelial growth up to 100 ppm for 5 days by poisoned food technique	5	CHEMBL3082648
Antifungal activity against Botryotinia fuckeliana UCA992 assessed as inhibition of radial mycelial growth up to 150 ppm for 5 days by poisoned food technique	1	CHEMBL3082647
Antifungal activity against Botryotinia fuckeliana UCA992 assessed as inhibition of radial mycelial growth up to 50 ppm for 5 days by poisoned food technique	1	CHEMBL3082646
Antifungal activity against Botryotinia fuckeliana UCA992 assessed as inhibition of radial mycelial growth up to 200 ppm for 5 days by poisoned food technique	5	CHEMBL3082645
Antifungal activity against Botryotinia fuckeliana UCA992 assessed as inhibition of radial mycelial growth for 5 days by poisoned food technique	1	CHEMBL3082644
Inhibition of germination of Lactuca sativa cv. Roman (lettuce) at 0.1 mM or 1 mM after 5 days relative to untreated control	19	CHEMBL3082643
Inhibition of root length of Lactuca sativa cv. Roman (lettuce) at 0.1 mM or 1 mM after 5 days relative to untreated control	19	CHEMBL3082642
Insecticidal activity against Plutella xylostella (diamondback moth) assessed as insect mortality at 0.78 ppm	5	CHEMBL3082641
Acute toxicity in Mus musculus (mouse)	2	CHEMBL3082640
Toxicity against Oryzias latipes (Japanese medaka) assessed as fish mortality at 0.05 ppm measured after 3 days	26	CHEMBL3082639
Toxicity against Oryzias latipes (Japanese medaka) assessed as fish mortality at 0.5 ppm measured after 3 days	26	CHEMBL3082638
Acaricidal activity against Tetranychus urticae (two-spotted spider mite) reared on kidney bean leaves followed by compound exposure through leaf dipping assessed as mite mortality at 300 ppm measured after 3 days	26	CHEMBL3082637
Acaricidal activity against Tetranychus urticae (two-spotted spider mite) reared on kidney bean leaves followed by compound exposure through leaf dipping assessed as mite mortality at 30 ppm measured after 3 days	26	CHEMBL3082636
Acaricidal activity against Tetranychus urticae (two-spotted spider mite) reared on kidney bean leaves followed by compound exposure through leaf dipping assessed as mite mortality at 10 ppm measured after 3 days	26	CHEMBL3082635
Acaricidal activity against Tetranychus urticae (two-spotted spider mite) reared on kidney bean leaves followed by compound exposure through leaf dipping assessed as mite mortality at 3 ppm measured after 3 days	26	CHEMBL3082634
Inhibition of protoporphyrinogen IX oxidase in Zea mays cv. Anjou (maize) seedlings homogenates assessed as protoporphyrinogen IX formation by spectrophotometry	25	CHEMBL3082633
Phytotoxicity against Scenedesmus acutus assessed as reduction in chlorophyll content by spectroscopy	25	CHEMBL3082632
Growth inhibition of Scenedesmus acutus assessed as changes in packed cell volume	25	CHEMBL3082631
Peroxidizing phytotoxicity against Scenedesmus acutus assessed as ethane production after 20 hr	25	CHEMBL3082630
Fungicidal activity against Fusarium fujikuroi assessed as inhibition of mycelial growth incubated for 3 days at 28 degC	12	CHEMBL3082629
Pre-emergence herbicidal activity against Echinochloa oryzicola assessed as phytotoxic weed control visual ratings at 2.5 kg ai/ha measured after 14 days post treatment under flooded conditions	9	CHEMBL3082628
Acaricidal activity against Dermatophagoides farinae assessed as mortality at 38.2 ug/cm2 after 24 hr by fabric disk assay relative to untreated control	1	CHEMBL3082627
Acaricidal activity against Dermatophagoides farinae assessed as mortality at 12.7 ug/cm2 after 24 hr by fabric disk assay relative to untreated control	1	CHEMBL3082626
Antigerminative activity against Lactuca sativa (lettuce) seeds up to 0.8 mM after 7 days relative to control	1	CHEMBL3082625
Antigerminative activity against Lactuca sativa (lettuce) seeds at 1.2 mM after 7 days relative to control	1	CHEMBL3082624
Antigerminative activity against Lactuca sativa (lettuce) seeds at 2 mM after 7 days relative to control	1	CHEMBL3082623
Toxicity against Lactuca sativa (lettuce) assessed as Inhibition of root growth at 4 mM after 7 days relative to control	1	CHEMBL3082622
Toxicity against Lactuca sativa (lettuce) assessed as Inhibition of root growth at 8 to 32 mM after 7 days relative to control	1	CHEMBL3082621
Toxicity against Lactuca sativa (lettuce) assessed as Inhibition of root growth up to 16 mM after 7 days relative to control	1	CHEMBL3082620
Toxicity against Lactuca sativa (lettuce) assessed as Inhibition of root growth after 7 days relative to control	1	CHEMBL3082619
Toxicity against Lactuca sativa (lettuce) assessed as Inhibition of root growth at 0.4 to 2 mM after 7 days relative to control	1	CHEMBL3082618
Toxicity against Lactuca sativa (lettuce) assessed as branched root formation at low concentration after 7 days	1	CHEMBL3082617
Toxicity against Lactuca sativa (lettuce) assessed as decrease in root hair at 24 to 32 mM after 7 days	1	CHEMBL3082616
Toxicity against Lactuca sativa (lettuce) assessed as root tissue rotting at 32 mM after 7 days	1	CHEMBL3082615
Toxicity against Lactuca sativa (lettuce) assessed as root apex necrosis at low concentration after 7 days	3	CHEMBL3082614
Toxicity against Lactuca sativa (lettuce) assessed as decrease in cotyledons at low concentration after 7 days	3	CHEMBL3082613
Toxicity against Lactuca sativa (lettuce) assessed as imbibed seed with broken seed coat at low concentration after 7 days	3	CHEMBL3082612
Toxicity against Lactuca sativa (lettuce) assessed as seed radicle protrusion at low concentration after 7 days	3	CHEMBL3082611
Insecticidal activity against second-instar larvae of Mythimna separata (Oriental armyworm) fed on compound-treated mealie leaves measured after 5 days	14	CHEMBL3082610
Insecticidal activity against second-instar larvae of Mythimna separata (Oriental armyworm) fed on compound-treated mealie leaves at pLC50 measured after 5 days	7	CHEMBL3082609
Insecticidal activity against second-instar larvae of Spodoptera eridania fed on compound-treated corn leaves measured after 5 days	6	CHEMBL3082608
Toxicity against Schizaphis graminum fed on artificial diet containing compound assessed as relative survival at 50 uM after 24 hr by non-choice assay (Rvb = 100 +/-0%)	1	CHEMBL3082607
Phytotoxicity in germinated seedlings of Echinochloa crus-galli var. formosensis (barnyard millet) assessed as root growth inhibition after 3 to 4 days	29	CHEMBL3082606
Herbicidal activity against Echinochloa oryzicola seedlings measured per 10 acres after 3 weeks by paddy pot test under green house conditions	7	CHEMBL3082605
Fungicidal activity against Uromyces appendiculatus inoculated in Phaseolus vulgaris placed in growth room after 24 hr incubation assessed as direct protection after 6 to 10 days	27	CHEMBL3082604
Fungicidal activity against Uromyces appendiculatus inoculated in Phaseolus vulgaris placed in growth room after 24 hr incubation assessed as disease cure after 24 hr of inoculation	4	CHEMBL3082603
Fungicidal activity against Podosphaera fuliginea inoculated in Phaseolus vulgaris placed in growth room after 24 hr incubation assessed as direct protection after 6 to 10 days	23	CHEMBL3082602
Antifungal activity against Ustilago maydis sporidia assessed as cell division at 0.25 to 50 mg/ml by light microscopy	1	CHEMBL3082601
Ratio of LC50 for third-instar Apolygus lucorum reared in asparagus bean pod at 25 degC to LC50 for third-instar Apolygus lucorum reared in asparagus bean pod at 15 degC	5	CHEMBL3082600
Ratio of LC50 for third-instar Apolygus lucorum reared in asparagus bean pod at 15 degC to LC50 for third-instar Apolygus lucorum reared in asparagus bean pod at 30 degC	5	CHEMBL3082599
Ratio of LC50 for third-instar Apolygus lucorum reared in asparagus bean pod at 15 degC to LC50 for third-instar Apolygus lucorum reared in asparagus bean pod at 35 degC	5	CHEMBL3082598
Ratio of LC50 for third-instar Apolygus lucorum reared in asparagus bean pod at 15 degC to LC50 for third-instar Apolygus lucorum reared in asparagus bean pod at 25 degC	3	CHEMBL3082597
Ratio of LC50 for third-instar Apolygus lucorum reared in asparagus bean pod at 20 degC to LC50 for third-instar Apolygus lucorum reared in asparagus bean pod at 15 degC	4	CHEMBL3082596
Ratio of LC50 for third-instar Apolygus lucorum reared in asparagus bean pod at 30 degC to LC50 for third-instar Apolygus lucorum reared in asparagus bean pod at 15 degC	3	CHEMBL3082595
Ratio of LC50 for third-instar Apolygus lucorum reared in asparagus bean pod at 35 degC to LC50 for third-instar Apolygus lucorum reared in asparagus bean pod at 15 degC	3	CHEMBL3082594
Pre-emergence herbicidal activity against Chenopodium album at 800 g a.i./10a measured after 3 weeks by soil application test	1	CHEMBL3082593
Pre-emergence herbicidal activity against Chenopodium album at 400 g a.i./10a measured after 3 weeks by soil application test	12	CHEMBL3082592
Pre-emergence herbicidal activity against Chenopodium album at 100 g a.i./10a measured after 3 weeks by soil application test	1	CHEMBL3082591
Pre-emergence herbicidal activity against Persicaria longiseta at 400 g a.i./10a measured after 3 weeks by soil application test	9	CHEMBL3082590
Pre-emergence herbicidal activity against Amaranthus blitum subsp. Oleraceus at 400 g a.i./10a measured after 3 weeks by soil application test	12	CHEMBL3082589
Pre-emergence herbicidal activity against Amaranthus blitum subsp. Oleraceus at 100 g a.i./10a measured after 3 weeks by soil application test	1	CHEMBL3082588
Post-emergence herbicidal activity against Echinochloa crus-galli var. crus-galli at 400 g a.i./10a measured after 3 weeks by foliar application test	13	CHEMBL3082587
Post-emergence herbicidal activity against Digitaria ciliaris at 400 g a.i./10a measured after 3 weeks by foliar application test	13	CHEMBL3082586
Post-emergence herbicidal activity against Chenopodium album at 400 g a.i./10a measured after 3 weeks by foliar application test	13	CHEMBL3082585
Post-emergence herbicidal activity against Persicaria longiseta at 400 g a.i./10a measured after 3 weeks by foliar application test	12	CHEMBL3082584
Pre-emergence herbicidal activity against Echinochloa oryzicola at 800 g a.i./10a measured after 3 weeks by paddy application test	1	CHEMBL3082583
Pre-emergence herbicidal activity against Schoenoplectiella juncoides var. Hotarui Ohwi at 800 g a.i./10a measured after 3 weeks by paddy application test	1	CHEMBL3082582
Pre-emergence herbicidal activity against Monochoria vaginalis at 800 g a.i./10a measured after 3 weeks by paddy application test	1	CHEMBL3082581
Pre-emergence herbicidal activity against Rotala indica at 800 g a.i./10a measured after 3 weeks by paddy application test	1	CHEMBL3082580
Pre-emergence herbicidal activity against Echinochloa oryzicola at 400 g a.i./10a measured after 3 weeks by paddy application test	12	CHEMBL3082579
Pre-emergence herbicidal activity against Schoenoplectiella juncoides var. Hotarui Ohwi at 400 g a.i./10a measured after 3 weeks by paddy application test	12	CHEMBL3082578
Pre-emergence herbicidal activity against Monochoria vaginalis at 400 g a.i./10a measured after 3 weeks by paddy application test	12	CHEMBL3082577
Pre-emergence herbicidal activity against Rotala indica at 400 g a.i./10a measured after 3 weeks by paddy application test	12	CHEMBL3082576
Herbicidal activity against Echinochloa oryzicola grown in greenhouse at 28 degC under sunshine in day time assessed as inhibition of shoot elongation measured after 7 days post compound application	35	CHEMBL3082575
Lipophilicity, log P of the compound	7	CHEMBL3082574
Insecticidal activity against Myzus persicae (green peach aphid) assessed as insect mortality at 50 ppm	25	CHEMBL3082573
Insecticidal activity against Myzus persicae (green peach aphid) assessed as insect mortality at 12.5 ppm	25	CHEMBL3082572
Insecticidal activity against Myzus persicae (green peach aphid) assessed as insect mortality at 3.13 ppm	25	CHEMBL3082571
Insecticidal activity against Myzus persicae (green peach aphid) assessed as insect mortality at 0.78 ppm	25	CHEMBL3082570
Insecticidal activity against Plutella xylostella (diamondback moth) assessed as insect mortality at 50 ppm	5	CHEMBL3082569
Insecticidal activity against Plutella xylostella (diamondback moth) assessed as insect mortality at 12.5 ppm	5	CHEMBL3082568
Insecticidal activity against Spodoptera litura larvae assessed intracytoplasmic ultrastructures of the epidermal cell at 100 ng measured after 2 hr by ultrastructural analysis/electron microscopy	1	CHEMBL3082567
Insecticidal activity against Spodoptera litura larvae assessed as decrease in mobility at 100 ng measured after 4 hr	1	CHEMBL3082566
Insecticidal activity against larvae of Anthrenocerus australis assessed as survival at 125 to 4000 ppm after 14 days	1	CHEMBL3082565
Antifeedant activity against larvae of Anthrenocerus australis assessed as amount of food intake at 63 ppm after 14 days (Rvb = 55.5 mg)	1	CHEMBL3082564
Induction of root growth in varigated Fuchsia hybrida at 10'-7 M after 7 to 34 days relative to indole-3-butyric acid	3	CHEMBL3082563
Induction of root growth in swingtime Fuchsia hybrida at 10'-7 M after 7 to 34 days relative to indole-3-butyric acid	4	CHEMBL3082562
Induction of root growth in varigated Fuchsia hybrida at 10'-8 M after 7 to 34 days relative to indole-3-butyric acid	2	CHEMBL3082561
Induction of root growth in swingtime Fuchsia hybrida at 10'-8 M after 7 to 34 days relative to indole-3-butyric acid	2	CHEMBL3082560
Toxicity in Nicotiana tabacum (tobacco) leaves assessed as reduction of dry weight at 1.3 to 2.6 mM treated 3 times in 2 weeks measured prior to onset of flowering	1	CHEMBL3082559
Toxicity in Nicotiana tabacum (tobacco) leaves assessed as reduction of dry weight at 5.2 mM treated 3 times in 2 weeks measured prior to onset of flowering relative to control	1	CHEMBL3082558
Inhibition of shoot length of Solanum lycopersicum (tomato) at 10 uM after 5 days relative to untreated control	3	CHEMBL3082557
Stimulation of root length of Lepidium sativum at 1 uM after 5 days relative to untreated control	1	CHEMBL3082556
Inhibition of root length of Solanum lycopersicum (tomato) at 1 uM after 5 days relative to untreated control	1	CHEMBL3082555
Stimulation of shoot length of Lepidium sativum at 1 uM after 5 days relative to untreated control	1	CHEMBL3082554
Inhibition of shoot length of Solanum lycopersicum (tomato) at 1 uM after 5 days relative to untreated control	1	CHEMBL3082553
Stimulation of root length of Solanum lycopersicum (tomato) at 1 nM after 5 days relative to untreated control	1	CHEMBL3082552
Stimulation of root length of Solanum lycopersicum (tomato) at 0.1 uM after 5 days relative to untreated control	1	CHEMBL3082551
Stimulation of root length of Solanum lycopersicum (tomato) at 10 nM after 5 days relative to untreated control	1	CHEMBL3082550
Inhibition of germination of Allium cepa (onion) at 10 nM after 5 days relative to untreated control	1	CHEMBL3082549
Inhibition of germination of Allium cepa (onion) at 1 uM after 5 days relative to untreated control	1	CHEMBL3082548
Inhibition of germination of Hordeum vulgare (barley) at 1 uM after 5 days relative to untreated control	1	CHEMBL3082547
Inhibition of root length of Allium cepa (onion) at 10 uM after 5 days relative to untreated control	1	CHEMBL3082546
Inhibition of germination of Hordeum vulgare (barley) at 10 nM after 5 days relative to untreated control	1	CHEMBL3082545
Inhibition of root length of Triticum aestivum (wheat) at 10 uM after 5 days relative to untreated control	1	CHEMBL3082544
Inhibition of shoot length of Allium cepa (onion) at 10 uM after 5 days relative to untreated control	1	CHEMBL3082543
Inhibition of root length of Hordeum vulgare (barley) at 10 uM after 5 days relative to untreated control	1	CHEMBL3082542
Inhibition of shoot length of Triticum aestivum (wheat) at 10 uM after 5 days relative to untreated control	1	CHEMBL3082541
Inhibition of shoot length of Hordeum vulgare (barley) at 10 uM after 5 days relative to untreated control	1	CHEMBL3082540
Pre-emergence herbicidal activity against Triticum aestivum (wheat) assessed as reduction in length of the first leaf at 50 mol/ha relative to untreated control	23	CHEMBL3082539
Pre-emergence herbicidal activity against Triticum aestivum (wheat) assessed as reduction in aerial weight at 50 mol/ha relative to untreated control	21	CHEMBL3082538
Pre-emergence herbicidal activity against Triticum aestivum (wheat) assessed as reduction in radicular weight at 50 mol/ha relative to untreated control	25	CHEMBL3082537
Pre-emergence herbicidal activity against Triticum aestivum (wheat) assessed as germination seeds level at 50 mol/ha relative to untreated control	29	CHEMBL3082536
Stimulation of plant growth parameters in Triticum aestivum (wheat) assessed as increase in length of the first leaf at 50 mol/ha	4	CHEMBL3082535
Stimulation of plant growth parameters in Triticum aestivum (wheat) assessed as increase in aerial weight at 50 mol/ha	8	CHEMBL3082534
Stimulation of plant growth parameters in Triticum aestivum (wheat) assessed as increase in radicular weight at 50 mol/ha	4	CHEMBL3082533
Post-emergence herbicidal activity against Triticum aestivum (wheat) at 50 mol/ha measured 10 days post compound application	4	CHEMBL3082532
Antifungal activity against Botryotinia fuckelianaassessed as inhibition of radial growth on potato dextrose	27	CHEMBL3082531
Antifungal activity against Cercospora beticola assessed as inhibition of radial growth on potato dextrose	27	CHEMBL3082530
Antifungal activity against Fusarium graminearum assessed as inhibition of radial growth on potato dextrose	27	CHEMBL3082529
Antifungal activity against Oculimacula yallundae assessed as inhibition of radial growth on potato dextrose	27	CHEMBL3082528
Antifungal activity against Cochliobolus heterostrophus assessed as inhibition of radial growth on potato dextrose	27	CHEMBL3082527
Antifungal activity against Pyrenophora teres assessed as inhibition of radial growth on potato dextrose	27	CHEMBL3082526
Toxicity in Nicotiana tabacum (tobacco) leaves assessed as magnesium level per gram of dry weight per leaf at 1.3 mM treated 3 times in 2 weeks measured prior to onset of flowering relative to control	1	CHEMBL3082525
Toxicity in Nicotiana tabacum (tobacco) leaves assessed as magnesium level per gram of dry weight per leaf at 2.6 mM treated 3 times in 2 weeks measured prior to onset of flowering relative to control	1	CHEMBL3082524
Phytotoxicity against two-leaf stage Oryza sativa cv. Nipponbare (rice) planted zero cm depth at 1 g a.i/a measured after 3 weeks	6	CHEMBL3082523
Phytotoxicity against two-leaf stage Oryza sativa cv. Nipponbare (rice) planted 2 cm depth assessed as crop injury at 6 g a.i/a followed by leaching of irrigation water for 3 days measured after 3 weeks post-treatment	1	CHEMBL3082522
Phytotoxicity against two-leaf stage Oryza sativa cv. Nipponbare (rice) planted 2 cm depth assessed as crop injury at 3 g a.i/a followed by leaching of irrigation water for 3 days measured after 3 weeks post-treatment	1	CHEMBL3082521
Phytotoxicity against Physalis ixocarpa assessed as inhibition of seed respiration during germination after 72 hr	5	CHEMBL3082520
Phytotoxicity against Physalis ixocarpa assessed as inhibition of seed respiration during germination after 24 hr	7	CHEMBL3082519
Antifungal activity against Ustilago maydis assessed as inhibition of radial growth on potato dextrose	27	CHEMBL3082518
Effect on root elongation in Solanum lycopersicum (tomato) at 10'-4 to 10'-9 M after 5 days relative to control	13	CHEMBL3082517
Stimulation of root elongation in Allium cepa (onion) at 10'-4 to 10'-9 M after 7 days relative to control	13	CHEMBL3082516
Stimulation of shoot elongation in Solanum lycopersicum (tomato) at 10'-4 to 10'-9 M after 5 days relative to control	13	CHEMBL3082515
Stimulation of shoot elongation in Lactuca sativa (lettuce) at 10'-4 to 10'-9 M after 5 days relative to control	15	CHEMBL3082514
Stimulation of shoot elongation in Allium cepa (onion) at 10'-4 to 10'-9 M after 7 days relative to control	13	CHEMBL3082513
Inhibition of shoot elongation in Lactuca sativa (lettuce) at 10'-4 to 10'-9 M after 5 days relative to control	13	CHEMBL3082512
Inhibition of shoot elongation in Solanum lycopersicum (tomato) at 10'-4 to 10'-9 M after 5 days relative to control	13	CHEMBL3082511
Inhibition of shoot elongation in Allium cepa (onion) at 10'-4 to 10'-9 M after 7 days relative to control	13	CHEMBL3082510
Effect on seed germination in Lepidium sativum at 10'-4 to 10'-9 M after 3 days relative to control	3	CHEMBL3082509
Effect on root elongation in Lepidium sativum at 10'-4 to 10'-9 M after 3 days relative to control	3	CHEMBL3082508
Inhibition of shoot elongation in Lepidium sativum at 10'-4 to 10'-9 M after 3 days relative to control	3	CHEMBL3082507
Fungicidal activity against Magnaporthe oryzae assessed as mycelial growth inhibition after 7 days	14	CHEMBL3082506
Fungicidal activity against Magnaporthe oryzae infested four to five-leaf stage of rice seedlings assessed as growth inhibition measured per 10 acres applied as spray after 6 days	14	CHEMBL3082505
Fungicidal activity against Rhizoctonia solani assessed as mycelial growth inhibition after 3 days	14	CHEMBL3082504
Fungicidal activity against Rhizoctonia solani infested three to four-leaf stage of rice seedlings assessed as growth inhibition measured per 10 acres by submerged application after 5 days	14	CHEMBL3082503
Fungicidal activity against Blumeria graminis f. sp. hordei infested first-leaf stage of barley seedlings assessed as growth inhibition applied as spray after 10 days under green house conditions	14	CHEMBL3082502
Fungitoxicity against Colletotrichum gloeosporioides assessed as mycelial growth inhibition at 1200 mg/L by poisoned food technique	1	CHEMBL3082501
Fungitoxicity against Colletotrichum gloeosporioides assessed as mycelial growth inhibition by poisoned food technique	56	CHEMBL3082500
Herbicidal activity against Brassica rapa subsp. oleifera seedling assessed as root growth inhibition at 1 x10 ' -4 M measured after 7 days	9	CHEMBL3082499
Herbicidal activity against Medicago sativa (alfalfa) at 150 g/ha	2	CHEMBL3082498
Herbicidal activity against Medicago sativa (alfalfa) at 75 g/ha	2	CHEMBL3082497
Herbicidal activity against Medicago sativa (alfalfa) at 18.75 g/ha	2	CHEMBL3082496
Herbicidal activity against Medicago sativa (alfalfa) at 37.50 g/ha	2	CHEMBL3082495
Herbicidal activity against Medicago sativa (alfalfa)	4	CHEMBL3082494
Post-emergence herbicidal activity against Medicago sativa (alfalfa) at 1.5 kg/ha applied through spraying after first true leaf expanded	23	CHEMBL3082493
Post-emergence herbicidal activity against Amaranthus retroflexus at 1.5 kg/ha applied through spraying after first true leaf expanded	23	CHEMBL3082492
Post-emergence herbicidal activity against Brassica napus (oilseed rape) at 1.5 kg/ha applied through spraying after first true leaf expanded	23	CHEMBL3082491
Drug degradation in Solanum lycopersicum (tomato) plant leaves at 300 g/L treated under green house condition measured after 10 days relative to initial level	1	CHEMBL3082490
Drug degradation in Solanum lycopersicum (tomato) plant fruits at 300 g/L treated under green house condition measured after 4 days relative to initial level	1	CHEMBL3082489
Drug degradation in Solanum lycopersicum (tomato) plant leaves at 300 g/L treated under green house condition measured after 4 days relative to initial level	1	CHEMBL3082488
Drug degradation in Solanum lycopersicum (tomato) plant fruits at 300 g/L treated under green house condition measured after 6 days relative to initial level	1	CHEMBL3082487
Drug degradation in Solanum lycopersicum (tomato) plant leaves at 300 g/L treated under green house condition measured after 6 days relative to initial level	1	CHEMBL3082486
Drug degradation in Solanum lycopersicum (tomato) plant fruits at 300 g/L treated under green house condition measured after 11 days relative to initial level	1	CHEMBL3082485
Drug degradation in Solanum lycopersicum (tomato) plant leaves at 300 g/L treated under green house condition measured after 11 days relative to initial level	1	CHEMBL3082484
Insecticidal activity against newly hatched larvae of Lucilia cuprina assessed as mortality after 24 hr	1	CHEMBL3082483
Inhibition of shoot length of Lactuca sativa cv. Nigra (lettuce) at 0.1 mM after 5 days relative to untreated control	12	CHEMBL3082482
Inhibition of root length of Lactuca sativa cv. Nigra (lettuce) at 0.1 mM after 5 days relative to untreated control	12	CHEMBL3082481
Inhibition of germination of Lactuca sativa cv. Nigra (lettuce) at 0.1 mM after 5 days relative to untreated control	12	CHEMBL3082480
Insecticidal activity against adult form of Periplaneta americana (American cockroach) assessed as paralysis at 8.4 nmol stored at 4 degC for 10 days injected into abdominal region measured after 3 hr	1	CHEMBL3082479
Insecticidal activity against adult form of Periplaneta americana (American cockroach) assessed as paralysis at 250 nmol injected into abdominal region measured after 1 to 32 hr	1	CHEMBL3082478
Insecticidal activity against adult form of Periplaneta americana (American cockroach) assessed as paralysis at 1.1 nmol injected into abdominal region measured after 32 hr	1	CHEMBL3082477
Insecticidal activity against adult form of Periplaneta americana (American cockroach) assessed as paralysis at 8.4 nmol injected into abdominal region measured after 32 hr	1	CHEMBL3082476
Insecticidal activity against adult form of Periplaneta americana (American cockroach) assessed as paralysis at 8.4 nmol injected into abdominal region measured after 1 hr	1	CHEMBL3082475
Insecticidal activity against Coptotermes formosanus assessed as mortality at 0.100 g/m'2 after 24 hr	2	CHEMBL3082474
Insecticidal activity against Coptotermes formosanus assessed as mortality at 0.020 g/m'2 after 24 hr	1	CHEMBL3082473
Insecticidal activity against Coptotermes formosanus assessed as mortality at 0.025 g/m'2 after 24 hr	1	CHEMBL3082472
Insecticidal activity against larvae of Tineola bisselliella assessed as survival after 14 days	1	CHEMBL3082471
Insecticidal activity against larvae of Anthrenocerus australis assessed as survival after 14 days	1	CHEMBL3082470
Ovicidal activity against 24 hr old Cydia pomonella (codling moth) eggs assessed as development period at 5 mg/ml sprayed at 19 +/- 1 degC	13	CHEMBL3082469
Inhibition of Salmonella enterica subsp. enterica serovar Typhimurium tryptophan synthase alpha subunit	8	CHEMBL3082468
Herbicidal activity against Chenopodium album assessed as injury at 4 kg/ha applied as spray during postemergence measured after 2 weeks	5	CHEMBL3082467
Herbicidal activity against Amaranthus viridis assessed as injury at 4 kg/ha applied as spray during postemergence measured after 2 weeks	5	CHEMBL3082466
Herbicidal activity against Arabidopsis thaliana seedlings assessed as injury at 31 to 1000 uM	1	CHEMBL3082465
Herbicidal activity against Arabidopsis thaliana seedlings assessed as chlorosis at 125 to 1000 uM	1	CHEMBL3082464
Herbicidal activity against Arabidopsis thaliana seedlings assessed as injury at 8 to 16 uM	1	CHEMBL3082463
Herbicidal activity against Arabidopsis thaliana seedlings assessed as injury at 8 to 1000 uM in presence of tryptophan	3	CHEMBL3082462
Herbicidal activity against Arabidopsis thaliana seedlings assessed as injury at 8 to 1000 uM	2	CHEMBL3082461
Herbicidal activity against Arabidopsis thaliana seedlings assessed as chlorosis at 8 to 1000 uM	2	CHEMBL3082460
Binding affinity to tryptophan synthase alpha2/beta2 complex in Escherichia coli K-12 by equlibrium dialysis method	1	CHEMBL3082459
Inhibition of wild type Nicotiana tabacum (tobacco) GST-tagged acetolactate synthase expressed in Escherichia coli by modified Westerfeld method	9	CHEMBL3082458
Inhibition of wild type Nicotiana tabacum (tobacco) S4-Hra GST-tagged acetolactate synthase mutant expressed in Escherichia coli by modified Westerfeld method	3	CHEMBL3082457
Inhibition of wild type Nicotiana tabacum (tobacco) GST-tagged acetolactate synthase expressed in Escherichia coli at 1 mM by modified Westerfeld method	6	CHEMBL3082456
Antifungal activity against Alternaria kikuchiana at 50 ug/ml by poisoned food technique	16	CHEMBL3082455
Antifungal activity against Alternaria mali at 50 ug/ml by poisoned food technique	16	CHEMBL3082454
Antifungal activity against Alternaria solani at 50 ug/ml by poisoned food technique	16	CHEMBL3082453
Antifungal activity against Botryotinia fuckeliana at 50 ug/ml by poisoned food technique	16	CHEMBL3082452
Antifungal activity against Cochliobolus heterostrophus at 50 ug/ml by poisoned food technique	16	CHEMBL3082451
Antifungal activity against Mycosphaerella arachidis at 50 ug/ml by poisoned food technique	16	CHEMBL3082450
Antifungal activity against Fusarium graminearum at 50 ug/ml by poisoned food technique	16	CHEMBL3082449
Antifungal activity against Fusarium fujikuroi at 50 ug/ml by poisoned food technique	16	CHEMBL3082448
Antifungal activity against Macrophoma kuwatsukai at 50 ug/ml by poisoned food technique	16	CHEMBL3082447
Antifungal activity against Phytophthora infestans at 50 ug/ml by poisoned food technique	16	CHEMBL3082446
Antifungal activity against Rhizoctonia solani at 50 ug/ml by poisoned food technique	16	CHEMBL3082445
Inhibition of Bacillus thermoproteolyticus thermolysin after 15 min	3	CHEMBL3082444
Antifungal activity against Thanatephorus cucumeris IFO 30445 after 15 days by agar dilution method	2	CHEMBL3082443
Antifungal activity against Pythium aphanidermatum IFO 32440 after 15 days by agar dilution method	2	CHEMBL3082442
Antifungal activity against Fusarium solani IFO 9955 after 15 days by agar dilution method	2	CHEMBL3082441
Antifungal activity against Botryotinia fuckeliana IFO 30915 after 15 days by agar dilution method	2	CHEMBL3082440
Antifungal activity against Phomopsis obscurans MAFF 744018 after 15 days by agar dilution method	2	CHEMBL3082439
Antifungal activity against Colletotrichum orbiculare MAFF 306518 after 15 days by agar dilution method	2	CHEMBL3082438
Antifungal activity against Colletotrichum lagenaria after 15 days by agar dilution method	2	CHEMBL3082437
Inhibition of seed germination in Lactuca sativa (lettuce) at 10'-4 to 10'-9 M after 5 days relative to control	10	CHEMBL3082436
Inhibition of seed germination in Lactuca sativa (lettuce) at 10'-9 M after 5 days relative to control	3	CHEMBL3082435
Effect on seed germination in Solanum lycopersicum (tomato) at 10'-4 to 10'-9 M after 5 days relative to control	13	CHEMBL3082434
Effect on seed germination in Allium cepa (onion) at 10'-4 to 10'-9 M after 7 days relative to control	13	CHEMBL3082433
Effect on root elongation in Lactuca sativa (lettuce) at 10'-4 to 10'-9 M after 5 days relative to control	15	CHEMBL3082432
Post-emergence herbicidal activity against Echinochloa crus-galli (barnyard grass) assessed as injury at 50 g/ha applied at 15 days post-sowing measured after 15 days relative to control	1	CHEMBL3082431
Post-emergence herbicidal activity against Panicum dichotomiflorum assessed as injury at 50 g/ha applied at 15 days post-sowing measured after 15 days relative to control	1	CHEMBL3082430
Post-emergence herbicidal activity against Phalaris arundinacea assessed as injury at 50 g/ha applied at 15 days post-sowing measured after 15 days relative to control	1	CHEMBL3082429
Post-emergence herbicidal activity against Setaria viridis (green foxtail) assessed as injury at 50 g/ha applied at 15 days post-sowing measured after 15 days relative to control	1	CHEMBL3082428
Insecticidal activity against Cydia pomonella (codling moth) at 80 mg/kg assessed as growth regulation measured as number of head capsules of larvae after 5 days of continuous exposure (Rvb = 0.2 +/- 0.2%)	2	CHEMBL3082427
Insecticidal activity against Cydia pomonella (codling moth) at 2 mg/kg assessed as growth regulation measured as number of head capsules of larvae after 10 days of continuous exposure Rvb = (1.5 +/- 0.2%)	1	CHEMBL3082426
Insecticidal activity against Cydia pomonella (codling moth) at 6 mg/kg assessed as growth regulation measured as number of head capsules of larvae after 10 days of continuous exposure Rvb = (1.5 +/- 0.2%)	1	CHEMBL3082425
Phytotoxicity against two-leaf stage Oryza sativa cv. Nipponbare (rice) planted zero cm depth at 2.5 g a.i/a measured after 3 weeks	9	CHEMBL3082424
Insecticidal activity against male adult Earias vitella assessed as adult longevity time at 5 ug/cm3 administered through artificial diet containing Abelmoschus esculentus seed powder (Rvb = 8.2 +/- 0.4 days)	6	CHEMBL3082423
Insecticidal activity against male adult Earias vitella assessed as adult longevity time at 0.5 ug/cm3 administered through artificial diet containing Abelmoschus esculentus seed powder (Rvb = 8.2 +/- 0.4 days)	1	CHEMBL3082422
Insecticidal activity against female adult Earias vitella assessed as adult longevity time at 10 ug/cm3 administered through artificial diet containing Abelmoschus esculentus seed powder (Rvb = 8.6 +/- 0.48 days)	6	CHEMBL3082421
Insecticidal activity against female adult Earias vitella assessed as adult longevity time at 5 ug/cm3 administered through artificial diet containing Abelmoschus esculentus seed powder (Rvb = 8.6 +/- 0.48 days)	6	CHEMBL3082420
Insecticidal activity against female adult Earias vitella assessed as adult longevity time at 0.5 ug/cm3 administered through artificial diet containing Abelmoschus esculentus seed powder (Rvb = 8.6 +/- 0.48 days)	1	CHEMBL3082419
Insecticidal activity against third-instar larval stage of Spodoptera litura in compound-treated castor leaves assessed as total larval duration time at 10 ug/cm2 (Rvb = 12.4 +/- 0.48 days)	6	CHEMBL3082418
Insecticidal activity against third-instar larval stage of Spodoptera litura in compound-treated castor leaves assessed as total larval duration time at 5 ug/cm2 (Rvb = 12.4 +/- 0.48 days)	6	CHEMBL3082417
Insecticidal activity against third-instar larval stage of Spodoptera litura in compound-treated castor leaves assessed as total larval duration time at 0.5 ug/cm2 (Rvb = 12.4 +/- 0.48 days)	1	CHEMBL3082416
Insecticidal activity against third-instar larval stage of Spodoptera litura in compound-treated castor leaves assessed as larval mortality at 10 ug/cm2 relative to control	6	CHEMBL3082415
Insecticidal activity against third-instar larval stage of Spodoptera litura in compound-treated castor leaves assessed as larval mortality at 5 ug/cm2 relative to control	6	CHEMBL3082414
Insecticidal activity against third-instar larval stage of Spodoptera litura in compound-treated castor leaves assessed as larval mortality at 0.5 ug/cm2 relative to control	1	CHEMBL3082413
Agonist activity at Chilo suppressalis (rice stem borer) tyramine receptor TyR1 expressed in HEK293 cells assessed as reduction in forskolin-induced cAMP accumulation at < 1 umol incubated for 20 min	1	CHEMBL3082412
Agonist activity at Chilo suppressalis (rice stem borer) tyramine receptor TyR1 expressed in HEK293 cells assessed as reduction in forskolin-induced cAMP accumulation at 10 uM incubated for 20 min in presence of 10 uM yohimbine	1	CHEMBL3082411
Agonist activity at Chilo suppressalis (rice stem borer) tyramine receptor TyR1 expressed in HEK293 cells assessed as reduction in forskolin-induced cAMP accumulation at 10 uM incubated for 20 min in presence of 10 uM chlorpromazine	1	CHEMBL3082410
Agonist activity at Chilo suppressalis (rice stem borer) tyramine receptor TyR1 expressed in HEK293 cells assessed as reduction in forskolin-induced cAMP accumulation at 10 uM incubated for 20 min in presence of 10 uM alpha-adrenergic antagonist phentolamine	1	CHEMBL3082409
Agonist activity at Chilo suppressalis (rice stem borer) tyramine receptor TyR1 expressed in HEK293 cells assessed as reduction in forskolin-induced cAMP accumulation at 10 uM incubated for 20 min in presence of 10 uM TyR1 antagonist mianserin	1	CHEMBL3082408
Antagonist activity at Apis mellifera tyramine receptor TyR1	1	CHEMBL3082407
Displacement of [3H]-methyl-SFX from nAChR in Myzus persicae 4106A (green peach aphid) membrane after 70 min	21	CHEMBL3082406
Displacement of [3H]IMD from nAChR in Myzus persicae 4106A (green peach aphid) membrane after 70 min	21	CHEMBL3082405
Ratio of Ki for [3H]IMD displacement to [3H]-methyl-SFX displacement from nAChR in Myzus persicae 4106A (green peach aphid) membrane	1	CHEMBL3082404
Resistance factor, LC50 for Frankliniella occidentalis PPP (western flower thrips) to LC50 for Frankliniella occidentalis TFR	2	CHEMBL3082403
Resistance factor, LC50 for Frankliniella occidentalis R1S (western flower thrips) to LC50 for Frankliniella occidentalis TFR	2	CHEMBL3082402
Insecticidal activity against Frankliniella occidentalis R1S (western flower thrips) in compound treated sweet pepper leaf assessed as mortality at 1000 mg/l at 25 +/- 2 degC by leaf dip method	1	CHEMBL3082401
Insecticidal activity against Frankliniella occidentalis R1S (western flower thrips) in compound treated sweet pepper leaf assessed as mortality at 50 mg/l at 25 +/- 2 degC by leaf dip method	1	CHEMBL3082400
Resistance factor, LC50 for Frankliniella occidentalis MOJO (western flower thrips) to LC50 for Frankliniella occidentalis TF	1	CHEMBL3082399
Resistance factor, LC50 for Frankliniella occidentalis R1S (western flower thrips) to LC50 for Frankliniella occidentalis TF	1	CHEMBL3082398
Insecticidal activity against Frankliniella occidentalis TF (western flower thrips) in compound treated sweet pepper leaf assessed as mortality at 25 +/- 2 degC by leaf dip method	1	CHEMBL3082397
Insecticidal activity against Frankliniella occidentalis MOJO (western flower thrips) in compound treated sweet pepper leaf assessed as mortality at 25 +/- 2 degC by leaf dip method	1	CHEMBL3082396
Insecticidal activity against Cryptolestes ferrugineus (rusty grain beetle) Lab-S after 144 hr by FAO method	2	CHEMBL3082395
Insecticidal activity against phosphine-resistant Cryptolestes ferrugineus (rusty grain beetle) Lab-StR after 144 hr by FAO method	2	CHEMBL3082394
Antifungal activity against Magnaporthe oryzae in rice seedlings assessed as rice blast disease control efficacy treated after fungal inoculation at 15% measured under green house conditions	1	CHEMBL3082393
Induction of ammonia accumulation in glufosinate-susceptible Lolium multiflorum C2 (Italian ryegrass) seedlings at 3-leaf stage assessed as ammonia level per gram of leaves fresh weight at 0.4 kg Ai/ha measured 48 hr after compound treatment under greenhouse conditions (Rvb = 14.79 +/- 4.09 ug/g of leaves fresh weight)	1	CHEMBL3082392
Induction of ammonia accumulation in glufosinate-susceptible Lolium multiflorum C2 (Italian ryegrass) seedlings at 3-leaf stage assessed as ammonia level per gram of leaves fresh weight at 0.4 kg Ai/ha measured 72 hr after compound treatment under greenhouse conditions (Rvb = 14.79 +/- 4.09 ug/g of leaves fresh weight)	1	CHEMBL3082391
Induction of ammonia accumulation in glufosinate-susceptible Lolium multiflorum C2 (Italian ryegrass) seedlings at 3-leaf stage assessed as ammonia level per gram of leaves fresh weight at 0.4 kg Ai/ha measured 96 hr after compound treatment under greenhouse conditions (Rvb = 14.79 +/- 4.09 ug/g of leaves fresh weight)	1	CHEMBL3082390
Induction of ammonia accumulation in glufosinate-resistant Lolium multiflorum MG (Italian ryegrass) seedlings at 3-leaf stage assessed as ammonia level per gram of leaves fresh weight at 0.4 kg Ai/ha measured 24 hr after compound treatment under greenhouse conditions (Rvb = 12.41 +/- 0.97 ug/g of leaves fresh weight)	1	CHEMBL3082389
Induction of ammonia accumulation in glufosinate-resistant Lolium multiflorum MG (Italian ryegrass) seedlings at 3-leaf stage assessed as ammonia level per gram of leaves fresh weight at 0.4 kg Ai/ha measured 48 hr after compound treatment under greenhouse conditions (Rvb = 12.41 +/- 0.97 ug/g of leaves fresh weight)	1	CHEMBL3082388
Induction of ammonia accumulation in glufosinate-resistant Lolium multiflorum MG (Italian ryegrass) seedlings at 3-leaf stage assessed as ammonia level per gram of leaves fresh weight at 0.4 kg Ai/ha measured 72 hr after compound treatment under greenhouse conditions (Rvb = 12.41 +/- 0.97 ug/g of leaves fresh weight)	1	CHEMBL3082387
Herbicidal activity against compound-sensitive Conyza canadensis (horseweed) under greenhouse condition at 3.36 kg ae/ha measured 21 days post treatment relative to control	1	CHEMBL3082386
Herbicidal activity against compound-sensitive Conyza canadensis (horseweed) under greenhouse condition at 9 kg ae/ha measured 21 days post treatment relative to control	1	CHEMBL3082385
Herbicidal activity against compound-sensitive Conyza canadensis (horseweed) under greenhouse condition assessed as decrease in fresh weight at 0.45 kg ae/ha measured 21 days post treatment relative to untreated control	1	CHEMBL3082384
Herbicidal activity against compound-sensitive Conyza canadensis (horseweed) under greenhouse condition assessed as decrease in fresh weight at 0.84 kg ae/ha measured 21 days post treatment relative to untreated control	1	CHEMBL3082383
Herbicidal activity against compound-sensitive Conyza canadensis (horseweed) under greenhouse condition assessed as decrease in fresh weight at 1.25 kg ae/ha measured 21 days post treatment relative to untreated control	1	CHEMBL3082382
Herbicidal activity against compound-sensitive Conyza canadensis (horseweed) under greenhouse condition assessed as decrease in fresh weight at 1.68 kg ae/ha measured 21 days post treatment relative to untreated control	1	CHEMBL3082381
Herbicidal activity against compound-sensitive Conyza canadensis (horseweed) under greenhouse condition assessed as decrease in fresh weight at 2.52 kg ae/ha measured 21 days post treatment relative to untreated control	1	CHEMBL3082380
Herbicidal activity against compound-sensitive Conyza canadensis (horseweed) under greenhouse condition assessed as decrease in fresh weight at 3.36 kg ae/ha measured 21 days post treatment relative to untreated control	1	CHEMBL3082379
Herbicidal activity against compound-sensitive Conyza canadensis (horseweed) under greenhouse condition assessed as decrease in fresh weight at 9 kg ae/ha measured 21 days post treatment relative to untreated control	1	CHEMBL3082378
Herbicidal activity against compound-sensitive Conyza canadensis (horseweed) under greenhouse condition at 9 kg ae/ha measured 14 days post treatment relative to control	1	CHEMBL3082377
Herbicidal activity against compound-resistant Conyza canadensis (horseweed) isolate 1 under greenhouse condition at 0.45 kg ae/ha measured 7 days post treatment relative to control	1	CHEMBL3082376
Herbicidal activity against compound-resistant Conyza canadensis (horseweed) isolate 1 under greenhouse condition at 0.84 kg ae/ha measured 7 days post treatment relative to control	1	CHEMBL3082375
Herbicidal activity against compound-resistant Conyza canadensis (horseweed) isolate 1 under greenhouse condition at 1.25 kg ae/ha measured 7 days post treatment relative to control	1	CHEMBL3082374
Herbicidal activity against compound-resistant Conyza canadensis (horseweed) isolate 1 under greenhouse condition at 1.68 kg ae/ha measured 7 days post treatment relative to control	1	CHEMBL3082373
Herbicidal activity against compound-resistant Conyza canadensis (horseweed) isolate 1 under greenhouse condition at 2.52 kg ae/ha measured 7 days post treatment relative to control	1	CHEMBL3082372
Herbicidal activity against compound-resistant Conyza canadensis (horseweed) isolate 1 under greenhouse condition at 3.36 kg ae/ha measured 7 days post treatment relative to control	1	CHEMBL3082371
Herbicidal activity against compound-resistant Conyza canadensis (horseweed) isolate 1 under greenhouse condition at 9 kg ae/ha measured 7 days post treatment relative to control	1	CHEMBL3082370
Herbicidal activity against compound-resistant Conyza canadensis (horseweed) isolate 1 under greenhouse condition at 0.45 kg ae/ha measured 14 days post treatment relative to control	1	CHEMBL3082369
Herbicidal activity against compound-resistant Conyza canadensis (horseweed) isolate 1 under greenhouse condition at 0.84 kg ae/ha measured 14 days post treatment relative to control	1	CHEMBL3082368
Herbicidal activity against compound-resistant Conyza canadensis (horseweed) isolate 1 under greenhouse condition at 1.25 kg ae/ha measured 14 days post treatment relative to control	1	CHEMBL3082367
Toxicity against adult Tetranychus urticae HOL4 (two-spotted spider mite) harboring mitochondrial G126S Cytb mutation in compound pretreated bean leaves assessed as mortality	3	CHEMBL3082366
Toxicity against adult bifenazate-resistant Tetranychus urticae BEL1 (two-spotted spider mite) harboring mitochondrial P262T Cytb fixed mutation in compound pretreated bean leaves assessed as mortality	3	CHEMBL3082365
Resistance ratio of LC50 for bifenazate-susceptible Tetranychus urticae LS-VL (two-spotted spider mite) to LC50 for Tetranychus urticae GSS	3	CHEMBL3082364
Resistance ratio of LC50 for Tetranychus urticae WI (two-spotted spider mite) to LC50 for Tetranychus urticae GSS	3	CHEMBL3082363
Resistance ratio of LC50 for Tetranychus urticae MR-VL (two-spotted spider mite) to LC50 for Tetranychus urticae GSS	3	CHEMBL3082362
Antimicrobial activity against Escherichia coli O157:H7 ATCC 43894 assessed as growth inhibition rate at 6.32 mg/l after 72 hr by spectrophotometry	1	CHEMBL3082361
Antimicrobial activity against Escherichia coli O157:H7 ATCC 43894 assessed as growth inhibition rate at 10.36 mg/l after 72 hr by spectrophotometry	1	CHEMBL3082360
Antimicrobial activity against Escherichia coli O157:H7 ATCC 43894 assessed as growth inhibition rate at 9.84 mg/l after 72 hr by spectrophotometry	1	CHEMBL3082359
Herbicidal activity against compound-resistant Conyza canadensis (horseweed) isolate 1 under greenhouse condition at 3.36 kg ae/ha measured 14 days post treatment relative to control	1	CHEMBL3082358
Antifungal activity against Sclerotinia sclerotiorum assessed as inhibition of mycelial growth in volatile phase at 79 umol/l measured at 20 degC after 5 days	1	CHEMBL3082357
Antifungal activity against Sclerotinia sclerotiorum assessed as inhibition of mycelial growth in volatile phase at 393 umol/l measured at 20 degC after 5 days	1	CHEMBL3082356
Antifungal activity against Sclerotinia sclerotiorum assessed as inhibition of mycelial growth in volatile phase at 550 umol/l measured at 20 degC after 5 days	1	CHEMBL3082355
Inhibition of fatty acid synthesis in Cucumis sativus (cucumber) using [14C]malonate assessed as [14C]-labeled 18C fatty acid level at 70 uM after 3 hr by liquid scintillation counting (Rvb = 14.3 +/- 2%)	1	CHEMBL3082354
Inhibition of fatty acid synthesis in Cucumis sativus (cucumber) using [14C]malonate assessed as [14C]-labeled 18C fatty acid level at 300 uM after 3 hr by liquid scintillation counting (Rvb = 14.3 +/- 2%)	1	CHEMBL3082353
Inhibition of fatty acid synthesis in Hordeum vulgare (barley) using [14C]malonate assessed as reduction in [14C]-labeled 20C fatty acid level at 70 uM after 3 hr by liquid scintillation counting relative to control	1	CHEMBL3082352
Inhibition of fatty acid synthesis in Hordeum vulgare (barley) using [14C]malonate assessed as [14C]-labeled 20C fatty acid level at 300 uM after 3 hr by liquid scintillation counting (Rvb = 6.5 +/- 3.1 %)	1	CHEMBL3082351
Inhibition of fatty acid synthesis in Cucumis sativus (cucumber) using [14C]malonate assessed as [14C]-labeled 20C fatty acid level at 70 uM after 3 hr by liquid scintillation counting (Rvb = 11.7 +/- 2%)	1	CHEMBL3082350
Inhibition of fatty acid synthesis in Cucumis sativus (cucumber) using [14C]malonate assessed as [14C]-labeled 20C fatty acid level at 300 uM after 3 hr by liquid scintillation counting (Rvb = 11.7 +/- 2%)	1	CHEMBL3082349
Inhibition of fatty acid synthesis in Hordeum vulgare (barley) using [14C]malonate assessed as [14C]-labeled 22C fatty acid level at 70 uM after 3 hr by liquid scintillation counting (Rvb = 34.7 +/- 2.4%)	1	CHEMBL3082348
Inhibition of fatty acid synthesis in Hordeum vulgare (barley) using [14C]malonate assessed as [14C]-labeled 22C fatty acid level at 300 uM after 3 hr by liquid scintillation counting (Rvb = 32.8 +/- 2.3%)	1	CHEMBL3082347
Inhibition of fatty acid synthesis in Cucumis sativus (cucumber) using [14C]malonate assessed as reduction in [14C]-labeled 22C fatty acid level at 70 uM after 3 hr by liquid scintillation counting relative to control	1	CHEMBL3082346
Inhibition of fatty acid synthesis in Cucumis sativus (cucumber) using [14C]malonate assessed as [14C]-labeled 22C fatty acid level at 300 uM after 3 hr by liquid scintillation counting (Rvb = 42.5 +/- 0.6%)	1	CHEMBL3082345
Inhibition of fatty acid synthesis in Hordeum vulgare (barley) using [14C]malonate assessed as reduction in [14C]-labeled 24C fatty acid level at 70 uM after 3 hr by liquid scintillation counting relative to control	1	CHEMBL3082344
Inhibition of fatty acid synthesis in Hordeum vulgare (barley) using [14C]malonate assessed as [14C]-labeled 24C fatty acid level at 300 uM after 3 hr by liquid scintillation counting (Rvb = 16.2 +/- 1.1 %)	1	CHEMBL3082343
Inhibition of fatty acid synthesis in Cucumis sativus (cucumber) using [14C]malonate assessed as reduction in [14C]-labeled 24C fatty acid level at 70 uM after 3 hr by liquid scintillation counting relative to control	1	CHEMBL3082342
Inhibition of fatty acid synthesis in Cucumis sativus (cucumber) using [14C]malonate assessed as [14C]-labeled 24C fatty acid level at 300 uM after 3 hr by liquid scintillation counting (Rvb = 26.4 +/- 5.5%)	1	CHEMBL3082341
Inhibition of fatty acid synthesis in Hordeum vulgare (barley) using [14C]malonate assessed as reduction in [14C]-labeled 26C fatty acid level at 70 uM after 3 hr by liquid scintillation counting relative to control	1	CHEMBL3082340
Inhibition of fatty acid synthesis in Hordeum vulgare (barley) using [14C]malonate assessed as inhibition of [14C]-labeled 18C fatty acid production at 30 uM after 3 hr by liquid scintillation counting	1	CHEMBL3082339
Inhibition of fatty acid synthesis in Hordeum vulgare (barley) using [14C]malonate assessed as inhibition of [14C]-labeled 18C fatty acid production at 200 uM after 3 hr by liquid scintillation counting	1	CHEMBL3082338
Inhibition of fatty acid synthesis in Hordeum vulgare (barley) using [14C]malonate assessed as inhibition of [14C]-labeled 18C fatty acid production at 300 uM after 3 hr by liquid scintillation counting	1	CHEMBL3082337
Inhibition of fatty acid synthesis in Cucumis sativus (cucumber) using [14C]malonate assessed as inhibition of [14C]-labeled 18C fatty acid production at 30 uM after 3 hr by liquid scintillation counting	1	CHEMBL3082336
Inhibition of fatty acid synthesis in Cucumis sativus (cucumber) using [14C]malonate assessed as inhibition of [14C]-labeled 18C fatty acid production at 200 uM after 3 hr by liquid scintillation counting	1	CHEMBL3082335
Inhibition of fatty acid synthesis in Cucumis sativus (cucumber) using [14C]malonate assessed as inhibition of [14C]-labeled 18C fatty acid production at 300 uM after 3 hr by liquid scintillation counting	1	CHEMBL3082334
Inhibition of photosystem II in Spinacia oleracea (spinach) chloroplast assessed as inhibition of hill reaction at 1 ug/ml relative to control	17	CHEMBL3082333
Fungitoxic activity in Sclerotinia sclerotiorum assessed as inhibition of mycelial growth in contact phase at 2508 umol/l measured at 20 degC after 5 days relative to control	1	CHEMBL3082332
Herbicidal activity against compound-sensitive Conyza canadensis (horseweed) under greenhouse condition at 3.36 kg ae/ha measured 14 days post treatment relative to control	1	CHEMBL3082331
Herbicidal activity against compound-sensitive Conyza canadensis (horseweed) under greenhouse condition at 0.45 kg ae/ha measured 21 days post treatment relative to control	1	CHEMBL3082330
Post-emergence herbicidal activity against Medicago sativa (alfalfa) at 1500 g/ha after 10 days	17	CHEMBL3082329
Post-emergence herbicidal activity against Brassica napus (oilseed rape) at 1500 g/ha after 10 days	17	CHEMBL3082328
Post-emergence herbicidal activity against Amaranthus retroflexus at 1500 g/ha after 10 days	17	CHEMBL3082327
Pre-emergence herbicidal activity against Brassica napus (oilseed rape) at 1500 g/ha after 10 days	17	CHEMBL3082326
Pre-emergence herbicidal activity against Medicago sativa (alfalfa) at 1500 g/ha after 10 days	17	CHEMBL3082325
Fungicidal activity against Phomopsis asparagi assessed as growth inhibition at 50 ppm relative to control	3	CHEMBL3082324
Induction of precocious metamorphosis in 24 hr old third-instar larvae of Bombyx mori assessed as precocious metamorphosis at 1 ug/larva topically by antijuvenile hormone activity assay	10	CHEMBL3082323
Induction of precocious metamorphosis in 24 hr old third-instar larvae of Bombyx mori assessed as precocious metamorphosis at 10 ug/larva topically by antijuvenile hormone activity assay	10	CHEMBL3082322
Antimicrobial activity against Staphylococcus aureus ATCC 25923 assessed as growth inhibition rate at 5.32 mg/l after 72 hr by spectrophotometry	1	CHEMBL3082321
Antimicrobial activity against Staphylococcus aureus ATCC 25923 assessed as growth inhibition rate at 3.4 mg/l after 72 hr by spectrophotometry	2	CHEMBL3082320
Antimicrobial activity against Staphylococcus aureus ATCC 25923 assessed as growth inhibition rate at 13.56 mg/l after 72 hr by spectrophotometry	1	CHEMBL3082319
Antimicrobial activity against Staphylococcus aureus ATCC 25923 assessed as growth inhibition rate at 339.32 mg/l after 72 hr by spectrophotometry	1	CHEMBL3082318
Antimicrobial activity against Staphylococcus aureus ATCC 25923 assessed as growth inhibition rate at 3.8 mg/l after 72 hr by spectrophotometry	1	CHEMBL3082317
Antimicrobial activity against Staphylococcus aureus ATCC 25923 assessed as growth inhibition rate at 4 mg/l after 72 hr by spectrophotometry	1	CHEMBL3082316
Antimicrobial activity against Staphylococcus aureus ATCC 25923 assessed as growth inhibition rate at 1470.8 mg/l after 72 hr by spectrophotometry	1	CHEMBL3082315
Antimicrobial activity against Staphylococcus aureus ATCC 25923 assessed as growth inhibition rate at 64.76 mg/l after 72 hr by spectrophotometry	1	CHEMBL3082314
Antimicrobial activity against Staphylococcus aureus ATCC 25923 assessed as growth inhibition rate at 11.64 mg/l after 72 hr by spectrophotometry	1	CHEMBL3082313
Antimicrobial activity against Staphylococcus aureus ATCC 25923 assessed as growth inhibition rate at 12 mg/l after 72 hr by spectrophotometry	1	CHEMBL3082312
Antimicrobial activity against Staphylococcus aureus ATCC 25923 assessed as growth inhibition rate at 143.24 mg/l after 72 hr by spectrophotometry	1	CHEMBL3082311
Antimicrobial activity against Staphylococcus aureus ATCC 25923 assessed as growth inhibition rate at 4.64 mg/l after 72 hr by spectrophotometry	1	CHEMBL3082310
Antimicrobial activity against Escherichia coli O157:H7 ATCC 43894 assessed as growth inhibition rate at 1.2 mg/l after 72 hr by spectrophotometry	2	CHEMBL3082309
Antimicrobial activity against Staphylococcus aureus ATCC 25923 assessed as growth inhibition rate at 11.92 mg/l after 72 hr by spectrophotometry	1	CHEMBL3082308
Antimicrobial activity against Escherichia coli O157:H7 ATCC 43894 assessed as growth inhibition rate at 1.44 mg/l after 72 hr by spectrophotometry	1	CHEMBL3082307
Antimicrobial activity against Escherichia coli O157:H7 ATCC 43894 assessed as growth inhibition rate at 104.72 mg/l after 72 hr by spectrophotometry	1	CHEMBL3082306
Antimicrobial activity against Escherichia coli O157:H7 ATCC 43894 assessed as growth inhibition rate at 3.64 mg/l after 72 hr by spectrophotometry	1	CHEMBL3082305
Antimicrobial activity against Escherichia coli O157:H7 ATCC 43894 assessed as growth inhibition rate at 2.36 mg/l after 72 hr by spectrophotometry	1	CHEMBL3082304
Antimicrobial activity against Escherichia coli O157:H7 ATCC 43894 assessed as growth inhibition rate at 4.44 mg/l after 72 hr by spectrophotometry	1	CHEMBL3082303
Antimicrobial activity against Escherichia coli O157:H7 ATCC 43894 assessed as growth inhibition rate at 1.76 mg/l after 72 hr by spectrophotometry	1	CHEMBL3082302
Antimicrobial activity against Escherichia coli O157:H7 ATCC 43894 assessed as growth inhibition rate at 1.96 mg/l after 72 hr by spectrophotometry	1	CHEMBL3082301
Antimicrobial activity against Escherichia coli O157:H7 ATCC 43894 assessed as growth inhibition rate at 16.8 mg/l after 72 hr by spectrophotometry	1	CHEMBL3082300
Antifungal activity against Sclerotinia sclerotiorum assessed as inhibition of mycelial growth in volatile phase at 102 umol/l measured at 20 degC after 5 days	1	CHEMBL3082299
Antifungal activity against Sclerotinia sclerotiorum assessed as inhibition of mycelial growth in volatile phase at 510 umol/l measured at 20 degC after 5 days	1	CHEMBL3082298
Antifungal activity against Sclerotinia sclerotiorum assessed as inhibition of mycelial growth in volatile phase at 714 umol/l measured at 20 degC after 5 days	1	CHEMBL3082297
Antifungal activity against Sclerotinia sclerotiorum assessed as inhibition of mycelial growth in volatile phase at 1020 umol/l measured at 20 degC after 5 days	1	CHEMBL3082296
Antifungal activity against Sclerotinia sclerotiorum assessed as inhibition of mycelial growth in volatile phase at 42 umol/l measured at 20 degC after 5 days	2	CHEMBL3082295
Antifungal activity against Sclerotinia sclerotiorum assessed as inhibition of mycelial growth in volatile phase at 84 umol/l measured at 20 degC after 5 days	2	CHEMBL3082294
Antifungal activity against Sclerotinia sclerotiorum assessed as inhibition of mycelial growth in volatile phase at 422 umol/l measured at 20 degC after 5 days	1	CHEMBL3082293
Antifungal activity against Sclerotinia sclerotiorum assessed as inhibition of mycelial growth in volatile phase at 588 umol/l measured at 20 degC after 5 days	1	CHEMBL3082292
Antifungal activity against Sclerotinia sclerotiorum assessed as inhibition of mycelial growth in volatile phase at 840 umol/l measured at 20 degC after 5 days	1	CHEMBL3082291
Antimicrobial activity against Escherichia coli O157:H7 ATCC 43894 assessed as growth inhibition rate at 1.84 mg/l after 72 hr by spectrophotometry	1	CHEMBL3082290
Antimicrobial activity against Escherichia coli O157:H7 ATCC 43894 assessed as growth inhibition rate at 5.8 mg/l after 72 hr by spectrophotometry	1	CHEMBL3082289
Antimicrobial activity against Escherichia coli O157:H7 ATCC 43894 assessed as growth inhibition rate at 247 mg/l after 72 hr by spectrophotometry	1	CHEMBL3082288
Induction of cyanide-resistant respiration in Magnaporthe grisea mycelium assessed as rate of oxygen consumption at 100 mg/L by oxygen electrode recording analysis in presence of 2 mM mitochondrial alternative oxidase inhibitor, SHAM	1	CHEMBL3082287
Induction of cyanide-resistant respiration in Magnaporthe grisea mycelium assessed as recovery of rate of oxygen consumption at 100 mg/L by oxygen electrode recording analysis in presence of 1 mM cytochrome-C oxidase inhibitor, KCN	1	CHEMBL3082286
Induction of cyanide-resistant respiration in Magnaporthe grisea mycelium assessed as recovery of rate of oxygen consumption at 10 uM by oxygen electrode recording analysis	1	CHEMBL3082285
Inhibition of respiratory activity in Botryotinia fuckeliana mycelium assessed as rate of oxygen consumption at 100 mg/L after 2 min by Clark-type oxygen electrode recording analysis	1	CHEMBL3082284
Induction of respiratory activity in Botryotinia fuckeliana mycelium assessed as rate of oxygen consumption at 10 mg/L after 2 min by Clark-type oxygen electrode recording analysis	1	CHEMBL3082283
[truncated: 35,313 more rows]
