# Supplementary material for: A large-scale crop protection bioassay data set
Source: Sci Data. 2015 Jul 7;2:150032. doi: 10.1038/sdata.2015.32 (PMC4493826; doi:10.1038/sdata.2015.32)
Supplement: Supplementary File 1 [file sdata201532-s4.txt]

Keyword
pesticide
agrochemical
herbicide
nematocide
rodenticide
insecticide
avermectin
milbemycin
botanicalacaricides
carvacrol
sanguinarine
bridged%diphenyl%acaricides
azobenzene
benzoximate
benzyl%benzoate
bromopropylate
chlorbenside
chlorfenethol
chlorfenson
chlorfensulphide
chlorobenzilate
chloropropylate
cyflumetofen
DDT
dicofol
diphenyl%sulfone
dofenapyn
fenson
fentrifanil
fluorbenside
genit
hexachlorophene
phenproxide
proclonol
tetradifon
tetrasul
carbamate%acaricides
benomyl
carbanolate
carbaryl
carbofuran
methiocarb
metolcarb
promacyl
propoxur
oxime%carbamate%acaricides
aldicarb
butocarboxim
oxamyl
thiocarboxime
thiofanox
carbazate%acaricides
bifenazate
dinitrophenol%acaricides
binapacryl
dinex
dinobuton
dinocap
dinocap-4
dinocap-6
dinocton
dinopenton
dinosulfon
dinoterbon
DNOC
formamidine%acaricides
amitraz
chlordimeform
chloromebuform
formetanate
formparanate
medimeform
semiamitraz
macrocyclic%lactone%acaricides
tetranactin
avermectin%acaricides
abamectin
doramectin
eprinomectin
ivermectin
selamectin
milbemycin%acaricides
milbemectin
milbemycin%oxime
moxidectin
mite%growth%regulators
clofentezine
cyromazine
diflovidazin
fluazuron
flubenzimine
flucycloxuron
flufenoxuron
hexythiazox
organochlorine%acaricides
bromocyclen
camphechlor
dienochlor
endosulfan
lindane
organophosphorus%acaricides
organophosphate%acaricides
chlorfenvinphos
crotoxyphos
dichlorvos
heptenophos
mevinphos
monocrotophos
naled
TEPP
tetrachlorvinphos
organothiophosphate%acaricides
amidithion
amiton
azinphos-ethyl
azinphos-methyl
azothoate
benoxafos
bromophos
bromophos-ethyl
carbophenothion
chlorpyrifos
chlorthiophos
coumaphos
cyanthoate
demeton
demeton-O
demeton-S
demeton-methyl
demeton-O-methyl
demeton-S-methyl
demeton-S-methylsulphon
dialifos
diazinon
dimethoate
dioxathion
disulfoton
endothion
ethion
ethoate-methyl
formothion
malathion
mecarbam
methacrifos
omethoate
oxydeprofos
oxydisulfoton
parathion
phenkapton
phorate
phosalone
phosmet
phostin
phoxim
pirimiphos-methyl
prothidathion
prothoate
pyrimitate
quinalphos
quintiofos
sophamide
sulfotep
thiometon
triazophos
trifenofos
vamidothion
phosphonate%acaricides
trichlorfon
phosphoramidothioate%acaricides
isocarbophos
methamidophos
propetamphos
phosphorodiamide%acaricides
dimefox
mipafox
schradan
organotin%acaricides
azocyclotin
cyhexatin
fenbutatin%oxide
phenylsulfamide%acaricides
dichlofluanid
phthalimide%acaricides
pyrazole%acaricides
cyenopyrafen
fenpyroximate
pyflubumide
tebufenpyrad
phenylpyrazole%acaricides
acetoprole
fipronil
vaniliprole
pyrethroid%acaricides
pyrethroid%ester%acaricides
acrinathrin
bifenthrin
brofluthrinate
cyhalothrin
cypermethrin
alpha-cypermethrin
fenpropathrin
fenvalerate
flucythrinate
flumethrin
fluvalinate
tau-fluvalinate
permethrin
pyrethroid%ether%acaricides
halfenprox
pyrimidinamine%acaricides
pyrimidifen
pyrrole%acaricides
chlorfenapyr
quaternary%ammonium%acaricides
quinoxaline%acaricides
chinomethionat
thioquinox
strobilurin%acaricides
methoxyacrylate%strobilurin%acaricides
bifujunzhi
fluacrypyrim
flufenoxystrobin
pyriminostrobin
sulfite%ester%acaricides
aramite
propargite
tetronic%acid%acaricides
spirodiclofen
tetrazine%acaricides
thiazolidine%acaricides
thiocarbamate%acaricides
fenothiocarb
thiourea%acaricides
chloromethiuron
diafenthiuron
unclassified%acaricides
acequinocyl
amidoflumet
arsenous%oxide
closantel
crotamiton
cycloprate
cymiazole
disulfiram
etoxazole
fenazaflor
fenazaquin
fluenetil
mesulfen
MNAF
nifluridide
nikkomycins
pyridaben
sulfiram
sulfluramid
sulfur
thuringiensin
triarathene
Algicides
Antifouling%agents
Antimicrobials
Attractants
Biopesticides
Biocides
Disinfectants%and%sanitizers
Fungicides
Fumigants
Herbicides
Insecticides
Miticides
acaricides
Microbial%pesticides
Molluscicides
Nematicides
Ovicides
Pheromones
Repellents
Rodenticides
Defoliants
Desiccants
Insect%growth%regulators
Plant%growth%regulators
benzothiadiazole
alphamethrin
aminotriazole
Ampelomyces%quisqualis%AQ10
Cinidon%ethyl
Coniothyrium%minitans
dibromide
fluthiamide
Flumioxazin
DPX%KE%459
Gliocladium%catenulatum%J1446
trimesium
sulfosate
Laminarin
Paecilomyces%fumosoroseus%Apopka%97
Pseudomonas%chlororaphis%MA342
(E)-11-Tetradecen-1-yl%acetate
(E)-5-Decen-1-ol
(E)-5-Decen-1-yl%acetate
(E)-8-Dodecen-1-yl%acetate
(E,E)-7,9-Dodecadien-1-yl%acetate
(E,E)-8,10-Dodecadien-1-ol
(E,Z)-2,13-Octadecadien-1-yl%acetate
(E,Z)-7,9-Dodecadien-1-yl%acetate
(E,Z)-8-Dodecen-1-yl%acetate
(Z)-11-Hexadecen-1-ol
(Z)-11-Hexadecen-1-yl%acetate
(Z)-11-Hexadecenal
(Z)-11-Tetradecen-1-yl%acetate
(Z)-13-Hexadecen-11-yn-1-yl%acetate
(Z)-13-Octadecenal
(Z)-7-Tetradecenal
(Z)-8-Dodecen-1-ol
(Z)-8-Dodecen-1-yl%acetate
(Z)-9-Dodecen-1-yl%acetate
(Z)-9-Hexadecenal
(Z)-9-Tetradecen-1-yl%acetate
(Z,E)-7,11-Hexadecadien-1-yl%acetate
(Z,E)-9,12-Tetradecadien-1-yl%acetate
(Z,Z)-7,11-Hexadecadien-1-yl%acetate
(Z,Z,Z,Z)-7,13,16,19-Docosatetraen-1-yl%isobutyrate
1-Naphthylacetamide%(1-NAD)
1-Naphthylacetic%acid%(1-NAA)
2,5-Dichlorobenzoic%acid%methylester
orthophenyl%phenol
6-Benzyladenine
8-Hydroxyquinoline%incl.%oxyquinoleine
Adoxophyes%orana%GV%BV-0001
kaolin
Azadirachtin
Bacillus%subtilis%QST%713
Bacillus%thuringiensis%Aizawai
Bacillus%thuringiensis%ABTS-1857
Bacillus%thuringiensis%%GC-91
Bacillus%thuringiensis%Israeliensis%(serotype%H-14)%AM65-52
Bacillus%thuringiensis%Kurstaki%ABTS%351
Bacillus%thuringiensis%PB%54
Bacillus%thuringiensis%SA%11
Bacillus%thuringiensis%SA12%
Bacillus%thuringiensis%EG%2348
Bacillus%thuringiensis%Tenebrionis%NB%176%(TM%14%1)
Beauveria%bassiana%ATCC%74040
Beauveria%bassiana%GHA
Bispyribac
Blood%meal
nicobifen
Capric%acid
decanoic%acid
CAS%334-48-5
Caprylic%acid
octanoic%acid
CAS%124-07-2
Carvone
pyrazone
Chlormequat
Copper%compounds
Cydia%pomonella%Granulovirus
Denathonium%benzoate
Dodecan-1-ol
Dodecyl%acetate
Ethylene
Extract%from%tea%tree
Fat%distilation%residues
Fatty%acids%C7%to%C20
Fatty%acids%C7-C18%and%C18%unsaturated%potassium%salts
CAS%67701-09-1
Fatty%acids%C8-C10%methyl%esters
CAS%85566-26-3
FEN%560
Fenugreek%seed%powder
phenamiphos
Fenoxaprop-P
IKI-220
Fluazifop-P
Garlic%extract
Gibberellic%acid
Gibberellin
Haloxyfop-R
Heptamaloxyloglucan
Hydrolysed%proteins
enilconazole
Indolylbutyric%acid
Kieselguhr
diatomaceous%earth
Lauric%acid
CAS%143-07-7
Lecanicillium%muscarium%Ve6
Verticillium%lecanii
calcium%polysulphid
MCPA
MCPB
Metam
Metarhizium%anisopliae%anisopliae%BIPESCO%5/F52
mercaptodimethur
Methyl%decanoate
CAS%110-42-9
Methyl%octaonate
CAS%111-11-5
Oleic%acid
CAS%112-80-1
Paecilomyces%lilacinus%251
Paraffin%oil
CAS%64742-46-7
CAS%72623-86-0
CAS%8042-47-5
CAS%97862-82-3
Pelargonic%acid
CAS%112-05-0
Pepper
Phlebiopsis%gigantea
Phosphane
Citronella%oil
Clove%oil
Spear%mint%oil
Rape%seed%oil
Potassium%hydrogen%carbonate
Putrescine%
1,4-Diaminobutane
Pythium%oligandrum%M1
Quizalofop-P
Repellents%fish%oil
Repellents%sheep%fat
Repellents%tall%oil%crude
Repellents%tall%oil%pitch
renriduron
Sea-algae%extract%
Cintofen
Spinosad
Spodoptera%exigua%nuclear%polyhedrosis%virus
Straight%Chain%Lepidopteran%Pheromones
Streptomyces%K61%
S%griseoviridis
Tetradecan-1-ol
metometuron
Trichoderma%asperellu%ICC012
Trichoderma%asperellu%T25
Trichoderma%asperellu%TV1
T%harzianum
Trichoderma%asperellum%T34
Trichoderma%atroviride%T11
Trichoderma%atroviride%IMI%206040%
T%harzianum%T34
T%harzianum%T11
T%harzianum%IMI%206040%
Trichoderma%atroviride%I-1237
Trichoderma%gamsii%ICC080
T%viride%ICC080
Trichoderma%harzianum%T-22
Trichoderma%harzianum%ITEM%908
Trichoderma%polysporum%IMI%206039
Trinexapac
cimetacarb%ethyl
Verticillium%albo-atrum%WCS850
Verticillium%dahliae%WCS850
coumaphene
Zucchini%Yellow%Mosaik%Virus%weak
1,2-benzisothiazolin-3-one
1,2-dibromoethane
1,2-dichloropropane
1,3-dichloropropene
1-decanol
1-methylcyclopropene
1-naphthylacetamide
1-naphthylacetic%acid
1O,1O'-oxybisphenoxarsine
2-(thiocyanomethylthio)benzothiazole
2,2-dibromo-3-nitrilopropionamide
2,3,6-TBA
2,4,5-trichlorophenol
2,4,5-trichlorophenoxyacetic%acid
2,4-D
2,4-DB
2,4-dimethylphenol
2,5-dichlorobenzoic%acid%methyl%ester
2-aminobutane
2-naphthyloxyacetic%acid
2-phenylphenol
4-aminopyridine
4-CPA
8-hydroxyquinoline
acephate
acetamiprid
acethion
acetic%acid
acetochlor
acibenzolar-S-methyl
acifluorfen
acifluorfen-sodium
aclonifen
acrolein
alachlor
alanycarb
aldimorph
aldoxycarb
aldrin
allethrin
allidochlor
alloxydim
allyxycarb
alpha-chlorohydrin
alpha-endosulfan
alpha-hexachlorocyclohexane
alpha-naphthylthiourea
aluminium%ammonium%sulphate
aluminium%phosphide
aluminium%silicate
aluminium%sulphate
ametoctradin
ametryn
amicarbazone
amidosulfuron
aminocarb
aminocyclopyrachlor
aminopyralid
amiprofos-methyl
amisulbrom
amitrole
ammonium%acetate
ammonium%carbonate
ammonium%hydroxide
ammonium%sulphamate
ammonium%sulphate
ammonium%thiocyanate
ampropylfos
ancymidol
anilazine
anilofos
anthracene%oil
anthraquinone
asomate
asulam%sodium
asulam
atraton
atrazine
azaconazole
azafenidin
azamethiphos
azimsulfuron
aziprotryne
azithiram
azoxybenzene
azoxystrobin
barban
barium%polysulphide
beflubutamid
benalaxyl
benalaxyl-M
benazolin%ethyl
benazolin
bencarbazone
benclothiaz
bendiocarb
benfluralin
benfuracarb
benfuresate
benodanil
benoxacor
benquinox
bensulfuron
bensulfuron-methyl
bensulide
bensultap
bentaluron
bentazone
benthiavalicarb%isopropyl
benthiavalicarb
benzalkonium%chloride
benzfendizone
benzobicyclon
benzofenap
benzoic%acid
benzoylprop
benzoylprop-ethyl
benzthiazuron
beta-cyfluthrin
beta-cypermethrin
bicyclopyrone
bifenox
bilanafos-sodium
bioallethrin
bioresmethrin
biphenyl
bispyribac-sodium
bis-trichloromethyl%sulfone
bistrifluron
bitertanol
bixafen
bone%oil
borax
Bordeaux%mixture
boric%acid
boscalid
brassinolide
brodifacoum
bromacil
bromadiolone
bromethalin
bromobonil
bromobutide
bromofenoxim
bromomethane
bromoxynil%heptanoate
bromoxynil%octanoate
bromoxynil
bromuconazole
bronopol
bufencarb
buminafos
bupirimate
buprofezin
butachlor
butafenacil
butamifos
butanethiol
buthidazole
butonate
butopyronoxyl
butoxycarboxim
butralin
butroxydim
buturon
butylate
cadusafos
cafenstrole
calciferol
calcium%acid%methanearsonate
calcium%carbide
calcium%carbonate
calcium%chloride
calcium%hydroxide
calcium%phosphate
calcium%phosphide
captafol
captan
carbendazim
carbetamide
carbon%dioxide
carbon%tetrachloride
carbosulfan
carboxin%sulfoxide
carboxin
carfentrazone-ethyl
carpropamid
cartap
chlomethoxyfen
chloralose
chloramben
chloraniformethan
chloranil
chlorantraniliprole
chlorazifop%propargyl
chlorazifop
chlorbromuron
chlorbufam
chlordane
chlordecone
chloretazate
chlorethoxyfos
chlorfenac
chlorfenprop-methyl
chlorfluazuron
chlorfluren%methyl
chlorfluren
chlorflurenol%methyl
chlorflurenol
chloridazon
chlorimuron-ethyl
chlormephos
chlormequat%chloride
chloroneb
chlorophacinone
chloropicrin
chloropon
chlorothalonil
chlorotoluron
chloroxuron
chloroxylenol
chlorphonium%chloride
chlorphoxim
chlorprocarb
chlorpropham
chlorpyrifos-methyl
chlorsulfuron
chlortetracycline
chlorthal-dimethyl
chlorthiamid
chlorthion
chlozolinate
cholecalciferol
choline%chloride
chromafenozide
cinidon-ethyl
cinmethylin
cinosulfuron
ciobutide
clethodim
climbazole
clodinafop
clodinafop-propargyl
cloethocarb
clofencet
clomazone
clomeprop
cloprop
cloproxydim
clopyralid
cloquintocet-mexyl
cloransulam-methyl
clothianidin
copper%(1)%oxide
copper%II%acetate
copper%II%carbonate
copper%II%chloride
copper%II%hydroxide
copper%oxychloride
copper%sulphate
coumachlor
coumafuryl
coumatetralyl
crimidine
cufraneb
cumyluron
cuprobam
cyanamide
cyanazine
cyanophos
cyantraniliprole
cyazofamid
cyclanilide
cycloate
cycloheximide
cycloprothrin
cyclosulfamuron
cycloxydim
cycluron
cyflufenamid
cyfluthrin
cyhalofop
cyhalofop-butyl
cymiazol
cymoxanil
cyphenothrin
cyproconazole
cyprodinil
cyprofuram
cyprosulfamide
dalapon
dalapon-sodium
daminozide
dazomet
deltamethrin
demeton-O-methyl%sulfone
demeton-S-methyl%sulfone
denatonium%benzoate
desmedipham
desmetryn
di-allate
dibromochloropropane
dicamba
dichlobenil
dichlofenthion
dichlone
dichlormid
dichlorophen
dichlorprop
dichlorprop-P
diclobutrazol
diclofop
diclofop-methyl
diclomezine
dicloran
diclosulam
dicrotophos
dicyclopentadiene
didecyldimethylammonium%chloride
dieldrin
diethatyl%ethyl
diethofencarb
diethyltoluamide
difenacoum
difenoconazole
difenopenten%ethyl
difenopenten
difenoxuron
difenzoquat
difethialone
diflubenzuron
diflufenican
diflufenzopyr
diflumetorim
difunon
dikegulac
dikegulac-sodium
dimefuron
dimepiperate
dimethachlor
dimethametryn
dimethenamid
dimethenamid-P
dimethipin
dimethirimol
dimethomorph
dimethrin
dimethylvinphos
dimexano
dimoxystrobin
diniconazole
dinitramine
dinofenate
dinosam
dinoseb
dinotefuran
dinoterb
dioxabenzophos
dioxacarb
diphacinone
diphenamid
diphenylamine
diquat%dibromide
diquat
disodium%methanearsonate
disodium%octaborate%tetrahydrate
ditalimfos
dithianon
dithiopyr
diuron
dodemorph%acetate
dodemorph
dodine
dormant%oil
edifenphos
emamectin%benzoate
empenthrin
endothal
endrin
epichlorohydrin
EPN
epocholeone
epoxiconazole
EPTC
esfenvalerate
esprocarb
etaconazole
ethaboxam
ethalfluralin
ethametsulfuron-methyl
ethanedial
ethanethiol
ethephon
ethidimuron
ethiofencarb
ethiprole
ethirimol
ethofumesate
ethoprophos
ethoxyfen%ethyl
ethoxyfen
ethoxyquin
ethoxysulfuron
ethylene%bisisothiocyanate%sulphide
etinofen
etofenprox
etridiazole
etrimfos
famoxadone
fenamidone
fenaminosulf
fenamiphos
fenapanil
fenarimol
fenbuconazole
fenchlorazole
fenchlorazole-ethyl
fenchlorphos
fenclorim
fenfuram
fenhexamid
fenitrothion
fenobucarb
fenoprop
fenoxanil
fenoxaprop-ethyl
fenoxaprop-P-ethyl
fenoxasulfone
fenoxycarb
fenpiclonil
fenpropidin
fenpropimorph
fenpyrazamine
fenridazon
fensulfothion
fenthiaprop%ethyl
fenthiaprop
fenthion
fentin%acetate
fentin%chloride
fentin%hydroxide
fentrazamide
fenuron
ferbam
ferric%phosphate
flamprop
flamprop-M-isopropyl
flazasulfuron
flocoumafen
flonicamid
florasulam
fluazifop-butyl
fluazifop-P-butyl
fluazinam
fluazolate
flubendiamide
flucarbazone-sodium
flucetosulfuron
fluchloralin
fludioxonil
flufenacet
flufenpyr-ethyl
flumetralin
flumetsulam
flumiclorac-pentyl
flumioxazine
flumipropyn
flumorph
fluometuron
fluopicolide
fluopyram
fluoroacetamide
fluorodifen
fluoroglycofen
fluotrimazole
fluoxastrobin
flupoxam
flupropanate-sodium
flupyrsulfuron
flupyrsulfuron-methyl
fluquinconazole
flurazole
flurenol
fluridone
flurochloridone
fluroxypyr
fluroxypyr-meptyl
flurprimidol
flurtamone
flusilazole
flusulfamide
fluthiacet%methyl
flutolanil
flutriafol
fluxapyroxad
fluxofenim
folpet
fomesafen
fonofos
foramsulfuron
forchlorfenuron
formaldehyde
formic%acid
fosamine
fosetyl
fosetyl-aluminium
fospirate
fosthiazate
fosthietan
fuberidazole
furalaxyl
furametpyr
furathiocarb
furfural
furilazole
furmecyclox
furyloxyfen
gamma-cyhalothrin
gibberellins
glufosinate
glufosinate-ammonium
glufosinate-P
glutaraldehyde
glyphosate%trimesium
glyphosate,%isopropylamine%salt
glyphosate,%potassium%salt
glyphosate
guazatine
halofenozide
halosulfuron
halosulfuron-methyl
haloxyfop
haloxyfop-etotyl
haloxyfop-P
haloxyfop-P-methyl
heptachlor
heptopargil
hexachlorobenzene
hexaconazole
hexadecanoic%acid
hexaflumuron
hexazinone
hexylthiofos
HMCPA
hydramethylnon
hydrogen%peroxide
hydroprene
hymexazol
icaridin
imazalil
imazamethabenz
imazamethabenz-methyl
imazamox
imazapic
imazapyr
imazaquin
imazethapyr
imazosulfuron
imibenconazole
imicyafos
imidacloprid
iminoctadine%triacetate
Iminoctadine%tris(albesilate)
iminoctadine
imiprothrin
inabenfide
indanofan
indaziflam
indoxacarb
inezin
iodofenphos
iodomethane
iodosulfuron
iodosulfuron-methyl-sodium
ioxynil%lithium
ioxynil%octanoate
ioxynil%sodium
ioxynil
ipconazole
ipfencarbazone
iprobenfos
iprodione
iprovalicarb
iron%sulphate
isazofos
isobenzan
isodrin
isofenphos
isofenphos-methyl
isolan
isonoruron
isopolinate
isoprocarb
isopropalin
isoprothiolane
isoproturon
isopyrazam
isopyrimol
isotianil
isoval
isoxaben
isoxadifen%ethyl
isoxaflutole
isoxapyrifop
isoxathion
karbutilate
kasugamycin
kelevan
kieselgur
kinoprene
kresoxim-methyl
lactofen
lambda-cyhalothrin
L-ascorbic%acid
L-carvone
lenacil
leptophos
lime%sulphur
limestone
limonene
linalool
linuron
lithium%perfluorooctane%sulfonate
lufenuron
magnesium%phosphide
maleic%hydrazide
maltodextrin
mancopper
mancozeb
mandipropamid
maneb
MCPA-thioethyl
mecoprop
mecoprop-P
medetomidine
mefenacet
mefenpyr
mefluidide
menadione
menazon
mepanipyrim
mephosfolan
mepiquat%chloride
mepiquat
mepronil
meptyldinocap
merphos
mesosulfuron
mesosulfuron-methyl
mesotrione
metaflumizone
metalaxyl
metalaxyl-M
metaldehyde
metamifop
metamitron
metam-potassium
metam-sodium
metazachlor
metazosulfuron
metconazole
methabenzthiazuron
methasulfocarb
methazole
methfuroxam
methidathion
methiozolin
methomyl
methoprene
methoprotryne
methoxychlor
methoxyfenozide
methyl%isothiocyanate
methyl%nonyl%ketone
methylarsonic%acid
metiram
metobenzuron
metobromuron
metofluthrin
metolachlor
metominostrobin
metosulam
metoxuron
metrafenone
metribuzin
metsulfovax
metsulfuron
metsulfuron-methyl
mexacarbate
milbemycin%A3
milbemycin%A4
mirex
molinate
monalide
monolinuron
monosodium%methylarsonate
monuron
morfamquat%dichloride
morfamquat
morphothion
myclobutanil
myclozolin
nabam
Nanosilver%pesticide
naphthalene
naproanilide
napropamide
naptalam
natamycin
neburon
niclosamide
nicosulfuron
nitenpyram
nithiazine
nitralin
nitrapyrin
nitrofen
nitrothal%isopropyl
N-methylneodecanamide
N-nitrosodimethylamine
norbormide
norflurazon
noruron
novaluron
noviflumuron
nuarimol
octhilinone
ofurace
orbencarb
orthosulfamuron
orysastrobin
oryzalin
oxabetrinil
oxadiargyl
oxadiazon
oxadixyl
oxasulfuron
oxaziclomefone
oxolinic%acid
oxpoconazole%fumarate
oxycarboxin
oxydemeton-methyl
oxyfluorfen
oxytetracycline
paclobutrazol
paraffin%oil%(C11-C25)%[4a]
paraffin%oil%(C11-C30)%[4c]
paraffin%oil%(C15-C30)%[4b]
paraffin%oil%(C17-C31)%[2]
paraffin%oil%(C18-C30)%[1,%not%ASU]
paraffin%oil%[3%Not%NEU]
paraquat%dichloride
paraquat
parathion-methyl
pebulate
penconazole
pencycuron
pendimethalin
penflufen
penoxsulam
pentachlorophenol
pentanochlor
penthiopyrad
pentoxazone
peroxyacetic%acid
pethoxamid
phenmedipham
phenothrin
phenthoate
phenyl%mercuric%acetate
phosacetim
phosnichlor
phosphamidon
phosphine
phthalide
picloram
picolinafen
picoxystrobin
pinoxaden
piperalin
piperonyl%butoxide
piperophos
piproctanyl%bromide
piproctanyl
pirimicarb
pirimiphos-ethyl
plifenate
polybutene
potassium%bicarbonate
potassium%iodide
potassium%phosphite
potassium%thiocyanate
prallethrin
pretilachlor
primisulfuron%methyl
primisulfuron
prochloraz
procymidone
prodiamine
profenofos
profluazol
profoxydim
prohexadione
prohexadione-calcium
promecarb
prometon
prometryn
propachlor
propamocarb%hydrochloride
propamocarb
propanil
propaphos
propaquizafop
propazine
propham
propiconazole
propineb
propionic%acid
propisochlor
propoxycarbazone
propoxycarbazone-sodium
propyrisulfuron
propyzamide
proquinazid
prosulfocarb
prosulfuron
prothiocarb
prothioconazole
prothiofos
prynachlor
PT807-HCl
pymetrozine
pyraclofos
pyraclonil
pyraclostrobin
pyraflufen
pyraflufen-ethyl
pyrametostrobin
pyraoxystrobin
pyrasulfotole
pyrazophos
pyrazosulfuron-ethyl
pyrazoxyfen
pyrethrins
pyribenzoxim
pyridafenthion
pyridafol
pyridalyl
pyridate
pyrifenox
pyrifluquinazon
pyriftalid
pyrimethanil
pyriminobac-methyl
pyrimisulfan
pyriofenone
pyriproxyfen
pyrithiobac-sodium
pyroquilone
pyroxasulfone
pyroxsulam
quartz%sand
quinclorac
quinmerac
quinoclamine
quinoxyfen
quintozene
quizalofop-ethyl
quizalofop-P-ethyl
quizalofop-P-tefuryl
resmethrin
rimsulfuron
rotenone
S-abscisic%acid
saflufenacil
sebuthylazine
secbumeton
sedaxane
sethoxydim
siduron
silica
silthiofam
silver%thiosulphate
simazine
simeconazole
simetryn
sintofen
S-methoprene
S-metolachlor
sodium%5-nitroguaiacolate
sodium%aluminium%silicate
sodium%carbonate
sodium%chlorate
sodium%chloride
sodium%hypochlorite
sodium%o-nitrophenolate
sodium%p-nitrophenolate
sodium%tetraborate%pentahydrate
spinetoram
spinosyn%B
spiromesifen
spirotetramat
spiroxamine
streptomycin
strobane
sucrose%octanoate
sulcotrione
sulfanilamide
sulfentrazone
sulfometuron-methyl
sulfosulfuron
sulfoxaflor
sulfuryl%fluoride
sulphur
sulphuric%acid
sulprofos
TCA-sodium
TDE
tebuconazole
tebufenozide
tebufloquin
tebupirimfos
tebutam
tebuthiuron
tecloftalam
tecnazene
teflubenzuron
tefluthrin
tefuryltrione
tembotrione
temephos
tepraloxydim
terbacil
terbuchlor
terbufos
terbumeton
terbuthylazine
terbutryn
tetraconazole
tetraethyl%pyrophosphate
tetramethrin
tetramethylfluthrin
thenylchlor
thiabendazole
thiacloprid
thiamazole
thiamethoxam
thiazafluron
thiazopyr
thicyofen
thidiazuron
thiencarbazone-methyl
thifensulfuron
thifensulfuron-methyl
thifluzamide
thiobencarb
thiocyclam%hydrogen%oxalate
thiocyclam
thiodicarb
thionazin
thiophanate-methyl
thiosultap
thiosultap-disodium
thiosultap-monosodium
thiourea
thiram
thymol
tiocarbazil
tolclofos-methyl
tolfenpyrad
tolylfluanid
topramezone
tralkoxydim
tralomethrin
transfluthrin
triadimefon
triadimenol
tri-allate
triapenthenol
triasulfuron
triazamate
triazoxide
tribenuron
tribenuron-methyl
tribufos
trichloronate
triclopyr%butotyl
triclopyr%triethylammonium
triclopyr
tricyclazole
tridemorph
tridiphane
trietazine
trifenmorph
trifloxystrobin
trifloxysulfuron
trifloxysulfuron-sodium
triflumizole
triflumuron
trifluralin
triflusulfuron
triflusulfuron-methyl
trifopsime
triforine
trimethacarb
trimethylamine%hydrochloride
trinexapac-ethyl
triticonazole
tritosulfuron
uniconazole
urea%sulphate
urea
valifenalate
vernolate
vinclozolin
warfarin
XMC
zeta-cypermethrin
zinc%borate
zinc%oxide
zinc%phosphide
zineb
ziram
zoxamide
